# Supplementary material for: Differential expression and co-expression gene networks reveal candidate biomarkers of boar taint in non-castrated pigs
Source: Sci Rep. 2017 Sep 22;7:12205. doi: 10.1038/s41598-017-11928-0 (PMC5610188; doi:10.1038/s41598-017-11928-0)
Supplement: Supplementary file 1 — Dataset 1 [file 41598_2017_11928_MOESM1_ESM.xls]

## Sheet: Add1_SelectedAnimals_AGES_v3
SIRE_SKA_BV	SIRE_HNS_BV	total	condition
0.467323	0.419124	0.886447	highboartaint
0.214277	0.198708	0.412985	highboartaint
0.467323	0.419124	0.886447	highboartaint
0.467323	0.419124	0.886447	highboartaint
0.467323	0.419124	0.886447	highboartaint
0.479202	0.460915	0.940117	highboartaint
0.214277	0.198708	0.412985	highboartaint
0.363648	0.341703	0.705351	highboartaint
0.363648	0.341703	0.705351	highboartaint
0.214277	0.198708	0.412985	highboartaint
0.363648	0.341703	0.705351	highboartaint
0.363648	0.341703	0.705351	highboartaint
0.363648	0.341703	0.705351	highboartaint
0.363648	0.341703	0.705351	highboartaint
0.264461	0.233272	0.497733	highboartaint
0.467323	0.419124	0.886447	highboartaint
-0.00770853	-0.00747335	-0.0151819	mediumboartaint
-0.00964332	0.0274778	0.0178345	mediumboartaint
-0.00770853	-0.00747335	-0.0151819	mediumboartaint
-0.00770853	-0.00747335	-0.0151819	mediumboartaint
-0.00770853	-0.00747335	-0.0151819	mediumboartaint
-0.043162	-0.0267588	-0.0699208	mediumboartaint
-0.043162	-0.0267588	-0.0699208	mediumboartaint
-0.043162	-0.0267588	-0.0699208	mediumboartaint
-0.043162	-0.0267588	-0.0699208	mediumboartaint
-0.0427731	0.00367796	-0.0390951	mediumboartaint
-0.043162	-0.0267588	-0.0699208	mediumboartaint
-0.043162	-0.0267588	-0.0699208	mediumboartaint
0.0184996	-0.00883861	0.00966099	mediumboartaint
0	0	0	mediumboartaint
0.0881409	0.0924189	0.18056	mediumboartaint
0.101162	0.110894	0.212056	mediumboartaint
-0.251039	-0.271336	-0.522375	lowboartaint
-0.0602364	-0.141852	-0.202088	lowboartaint
-0.0602364	-0.141852	-0.202088	lowboartaint
-0.251039	-0.271336	-0.522375	lowboartaint
-0.251039	-0.271336	-0.522375	lowboartaint
-0.251039	-0.271336	-0.522375	lowboartaint
-0.251039	-0.271336	-0.522375	lowboartaint
-0.194236	-0.19732	-0.391556	lowboartaint
-0.251039	-0.271336	-0.522375	lowboartaint
-0.251039	-0.271336	-0.522375	lowboartaint
-0.0602364	-0.141852	-0.202088	lowboartaint
-0.043162	-0.0267588	-0.0699208	lowboartaint
-0.0602364	-0.141852	-0.202088	lowboartaint
-0.0602364	-0.141852	-0.202088	lowboartaint
-0.194236	-0.19732	-0.391556	lowboartaint
-0.251039	-0.271336	-0.522375	lowboartaint
