# Supplementary material for: Differential expression and co-expression gene networks reveal candidate biomarkers of boar taint in non-castrated pigs
Source: Sci Rep. 2017 Sep 22;7:12205. doi: 10.1038/s41598-017-11928-0 (PMC5610188; doi:10.1038/s41598-017-11928-0)
Supplement: Supplementary file 2 — Dataset 2 [file 41598_2017_11928_MOESM2_ESM.xls]

## Sheet: Ark1
Tissue	ensembl_gene_id	GeneName	description	logFC	AveExpr	t	P.Value	adj.P.Val	B	Kruskal-Wallis
Liver	ENSG00000188010	MORN2	MORN repeat containing 2 [Source:HGNC Symbol;Acc:HGNC:30166]	-0.826038	4.30649	-5.64758	6.92E-07	0.00729537	5.81339	0.0043
Liver	ENSG00000149313	AASDHPPT	aminoadipate-semialdehyde dehydrogenase-phosphopantetheinyl transferase [Source:HGNC Symbol;Acc:HGNC:14235]	-0.623315	5.27354	-5.24784	2.89E-06	0.00889557	4.50089	0.011
Liver	ENSG00000129128	SPCS3	signal peptidase complex subunit 3 [Source:HGNC Symbol;Acc:HGNC:26212]	-0.644934	7.14592	-5.10588	4.76E-06	0.00889557	4.03553	0.073
Liver	ENSG00000166562	SEC11C	SEC11 homolog C, signal peptidase complex subunit [Source:HGNC Symbol;Acc:HGNC:23400]	-0.727392	7.03206	-5.02187	6.40E-06	0.00889557	3.76242	0.024
Liver	ENSG00000109390	NDUFC1	NADH:ubiquinone oxidoreductase subunit C1 [Source:HGNC Symbol;Acc:HGNC:7705]	-0.755783	5.60232	-5.01203	6.62E-06	0.00889557	3.7305	0.0079
Liver	ENSG00000197841	ZNF181	zinc finger protein 181 [Source:HGNC Symbol;Acc:HGNC:12971]	-0.578025	3.34513	-4.96721	7.74E-06	0.00889557	3.56767	0.0012
Liver	ENSG00000162980	ARL5A	ADP ribosylation factor like GTPase 5A [Source:HGNC Symbol;Acc:HGNC:696]	-0.660055	4.49209	-4.95283	8.14E-06	0.00889557	3.53852	0.0023
Liver	ENSG00000107954	NEURL1	neuralized E3 ubiquitin protein ligase 1 [Source:HGNC Symbol;Acc:HGNC:7761]	-1.30271	0.362447	-4.90253	9.70E-06	0.00889557	2.65448	0.0053
Liver	ENSG00000198692	EIF1AY	eukaryotic translation initiation factor 1A, Y-linked [Source:HGNC Symbol;Acc:HGNC:3252]	-0.59729	5.72001	-4.87437	1.07E-05	0.00889557	3.28551	0.011
Liver	ENSG00000126821	SGPP1	sphingosine-1-phosphate phosphatase 1 [Source:HGNC Symbol;Acc:HGNC:17720]	-0.736476	4.35472	-4.87228	1.08E-05	0.00889557	3.27991	0.0044
Liver	ENSG00000107020	PLGRKT	plasminogen receptor, C-terminal lysine transmembrane protein [Source:HGNC Symbol;Acc:HGNC:23633]	-0.645969	5.88341	-4.86898	1.09E-05	0.00889557	3.26816	0.024
Liver	ENSG00000156384	SFR1	SWI5-dependent homologous recombination repair protein 1 [Source:HGNC Symbol;Acc:HGNC:29574]	-1.27506	-0.135641	-4.85497	1.14E-05	0.00889557	2.36315	0.0049
Liver	ENSG00000167863	ATP5H	ATP synthase, H+ transporting, mitochondrial Fo complex subunit D [Source:HGNC Symbol;Acc:HGNC:845]	-0.856692	6.5013	-4.85396	1.15E-05	0.00889557	3.22012	0.019
Liver	ENSG00000182359	KBTBD3	kelch repeat and BTB (POZ) domain containing 3 [Source:HGNC Symbol;Acc:HGNC:22934]	-0.691607	3.52369	-4.83891	1.21E-05	0.00889557	3.16517	0.0068
Liver	ENSG00000105865	DUS4L	dihydrouridine synthase 4-like [Source:HGNC Symbol;Acc:HGNC:21517]	-0.586374	3.43426	-4.82586	1.27E-05	0.00889557	3.12411	0.02
Liver	ENSG00000152944	MED21	mediator complex subunit 21 [Source:HGNC Symbol;Acc:HGNC:11473]	-0.619668	4.19214	-4.80577	1.36E-05	0.00893957	3.06758	0.015
Liver	ENSG00000169019	COMMD8	COMM domain containing 8 [Source:HGNC Symbol;Acc:HGNC:26036]	-0.736017	4.48276	-4.76433	1.56E-05	0.00970723	2.93549	0.016
Liver	ENSG00000135317	SNX14	sorting nexin 14 [Source:HGNC Symbol;Acc:HGNC:14977]	-0.614117	6.19917	-4.73122	1.75E-05	0.0101114	2.82738	0.058
Liver	ENSG00000075089	ACTR6	ARP6 actin-related protein 6 homolog (yeast) [Source:HGNC Symbol;Acc:HGNC:24025]	-0.602448	4.87379	-4.71562	1.85E-05	0.0101114	2.77957	0.056
Liver	ENSG00000164172	MOCS2	molybdenum cofactor synthesis 2 [Source:HGNC Symbol;Acc:HGNC:7193]	-0.785959	6.19078	-4.70522	1.92E-05	0.0101114	2.74473	0.039
Liver	ENSG00000114209	PDCD10	programmed cell death 10 [Source:HGNC Symbol;Acc:HGNC:8761]	-0.621881	5.49453	-4.68501	2.06E-05	0.010321	2.68055	0.018
Liver	ENSG00000176261	ZBTB8OS	zinc finger and BTB domain containing 8 opposite strand [Source:HGNC Symbol;Acc:HGNC:24094]	-0.583867	5.35256	-4.65182	2.30E-05	0.0107493	2.57579	0.068
Liver	ENSG00000181038	METTL23	methyltransferase like 23 [Source:HGNC Symbol;Acc:HGNC:26988]	-0.623701	3.49472	-4.64656	2.34E-05	0.0107493	2.5618	0.014
Liver	ENSG00000165028	NIPSNAP3B	nipsnap homolog 3B (C. elegans) [Source:HGNC Symbol;Acc:HGNC:23641]	-0.494018	4.06089	-4.62562	2.52E-05	0.0110652	2.49942	0.014
Liver	ENSG00000166130	IKBIP	IKBKB interacting protein [Source:HGNC Symbol;Acc:HGNC:26430]	-1.02708	2.60937	-4.59722	2.77E-05	0.0114723	2.37551	0.011
Liver	ENSG00000126804	ZBTB1	zinc finger and BTB domain containing 1 [Source:HGNC Symbol;Acc:HGNC:20259]	-0.529337	3.89179	-4.59153	2.83E-05	0.0114723	2.3933	0.00082
Liver	ENSG00000122643	NT5C3A	5'-nucleotidase, cytosolic IIIA [Source:HGNC Symbol;Acc:HGNC:17820]	-0.629402	6.50848	-4.53733	3.40E-05	0.0129928	2.21564	0.08
Liver	ENSG00000182938	OTOP3	otopetrin 3 [Source:HGNC Symbol;Acc:HGNC:19658]	-3.36793	-1.11802	-4.53307	3.45E-05	0.0129928	0.728021	0.00014
Liver	ENSG00000164073	MFSD8	major facilitator superfamily domain containing 8 [Source:HGNC Symbol;Acc:HGNC:28486]	-0.46665	4.06422	-4.52265	3.57E-05	0.0129955	2.1788	0.0082
Liver	ENSG00000171530	TBCA	tubulin folding cofactor A [Source:HGNC Symbol;Acc:HGNC:11579]	-0.455742	6.57618	-4.50842	3.75E-05	0.0130109	2.12495	0.008
Liver	ENSG00000086598	TMED2	transmembrane p24 trafficking protein 2 [Source:HGNC Symbol;Acc:HGNC:16996]	-0.569554	8.34334	-4.50182	3.83E-05	0.0130109	2.1098	0.064
Liver	ENSG00000014123	UFL1	UFM1-specific ligase 1 [Source:HGNC Symbol;Acc:HGNC:23039]	-0.513166	5.71208	-4.49177	3.97E-05	0.0130109	2.07223	0.073
Liver	ENSG00000122565	CBX3	chromobox 3 [Source:HGNC Symbol;Acc:HGNC:1553]	-0.524642	6.61403	-4.45997	4.42E-05	0.0130109	1.97425	0.063
Liver	ENSG00000150627	WDR17	WD repeat domain 17 [Source:HGNC Symbol;Acc:HGNC:16661]	-0.687554	3.14862	-4.4566	4.47E-05	0.0130109	1.97512	0.0014
Liver	ENSG00000172172	MRPL13	mitochondrial ribosomal protein L13 [Source:HGNC Symbol;Acc:HGNC:14278]	-0.625809	5.1374	-4.44384	4.66E-05	0.0130109	1.92457	0.032
Liver	ENSG00000158092	NCK1	NCK adaptor protein 1 [Source:HGNC Symbol;Acc:HGNC:7664]	-0.502233	5.87986	-4.42509	4.97E-05	0.0130109	1.86466	0.024
Liver	ENSG00000197223	C1D	C1D nuclear receptor corepressor [Source:HGNC Symbol;Acc:HGNC:29911]	-0.636469	3.75661	-4.4174	5.10E-05	0.0130109	1.85542	0.0015
Liver	ENSG00000163606	CD200R1	CD200 receptor 1 [Source:HGNC Symbol;Acc:HGNC:24235]	-1.10443	2.31957	-4.41379	5.16E-05	0.0130109	1.81411	0.029
Liver	ENSG00000122958	VPS26A	VPS26 retromer complex component A [Source:HGNC Symbol;Acc:HGNC:12711]	-0.550249	6.62178	-4.40734	5.27E-05	0.0130109	1.81109	0.069
Liver	ENSG00000177697	CD151	CD151 molecule (Raph blood group) [Source:HGNC Symbol;Acc:HGNC:1630]	0.511249	4.22641	4.40645	5.29E-05	0.0130109	1.81947	0.0013
Liver	ENSG00000104691	UBXN8	UBX domain protein 8 [Source:HGNC Symbol;Acc:HGNC:30307]	-0.840593	6.50867	-4.39741	5.45E-05	0.0130109	1.78	0.0045
Liver	ENSG00000162623	TYW3	tRNA-yW synthesizing protein 3 homolog [Source:HGNC Symbol;Acc:HGNC:24757]	-0.646777	2.92527	-4.39741	5.45E-05	0.0130109	1.79082	0.025
Liver	ENSG00000119801	YPEL5	yippee like 5 [Source:HGNC Symbol;Acc:HGNC:18329]	-0.543881	6.46175	-4.39218	5.55E-05	0.0130109	1.76358	0.039
Liver	ENSG00000183726	TMEM50A	transmembrane protein 50A [Source:HGNC Symbol;Acc:HGNC:30590]	-0.585916	5.1568	-4.39124	5.56E-05	0.0130109	1.76142	0.075
Liver	ENSG00000186687	LYRM7	LYR motif containing 7 [Source:HGNC Symbol;Acc:HGNC:28072]	-0.821917	1.82127	-4.38895	5.61E-05	0.0130109	1.69242	0.0024
Liver	ENSG00000140395	WDR61	WD repeat domain 61 [Source:HGNC Symbol;Acc:HGNC:30300]	-0.570549	6.1905	-4.38523	5.68E-05	0.0130109	1.74167	0.038
Liver	ENSG00000134996	OSTF1	osteoclast stimulating factor 1 [Source:HGNC Symbol;Acc:HGNC:8510]	-0.52244	6.47975	-4.37887	5.80E-05	0.0130109	1.72258	0.038
Liver	ENSG00000232388	LINC00493	long intergenic non-protein coding RNA 493 [Source:HGNC Symbol;Acc:HGNC:43430]	-0.665763	4.83862	-4.36785	6.02E-05	0.0132008	1.69192	0.056
Liver	ENSG00000189266	PNRC2	proline rich nuclear receptor coactivator 2 [Source:HGNC Symbol;Acc:HGNC:23158]	-0.524446	8.18488	-4.35626	6.25E-05	0.0132008	1.65962	0.11
Liver	ENSG00000122068	FYTTD1	forty-two-three domain containing 1 [Source:HGNC Symbol;Acc:HGNC:25407]	-0.457277	5.81508	-4.34696	6.45E-05	0.0132008	1.62325	0.031
Liver	ENSG00000166855	CLPX	caseinolytic mitochondrial matrix peptidase chaperone subunit [Source:HGNC Symbol;Acc:HGNC:2088]	-0.468169	8.16104	-4.34361	6.52E-05	0.0132008	1.62024	0.01
Liver	ENSG00000175324	LSM1	LSM1 homolog, mRNA degradation associated [Source:HGNC Symbol;Acc:HGNC:20472]	-0.716383	4.79837	-4.33766	6.65E-05	0.0132008	1.59936	0.031
Liver	ENSG00000171509	RXFP1	relaxin/insulin-like family peptide receptor 1 [Source:HGNC Symbol;Acc:HGNC:19718]	-1.4948	0.388477	-4.3341	6.73E-05	0.0132008	1.27461	0.00015
Liver	ENSG00000034713	GABARAPL2	GABA(A) receptor-associated protein like 2 [Source:HGNC Symbol;Acc:HGNC:13291]	-0.40365	6.36146	-4.33212	6.78E-05	0.0132008	1.57837	0.086
Liver	ENSG00000123609	NMI	N-myc and STAT interactor [Source:HGNC Symbol;Acc:HGNC:7854]	-0.574172	5.17038	-4.32745	6.89E-05	0.0132008	1.56504	0.037
Liver	ENSG00000172216	CEBPB	CCAAT/enhancer binding protein (C/EBP), beta [Source:HGNC Symbol;Acc:HGNC:1834]	1.60633	-0.714701	4.30826	7.34E-05	0.0135813	0.60609	0.00047
Liver	ENSG00000038274	MAT2B	methionine adenosyltransferase II, beta [Source:HGNC Symbol;Acc:HGNC:6905]	-0.535473	5.44335	-4.30818	7.34E-05	0.0135813	1.50468	0.041
Liver	ENSG00000089050	RBBP9	retinoblastoma binding protein 9 [Source:HGNC Symbol;Acc:HGNC:9892]	-0.479499	6.15307	-4.29557	7.66E-05	0.0136474	1.46575	0.019
Liver	ENSG00000185088	RPS27L	ribosomal protein S27 like [Source:HGNC Symbol;Acc:HGNC:18476]	-0.575236	7.20988	-4.29517	7.67E-05	0.0136474	1.46836	0.052
Liver	ENSG00000121542	SEC22A	SEC22 homolog A, vesicle trafficking protein [Source:HGNC Symbol;Acc:HGNC:20260]	-0.513793	3.73114	-4.29128	7.77E-05	0.0136474	1.47311	0.0076
Liver	ENSG00000111906	HDDC2	HD domain containing 2 [Source:HGNC Symbol;Acc:HGNC:21078]	-0.75042	3.74177	-4.28597	7.90E-05	0.0136623	1.45603	0.022
Liver	ENSG00000163743	RCHY1	ring finger and CHY zinc finger domain containing 1, E3 ubiquitin protein ligase [Source:HGNC Symbol;Acc:HGNC:17479]	-0.652746	4.84518	-4.2803	8.05E-05	0.0136971	1.42363	0.051
Liver	ENSG00000230989	HSBP1	heat shock factor binding protein 1 [Source:HGNC Symbol;Acc:HGNC:5203]	-0.550063	4.20458	-4.26442	8.49E-05	0.0141244	1.38316	0.051
Liver	ENSG00000153989	NUS1	NUS1 dehydrodolichyl diphosphate synthase subunit [Source:HGNC Symbol;Acc:HGNC:21042]	-0.502126	6.11465	-4.26145	8.57E-05	0.0141244	1.3614	0.25
Liver	ENSG00000250588	IQCJ-SCHIP1	IQCJ-SCHIP1 readthrough [Source:HGNC Symbol;Acc:HGNC:38842]	-0.849799	1.27175	-4.25105	8.87E-05	0.0143548	1.232	0.012
Liver	ENSG00000168275	COA6	cytochrome c oxidase assembly factor 6 [Source:HGNC Symbol;Acc:HGNC:18025]	-0.604334	3.79649	-4.24324	9.10E-05	0.0143548	1.32674	0.026
Liver	ENSG00000168556	ING2	inhibitor of growth family member 2 [Source:HGNC Symbol;Acc:HGNC:6063]	-0.584038	2.52533	-4.24231	9.13E-05	0.0143548	1.31364	0.0012
Liver	ENSG00000112312	GMNN	geminin, DNA replication inhibitor [Source:HGNC Symbol;Acc:HGNC:17493]	-0.592154	5.33075	-4.23823	9.26E-05	0.0143548	1.29187	0.071
Liver	ENSG00000198843	SELT	selenoprotein T [Source:EntrezGene;Acc:51714]	-0.53814	7.19476	-4.23326	9.41E-05	0.0143808	1.27971	0.09
Liver	ENSG00000007341	ST7L	suppression of tumorigenicity 7 like [Source:HGNC Symbol;Acc:HGNC:18441]	-0.495699	4.57488	-4.22807	9.57E-05	0.0144203	1.26883	0.045
Liver	ENSG00000169248	CXCL11	chemokine (C-X-C motif) ligand 11 [Source:HGNC Symbol;Acc:HGNC:10638]	-1.16184	2.72734	-4.21518	9.99E-05	0.0147545	1.24474	0.026
Liver	ENSG00000163002	NUP35	nucleoporin 35kDa [Source:HGNC Symbol;Acc:HGNC:29797]	-0.568175	3.04781	-4.21259	0.000100742	0.0147545	1.24165	0.032
Liver	ENSG00000204856	FAM216A	family with sequence similarity 216 member A [Source:HGNC Symbol;Acc:HGNC:30180]	-1.1045	0.101853	-4.20815	0.000102226	0.0147668	0.797601	0.018
Liver	ENSG00000165669	FAM204A	family with sequence similarity 204 member A [Source:HGNC Symbol;Acc:HGNC:25794]	-0.580576	6.06937	-4.20203	0.000104308	0.0148638	1.1807	0.014
Liver	ENSG00000117533	VAMP4	vesicle associated membrane protein 4 [Source:HGNC Symbol;Acc:HGNC:12645]	-0.598436	3.86848	-4.18686	0.000109647	0.0152407	1.15667	0.026
Liver	ENSG00000203666	EFCAB2	EF-hand calcium binding domain 2 [Source:HGNC Symbol;Acc:HGNC:28166]	-0.813689	1.14932	-4.18631	0.000109843	0.0152407	1.0346	0.0065
Liver	ENSG00000087502	ERGIC2	ERGIC and golgi 2 [Source:HGNC Symbol;Acc:HGNC:30208]	-0.471371	6.26023	-4.16376	0.000118287	0.0159809	1.06537	0.058
Liver	ENSG00000120253	NUP43	nucleoporin 43kDa [Source:HGNC Symbol;Acc:HGNC:21182]	-0.613404	2.59479	-4.1621	0.000118934	0.0159809	1.08701	0.001
Liver	ENSG00000169660	HEXDC	hexosaminidase (glycosyl hydrolase family 20, catalytic domain) containing [Source:HGNC Symbol;Acc:HGNC:26307]	1.00929	0.667768	4.16008	0.000119724	0.0159809	0.843336	0.015
Liver	ENSG00000132423	COQ3	coenzyme Q3 methyltransferase [Source:HGNC Symbol;Acc:HGNC:18175]	-0.927139	0.594544	-4.1324	0.000131083	0.0172784	0.771818	0.0019
Liver	ENSG00000115841	RMDN2	regulator of microtubule dynamics 2 [Source:HGNC Symbol;Acc:HGNC:26567]	-0.673357	2.84804	-4.12799	0.000132986	0.0173128	0.991915	0.0032
Liver	ENSG00000141425	RPRD1A	regulation of nuclear pre-mRNA domain containing 1A [Source:HGNC Symbol;Acc:HGNC:25560]	-0.500014	4.34793	-4.12315	0.000135107	0.0173744	0.957657	0.031
Liver	ENSG00000175087	PDIK1L	PDLIM1 interacting kinase 1 like [Source:HGNC Symbol;Acc:HGNC:18981]	-0.440537	4.36073	-4.11545	0.000138546	0.017602	0.933983	0.031
Liver	ENSG00000163584	RPL22L1	ribosomal protein L22 like 1 [Source:HGNC Symbol;Acc:HGNC:27610]	-0.595021	5.92358	-4.10516	0.000143275	0.0176633	0.888686	0.096
Liver	ENSG00000198160	MIER1	mesoderm induction early response 1, transcriptional regulator [Source:HGNC Symbol;Acc:HGNC:29657]	-0.627001	1.99432	-4.10355	0.000144029	0.0176633	0.898957	1.80E-05
Liver	ENSG00000087299	L2HGDH	L-2-hydroxyglutarate dehydrogenase [Source:HGNC Symbol;Acc:HGNC:20499]	-0.631033	5.07359	-4.10042	0.000145509	0.0176633	0.879137	0.041
Liver	ENSG00000267228	RP11-49K24.6		-0.604983	6.82661	-4.09971	0.000145846	0.0176633	0.875844	0.1
Liver	ENSG00000119041	GTF3C3	general transcription factor IIIC subunit 3 [Source:HGNC Symbol;Acc:HGNC:4666]	-0.400816	4.84742	-4.09645	0.000147404	0.0176633	0.868868	0.031
Liver	ENSG00000152256	PDK1	pyruvate dehydrogenase kinase, isozyme 1 [Source:HGNC Symbol;Acc:HGNC:8809]	-0.491269	3.65493	-4.08713	0.000151943	0.0178444	0.865655	0.046
Liver	ENSG00000130770	ATPIF1	ATPase inhibitory factor 1 [Source:HGNC Symbol;Acc:HGNC:871]	-0.610489	7.40332	-4.08641	0.000152299	0.0178444	0.83872	0.11
Liver	ENSG00000031691	CENPQ	centromere protein Q [Source:HGNC Symbol;Acc:HGNC:21347]	-0.533152	3.50583	-4.08103	0.00015499	0.0179601	0.849447	0.014
Liver	ENSG00000141428	C18orf21	chromosome 18 open reading frame 21 [Source:HGNC Symbol;Acc:HGNC:28802]	-0.560792	6.36489	-4.06717	0.000162133	0.0185837	0.776092	0.075
Liver	ENSG00000104343	UBE2W	ubiquitin conjugating enzyme E2W (putative) [Source:HGNC Symbol;Acc:HGNC:25616]	-0.566243	4.33144	-4.06325	0.000164211	0.0186195	0.778304	0.022
Liver	ENSG00000170903	MSANTD4	Myb/SANT-like DNA-binding domain containing 4 with coiled-coils [Source:HGNC Symbol;Acc:HGNC:29383]	-0.435088	3.60027	-4.04975	0.000171564	0.0192462	0.755515	0.0049
Liver	ENSG00000166762	CATSPER2	cation channel, sperm associated 2 [Source:HGNC Symbol;Acc:HGNC:18810]	-0.545458	4.27108	-4.04009	0.00017702	0.0196492	0.713687	0.0068
Liver	ENSG00000001631	KRIT1	KRIT1, ankyrin repeat containing [Source:HGNC Symbol;Acc:HGNC:1573]	-0.489139	4.29574	-4.0337	0.00018072	0.0197736	0.690902	0.016
Liver	ENSG00000085788	DDHD2	DDHD domain containing 2 [Source:HGNC Symbol;Acc:HGNC:29106]	-0.566218	4.44471	-4.03171	0.000181891	0.0197736	0.68423	0.035
Liver	ENSG00000135185	TMEM243	transmembrane protein 243 [Source:HGNC Symbol;Acc:HGNC:21707]	-0.544436	5.67227	-4.01474	0.000192145	0.0204401	0.619375	0.017
Liver	ENSG00000150628	SPATA4	spermatogenesis associated 4 [Source:HGNC Symbol;Acc:HGNC:17333]	-0.662524	6.1453	-4.01451	0.000192291	0.0204401	0.618892	0.094
Liver	ENSG00000113356	POLR3G	polymerase (RNA) III (DNA directed) polypeptide G (32kD) [Source:HGNC Symbol;Acc:HGNC:30075]	-0.595524	2.08859	-4.01203	0.000193837	0.0204401	0.642106	0.0098
Liver	ENSG00000170142	UBE2E1	ubiquitin conjugating enzyme E2E 1 [Source:HGNC Symbol;Acc:HGNC:12477]	-0.472227	5.64751	-4.00719	0.000196888	0.0205285	0.596983	0.12
Liver	ENSG00000214367	HAUS3	HAUS augmin like complex subunit 3 [Source:HGNC Symbol;Acc:HGNC:28719]	-0.544272	2.71652	-4.00456	0.000198569	0.0205285	0.634855	0.0072
Liver	ENSG00000143977	SNRPG	small nuclear ribonucleoprotein polypeptide G [Source:HGNC Symbol;Acc:HGNC:11163]	-0.632729	6.84662	-3.99693	0.000203514	0.0207533	0.570054	0.13
Liver	ENSG00000174839	DENND6A	DENN/MADD domain containing 6A [Source:HGNC Symbol;Acc:HGNC:26635]	-0.533072	3.02332	-3.99516	0.00020468	0.0207533	0.60638	0.00044
Liver	ENSG00000168282	MGAT2	mannosyl (alpha-1,6-)-glycoprotein beta-1,2-N-acetylglucosaminyltransferase [Source:HGNC Symbol;Acc:HGNC:7045]	-0.491465	6.0736	-3.98828	0.000209269	0.0209378	0.540728	0.011
Liver	ENSG00000133739	LRRCC1	leucine rich repeat and coiled-coil centrosomal protein 1 [Source:HGNC Symbol;Acc:HGNC:29373]	-0.661353	1.22961	-3.98556	0.000211109	0.0209378	0.506339	2.90E-05
Liver	ENSG00000147853	AK3	adenylate kinase 3 [Source:HGNC Symbol;Acc:HGNC:17376]	-0.558989	7.45783	-3.98142	0.000213943	0.0209378	0.527435	0.04
Liver	ENSG00000099810	MTAP	methylthioadenosine phosphorylase [Source:HGNC Symbol;Acc:HGNC:7413]	-0.543538	5.1838	-3.97848	0.000215973	0.0209378	0.514406	0.0095
Liver	ENSG00000145781	COMMD10	COMM domain containing 10 [Source:HGNC Symbol;Acc:HGNC:30201]	-0.591209	3.88751	-3.97762	0.000216575	0.0209378	0.536472	0.0097
Liver	ENSG00000140471	LINS1	lines homolog 1 [Source:HGNC Symbol;Acc:HGNC:30922]	-0.452783	4.24579	-3.96886	0.000222763	0.0209378	0.502871	0.021
Liver	ENSG00000124333	VAMP7	vesicle associated membrane protein 7 [Source:HGNC Symbol;Acc:HGNC:11486]	-0.478412	5.5198	-3.96779	0.000223531	0.0209378	0.480706	0.062
Liver	ENSG00000140319	SRP14	signal recognition particle 14kDa [Source:HGNC Symbol;Acc:HGNC:11299]	-0.803063	1.82187	-3.96263	0.000227265	0.0209378	0.488257	0.0087
Liver	ENSG00000256646	RP11-111K18.1		-0.575845	7.62249	-3.96253	0.000227339	0.0209378	0.473377	0.22
Liver	ENSG00000140006	WDR89	WD repeat domain 89 [Source:HGNC Symbol;Acc:HGNC:20489]	-0.713164	3.09101	-3.9614	0.000228167	0.0209378	0.507407	0.0028
Liver	ENSG00000148950	IMMP1L	inner mitochondrial membrane peptidase subunit 1 [Source:HGNC Symbol;Acc:HGNC:26317]	-0.60267	5.51893	-3.95816	0.000230551	0.0209378	0.452539	0.073
Liver	ENSG00000160695	VPS11	VPS11, CORVET/HOPS core subunit [Source:HGNC Symbol;Acc:HGNC:14583]	-0.34403	4.26899	-3.95774	0.000230859	0.0209378	0.470913	0.0042
Liver	ENSG00000162869	PPP1R21	protein phosphatase 1 regulatory subunit 21 [Source:HGNC Symbol;Acc:HGNC:30595]	-0.441355	4.0274	-3.95278	0.000234564	0.0209378	0.461006	0.013
Liver	ENSG00000007933	FMO3	flavin containing monooxygenase 3 [Source:HGNC Symbol;Acc:HGNC:3771]	-0.810419	8.44642	-3.94807	0.000238135	0.0209378	0.434839	0.0063
Liver	ENSG00000143742	SRP9	signal recognition particle 9kDa [Source:HGNC Symbol;Acc:HGNC:11304]	-0.481092	5.28275	-3.94507	0.000240442	0.0209378	0.415454	0.017
Liver	ENSG00000127125	PPCS	phosphopantothenoylcysteine synthetase [Source:HGNC Symbol;Acc:HGNC:25686]	-0.447484	5.39605	-3.94465	0.000240761	0.0209378	0.413759	0.0038
Liver	ENSG00000070061	IKBKAP	inhibitor of kappa light polypeptide gene enhancer in B-cells, kinase complex-associated protein [Source:HGNC Symbol;Acc:HGNC:5959]	-0.396939	4.15411	-3.94283	0.000242169	0.0209378	0.429792	0.036
Liver	ENSG00000110455	ACCS	1-aminocyclopropane-1-carboxylate synthase homolog (inactive) [Source:HGNC Symbol;Acc:HGNC:23989]	-0.627193	2.74834	-3.94121	0.000243436	0.0209378	0.4541	0.0014
Liver	ENSG00000213639	PPP1CB	protein phosphatase 1, catalytic subunit, beta isozyme [Source:HGNC Symbol;Acc:HGNC:9282]	-0.447581	7.32732	-3.93837	0.00024566	0.0209378	0.400334	0.15
Liver	ENSG00000156017	CARNMT1	carnosine N-methyltransferase 1 [Source:HGNC Symbol;Acc:HGNC:23435]	-0.578223	4.39793	-3.93531	0.000248078	0.0209378	0.399943	0.0064
Liver	ENSG00000100442	FKBP3	FK506 binding protein 3 [Source:HGNC Symbol;Acc:HGNC:3719]	-0.553894	2.90565	-3.9343	0.000248878	0.0209378	0.433459	0.015
Liver	ENSG00000114942	EEF1B2	eukaryotic translation elongation factor 1 beta 2 [Source:HGNC Symbol;Acc:HGNC:3208]	-0.537736	9.70908	-3.93267	0.000250181	0.0209378	0.399601	0.32
Liver	ENSG00000148444	COMMD3	COMM domain containing 3 [Source:HGNC Symbol;Acc:HGNC:23332]	-0.473532	6.04659	-3.92628	0.000255354	0.0210681	0.358397	0.12
Liver	ENSG00000116001	TIA1	TIA1 cytotoxic granule-associated RNA binding protein [Source:HGNC Symbol;Acc:HGNC:11802]	-0.527232	4.24202	-3.92581	0.000255734	0.0210681	0.375934	0.0026
Liver	ENSG00000178234	GALNT11	polypeptide N-acetylgalactosaminyltransferase 11 [Source:HGNC Symbol;Acc:HGNC:19875]	-0.408034	5.12686	-3.91982	0.00026068	0.0213091	0.343801	0.0012
Liver	ENSG00000056050	C4orf27	chromosome 4 open reading frame 27 [Source:HGNC Symbol;Acc:HGNC:26051]	-0.426053	5.30453	-3.90761	0.000271048	0.0219862	0.30533	0.052
Liver	ENSG00000118507	AKAP7	A-kinase anchoring protein 7 [Source:HGNC Symbol;Acc:HGNC:377]	-1.02556	0.14338	-3.90072	0.000277075	0.022042	0.0216109	0.0015
Liver	ENSG00000170516	COX7B2	cytochrome c oxidase subunit VIIb2 [Source:HGNC Symbol;Acc:HGNC:24381]	-0.595165	8.66262	-3.9004	0.000277356	0.022042	0.298248	0.11
Liver	ENSG00000182220	ATP6AP2	ATPase, H+ transporting, lysosomal accessory protein 2 [Source:HGNC Symbol;Acc:HGNC:18305]	-0.376439	7.53475	-3.89793	0.000279553	0.022042	0.283343	0.062
Liver	ENSG00000023318	ERP44	endoplasmic reticulum protein 44 [Source:HGNC Symbol;Acc:HGNC:18311]	-0.333359	7.31589	-3.89732	0.000280097	0.022042	0.279948	0.011
Liver	ENSG00000196670	ZFP62	ZFP62 zinc finger protein [Source:HGNC Symbol;Acc:HGNC:23241]	-0.568357	3.25812	-3.89162	0.000285229	0.0221472	0.306222	0.011
Liver	ENSG00000107758	PPP3CB	protein phosphatase 3, catalytic subunit, beta isozyme [Source:HGNC Symbol;Acc:HGNC:9315]	-0.428216	5.12252	-3.89118	0.000285636	0.0221472	0.259022	0.1
Liver	ENSG00000168958	MFF	mitochondrial fission factor [Source:HGNC Symbol;Acc:HGNC:24858]	-0.423063	4.59924	-3.88223	0.000293888	0.0226208	0.240429	0.18
Liver	ENSG00000112237	CCNC	cyclin C [Source:HGNC Symbol;Acc:HGNC:1581]	-0.482723	6.25746	-3.87825	0.000297636	0.0227081	0.218783	0.12
Liver	ENSG00000101019	UQCC1	ubiquinol-cytochrome c reductase complex assembly factor 1 [Source:HGNC Symbol;Acc:HGNC:15891]	-0.368	5.22608	-3.8758	0.000299968	0.0227081	0.213699	0.097
Liver	ENSG00000198856	OSTC	oligosaccharyltransferase complex subunit (non-catalytic) [Source:HGNC Symbol;Acc:HGNC:24448]	-0.512453	7.30405	-3.87249	0.000303138	0.0227081	0.208187	0.064
Liver	ENSG00000100916	BRMS1L	breast cancer metastasis-suppressor 1-like [Source:HGNC Symbol;Acc:HGNC:20512]	-0.559752	3.68508	-3.87197	0.000303637	0.0227081	0.236977	0.028
Liver	ENSG00000186352	ANKRD37	ankyrin repeat domain 37 [Source:HGNC Symbol;Acc:HGNC:29593]	-0.754956	0.722266	-3.86645	0.000309012	0.0229474	0.105443	0.025
Liver	ENSG00000168701	TMEM208	transmembrane protein 208 [Source:HGNC Symbol;Acc:HGNC:25015]	-0.512625	6.85786	-3.85379	0.000321686	0.0236657	0.15071	0.12
Liver	ENSG00000168306	ACOX2	acyl-CoA oxidase 2, branched chain [Source:HGNC Symbol;Acc:HGNC:120]	-0.449819	8.03411	-3.8522	0.000323318	0.0236657	0.153341	0.0016
Liver	ENSG00000172239	PAIP1	poly(A) binding protein interacting protein 1 [Source:HGNC Symbol;Acc:HGNC:16945]	-0.454137	7.20282	-3.85015	0.000325417	0.0236657	0.14233	0.074
Liver	ENSG00000249222	ATP5L2	ATP synthase, H+ transporting, mitochondrial Fo complex subunit G2 [Source:HGNC Symbol;Acc:HGNC:13213]	-0.488365	8.39051	-3.84179	0.000334156	0.0241348	0.126513	0.11
Liver	ENSG00000113328	CCNG1	cyclin G1 [Source:HGNC Symbol;Acc:HGNC:1592]	-0.53548	7.14034	-3.83816	0.000338022	0.0242479	0.107343	0.12
Liver	ENSG00000205981	DNAJC19	DnaJ heat shock protein family (Hsp40) member C19 [Source:HGNC Symbol;Acc:HGNC:30528]	-0.538416	7.09826	-3.83009	0.000346773	0.0246446	0.0835676	0.061
Liver	ENSG00000100575	TIMM9	translocase of inner mitochondrial membrane 9 homolog (yeast) [Source:HGNC Symbol;Acc:HGNC:11819]	-0.532091	5.52456	-3.82672	0.000350488	0.0246446	0.069339	0.033
Liver	ENSG00000115290	GRB14	growth factor receptor bound protein 14 [Source:HGNC Symbol;Acc:HGNC:4565]	-0.528324	4.97566	-3.82616	0.000351104	0.0246446	0.072062	0.08
Liver	ENSG00000126581	BECN1	beclin 1, autophagy related [Source:HGNC Symbol;Acc:HGNC:1034]	-0.407613	5.12968	-3.82319	0.000354415	0.0246446	0.0621444	0.027
Liver	ENSG00000119326	CTNNAL1	catenin alpha-like 1 [Source:HGNC Symbol;Acc:HGNC:2512]	-0.710324	3.19096	-3.82246	0.000355238	0.0246446	0.109968	0.039
Liver	ENSG00000114902	SPCS1	signal peptidase complex subunit 1 [Source:HGNC Symbol;Acc:HGNC:23401]	-0.449696	6.7763	-3.81093	0.000368411	0.0250319	0.0262476	0.02
Liver	ENSG00000198146	ZNF770	zinc finger protein 770 [Source:HGNC Symbol;Acc:HGNC:26061]	-0.590923	2.44286	-3.80803	0.0003718	0.0250319	0.0801874	0.0022
Liver	ENSG00000250722	SEPP1	selenoprotein P, plasma, 1 [Source:HGNC Symbol;Acc:HGNC:10751]	-0.653328	13.1081	-3.80764	0.000372252	0.0250319	0.0605871	0.011
Liver	ENSG00000111790	FGFR1OP2	FGFR1 oncogene partner 2 [Source:HGNC Symbol;Acc:HGNC:23098]	-0.444717	4.30214	-3.8074	0.000372539	0.0250319	0.0304866	0.023
Liver	ENSG00000161920	MED11	mediator complex subunit 11 [Source:HGNC Symbol;Acc:HGNC:32687]	-0.521544	3.99681	-3.80727	0.000372689	0.0250319	0.0396926	0.1
Liver	ENSG00000008282	SYPL1	synaptophysin-like 1 [Source:HGNC Symbol;Acc:HGNC:11507]	-0.397685	6.28335	-3.80441	0.000376065	0.0250987	0.00447037	0.076
Liver	ENSG00000171055	FEZ2	fasciculation and elongation protein zeta 2 (zygin II) [Source:HGNC Symbol;Acc:HGNC:3660]	-0.466698	3.3247	-3.79747	0.000384382	0.0254925	0.0349236	0.018
Liver	ENSG00000270898	GPR75-ASB3	GPR75-ASB3 readthrough [Source:HGNC Symbol;Acc:HGNC:40043]	-0.461484	3.41374	-3.78338	0.000401818	0.0256661	-0.00560115	0.065
Liver	ENSG00000163682	RPL9	ribosomal protein L9 [Source:HGNC Symbol;Acc:HGNC:10369]	-0.638342	10.6888	-3.77674	0.000410295	0.0256661	-0.0423589	0.12
Liver	ENSG00000120925	RNF170	ring finger protein 170 [Source:HGNC Symbol;Acc:HGNC:25358]	-0.618131	4.86277	-3.77401	0.000413834	0.0256661	-0.0754674	0.052
Liver	ENSG00000140367	UBE2Q2	ubiquitin conjugating enzyme E2Q family member 2 [Source:HGNC Symbol;Acc:HGNC:19248]	-0.42121	5.41124	-3.77335	0.000414694	0.0256661	-0.0837489	0.013
Liver	ENSG00000119787	ATL2	atlastin GTPase 2 [Source:HGNC Symbol;Acc:HGNC:24047]	-0.47285	6.70489	-3.77091	0.000417876	0.0256661	-0.0893101	0.14
Liver	ENSG00000123349	PFDN5	prefoldin subunit 5 [Source:HGNC Symbol;Acc:HGNC:8869]	-0.662443	7.43977	-3.77033	0.000418645	0.0256661	-0.0857799	0.11
Liver	ENSG00000042317	SPATA7	spermatogenesis associated 7 [Source:HGNC Symbol;Acc:HGNC:20423]	-0.544795	2.77649	-3.76822	0.000421421	0.0256661	-0.0315622	0.02
Liver	ENSG00000151470	C4orf33	chromosome 4 open reading frame 33 [Source:HGNC Symbol;Acc:HGNC:27025]	-0.652297	2.41987	-3.76816	0.0004215	0.0256661	-0.029538	0.02
Liver	ENSG00000104517	UBR5	ubiquitin protein ligase E3 component n-recognin 5 [Source:HGNC Symbol;Acc:HGNC:16806]	-0.423537	5.27949	-3.76697	0.000423088	0.0256661	-0.100905	0.16
Liver	ENSG00000122550	KLHL7	kelch like family member 7 [Source:HGNC Symbol;Acc:HGNC:15646]	-0.537653	3.45757	-3.76601	0.00042436	0.0256661	-0.0552966	0.027
Liver	ENSG00000197249	SERPINA1	serpin peptidase inhibitor, clade A (alpha-1 antiproteinase, antitrypsin), member 1 [Source:HGNC Symbol;Acc:HGNC:8941]	0.448024	10.9301	3.76454	0.000426324	0.0256661	-0.0767261	0.0056
Liver	ENSG00000163607	GTPBP8	GTP-binding protein 8 (putative) [Source:HGNC Symbol;Acc:HGNC:25007]	-0.593594	3.13763	-3.76109	0.000430962	0.0256661	-0.0641364	5.00E-04
Liver	ENSG00000174173	TRMT10C	tRNA methyltransferase 10C, mitochondrial RNase P subunit [Source:HGNC Symbol;Acc:HGNC:26022]	-0.410773	4.16558	-3.76061	0.000431614	0.0256661	-0.0986904	0.095
Liver	ENSG00000166295	ANAPC16	anaphase promoting complex subunit 16 [Source:HGNC Symbol;Acc:HGNC:26976]	-0.424265	6.24686	-3.76049	0.000431782	0.0256661	-0.121521	0.11
Liver	ENSG00000182899	RPL35A	ribosomal protein L35a [Source:HGNC Symbol;Acc:HGNC:10345]	-0.726536	9.75588	-3.75971	0.000432831	0.0256661	-0.0981934	0.16
Liver	ENSG00000152348	ATG10	autophagy related 10 [Source:HGNC Symbol;Acc:HGNC:20315]	-0.846929	0.842707	-3.75562	0.000438425	0.0256661	-0.161038	0.003
Liver	ENSG00000169612	FAM103A1	family with sequence similarity 103 member A1 [Source:HGNC Symbol;Acc:HGNC:31022]	-0.475834	4.8431	-3.75421	0.000440358	0.0256661	-0.132841	0.12
Liver	ENSG00000053900	ANAPC4	anaphase promoting complex subunit 4 [Source:HGNC Symbol;Acc:HGNC:19990]	-0.504866	4.33115	-3.75342	0.000441451	0.0256661	-0.122355	0.067
Liver	ENSG00000125995	ROMO1	reactive oxygen species modulator 1 [Source:HGNC Symbol;Acc:HGNC:16185]	-0.492985	6.72358	-3.75192	0.000443532	0.0256661	-0.143719	0.13
Liver	ENSG00000176623	RMDN1	regulator of microtubule dynamics 1 [Source:HGNC Symbol;Acc:HGNC:24285]	-0.371872	5.56192	-3.74838	0.000448485	0.0256661	-0.156351	0.055
Liver	ENSG00000132485	ZRANB2	zinc finger, RAN-binding domain containing 2 [Source:HGNC Symbol;Acc:HGNC:13058]	-0.526248	6.14856	-3.74767	0.000449482	0.0256661	-0.158504	0.03
Liver	ENSG00000100519	PSMC6	proteasome 26S subunit, ATPase 6 [Source:HGNC Symbol;Acc:HGNC:9553]	-0.416166	7.06447	-3.74715	0.00045021	0.0256661	-0.154572	0.18
Liver	ENSG00000172164	SNTB1	syntrophin, beta 1 (dystrophin-associated protein A1, 59kDa, basic component 1) [Source:HGNC Symbol;Acc:HGNC:11168]	-0.606458	6.95076	-3.74649	0.00045114	0.0256661	-0.157601	0.1
Liver	ENSG00000080819	CPOX	coproporphyrinogen oxidase [Source:HGNC Symbol;Acc:HGNC:2321]	-0.548682	6.87962	-3.74472	0.000453652	0.0256661	-0.163198	0.074
Liver	ENSG00000074319	TSG101	tumor susceptibility 101 [Source:HGNC Symbol;Acc:HGNC:15971]	-0.390391	6.19715	-3.74404	0.000454613	0.0256661	-0.168815	0.16
Liver	ENSG00000168118	RAB4A	RAB4A, member RAS oncogene family [Source:HGNC Symbol;Acc:HGNC:9781]	-0.456397	5.35164	-3.74282	0.000456359	0.0256661	-0.170765	0.079
Liver	ENSG00000128694	OSGEPL1	O-sialoglycoprotein endopeptidase-like 1 [Source:HGNC Symbol;Acc:HGNC:23075]	-0.425652	3.65689	-3.7425	0.000456806	0.0256661	-0.131753	0.036
Liver	ENSG00000111711	GOLT1B	golgi transport 1B [Source:HGNC Symbol;Acc:HGNC:20175]	-0.645876	4.73985	-3.74229	0.000457109	0.0256661	-0.164493	0.079
Liver	ENSG00000183347	GBP6	guanylate binding protein family member 6 [Source:HGNC Symbol;Acc:HGNC:25395]	-0.735061	1.99723	-3.74106	0.000458876	0.0256661	-0.107462	0.0017
Liver	ENSG00000105835	NAMPT	nicotinamide phosphoribosyltransferase [Source:HGNC Symbol;Acc:HGNC:30092]	-0.544371	7.19126	-3.74027	0.000460018	0.0256661	-0.173634	0.14
Liver	ENSG00000137168	PPIL1	peptidylprolyl isomerase like 1 [Source:HGNC Symbol;Acc:HGNC:9260]	-0.440941	4.90161	-3.7383	0.000462853	0.0256884	-0.179049	0.12
Liver	ENSG00000156482	RPL30	ribosomal protein L30 [Source:HGNC Symbol;Acc:HGNC:10333]	-0.45153	9.656	-3.73283	0.000470841	0.025853	-0.175575	0.18
Liver	ENSG00000196233	LCOR	ligand dependent nuclear receptor corepressor [Source:HGNC Symbol;Acc:HGNC:29503]	-1.10969	-0.116518	-3.73272	0.000470996	0.025853	-0.406646	0.0019
Liver	ENSG00000257727	CNPY2	canopy FGF signaling regulator 2 [Source:HGNC Symbol;Acc:HGNC:13529]	-0.527363	6.59983	-3.72986	0.000475224	0.025853	-0.207103	0.14
Liver	ENSG00000177683	THAP5	THAP domain containing 5 [Source:HGNC Symbol;Acc:HGNC:23188]	-0.434054	5.02251	-3.72442	0.000483381	0.025853	-0.220435	0.15
Liver	ENSG00000105793	GTPBP10	GTP-binding protein 10 (putative) [Source:HGNC Symbol;Acc:HGNC:25106]	-0.502759	4.80422	-3.72335	0.000484991	0.025853	-0.218656	0.018
Liver	ENSG00000078177	N4BP2	NEDD4 binding protein 2 [Source:HGNC Symbol;Acc:HGNC:29851]	-0.475325	5.88956	-3.72285	0.000485753	0.025853	-0.229802	0.098
Liver	ENSG00000180901	KCTD2	potassium channel tetramerization domain containing 2 [Source:HGNC Symbol;Acc:HGNC:21294]	-0.846612	1.56665	-3.72272	0.000485943	0.025853	-0.185018	0.0033
Liver	ENSG00000258289	CHURC1	churchill domain containing 1 [Source:HGNC Symbol;Acc:HGNC:20099]	-0.502442	6.43126	-3.72251	0.000486268	0.025853	-0.229168	0.032
Liver	ENSG00000168297	PXK	PX domain containing serine/threonine kinase [Source:HGNC Symbol;Acc:HGNC:23326]	-0.363252	4.80284	-3.72145	0.000487885	0.025853	-0.224174	0.0018
Liver	ENSG00000138764	CCNG2	cyclin G2 [Source:HGNC Symbol;Acc:HGNC:1593]	-0.650935	4.81056	-3.71736	0.000494146	0.0259685	-0.235196	0.091
Liver	ENSG00000103769	RAB11A	RAB11A, member RAS oncogene family [Source:HGNC Symbol;Acc:HGNC:9760]	-0.358228	6.59403	-3.71681	0.00049499	0.0259685	-0.244462	0.07
Liver	ENSG00000168564	CDKN2AIP	CDKN2A interacting protein [Source:HGNC Symbol;Acc:HGNC:24325]	-0.375831	4.63292	-3.71332	0.000500417	0.0261232	-0.244582	0.1
Liver	ENSG00000213886	UBD	ubiquitin D [Source:HGNC Symbol;Acc:HGNC:18795]	-0.948261	5.52987	-3.70825	0.000508379	0.0264082	-0.26904	0.017
Liver	ENSG00000164032	H2AFZ	H2A histone family member Z [Source:HGNC Symbol;Acc:HGNC:4741]	-0.47286	5.49586	-3.70411	0.000514986	0.0266202	-0.282141	0.32
Liver	ENSG00000075884	ARHGAP15	Rho GTPase activating protein 15 [Source:HGNC Symbol;Acc:HGNC:21030]	-0.682976	4.29387	-3.6971	0.000526347	0.0270748	-0.286562	0.037
Liver	ENSG00000196616	ADH1B	alcohol dehydrogenase 1B (class I), beta polypeptide [Source:HGNC Symbol;Acc:HGNC:250]	-0.572476	11.328	-3.69442	0.000530747	0.0271631	-0.270517	0.065
Liver	ENSG00000110344	UBE4A	ubiquitination factor E4A [Source:HGNC Symbol;Acc:HGNC:12499]	-0.345645	6.28777	-3.69256	0.000533827	0.0271631	-0.315252	0.16
Liver	ENSG00000184831	APOO	apolipoprotein O [Source:HGNC Symbol;Acc:HGNC:28727]	-0.609681	3.03925	-3.69107	0.00053631	0.0271631	-0.254881	0.04
Liver	ENSG00000174695	TMEM167A	transmembrane protein 167A [Source:HGNC Symbol;Acc:HGNC:28330]	-0.595538	5.16804	-3.68984	0.000538367	0.0271631	-0.320831	0.06
Liver	ENSG00000106355	LSM5	LSM5 homolog, U6 small nuclear RNA and mRNA degradation associated [Source:HGNC Symbol;Acc:HGNC:17162]	-0.523229	4.69085	-3.68626	0.000544381	0.0272676	-0.320858	0.077
Liver	ENSG00000180098	TRNAU1AP	tRNA selenocysteine 1 associated protein 1 [Source:HGNC Symbol;Acc:HGNC:30813]	-0.477496	3.65848	-3.68554	0.000545611	0.0272676	-0.291855	0.067
Liver	ENSG00000198734	F5	coagulation factor V (proaccelerin, labile factor) [Source:HGNC Symbol;Acc:HGNC:3542]	-0.525778	8.65707	-3.68331	0.000549401	0.0272842	-0.324647	0.022
Liver	ENSG00000165516	KLHDC2	kelch domain containing 2 [Source:HGNC Symbol;Acc:HGNC:20231]	-0.365072	5.67969	-3.68179	0.000551997	0.0272842	-0.346024	0.051
Liver	ENSG00000144199	FAHD2B	fumarylacetoacetate hydrolase domain containing 2B [Source:HGNC Symbol;Acc:HGNC:25318]	-0.410708	7.01897	-3.67932	0.000556243	0.0272842	-0.348039	0.069
Liver	ENSG00000166321	NUDT13	nudix hydrolase 13 [Source:HGNC Symbol;Acc:HGNC:18827]	-0.488649	3.57095	-3.67929	0.000556292	0.0272842	-0.29873	0.0064
Liver	ENSG00000259305	ZHX1-C8orf76	ZHX1-C8orf76 readthrough [Source:HGNC Symbol;Acc:HGNC:42975]	-0.421234	4.01102	-3.67456	0.000564527	0.0275599	-0.333563	0.055
Liver	ENSG00000213809	KLRK1	killer cell lectin-like receptor subfamily K, member 1 [Source:HGNC Symbol;Acc:HGNC:18788]	-0.914132	4.93239	-3.67137	0.000570144	0.0277058	-0.369392	0.15
Liver	ENSG00000100522	GNPNAT1	glucosamine-phosphate N-acetyltransferase 1 [Source:HGNC Symbol;Acc:HGNC:19980]	-0.586286	5.8559	-3.66507	0.000581385	0.0281225	-0.393491	0.15
Liver	ENSG00000277157	HIST1H4D	histone cluster 1, H4d [Source:HGNC Symbol;Acc:HGNC:4782]	-1.45319	-0.544462	-3.65833	0.000593648	0.0285436	-0.704902	0.0059
Liver	ENSG00000196072	BLOC1S2	biogenesis of lysosomal organelles complex-1, subunit 2 [Source:HGNC Symbol;Acc:HGNC:20984]	-0.500416	4.85066	-3.65732	0.000595503	0.0285436	-0.408042	0.094
Liver	ENSG00000111850	SMIM8	small integral membrane protein 8 [Source:HGNC Symbol;Acc:HGNC:21401]	-0.613661	3.1572	-3.65529	0.000599263	0.0285938	-0.356269	0.071
Liver	ENSG00000164754	RAD21	RAD21 cohesin complex component [Source:HGNC Symbol;Acc:HGNC:9811]	-0.325466	6.05593	-3.651	0.000607271	0.0287747	-0.433286	0.26
Liver	ENSG00000164136	IL15	interleukin 15 [Source:HGNC Symbol;Acc:HGNC:5977]	-0.840707	2.66572	-3.65009	0.000608975	0.0287747	-0.357147	0.028
Liver	ENSG00000124767	GLO1	glyoxalase I [Source:HGNC Symbol;Acc:HGNC:4323]	-0.352377	8.22935	-3.64827	0.000612416	0.0287747	-0.426216	0.036
Liver	ENSG00000158773	USF1	upstream transcription factor 1 [Source:HGNC Symbol;Acc:HGNC:12593]	-0.448216	5.46906	-3.64738	0.000614111	0.0287747	-0.442374	0.16
Liver	ENSG00000155959	VBP1	von Hippel-Lindau binding protein 1 [Source:HGNC Symbol;Acc:HGNC:12662]	-0.381824	5.66569	-3.64468	0.000619263	0.0287747	-0.450855	0.032
Liver	ENSG00000156603	MED19	mediator complex subunit 19 [Source:HGNC Symbol;Acc:HGNC:29600]	-0.441001	3.77261	-3.64459	0.000619426	0.0287747	-0.407911	0.044
Liver	ENSG00000142065	ZFP14	ZFP14 zinc finger protein [Source:HGNC Symbol;Acc:HGNC:29312]	-0.643908	2.41183	-3.64186	0.000624676	0.0288912	-0.373342	0.0092
Liver	ENSG00000151923	TIAL1	TIA1 cytotoxic granule-associated RNA binding protein-like 1 [Source:HGNC Symbol;Acc:HGNC:11804]	-0.353969	6.53479	-3.64024	0.000627808	0.0289093	-0.461265	0.11
Liver	ENSG00000147400	CETN2	centrin 2 [Source:HGNC Symbol;Acc:HGNC:1867]	-0.437189	6.07295	-3.6386	0.000630992	0.0289296	-0.468051	0.11
Liver	ENSG00000108094	CUL2	cullin 2 [Source:HGNC Symbol;Acc:HGNC:2552]	-0.392323	4.85011	-3.63542	0.000637214	0.0289633	-0.46924	0.13
Liver	ENSG00000186409	CCDC30	coiled-coil domain containing 30 [Source:HGNC Symbol;Acc:HGNC:26103]	-0.659419	3.12594	-3.63542	0.000637221	0.0289633	-0.403449	0.065
Liver	ENSG00000165704	HPRT1	hypoxanthine phosphoribosyltransferase 1 [Source:HGNC Symbol;Acc:HGNC:5157]	-0.497248	8.17353	-3.63222	0.000643541	0.0291251	-0.472007	0.0099
Liver	ENSG00000165672	PRDX3	peroxiredoxin 3 [Source:HGNC Symbol;Acc:HGNC:9354]	-0.383946	8.96265	-3.62989	0.000648191	0.0292102	-0.471455	0.03
Liver	ENSG00000103966	EHD4	EH domain containing 4 [Source:HGNC Symbol;Acc:HGNC:3245]	0.573366	3.67671	3.62845	0.000651065	0.0292148	-0.444259	0.0015
Liver	ENSG00000114023	FAM162A	family with sequence similarity 162 member A [Source:HGNC Symbol;Acc:HGNC:17865]	-0.566272	6.9598	-3.6256	0.000656821	0.0292445	-0.499538	0.13
Liver	ENSG00000177426	TGIF1	TGFB-induced factor homeobox 1 [Source:HGNC Symbol;Acc:HGNC:11776]	-0.598257	4.06128	-3.62526	0.000657503	0.0292445	-0.475335	0.11
Liver	ENSG00000092439	TRPM7	transient receptor potential cation channel, subfamily M, member 7 [Source:HGNC Symbol;Acc:HGNC:17994]	-0.469969	6.60074	-3.62401	0.000660047	0.0292445	-0.507013	0.069
Liver	ENSG00000070269	TMEM260	transmembrane protein 260 [Source:HGNC Symbol;Acc:HGNC:20185]	-0.301878	4.92429	-3.61556	0.000677449	0.0297743	-0.524624	0.19
Liver	ENSG00000150783	TEX12	testis expressed 12 [Source:HGNC Symbol;Acc:HGNC:11734]	-2.77917	-0.305815	-3.61546	0.000677651	0.0297743	-0.906955	0.011
Liver	ENSG00000115944	COX7A2L	cytochrome c oxidase subunit VIIa polypeptide 2 like [Source:HGNC Symbol;Acc:HGNC:2289]	-0.375215	6.75228	-3.61396	0.00068079	0.0297881	-0.533594	0.13
Liver	ENSG00000086666	ZFAND6	zinc finger, AN1-type domain 6 [Source:HGNC Symbol;Acc:HGNC:30164]	-0.348152	7.15076	-3.60926	0.00069072	0.0300977	-0.543776	0.1
Liver	ENSG00000116209	TMEM59	transmembrane protein 59 [Source:HGNC Symbol;Acc:HGNC:1239]	-0.396184	9.14166	-3.604	0.000701975	0.0303266	-0.541745	0.039
Liver	ENSG00000043093	DCUN1D1	DCN1, defective in cullin neddylation 1, domain containing 1 [Source:HGNC Symbol;Acc:HGNC:18184]	-0.438079	5.62049	-3.60303	0.000704078	0.0303266	-0.567555	0.05
Liver	ENSG00000205129	C4orf47	chromosome 4 open reading frame 47 [Source:HGNC Symbol;Acc:HGNC:34346]	-0.43706	2.25609	-3.60279	0.000704601	0.0303266	-0.477172	0.025
Liver	ENSG00000081154	PCNP	PEST proteolytic signal containing nuclear protein [Source:HGNC Symbol;Acc:HGNC:30023]	-0.392992	5.5674	-3.60092	0.000708647	0.0303767	-0.573413	0.25
Liver	ENSG00000139291	TMEM19	transmembrane protein 19 [Source:HGNC Symbol;Acc:HGNC:25605]	-0.456925	7.26207	-3.59499	0.000721667	0.0306985	-0.583373	0.012
Liver	ENSG00000244045	TMEM199	transmembrane protein 199 [Source:HGNC Symbol;Acc:HGNC:18085]	-0.420589	4.97848	-3.59485	0.000721976	0.0306985	-0.584567	0.17
Liver	ENSG00000240344	PPIL3	peptidylprolyl isomerase like 3 [Source:HGNC Symbol;Acc:HGNC:9262]	-0.480285	4.3292	-3.59034	0.000732047	0.030977	-0.582599	0.13
Liver	ENSG00000147687	TATDN1	TatD DNase domain containing 1 [Source:HGNC Symbol;Acc:HGNC:24220]	-0.417492	3.09327	-3.58929	0.0007344	0.030977	-0.53504	0.036
Liver	ENSG00000232112	TMA7	translation machinery associated 7 homolog [Source:HGNC Symbol;Acc:HGNC:26932]	-0.547531	7.09457	-3.58614	0.000741529	0.0311531	-0.608548	0.18
Liver	ENSG00000167196	FBXO22	F-box protein 22 [Source:HGNC Symbol;Acc:HGNC:13593]	-0.469818	2.47795	-3.57921	0.000757459	0.0314335	-0.542056	0.0092
Liver	ENSG00000145725	PPIP5K2	diphosphoinositol pentakisphosphate kinase 2 [Source:HGNC Symbol;Acc:HGNC:29035]	-0.416197	4.43473	-3.57861	0.000758849	0.0314335	-0.615977	0.045
Liver	ENSG00000143543	JTB	jumping translocation breakpoint [Source:HGNC Symbol;Acc:HGNC:6201]	-0.519027	5.88253	-3.57812	0.000759992	0.0314335	-0.637399	0.15
Liver	ENSG00000171204	TMEM126B	transmembrane protein 126B [Source:HGNC Symbol;Acc:HGNC:30883]	-0.491795	5.06482	-3.57806	0.000760128	0.0314335	-0.632921	0.15
Liver	ENSG00000134716	CYP2J2	cytochrome P450 family 2 subfamily J member 2 [Source:HGNC Symbol;Acc:HGNC:2634]	2.52154	-2.19672	3.57517	0.000766896	0.0315605	-1.30587	0.012
Liver	ENSG00000113240	CLK4	CDC like kinase 4 [Source:HGNC Symbol;Acc:HGNC:13659]	-0.433904	5.97638	-3.5733	0.0007713	0.0315605	-0.650888	0.28
Liver	ENSG00000164109	MAD2L1	MAD2 mitotic arrest deficient-like 1 (yeast) [Source:HGNC Symbol;Acc:HGNC:6763]	-0.657115	3.15223	-3.57292	0.000772178	0.0315605	-0.584401	0.0059
Liver	ENSG00000069509	FUNDC1	FUN14 domain containing 1 [Source:HGNC Symbol;Acc:HGNC:28746]	-0.55412	5.46324	-3.5715	0.000775547	0.0315758	-0.655006	0.21
Liver	ENSG00000162521	RBBP4	retinoblastoma binding protein 4 [Source:HGNC Symbol;Acc:HGNC:9887]	-0.297108	7.61158	-3.56731	0.000785546	0.0316045	-0.656932	0.077
Liver	ENSG00000196850	PPTC7	PTC7 protein phosphatase homolog [Source:HGNC Symbol;Acc:HGNC:30695]	-0.585127	5.74129	-3.56711	0.000786039	0.0316045	-0.667876	0.13
Liver	ENSG00000148019	CEP78	centrosomal protein 78kDa [Source:HGNC Symbol;Acc:HGNC:25740]	-0.399188	3.18869	-3.56342	0.000794952	0.0316045	-0.608234	0.01
Liver	ENSG00000147592	LACTB2	lactamase beta 2 [Source:HGNC Symbol;Acc:HGNC:18512]	-0.494089	7.40554	-3.56218	0.00079797	0.0316045	-0.673528	0.015
Liver	ENSG00000117010	ZNF684	zinc finger protein 684 [Source:HGNC Symbol;Acc:HGNC:28418]	-0.679294	0.813042	-3.5621	0.000798158	0.0316045	-0.630055	4.30E-05
Liver	ENSG00000138308	PLA2G12B	phospholipase A2 group XIIB [Source:HGNC Symbol;Acc:HGNC:18555]	-0.458662	7.56181	-3.56173	0.00079906	0.0316045	-0.672912	0.083
Liver	ENSG00000165678	GHITM	growth hormone inducible transmembrane protein [Source:HGNC Symbol;Acc:HGNC:17281]	-0.433501	8.33926	-3.56166	0.00079924	0.0316045	-0.666104	0.065
Liver	ENSG00000155330	C16orf87	chromosome 16 open reading frame 87 [Source:HGNC Symbol;Acc:HGNC:33754]	-0.559045	2.3971	-3.56084	0.00080124	0.0316045	-0.589319	0.041
Liver	ENSG00000147586	MRPS28	mitochondrial ribosomal protein S28 [Source:HGNC Symbol;Acc:HGNC:14513]	-0.616107	4.01061	-3.56003	0.000803226	0.0316045	-0.653817	0.1
Liver	ENSG00000005302	MSL3	male-specific lethal 3 homolog (Drosophila) [Source:HGNC Symbol;Acc:HGNC:7370]	-0.341421	5.2479	-3.55555	0.000814309	0.0318002	-0.697258	0.018
Liver	ENSG00000113597	TRAPPC13	trafficking protein particle complex 13 [Source:HGNC Symbol;Acc:HGNC:25828]	-0.480652	4.99995	-3.5549	0.000815909	0.0318002	-0.69595	0.042
Liver	ENSG00000116459	ATP5F1	ATP synthase, H+ transporting, mitochondrial Fo complex subunit B1 [Source:HGNC Symbol;Acc:HGNC:840]	-0.440223	8.72829	-3.55437	0.000817245	0.0318002	-0.682938	0.071
Liver	ENSG00000136521	NDUFB5	NADH:ubiquinone oxidoreductase subunit B5 [Source:HGNC Symbol;Acc:HGNC:7700]	-0.436549	6.20108	-3.55108	0.000825495	0.0320031	-0.711879	0.18
Liver	ENSG00000164919	COX6C	cytochrome c oxidase subunit VIc [Source:HGNC Symbol;Acc:HGNC:2285]	-0.372778	8.57872	-3.54601	0.000838355	0.0321811	-0.707436	0.039
Liver	ENSG00000135776	ABCB10	ATP binding cassette subfamily B member 10 [Source:HGNC Symbol;Acc:HGNC:41]	-0.445944	5.32707	-3.54584	0.000838792	0.0321811	-0.724223	0.061
Liver	ENSG00000024862	CCDC28A	coiled-coil domain containing 28A [Source:HGNC Symbol;Acc:HGNC:21098]	-0.530844	5.45186	-3.54566	0.00083924	0.0321811	-0.725592	0.079
Liver	ENSG00000004897	CDC27	cell division cycle 27 [Source:HGNC Symbol;Acc:HGNC:1728]	-0.404462	5.15113	-3.54267	0.000846942	0.0322113	-0.730987	0.068
Liver	ENSG00000089063	TMEM230	transmembrane protein 230 [Source:HGNC Symbol;Acc:HGNC:15876]	-0.365718	6.62904	-3.53978	0.000854422	0.0322113	-0.74081	0.25
Liver	ENSG00000143436	MRPL9	mitochondrial ribosomal protein L9 [Source:HGNC Symbol;Acc:HGNC:14277]	-0.392509	6.15107	-3.53909	0.000856219	0.0322113	-0.745332	0.22
Liver	ENSG00000162999	DUSP19	dual specificity phosphatase 19 [Source:HGNC Symbol;Acc:HGNC:18894]	-0.682102	2.02088	-3.53773	0.000859776	0.0322113	-0.649013	0.011
Liver	ENSG00000128609	NDUFA5	NADH:ubiquinone oxidoreductase subunit A5 [Source:HGNC Symbol;Acc:HGNC:7688]	-0.431335	6.38371	-3.53548	0.000865698	0.0322113	-0.754112	0.26
Liver	ENSG00000103707	MTFMT	mitochondrial methionyl-tRNA formyltransferase [Source:HGNC Symbol;Acc:HGNC:29666]	-0.491385	4.45351	-3.53493	0.000867137	0.0322113	-0.73741	0.052
Liver	ENSG00000165113	GKAP1	G kinase anchoring protein 1 [Source:HGNC Symbol;Acc:HGNC:17496]	-0.519671	4.57191	-3.53491	0.000867196	0.0322113	-0.739926	0.041
Liver	ENSG00000074266	EED	embryonic ectoderm development [Source:HGNC Symbol;Acc:HGNC:3188]	-0.441214	4.55431	-3.53459	0.00086804	0.0322113	-0.742817	0.27
Liver	ENSG00000111796	KLRB1	killer cell lectin-like receptor subfamily B, member 1 [Source:HGNC Symbol;Acc:HGNC:6373]	-0.839315	4.06521	-3.53306	0.000872083	0.0322113	-0.732793	0.058
Liver	ENSG00000164414	SLC35A1	solute carrier family 35 (CMP-sialic acid transporter), member A1 [Source:HGNC Symbol;Acc:HGNC:11021]	-0.353273	5.01376	-3.5318	0.000875445	0.0322113	-0.759979	0.079
Liver	ENSG00000243414	TICAM2	toll-like receptor adaptor molecule 2 [Source:HGNC Symbol;Acc:HGNC:21354]	-0.493954	3.96547	-3.53172	0.000875663	0.0322113	-0.728439	0.1
Liver	ENSG00000078140	UBE2K	ubiquitin conjugating enzyme E2K [Source:HGNC Symbol;Acc:HGNC:4914]	-0.390082	6.36419	-3.53133	0.000876686	0.0322113	-0.76593	0.18
Liver	ENSG00000169740	ZNF32	zinc finger protein 32 [Source:HGNC Symbol;Acc:HGNC:13095]	-0.595554	4.05373	-3.5251	0.000893466	0.0325664	-0.751657	0.07
Liver	ENSG00000151332	MBIP	MAP3K12 binding inhibitory protein 1 [Source:HGNC Symbol;Acc:HGNC:20427]	-0.496131	4.75034	-3.52503	0.000893653	0.0325664	-0.772366	0.044
Liver	ENSG00000126953	TIMM8A	translocase of inner mitochondrial membrane 8 homolog A (yeast) [Source:HGNC Symbol;Acc:HGNC:11817]	-0.664712	7.03634	-3.52322	0.000898593	0.0325664	-0.782447	0.11
Liver	ENSG00000155621	C9orf85	chromosome 9 open reading frame 85 [Source:HGNC Symbol;Acc:HGNC:28784]	-0.734828	1.96042	-3.52235	0.000900967	0.0325664	-0.689451	0.014
Liver	ENSG00000144744	UBA3	ubiquitin-like modifier activating enzyme 3 [Source:HGNC Symbol;Acc:HGNC:12470]	-0.38458	4.97253	-3.52148	0.000903352	0.0325664	-0.788032	0.15
Liver	ENSG00000152620	NADK2	NAD kinase 2, mitochondrial [Source:HGNC Symbol;Acc:HGNC:26404]	-0.779709	7.04827	-3.52092	0.000904879	0.0325664	-0.790454	0.068
Liver	ENSG00000178096	BOLA1	bolA family member 1 [Source:HGNC Symbol;Acc:HGNC:24263]	-0.343976	5.05499	-3.51736	0.00091473	0.0328089	-0.800202	0.21
Liver	ENSG00000188647	PTAR1	protein prenyltransferase alpha subunit repeat containing 1 [Source:HGNC Symbol;Acc:HGNC:30449]	-0.951431	0.300568	-3.51518	0.000920809	0.0328112	-0.825402	0.00084
Liver	ENSG00000166441	RPL27A	ribosomal protein L27a [Source:HGNC Symbol;Acc:HGNC:10329]	-0.417125	9.45076	-3.5151	0.000921018	0.0328112	-0.784346	0.23
Liver	ENSG00000186020	ZNF529	zinc finger protein 529 [Source:HGNC Symbol;Acc:HGNC:29328]	-0.529666	2.04398	-3.51149	0.000931165	0.033061	-0.71754	0.019
Liver	ENSG00000141429	GALNT1	polypeptide N-acetylgalactosaminyltransferase 1 [Source:HGNC Symbol;Acc:HGNC:4123]	-0.334356	6.03454	-3.50652	0.000945327	0.0334512	-0.835659	0.12
Liver	ENSG00000172465	TCEAL1	transcription elongation factor A (SII)-like 1 [Source:HGNC Symbol;Acc:HGNC:11616]	-0.746411	1.859	-3.49747	0.000971611	0.0340316	-0.756157	0.0088
Liver	ENSG00000229833	PET100	PET100 homolog [Source:HGNC Symbol;Acc:HGNC:40038]	-0.55208	5.19027	-3.49726	0.000972218	0.0340316	-0.856855	0.11
Liver	ENSG00000185264	TEX33	testis expressed 33 [Source:HGNC Symbol;Acc:HGNC:28568]	1.1501	0.694356	3.49623	0.000975253	0.0340316	-0.846338	0.0055
Liver	ENSG00000205707	LYRM5	LYR motif containing 5 [Source:HGNC Symbol;Acc:HGNC:27052]	-0.560009	5.66124	-3.49567	0.000976923	0.0340316	-0.86525	0.15
Liver	ENSG00000048392	RRM2B	ribonucleotide reductase M2 B (TP53 inducible) [Source:HGNC Symbol;Acc:HGNC:17296]	-0.440783	4.36963	-3.49433	0.000980889	0.0340316	-0.84684	0.11
Liver	ENSG00000054116	TRAPPC3	trafficking protein particle complex 3 [Source:HGNC Symbol;Acc:HGNC:19942]	-0.405199	5.32188	-3.49307	0.000984638	0.0340316	-0.869994	0.048
Liver	ENSG00000241399	CD302	CD302 molecule [Source:HGNC Symbol;Acc:HGNC:30843]	-0.452525	7.20613	-3.4923	0.00098692	0.0340316	-0.86709	0.18
Liver	ENSG00000132570	PCBD2	pterin-4 alpha-carbinolamine dehydratase/dimerization cofactor of hepatocyte nuclear factor 1 alpha (TCF1) 2 [Source:HGNC Symbol;Acc:HGNC:24474]	-0.427403	4.2489	-3.49209	0.000987544	0.0340316	-0.847482	0.086
Liver	ENSG00000144228	SPOPL	speckle type POZ protein like [Source:HGNC Symbol;Acc:HGNC:27934]	-0.444207	3.82108	-3.49035	0.000992767	0.0341001	-0.836082	0.024
Liver	ENSG00000116489	CAPZA1	capping protein (actin filament) muscle Z-line, alpha 1 [Source:HGNC Symbol;Acc:HGNC:1488]	-0.339981	7.06501	-3.48844	0.000998538	0.0341646	-0.878352	0.33
Liver	ENSG00000147912	FBXO10	F-box protein 10 [Source:HGNC Symbol;Acc:HGNC:13589]	-0.487151	5.73717	-3.48758	0.00100112	0.0341646	-0.887563	0.13
Liver	ENSG00000152240	HAUS1	HAUS augmin like complex subunit 1 [Source:HGNC Symbol;Acc:HGNC:25174]	-0.495281	3.40406	-3.48467	0.00100998	0.0343556	-0.830698	0.088
Liver	ENSG00000183513	COA5	cytochrome c oxidase assembly factor 5 [Source:HGNC Symbol;Acc:HGNC:33848]	-0.489857	4.52456	-3.48015	0.00102386	0.0346181	-0.890355	0.038
Liver	ENSG00000106025	TSPAN12	tetraspanin 12 [Source:HGNC Symbol;Acc:HGNC:21641]	-0.575656	5.97076	-3.47921	0.00102676	0.0346181	-0.910428	0.16
Liver	ENSG00000108389	MTMR4	myotubularin related protein 4 [Source:HGNC Symbol;Acc:HGNC:7452]	-0.49138	5.08745	-3.47896	0.00102755	0.0346181	-0.90285	0.015
Liver	ENSG00000138750	NUP54	nucleoporin 54kDa [Source:HGNC Symbol;Acc:HGNC:17359]	-0.536609	4.47253	-3.47662	0.00103483	0.0347525	-0.8981	0.043
Liver	ENSG00000163519	TRAT1	T cell receptor associated transmembrane adaptor 1 [Source:HGNC Symbol;Acc:HGNC:30698]	-0.760279	3.93779	-3.47333	0.00104517	0.0348316	-0.889797	0.14
Liver	ENSG00000118418	HMGN3	high mobility group nucleosomal binding domain 3 [Source:HGNC Symbol;Acc:HGNC:12312]	-0.48	5.4835	-3.47235	0.00104827	0.0348316	-0.92791	0.15
Liver	ENSG00000137752	CASP1	caspase 1 [Source:HGNC Symbol;Acc:HGNC:1499]	-0.683254	4.22576	-3.47201	0.00104933	0.0348316	-0.905181	0.13
Liver	ENSG00000163170	BOLA3	bolA family member 3 [Source:HGNC Symbol;Acc:HGNC:24415]	-0.373845	5.59659	-3.4708	0.00105318	0.0348316	-0.932879	0.029
Liver	ENSG00000168778	TCTN2	tectonic family member 2 [Source:HGNC Symbol;Acc:HGNC:25774]	-0.689542	2.22823	-3.47063	0.0010537	0.0348316	-0.824037	0.031
Liver	ENSG00000122912	SLC25A16	solute carrier family 25 (mitochondrial carrier), member 16 [Source:HGNC Symbol;Acc:HGNC:10986]	-0.516969	4.87551	-3.46813	0.00106168	0.0349318	-0.931929	0.19
Liver	ENSG00000078070	MCCC1	methylcrotonoyl-CoA carboxylase 1 [Source:HGNC Symbol;Acc:HGNC:6936]	-0.438732	6.7241	-3.46761	0.00106336	0.0349318	-0.938337	0.1
Liver	ENSG00000116918	TSNAX	translin-associated factor X [Source:HGNC Symbol;Acc:HGNC:12380]	-0.487853	5.56967	-3.46653	0.00106683	0.0349369	-0.944629	0.19
Liver	ENSG00000082898	XPO1	exportin 1 [Source:HGNC Symbol;Acc:HGNC:12825]	-0.472195	5.83759	-3.46349	0.00107665	0.0350568	-0.953443	0.17
Liver	ENSG00000146476	ARMT1	acidic residue methyltransferase 1 [Source:HGNC Symbol;Acc:HGNC:17872]	-0.471252	3.40192	-3.46161	0.00108276	0.0350568	-0.892001	0.021
Liver	ENSG00000150540	HNMT	histamine N-methyltransferase [Source:HGNC Symbol;Acc:HGNC:5028]	-0.545358	4.63023	-3.46146	0.00108327	0.0350568	-0.945068	0.042
Liver	ENSG00000121690	DEPDC7	DEP domain containing 7 [Source:HGNC Symbol;Acc:HGNC:29899]	-0.478121	6.26622	-3.46115	0.00108426	0.0350568	-0.959368	0.069
Liver	ENSG00000111358	GTF2H3	general transcription factor IIH subunit 3 [Source:HGNC Symbol;Acc:HGNC:4657]	-0.381284	5.37171	-3.46028	0.00108711	0.0350568	-0.960241	0.085
Liver	ENSG00000085274	MYNN	myoneurin [Source:HGNC Symbol;Acc:HGNC:14955]	-0.441542	4.48007	-3.45402	0.00110778	0.035561	-0.961072	0.0058
Liver	ENSG00000197006	METTL9	methyltransferase like 9 [Source:HGNC Symbol;Acc:HGNC:24586]	-0.395293	4.96482	-3.45351	0.00110949	0.035561	-0.974192	0.16
Liver	ENSG00000196776	CD47	CD47 molecule [Source:HGNC Symbol;Acc:HGNC:1682]	-0.404934	6.30983	-3.45165	0.00111572	0.0356523	-0.984536	0.38
Liver	ENSG00000172530	BANP	BTG3 associated nuclear protein [Source:HGNC Symbol;Acc:HGNC:13450]	0.7199	0.258833	3.44712	0.00113103	0.0358854	-1.02485	0.002
Liver	ENSG00000161640	SIGLEC11	sialic acid binding Ig-like lectin 11 [Source:HGNC Symbol;Acc:HGNC:15622]	-0.441764	4.01844	-3.44533	0.00113712	0.0358854	-0.962736	0.002
Liver	ENSG00000129317	PUS7L	pseudouridylate synthase 7-like [Source:HGNC Symbol;Acc:HGNC:25276]	-0.478615	3.86593	-3.44527	0.00113733	0.0358854	-0.960919	0.03
Liver	ENSG00000249773	RP11-15K19.2		-0.424647	5.55084	-3.4445	0.00113998	0.0358854	-1.00439	0.055
Liver	ENSG00000157181	C1orf27	chromosome 1 open reading frame 27 [Source:HGNC Symbol;Acc:HGNC:24299]	-0.34197	5.60973	-3.44437	0.0011404	0.0358854	-1.00514	0.15
Liver	ENSG00000107789	MINPP1	multiple inositol-polyphosphate phosphatase 1 [Source:HGNC Symbol;Acc:HGNC:7102]	-0.534831	5.23415	-3.44346	0.00114354	0.0358854	-1.00485	0.13
Liver	ENSG00000154059	IMPACT	impact RWD domain protein [Source:HGNC Symbol;Acc:HGNC:20387]	-0.437718	4.03794	-3.44065	0.00115324	0.0358854	-0.976519	0.14
Liver	ENSG00000108666	C17orf75	chromosome 17 open reading frame 75 [Source:HGNC Symbol;Acc:HGNC:30173]	-0.447852	3.60914	-3.43994	0.0011557	0.0358854	-0.963755	0.024
Liver	ENSG00000204899	MZT1	mitotic spindle organizing protein 1 [Source:HGNC Symbol;Acc:HGNC:33830]	-0.561136	0.819742	-3.43968	0.00115661	0.0358854	-0.932426	4.00E-05
Liver	ENSG00000155906	RMND1	required for meiotic nuclear division 1 homolog [Source:HGNC Symbol;Acc:HGNC:21176]	-0.421638	4.5842	-3.43955	0.00115704	0.0358854	-0.999908	0.019
Liver	ENSG00000131495	NDUFA2	NADH:ubiquinone oxidoreductase subunit A2 [Source:HGNC Symbol;Acc:HGNC:7685]	-0.545808	6.55031	-3.4381	0.00116209	0.035936	-1.01964	0.45
Liver	ENSG00000179085	DPM3	dolichyl-phosphate mannosyltransferase polypeptide 3 [Source:HGNC Symbol;Acc:HGNC:3007]	-0.500868	4.84916	-3.43632	0.00116831	0.0360165	-1.01699	0.11
Liver	ENSG00000134058	CDK7	cyclin-dependent kinase 7 [Source:HGNC Symbol;Acc:HGNC:1778]	-0.412795	3.51776	-3.43541	0.00117152	0.0360165	-0.968815	0.024
Liver	ENSG00000143222	UFC1	ubiquitin-fold modifier conjugating enzyme 1 [Source:HGNC Symbol;Acc:HGNC:26941]	-0.379941	6.54337	-3.43354	0.00117813	0.0361144	-1.0322	0.22
Liver	ENSG00000197408	CYP2B6	cytochrome P450 family 2 subfamily B member 6 [Source:HGNC Symbol;Acc:HGNC:2615]	1.25201	5.4201	3.42494	0.00120887	0.036752	-1.04566	0.0021
Liver	ENSG00000086065	CHMP5	charged multivesicular body protein 5 [Source:HGNC Symbol;Acc:HGNC:26942]	-0.413573	4.93009	-3.42453	0.00121036	0.036752	-1.05245	0.065
Liver	ENSG00000172748	ZNF596	zinc finger protein 596 [Source:HGNC Symbol;Acc:HGNC:27268]	-0.397229	4.07874	-3.42357	0.00121385	0.036752	-1.02849	0.34
Liver	ENSG00000204520	MICA	MHC class I polypeptide-related sequence A [Source:HGNC Symbol;Acc:HGNC:7090]	-0.46689	3.49489	-3.42298	0.00121602	0.036752	-1.00595	0.02
Liver	ENSG00000174827	PDZK1	PDZ domain containing 1 [Source:HGNC Symbol;Acc:HGNC:8821]	-0.512744	6.65036	-3.42263	0.00121726	0.036752	-1.06162	0.0065
Liver	ENSG00000203546	RP11-176H8.1		-0.426338	4.00907	-3.42193	0.00121984	0.036752	-1.03026	0.064
Liver	ENSG00000128463	EMC4	ER membrane protein complex subunit 4 [Source:HGNC Symbol;Acc:HGNC:28032]	-0.303804	5.76679	-3.41813	0.00123379	0.0370083	-1.07707	0.29
Liver	ENSG00000153140	CETN3	centrin 3 [Source:HGNC Symbol;Acc:HGNC:1868]	-0.4577	5.0485	-3.41734	0.00123673	0.0370083	-1.07276	0.075
Liver	ENSG00000171928	TVP23B	trans-golgi network vesicle protein 23 homolog B (S. cerevisiae) [Source:HGNC Symbol;Acc:HGNC:20399]	-0.482136	6.54167	-3.41642	0.00124014	0.0370083	-1.07838	0.39
Liver	ENSG00000163072	NOSTRIN	nitric oxide synthase trafficking [Source:HGNC Symbol;Acc:HGNC:20203]	-0.652572	4.77153	-3.41581	0.00124238	0.0370083	-1.07306	0.14
Liver	ENSG00000167785	ZNF558	zinc finger protein 558 [Source:HGNC Symbol;Acc:HGNC:26422]	-0.337482	4.14385	-3.41331	0.00125173	0.037133	-1.05879	0.021
Liver	ENSG00000142937	RPS8	ribosomal protein S8 [Source:HGNC Symbol;Acc:HGNC:10441]	-0.431749	10.4021	-3.41248	0.00125484	0.037133	-1.05246	0.25
Liver	ENSG00000122378	FAM213A	family with sequence similarity 213 member A [Source:HGNC Symbol;Acc:HGNC:28651]	-0.377299	7.60599	-3.41165	0.00125797	0.037133	-1.08278	0.078
Liver	ENSG00000182919	C11orf54	chromosome 11 open reading frame 54 [Source:HGNC Symbol;Acc:HGNC:30204]	-0.46578	7.01197	-3.41093	0.00126065	0.037133	-1.09038	0.01
Liver	ENSG00000173418	NAA20	N(alpha)-acetyltransferase 20, NatB catalytic subunit [Source:HGNC Symbol;Acc:HGNC:15908]	-0.448032	5.96953	-3.40525	0.00128223	0.037563	-1.11171	0.14
Liver	ENSG00000125703	ATG4C	autophagy related 4C, cysteine peptidase [Source:HGNC Symbol;Acc:HGNC:16040]	-0.503933	4.46356	-3.40522	0.00128238	0.037563	-1.09305	0.023
Liver	ENSG00000034693	PEX3	peroxisomal biogenesis factor 3 [Source:HGNC Symbol;Acc:HGNC:8858]	-0.474847	6.70988	-3.40371	0.00128815	0.037625	-1.11196	0.089
Liver	ENSG00000109475	RPL34	ribosomal protein L34 [Source:HGNC Symbol;Acc:HGNC:10340]	-0.623471	10.2955	-3.40281	0.00129163	0.037625	-1.07911	0.25
Liver	ENSG00000123496	IL13RA2	interleukin 13 receptor subunit alpha 2 [Source:HGNC Symbol;Acc:HGNC:5975]	-0.651023	5.64933	-3.39986	0.00130306	0.0378533	-1.12605	0.13
Liver	ENSG00000241837	ATP5O	ATP synthase, H+ transporting, mitochondrial F1 complex, O subunit [Source:HGNC Symbol;Acc:HGNC:850]	-0.423469	8.15603	-3.39606	0.00131793	0.0381152	-1.11912	0.29
Liver	ENSG00000129151	BBOX1	butyrobetaine (gamma), 2-oxoglutarate dioxygenase (gamma-butyrobetaine hydroxylase) 1 [Source:HGNC Symbol;Acc:HGNC:964]	-0.972627	4.24305	-3.39571	0.0013193	0.0381152	-1.1017	0.093
Liver	ENSG00000105829	BET1	Bet1 golgi vesicular membrane trafficking protein [Source:HGNC Symbol;Acc:HGNC:14562]	-0.474625	5.78062	-3.39351	0.00132799	0.0382613	-1.14352	0.27
Liver	ENSG00000178694	NSUN3	NOP2/Sun RNA methyltransferase family member 3 [Source:HGNC Symbol;Acc:HGNC:26208]	-0.488909	3.74665	-3.39191	0.00133433	0.0382672	-1.10254	0.014
Liver	ENSG00000010017	RANBP9	RAN binding protein 9 [Source:HGNC Symbol;Acc:HGNC:13727]	-0.292384	5.34589	-3.39163	0.00133545	0.0382672	-1.14606	0.084
Liver	ENSG00000132406	TMEM128	transmembrane protein 128 [Source:HGNC Symbol;Acc:HGNC:28201]	-0.376774	5.97374	-3.38942	0.00134428	0.0384158	-1.15457	0.26
Liver	ENSG00000138686	BBS7	Bardet-Biedl syndrome 7 [Source:HGNC Symbol;Acc:HGNC:18758]	-0.625807	2.00231	-3.38543	0.00136035	0.0387091	-1.04308	0.0014
Liver	ENSG00000176853	FAM91A1	family with sequence similarity 91 member A1 [Source:HGNC Symbol;Acc:HGNC:26306]	-0.400244	5.59473	-3.38449	0.00136415	0.0387091	-1.16704	0.29
Liver	ENSG00000061794	MRPS35	mitochondrial ribosomal protein S35 [Source:HGNC Symbol;Acc:HGNC:16635]	-0.434853	4.99337	-3.38415	0.00136556	0.0387091	-1.1624	0.15
Liver	ENSG00000136560	TANK	TRAF family member associated NFKB activator [Source:HGNC Symbol;Acc:HGNC:11562]	-0.506163	4.2111	-3.3829	0.00137065	0.0387493	-1.14455	0.15
Liver	ENSG00000138382	METTL5	methyltransferase like 5 [Source:HGNC Symbol;Acc:HGNC:25006]	-0.525927	4.57038	-3.38096	0.00137859	0.0388695	-1.16091	0.15
Liver	ENSG00000148834	GSTO1	glutathione S-transferase omega 1 [Source:HGNC Symbol;Acc:HGNC:13312]	-3.39447	0.975395	-3.37384	0.00140808	0.0394356	-1.14895	0.011
Liver	ENSG00000275052	PPP4R3B	protein phosphatase 4 regulatory subunit 3B [Source:HGNC Symbol;Acc:HGNC:29267]	-0.387503	6.85234	-3.37355	0.00140932	0.0394356	-1.19218	0.075
Liver	ENSG00000165476	REEP3	receptor accessory protein 3 [Source:HGNC Symbol;Acc:HGNC:23711]	-0.513837	4.57345	-3.37341	0.00140988	0.0394356	-1.18161	0.084
Liver	ENSG00000174343	CHRNA9	cholinergic receptor, nicotinic alpha 9 [Source:HGNC Symbol;Acc:HGNC:14079]	-0.945339	0.0331605	-3.37114	0.00141946	0.0395983	-1.21285	0.002
Liver	ENSG00000169567	HINT1	histidine triad nucleotide binding protein 1 [Source:HGNC Symbol;Acc:HGNC:4912]	-0.40103	8.72629	-3.36986	0.00142485	0.039601	-1.18425	0.065
Liver	ENSG00000166710	B2M	beta-2-microglobulin [Source:HGNC Symbol;Acc:HGNC:914]	-0.659966	2.49747	-3.36849	0.00143065	0.039601	-1.09658	0.015
Liver	ENSG00000155508	CNOT8	CCR4-NOT transcription complex subunit 8 [Source:HGNC Symbol;Acc:HGNC:9207]	-0.392472	4.97143	-3.36845	0.00143082	0.039601	-1.20309	0.11
Liver	ENSG00000145425	RPS3A	ribosomal protein S3A [Source:HGNC Symbol;Acc:HGNC:10421]	-0.550501	10.8768	-3.36706	0.00143674	0.0396607	-1.16851	0.33
Liver	ENSG00000052723	SIKE1	suppressor of IKBKE 1 [Source:HGNC Symbol;Acc:HGNC:26119]	-0.539756	1.99861	-3.3659	0.00144172	0.0396942	-1.09192	0.015
Liver	ENSG00000176022	B3GALT6	Beta-1,3-galactosyltransferase 6 [Source:HGNC Symbol;Acc:HGNC:17978]	0.814373	0.0230603	3.36461	0.00144727	0.0397433	-1.23364	0.0055
Liver	ENSG00000152766	ANKRD22	ankyrin repeat domain 22 [Source:HGNC Symbol;Acc:HGNC:28321]	-0.558833	3.65649	-3.36339	0.00145249	0.0397831	-1.17381	0.17
Liver	ENSG00000101901	ALG13	ALG13, UDP-N-acetylglucosaminyltransferase subunit [Source:HGNC Symbol;Acc:HGNC:30881]	-0.46009	4.52823	-3.36074	0.00146397	0.0399937	-1.2129	0.047
Liver	ENSG00000092208	GEMIN2	gem nuclear organelle associated protein 2 [Source:HGNC Symbol;Acc:HGNC:10884]	-0.58584	2.81761	-3.35574	0.00148585	0.040299	-1.14152	0.051
Liver	ENSG00000176953	NFATC2IP	nuclear factor of activated T-cells, cytoplasmic, calcineurin-dependent 2 interacting protein [Source:HGNC Symbol;Acc:HGNC:25906]	-0.396435	3.75241	-3.35482	0.00148991	0.040299	-1.19237	0.013
Liver	ENSG00000106991	ENG	endoglin [Source:HGNC Symbol;Acc:HGNC:3349]	0.481734	5.45771	3.35385	0.0014942	0.040299	-1.24724	0.0063
Liver	ENSG00000025156	HSF2	heat shock transcription factor 2 [Source:HGNC Symbol;Acc:HGNC:5225]	-0.347592	3.59884	-3.35309	0.00149758	0.040299	-1.18797	0.05
Liver	ENSG00000073712	FERMT2	fermitin family member 2 [Source:HGNC Symbol;Acc:HGNC:15767]	-0.404169	6.98055	-3.35281	0.0014988	0.040299	-1.24634	0.29
Liver	ENSG00000197748	CFAP43	cilia and flagella associated protein 43 [Source:HGNC Symbol;Acc:HGNC:26684]	-0.896415	0.359951	-3.35239	0.00150066	0.040299	-1.21992	0.0078
Liver	ENSG00000139154	AEBP2	AE binding protein 2 [Source:HGNC Symbol;Acc:HGNC:24051]	-0.354781	4.36828	-3.35212	0.0015019	0.040299	-1.22908	0.16
Liver	ENSG00000113583	C5orf15	chromosome 5 open reading frame 15 [Source:HGNC Symbol;Acc:HGNC:20656]	-0.3919	5.19863	-3.34896	0.00151602	0.0405746	-1.25888	0.22
Liver	ENSG00000173198	CYSLTR1	cysteinyl leukotriene receptor 1 [Source:HGNC Symbol;Acc:HGNC:17451]	-1.11341	-0.338269	-3.34389	0.00153894	0.041041	-1.33263	0.00079
Liver	ENSG00000147050	KDM6A	lysine (K)-specific demethylase 6A [Source:HGNC Symbol;Acc:HGNC:12637]	-0.347152	4.05105	-3.34243	0.00154558	0.041041	-1.24135	0.045
Liver	ENSG00000135046	ANXA1	annexin A1 [Source:HGNC Symbol;Acc:HGNC:533]	-0.628889	6.55289	-3.34175	0.0015487	0.041041	-1.27844	0.37
Liver	ENSG00000128513	POT1	protection of telomeres 1 [Source:HGNC Symbol;Acc:HGNC:17284]	-0.438937	3.71767	-3.34116	0.00155142	0.041041	-1.23193	0.022
Liver	ENSG00000218739	CEBPZOS	CEBPZ opposite strand [Source:HGNC Symbol;Acc:HGNC:49288]	-0.375079	5.32756	-3.34084	0.0015529	0.041041	-1.28141	0.11
Liver	ENSG00000164209	SLC25A46	solute carrier family 25 member 46 [Source:HGNC Symbol;Acc:HGNC:25198]	-0.439663	5.07382	-3.33998	0.00155687	0.0410429	-1.28062	0.1
Liver	ENSG00000241058	NSUN6	NOP2/Sun RNA methyltransferase family member 6 [Source:HGNC Symbol;Acc:HGNC:23529]	-0.520973	2.87264	-3.33689	0.00157112	0.0411256	-1.19363	0.14
Liver	ENSG00000128699	ORMDL1	ORMDL sphingolipid biosynthesis regulator 1 [Source:HGNC Symbol;Acc:HGNC:16036]	-0.47043	5.94996	-3.33671	0.00157196	0.0411256	-1.29582	0.24
Liver	ENSG00000178295	GEN1	GEN1, Holliday junction 5' flap endonuclease [Source:HGNC Symbol;Acc:HGNC:26881]	-0.904463	0.115916	-3.33591	0.00157569	0.0411256	-1.26135	0.0029
Liver	ENSG00000104915	STX10	syntaxin 10 [Source:HGNC Symbol;Acc:HGNC:11428]	-0.3337	4.15519	-3.3359	0.00157573	0.0411256	-1.26411	0.04
Liver	ENSG00000173905	GOLIM4	golgi integral membrane protein 4 [Source:HGNC Symbol;Acc:HGNC:15448]	-0.427327	7.77893	-3.33509	0.00157951	0.0411256	-1.28768	0.0014
Liver	ENSG00000134333	LDHA	lactate dehydrogenase A [Source:HGNC Symbol;Acc:HGNC:6535]	-0.465368	7.45762	-3.33252	0.00159155	0.0412575	-1.29638	0.029
Liver	ENSG00000111229	ARPC3	actin related protein 2/3 complex subunit 3 [Source:HGNC Symbol;Acc:HGNC:706]	-0.462644	7.8305	-3.3305	0.00160107	0.0412575	-1.2974	0.34
Liver	ENSG00000157869	RAB28	RAB28, member RAS oncogene family [Source:HGNC Symbol;Acc:HGNC:9768]	-0.354895	4.6654	-3.33007	0.00160311	0.0412575	-1.29897	0.11
Liver	ENSG00000138095	LRPPRC	leucine rich pentatricopeptide repeat containing [Source:HGNC Symbol;Acc:HGNC:15714]	-0.335603	6.92698	-3.32795	0.00161318	0.0412575	-1.31394	0.042
Liver	ENSG00000124380	SNRNP27	small nuclear ribonucleoprotein, U4/U6.U5 27kDa subunit [Source:HGNC Symbol;Acc:HGNC:30240]	-0.446222	5.20618	-3.32763	0.00161471	0.0412575	-1.31702	0.25
Liver	ENSG00000101146	RAE1	ribonucleic acid export 1 [Source:HGNC Symbol;Acc:HGNC:9828]	0.458277	4.37195	3.32738	0.0016159	0.0412575	-1.29127	0.0019
Liver	ENSG00000143799	PARP1	poly(ADP-ribose) polymerase 1 [Source:HGNC Symbol;Acc:HGNC:270]	-0.381523	4.60437	-3.32642	0.00162048	0.0412575	-1.30285	0.045
Liver	ENSG00000164074	ABHD18	abhydrolase domain containing 18 [Source:HGNC Symbol;Acc:HGNC:26111]	-0.55843	3.09297	-3.32612	0.00162194	0.0412575	-1.22864	0.069
Liver	ENSG00000089009	RPL6	ribosomal protein L6 [Source:HGNC Symbol;Acc:HGNC:10362]	-0.401496	10.5371	-3.32565	0.00162416	0.0412575	-1.28212	0.14
Liver	ENSG00000175054	ATR	ATR serine/threonine kinase [Source:HGNC Symbol;Acc:HGNC:882]	-0.420243	4.52752	-3.32409	0.00163165	0.0412575	-1.31154	0.019
Liver	ENSG00000170584	NUDCD2	NudC domain containing 2 [Source:HGNC Symbol;Acc:HGNC:30535]	-0.335525	4.75361	-3.32377	0.00163323	0.0412575	-1.3173	0.091
Liver	ENSG00000102309	PIN4	peptidylprolyl cis/trans isomerase, NIMA-interacting 4 [Source:HGNC Symbol;Acc:HGNC:8992]	-0.391667	4.87442	-3.32367	0.0016337	0.0412575	-1.32129	0.16
Liver	ENSG00000154589	LY96	lymphocyte antigen 96 [Source:HGNC Symbol;Acc:HGNC:17156]	-0.657736	4.37771	-3.32331	0.00163543	0.0412575	-1.31173	0.14
Liver	ENSG00000198898	CAPZA2	capping protein (actin filament) muscle Z-line, alpha 2 [Source:HGNC Symbol;Acc:HGNC:1490]	-0.792383	0.723394	-3.31937	0.00165453	0.0415612	-1.23359	7.00E-04
Liver	ENSG00000121749	TBC1D15	TBC1 domain family member 15 [Source:HGNC Symbol;Acc:HGNC:25694]	-0.412211	6.01328	-3.31921	0.00165535	0.0415612	-1.34255	0.52
Liver	ENSG00000188846	RPL14	ribosomal protein L14 [Source:HGNC Symbol;Acc:HGNC:10305]	-0.554032	9.90916	-3.31333	0.00168424	0.0420408	-1.32123	0.36
Liver	ENSG00000178425	NT5DC1	5'-nucleotidase domain containing 1 [Source:HGNC Symbol;Acc:HGNC:21556]	-0.646571	2.75664	-3.31225	0.00168961	0.0420408	-1.25182	0.07
Liver	ENSG00000104687	GSR	glutathione reductase [Source:HGNC Symbol;Acc:HGNC:4623]	-0.686542	3.57872	-3.31127	0.00169451	0.0420408	-1.29528	0.023
Liver	ENSG00000150787	PTS	6-pyruvoyltetrahydropterin synthase [Source:HGNC Symbol;Acc:HGNC:9689]	-0.487848	5.7491	-3.31028	0.00169946	0.0420408	-1.3662	0.3
Liver	ENSG00000273398	RP11-474G23.1		-0.504675	3.4927	-3.30976	0.00170207	0.0420408	-1.2975	0.061
Liver	ENSG00000143653	SCCPDH	saccharopine dehydrogenase (putative) [Source:HGNC Symbol;Acc:HGNC:24275]	-0.315313	5.67005	-3.30972	0.00170228	0.0420408	-1.36743	0.092
Liver	ENSG00000100097	LGALS1	lectin, galactoside-binding, soluble, 1 [Source:HGNC Symbol;Acc:HGNC:6561]	-0.569037	4.66354	-3.3097	0.00170236	0.0420408	-1.35122	0.13
Liver	ENSG00000188243	COMMD6	COMM domain containing 6 [Source:HGNC Symbol;Acc:HGNC:24015]	-0.461915	3.28711	-3.30804	0.0017107	0.042148	-1.29618	0.0065
Liver	ENSG00000178980	SEPW1	selenoprotein W, 1 [Source:HGNC Symbol;Acc:HGNC:10752]	-0.587825	7.22324	-3.307	0.00171596	0.0421791	-1.36615	0.055
Liver	ENSG00000163541	SUCLG1	succinate-CoA ligase, alpha subunit [Source:HGNC Symbol;Acc:HGNC:11449]	-0.330866	8.90676	-3.30151	0.00174387	0.0426642	-1.3642	0.082
Liver	ENSG00000009780	FAM76A	family with sequence similarity 76 member A [Source:HGNC Symbol;Acc:HGNC:28530]	-0.464406	4.78306	-3.30104	0.00174627	0.0426642	-1.37705	0.089
Liver	ENSG00000118137	APOA1	apolipoprotein A-I [Source:HGNC Symbol;Acc:HGNC:600]	-0.75665	0.397091	-3.30014	0.00175093	0.0426642	-1.31945	0.03
Liver	ENSG00000164916	FOXK1	forkhead box K1 [Source:HGNC Symbol;Acc:HGNC:23480]	0.637929	1.4686	3.29995	0.00175188	0.0426642	-1.26575	0.0013
Liver	ENSG00000166275	BORCS7	BLOC-1 related complex subunit 7 [Source:HGNC Symbol;Acc:HGNC:23516]	-0.508891	3.46105	-3.29217	0.0017924	0.0435503	-1.34328	0.067
Liver	ENSG00000065615	CYB5R4	cytochrome b5 reductase 4 [Source:HGNC Symbol;Acc:HGNC:20147]	-0.446145	1.96285	-3.29138	0.00179656	0.0435512	-1.27991	0.013
Liver	ENSG00000023734	STRAP	serine/threonine kinase receptor associated protein [Source:HGNC Symbol;Acc:HGNC:30796]	-0.419741	7.21798	-3.28522	0.00182934	0.044244	-1.42325	0.3
Liver	ENSG00000269955	C7orf55-LUC7L2	C7orf55-LUC7L2 readthrough [Source:HGNC Symbol;Acc:HGNC:44671]	-0.317911	6.43956	-3.28166	0.00184851	0.0445503	-1.44021	0.2
Liver	ENSG00000169519	METTL15	methyltransferase like 15 [Source:HGNC Symbol;Acc:HGNC:26606]	-0.477148	2.68896	-3.28094	0.00185242	0.0445503	-1.33256	0.011
Liver	ENSG00000068697	LAPTM4A	lysosomal protein transmembrane 4 alpha [Source:HGNC Symbol;Acc:HGNC:6924]	-0.316665	7.75473	-3.28052	0.00185468	0.0445503	-1.43087	0.19
Liver	ENSG00000152382	TADA1	transcriptional adaptor 1 [Source:HGNC Symbol;Acc:HGNC:30631]	-0.453798	3.60835	-3.2795	0.00186028	0.0445834	-1.38138	0.031
Liver	ENSG00000182093	WRB	tryptophan rich basic protein [Source:HGNC Symbol;Acc:HGNC:12790]	-0.304056	4.18147	-3.2771	0.00187336	0.0446922	-1.42012	0.29
Liver	ENSG00000119912	IDE	insulin-degrading enzyme [Source:HGNC Symbol;Acc:HGNC:5381]	-0.389406	5.37502	-3.27698	0.00187405	0.0446922	-1.45165	0.11
Liver	ENSG00000135778	NTPCR	nucleoside-triphosphatase, cancer-related [Source:HGNC Symbol;Acc:HGNC:28204]	-0.542185	3.36121	-3.27634	0.00187754	0.0446922	-1.37831	0.033
Liver	ENSG00000115446	UNC50	unc-50 homolog (C. elegans) [Source:HGNC Symbol;Acc:HGNC:16046]	-0.343409	5.57697	-3.27448	0.00188783	0.0448359	-1.46024	0.051
Liver	ENSG00000132646	PCNA	proliferating cell nuclear antigen [Source:HGNC Symbol;Acc:HGNC:8729]	-0.331594	5.3627	-3.27238	0.00189943	0.0450101	-1.46487	0.24
Liver	ENSG00000177054	ZDHHC13	zinc finger, DHHC-type containing 13 [Source:HGNC Symbol;Acc:HGNC:18413]	-0.813028	0.0935542	-3.27101	0.00190708	0.0450901	-1.42543	0.017
Liver	ENSG00000169359	SLC33A1	solute carrier family 33 (acetyl-CoA transporter), member 1 [Source:HGNC Symbol;Acc:HGNC:95]	-0.45848	6.01607	-3.26879	0.00191948	0.0451023	-1.47594	0.26
Liver	ENSG00000140025	EFCAB11	EF-hand calcium binding domain 11 [Source:HGNC Symbol;Acc:HGNC:20357]	-0.640922	1.81111	-3.26845	0.00192142	0.0451023	-1.3345	0.025
Liver	ENSG00000143889	HNRNPLL	heterogeneous nuclear ribonucleoprotein L-like [Source:HGNC Symbol;Acc:HGNC:25127]	-0.430762	3.98709	-3.26776	0.00192528	0.0451023	-1.43779	0.081
Liver	ENSG00000165506	DNAAF2	dynein, axonemal, assembly factor 2 [Source:HGNC Symbol;Acc:HGNC:20188]	-0.533877	2.86113	-3.26727	0.00192803	0.0451023	-1.37397	0.16
Liver	ENSG00000100216	TOMM22	translocase of outer mitochondrial membrane 22 homolog (yeast) [Source:HGNC Symbol;Acc:HGNC:18002]	-0.436782	6.03084	-3.26711	0.00192898	0.0451023	-1.48026	0.19
Liver	ENSG00000253313	C1orf210	chromosome 1 open reading frame 210 [Source:HGNC Symbol;Acc:HGNC:28755]	0.36919	5.97565	3.26383	0.00194755	0.0453852	-1.48873	0.032
Liver	ENSG00000213281	NRAS	neuroblastoma RAS viral (v-ras) oncogene homolog [Source:HGNC Symbol;Acc:HGNC:7989]	-0.355769	4.50889	-3.26345	0.00194969	0.0453852	-1.47046	0.3
Liver	ENSG00000255071	SAA2-SAA4	SAA2-SAA4 readthrough [Source:HGNC Symbol;Acc:HGNC:39550]	-1.79497	7.44529	-3.26057	0.00196618	0.0455521	-1.48668	0.04
Liver	ENSG00000137563	GGH	gamma-glutamyl hydrolase (conjugase, folylpolygammaglutamyl hydrolase) [Source:HGNC Symbol;Acc:HGNC:4248]	-0.556271	7.00854	-3.25959	0.00197181	0.0455521	-1.49302	0.24
Liver	ENSG00000149196	C11orf73	chromosome 11 open reading frame 73 [Source:HGNC Symbol;Acc:HGNC:26938]	-0.460784	4.58702	-3.25897	0.00197539	0.0455521	-1.48635	0.2
Liver	ENSG00000170917	NUDT6	nudix hydrolase 6 [Source:HGNC Symbol;Acc:HGNC:8053]	-0.481492	3.36845	-3.25882	0.00197625	0.0455521	-1.42233	0.016
Liver	ENSG00000101888	NXT2	nuclear transport factor 2-like export factor 2 [Source:HGNC Symbol;Acc:HGNC:18151]	-0.448253	4.92496	-3.25844	0.00197846	0.0455521	-1.49427	0.25
Liver	ENSG00000120158	RCL1	RNA terminal phosphate cyclase-like 1 [Source:HGNC Symbol;Acc:HGNC:17687]	-0.476348	8.07413	-3.25739	0.00198453	0.0455922	-1.48872	0.058
Liver	ENSG00000204923	FBXO48	F-box protein 48 [Source:HGNC Symbol;Acc:HGNC:33857]	-0.436546	4.51142	-3.25572	0.0019942	0.0456261	-1.48948	0.27
Liver	ENSG00000112837	TBX18	T-box 18 [Source:HGNC Symbol;Acc:HGNC:11595]	-0.910672	-0.302147	-3.25565	0.00199466	0.0456261	-1.5254	0.014
Liver	ENSG00000132603	NIP7	NIP7, nucleolar pre-rRNA processing protein [Source:HGNC Symbol;Acc:HGNC:24328]	-0.466423	5.01922	-3.25283	0.00201113	0.0459033	-1.51177	0.29
Liver	ENSG00000125454	SLC25A19	solute carrier family 25 (mitochondrial thiamine pyrophosphate carrier), member 19 [Source:HGNC Symbol;Acc:HGNC:14409]	-0.938679	0.619375	-3.25157	0.00201849	0.0459719	-1.43991	0.006
Liver	ENSG00000023697	DERA	deoxyribose-phosphate aldolase (putative) [Source:HGNC Symbol;Acc:HGNC:24269]	-0.389968	4.76613	-3.25026	0.00202627	0.0460495	-1.51152	0.079
Liver	ENSG00000137098	SPAG8	sperm associated antigen 8 [Source:HGNC Symbol;Acc:HGNC:14105]	-0.609001	1.29782	-3.24804	0.00203938	0.0462478	-1.38819	0.011
Liver	ENSG00000170946	DNAJC24	DnaJ heat shock protein family (Hsp40) member C24 [Source:HGNC Symbol;Acc:HGNC:26979]	-0.488515	4.44334	-3.24677	0.00204695	0.04632	-1.51407	0.15
Liver	ENSG00000075131	TIPIN	TIMELESS interacting protein [Source:HGNC Symbol;Acc:HGNC:30750]	-0.459275	2.3781	-3.2429	0.00207015	0.0467446	-1.41432	0.051
Liver	ENSG00000137038	TMEM261	transmembrane protein 261 [Source:HGNC Symbol;Acc:HGNC:30536]	2.96053	0.404173	3.23971	0.00208951	0.0470809	-1.43901	0.0023
Liver	ENSG00000115514	TXNDC9	thioredoxin domain containing 9 [Source:HGNC Symbol;Acc:HGNC:24110]	-0.386904	4.69912	-3.23832	0.00209797	0.0471708	-1.54354	0.29
Liver	ENSG00000169432	SCN9A	sodium channel, voltage gated, type IX alpha subunit [Source:HGNC Symbol;Acc:HGNC:10597]	-1.41109	-0.861606	-3.23604	0.0021119	0.0473092	-1.64687	0.036
Liver	ENSG00000092470	WDR76	WD repeat domain 76 [Source:HGNC Symbol;Acc:HGNC:25773]	-0.502511	3.01661	-3.23544	0.0021156	0.0473092	-1.46593	0.022
Liver	ENSG00000164619	BMPER	BMP binding endothelial regulator [Source:HGNC Symbol;Acc:HGNC:24154]	-0.528274	4.02301	-3.23483	0.0021194	0.0473092	-1.52726	0.098
Liver	ENSG00000177485	ZBTB33	zinc finger and BTB domain containing 33 [Source:HGNC Symbol;Acc:HGNC:16682]	-0.40599	4.62569	-3.23335	0.00212851	0.0473092	-1.55315	0.0065
Liver	ENSG00000141446	ESCO1	establishment of sister chromatid cohesion N-acetyltransferase 1 [Source:HGNC Symbol;Acc:HGNC:24645]	-0.511789	3.05088	-3.23249	0.00213383	0.0473092	-1.47806	0.00068
Liver	ENSG00000100632	ERH	enhancer of rudimentary homolog (Drosophila) [Source:HGNC Symbol;Acc:HGNC:3447]	-0.373886	6.01816	-3.23221	0.0021356	0.0473092	-1.57197	0.085
Liver	ENSG00000164548	TRA2A	transformer 2 alpha homolog (Drosophila) [Source:HGNC Symbol;Acc:HGNC:16645]	-0.370756	5.50916	-3.23124	0.00214164	0.0473092	-1.57356	0.48
Liver	ENSG00000162959	MEMO1	mediator of cell motility 1 [Source:HGNC Symbol;Acc:HGNC:14014]	-0.413778	4.70491	-3.23123	0.0021417	0.0473092	-1.56095	0.37
Liver	ENSG00000161281	COX7A1	cytochrome c oxidase subunit VIIa polypeptide 1 (muscle) [Source:HGNC Symbol;Acc:HGNC:2287]	-0.548427	7.29342	-3.23078	0.0021445	0.0473092	-1.56612	0.21
Liver	ENSG00000134759	ELP2	elongator acetyltransferase complex subunit 2 [Source:HGNC Symbol;Acc:HGNC:18248]	-0.330221	4.55142	-3.2283	0.00215999	0.0475513	-1.5643	0.15
Liver	ENSG00000174928	C3orf33	chromosome 3 open reading frame 33 [Source:HGNC Symbol;Acc:HGNC:26434]	-0.506193	2.57416	-3.22549	0.00217772	0.0477688	-1.46647	0.058
Liver	ENSG00000146278	PNRC1	proline rich nuclear receptor coactivator 1 [Source:HGNC Symbol;Acc:HGNC:17278]	-0.386203	5.11815	-3.22529	0.00217893	0.0477688	-1.58482	0.45
Liver	ENSG00000134056	MRPS36	mitochondrial ribosomal protein S36 [Source:HGNC Symbol;Acc:HGNC:16631]	-0.436986	6.01255	-3.22192	0.00220036	0.0478373	-1.59865	0.13
Liver	ENSG00000119929	CUTC	cutC copper transporter [Source:HGNC Symbol;Acc:HGNC:24271]	-0.354273	4.14343	-3.22161	0.00220239	0.0478373	-1.56377	0.13
Liver	ENSG00000100605	ITPK1	inositol-tetrakisphosphate 1-kinase [Source:HGNC Symbol;Acc:HGNC:6177]	0.38196	2.97994	3.22138	0.00220385	0.0478373	-1.49176	0.0029
Liver	ENSG00000196177	ACADSB	acyl-CoA dehydrogenase, short/branched chain [Source:HGNC Symbol;Acc:HGNC:91]	-0.466438	10.1781	-3.22123	0.00220482	0.0478373	-1.5606	0.056
Liver	ENSG00000169193	CCDC126	coiled-coil domain containing 126 [Source:HGNC Symbol;Acc:HGNC:22398]	-0.758794	0.856737	-3.22108	0.00220578	0.0478373	-1.46658	0.037
Liver	ENSG00000111726	CMAS	cytidine monophosphate N-acetylneuraminic acid synthetase [Source:HGNC Symbol;Acc:HGNC:18290]	-0.416521	6.11597	-3.22036	0.00221036	0.0478373	-1.60254	0.13
Liver	ENSG00000163964	PIGX	phosphatidylinositol glycan anchor biosynthesis class X [Source:HGNC Symbol;Acc:HGNC:26046]	-0.435551	3.98947	-3.2189	0.00221974	0.0478373	-1.56734	0.23
Liver	ENSG00000075303	SLC25A40	solute carrier family 25 member 40 [Source:HGNC Symbol;Acc:HGNC:29680]	-0.490778	3.39928	-3.21878	0.00222053	0.0478373	-1.52792	0.071
Liver	ENSG00000164654	MIOS	missing oocyte, meiosis regulator, homolog (Drosophila) [Source:HGNC Symbol;Acc:HGNC:21905]	-0.328128	3.37358	-3.21841	0.00222288	0.0478373	-1.527	0.027
Liver	ENSG00000143458	GABPB2	GA binding protein transcription factor, beta subunit 2 [Source:HGNC Symbol;Acc:HGNC:28441]	-0.472819	1.83421	-3.21274	0.00225973	0.0485157	-1.47154	0.018
Liver	ENSG00000168303	MPLKIP	M-phase specific PLK1 interacting protein [Source:HGNC Symbol;Acc:HGNC:16002]	-0.411043	3.33355	-3.21215	0.0022636	0.0485157	-1.53622	0.0085
Liver	ENSG00000147677	EIF3H	eukaryotic translation initiation factor 3 subunit H [Source:HGNC Symbol;Acc:HGNC:3273]	-0.32027	7.96878	-3.20825	0.00228932	0.0489673	-1.61775	0.2
Liver	ENSG00000150995	ITPR1	inositol 1,4,5-trisphosphate receptor, type 1 [Source:HGNC Symbol;Acc:HGNC:6180]	-0.560658	4.15742	-3.20591	0.00230492	0.0492012	-1.60425	0.078
Liver	ENSG00000111271	ACAD10	acyl-CoA dehydrogenase family member 10 [Source:HGNC Symbol;Acc:HGNC:21597]	-0.487906	4.51635	-3.20456	0.00231393	0.0492348	-1.6197	0.1
Liver	ENSG00000110871	COQ5	coenzyme Q5, methyltransferase [Source:HGNC Symbol;Acc:HGNC:28722]	-0.399712	5.86485	-3.20336	0.00232199	0.0492348	-1.64732	0.18
Liver	ENSG00000137500	CCDC90B	coiled-coil domain containing 90B [Source:HGNC Symbol;Acc:HGNC:28108]	-0.348128	4.62493	-3.20322	0.00232288	0.0492348	-1.63111	0.4
Liver	ENSG00000162961	DPY30	dpy-30, histone methyltransferase complex regulatory subunit [Source:HGNC Symbol;Acc:HGNC:24590]	-0.349618	5.60407	-3.20251	0.00232769	0.0492348	-1.64889	0.19
Liver	ENSG00000119640	ACYP1	acylphosphatase 1, erythrocyte (common) type [Source:HGNC Symbol;Acc:HGNC:179]	-0.542318	2.37978	-3.20219	0.00232984	0.0492348	-1.51646	0.036
Liver	ENSG00000125505	MBOAT7	membrane bound O-acyltransferase domain containing 7 [Source:HGNC Symbol;Acc:HGNC:15505]	0.322139	4.46099	3.19843	0.0023553	0.0495133	-1.63192	0.0017
Liver	ENSG00000171320	ESCO2	establishment of sister chromatid cohesion N-acetyltransferase 2 [Source:HGNC Symbol;Acc:HGNC:27230]	-0.676802	1.23598	-3.19797	0.00235848	0.0495133	-1.50911	0.034
Liver	ENSG00000092010	PSME1	proteasome activator subunit 1 [Source:HGNC Symbol;Acc:HGNC:9568]	-0.318654	7.64836	-3.19714	0.00236409	0.0495133	-1.64986	0.29
Liver	ENSG00000111276	CDKN1B	cyclin-dependent kinase inhibitor 1B (p27, Kip1) [Source:HGNC Symbol;Acc:HGNC:1785]	-0.418117	3.47478	-3.19713	0.00236422	0.0495133	-1.58777	0.013
Liver	ENSG00000186132	C2orf76	chromosome 2 open reading frame 76 [Source:HGNC Symbol;Acc:HGNC:27017]	-0.511254	3.42715	-3.19679	0.0023665	0.0495133	-1.58788	0.17
Liver	ENSG00000197345	MRPL21	mitochondrial ribosomal protein L21 [Source:HGNC Symbol;Acc:HGNC:14479]	-0.343613	4.12418	-3.19382	0.00238691	0.0498415	-1.63499	0.28
Liver	ENSG00000146350	TBC1D32	TBC1 domain family member 32 [Source:HGNC Symbol;Acc:HGNC:21485]	-0.752612	0.635898	-3.19253	0.00239584	0.0499264	-1.5575	0.012
Liver	ENSG00000179941	BBS10	Bardet-Biedl syndrome 10 [Source:HGNC Symbol;Acc:HGNC:26291]	-0.856175	0.123527	-3.19186	0.00240044	0.0499264	-1.57979	0.0038
Testis	ENSG00000185896	LAMP1	lysosomal-associated membrane protein 1 [Source:HGNC Symbol;Acc:HGNC:6499]	0.727338	8.76613	7.55337	9.11704e-10	8.07673e-06	12.1881	0.015
Testis	ENSG00000083312	TNPO1	transportin 1 [Source:HGNC Symbol;Acc:HGNC:6401]	-0.805637	7.04577	-7.37052	1.74681e-09	8.07673e-06	11.5586	1.20E-05
Testis	ENSG00000197579	TOPORS	topoisomerase I binding, arginine/serine-rich, E3 ubiquitin protein ligase [Source:HGNC Symbol;Acc:HGNC:21653]	-0.562328	7.1441	-7.34643	1.90324e-09	8.07673e-06	11.4769	7.10E-06
Testis	ENSG00000198380	GFPT1	glutamine--fructose-6-phosphate transaminase 1 [Source:HGNC Symbol;Acc:HGNC:4241]	-0.818942	8.15064	-7.1599	3.70035e-09	1.13871e-05	10.8424	0.00019
Testis	ENSG00000131143	COX4I1	cytochrome c oxidase subunit IV isoform 1 [Source:HGNC Symbol;Acc:HGNC:2265]	0.769231	8.33036	7.09954	4.58964e-09	1.13871e-05	10.6352	0.059
Testis	ENSG00000117000	RLF	rearranged L-myc fusion [Source:HGNC Symbol;Acc:HGNC:10025]	-0.704554	6.49166	-7.0169	6.16452e-09	1.13871e-05	10.348	7.70E-05
Testis	ENSG00000178927	C17orf62	chromosome 17 open reading frame 62 [Source:HGNC Symbol;Acc:HGNC:28672]	0.910289	3.34249	6.94935	7.84639e-09	1.13871e-05	9.74993	1.20E-05
Testis	ENSG00000138688	KIAA1109	KIAA1109 [Source:HGNC Symbol;Acc:HGNC:26953]	-1.23505	7.18343	-6.93862	8.15287e-09	1.13871e-05	10.0831	0.00063
Testis	ENSG00000108774	RAB5C	RAB5C, member RAS oncogene family [Source:HGNC Symbol;Acc:HGNC:9785]	0.670151	6.43336	6.91986	8.71783e-09	1.13871e-05	10.0107	0.008
Testis	ENSG00000124449	IRGC	immunity-related GTPase family, cinema [Source:HGNC Symbol;Acc:HGNC:28835]	0.986222	8.65673	6.91268	8.94441e-09	1.13871e-05	9.99461	0.023
Testis	ENSG00000163956	LRPAP1	LDL receptor related protein associated protein 1 [Source:HGNC Symbol;Acc:HGNC:6701]	0.524229	7.9051	6.84304	1.14711e-08	1.18127e-05	9.75577	0.015
Testis	ENSG00000173272	MZT2A	mitotic spindle organizing protein 2A [Source:HGNC Symbol;Acc:HGNC:33187]	0.932563	6.43968	6.83723	1.17118e-08	1.18127e-05	9.73015	0.0054
Testis	ENSG00000166526	ZNF3	zinc finger protein 3 [Source:HGNC Symbol;Acc:HGNC:13089]	-1.59429	4.73664	-6.82897	1.20623e-08	1.18127e-05	9.67016	0.00043
Testis	ENSG00000144445	KANSL1L	KAT8 regulatory NSL complex subunit 1 like [Source:HGNC Symbol;Acc:HGNC:26310]	-1.21515	7.11549	-6.80817	1.29931e-08	1.18154e-05	9.63623	0.00056
Testis	ENSG00000070367	EXOC5	exocyst complex component 5 [Source:HGNC Symbol;Acc:HGNC:10696]	-1.05221	5.48156	-6.73345	1.69692e-08	1.30162e-05	9.37028	0.00043
Testis	ENSG00000179632	MAF1	MAF1 homolog, negative regulator of RNA polymerase III [Source:HGNC Symbol;Acc:HGNC:24966]	0.572792	6.07213	6.7293	1.72231e-08	1.30162e-05	9.35933	3.00E-04
Testis	ENSG00000185480	PARPBP	PARP1 binding protein [Source:HGNC Symbol;Acc:HGNC:26074]	-1.53751	2.67604	-6.72675	1.73809e-08	1.30162e-05	9.03712	0.00051
Testis	ENSG00000071794	HLTF	helicase-like transcription factor [Source:HGNC Symbol;Acc:HGNC:11099]	-1.04134	8.03929	-6.684	2.0249e-08	1.37218e-05	9.20981	0.00021
Testis	ENSG00000175054	ATR	ATR serine/threonine kinase [Source:HGNC Symbol;Acc:HGNC:882]	-0.615718	6.732	-6.67985	2.05517e-08	1.37218e-05	9.19672	5.50E-05
Testis	ENSG00000162378	ZYG11B	zyg-11 family member B, cell cycle regulator [Source:HGNC Symbol;Acc:HGNC:25820]	-1.18838	4.11145	-6.6466	2.31445e-08	1.37218e-05	9.00038	0.00077
Testis	ENSG00000197451	HNRNPAB	heterogeneous nuclear ribonucleoprotein A/B [Source:HGNC Symbol;Acc:HGNC:5034]	0.638649	6.13486	6.63928	2.37576e-08	1.37218e-05	9.05345	0.015
Testis	ENSG00000108518	PFN1	profilin 1 [Source:HGNC Symbol;Acc:HGNC:8881]	0.622197	6.36916	6.6284	2.46993e-08	1.37218e-05	9.01818	0.0052
Testis	ENSG00000107223	EDF1	endothelial differentiation-related factor 1 [Source:HGNC Symbol;Acc:HGNC:3164]	1.45007	7.24787	6.61551	2.58629e-08	1.37218e-05	8.97658	0.029
Testis	ENSG00000013306	SLC25A39	solute carrier family 25 member 39 [Source:HGNC Symbol;Acc:HGNC:24279]	0.856736	7.98325	6.60312	2.7034e-08	1.37218e-05	8.93325	0.056
Testis	ENSG00000164463	CREBRF	CREB3 regulatory factor [Source:HGNC Symbol;Acc:HGNC:24050]	-1.41105	4.64006	-6.59604	2.77256e-08	1.37218e-05	8.8794	0.003
Testis	ENSG00000151422	FER	fer (fps/fes related) tyrosine kinase [Source:HGNC Symbol;Acc:HGNC:3655]	-1.48603	3.49393	-6.59305	2.80235e-08	1.37218e-05	8.75818	0.0011
Testis	ENSG00000054654	SYNE2	spectrin repeat containing, nuclear envelope 2 [Source:HGNC Symbol;Acc:HGNC:17084]	-1.51737	7.96347	-6.55013	3.2667e-08	1.42719e-05	8.75049	0.0085
Testis	ENSG00000007080	CCDC124	coiled-coil domain containing 124 [Source:HGNC Symbol;Acc:HGNC:25171]	0.599238	5.40374	6.54804	3.29117e-08	1.42719e-05	8.73066	0.0087
Testis	ENSG00000174015	SPERT	spermatid associated [Source:HGNC Symbol;Acc:HGNC:30720]	1.11038	9.28749	6.53573	3.43913e-08	1.42719e-05	8.69952	0.08
Testis	ENSG00000005810	MYCBP2	MYC binding protein 2, E3 ubiquitin protein ligase [Source:HGNC Symbol;Acc:HGNC:23386]	-0.930637	7.40251	-6.53429	3.45692e-08	1.42719e-05	8.69752	0.00051
Testis	ENSG00000118496	FBXO30	F-box protein 30 [Source:HGNC Symbol;Acc:HGNC:15600]	-0.82357	6.53857	-6.53281	3.4752e-08	1.42719e-05	8.69403	0.0012
Testis	ENSG00000228253	MT-ATP8	mitochondrially encoded ATP synthase 8 [Source:HGNC Symbol;Acc:HGNC:7415]	2.29093	7.65787	6.50853	3.78998e-08	1.46395e-05	8.6112	0.0052
Testis	ENSG00000032389	TSSC1	tumor suppressing subtransferable candidate 1 [Source:HGNC Symbol;Acc:HGNC:12383]	0.687368	5.92095	6.50818	3.7947e-08	1.46395e-05	8.60676	0.004
Testis	ENSG00000188738	FSIP2	fibrous sheath interacting protein 2 [Source:HGNC Symbol;Acc:HGNC:21675]	-1.35086	10.6601	-6.49098	4.03516e-08	1.51093e-05	8.54294	0.0015
Testis	ENSG00000126247	CAPNS1	calpain, small subunit 1 [Source:HGNC Symbol;Acc:HGNC:1481]	0.854849	8.63614	6.46791	4.38163e-08	1.56868e-05	8.46841	0.12
Testis	ENSG00000184897	H1FX	H1 histone family member X [Source:HGNC Symbol;Acc:HGNC:4722]	0.867842	3.90994	6.4624	4.46867e-08	1.56868e-05	8.31575	8.20E-05
Testis	ENSG00000261236	BOP1	block of proliferation 1 [Source:HGNC Symbol;Acc:HGNC:15519]	0.748725	5.09069	6.43904	4.85734e-08	1.56868e-05	8.35145	0.0014
Testis	ENSG00000107669	ATE1	arginyltransferase 1 [Source:HGNC Symbol;Acc:HGNC:782]	-0.573501	5.2335	-6.43786	4.87773e-08	1.56868e-05	8.36288	0.00029
Testis	ENSG00000115760	BIRC6	baculoviral IAP repeat containing 6 [Source:HGNC Symbol;Acc:HGNC:13516]	-1.22384	6.35686	-6.42531	5.10116e-08	1.56868e-05	8.32712	0.0019
Testis	ENSG00000103266	STUB1	STIP1 homology and U-box containing protein 1, E3 ubiquitin protein ligase [Source:HGNC Symbol;Acc:HGNC:11427]	0.552082	5.64955	6.42321	5.13957e-08	1.56868e-05	8.31431	0.0017
Testis	ENSG00000135249	RINT1	RAD50 interactor 1 [Source:HGNC Symbol;Acc:HGNC:21876]	-0.620386	5.4362	-6.40704	5.44494e-08	1.56868e-05	8.26158	8.50E-05
Testis	ENSG00000149599	DUSP15	dual specificity phosphatase 15 [Source:HGNC Symbol;Acc:HGNC:16236]	0.930768	8.67132	6.407	5.4458e-08	1.56868e-05	8.25905	0.057
Testis	ENSG00000184560	C17orf74	chromosome 17 open reading frame 74 [Source:HGNC Symbol;Acc:HGNC:27315]	1.21034	7.84148	6.40684	5.44891e-08	1.56868e-05	8.26131	0.027
Testis	ENSG00000188994	ZNF292	zinc finger protein 292 [Source:HGNC Symbol;Acc:HGNC:18410]	-1.10501	5.21887	-6.40545	5.47592e-08	1.56868e-05	8.2551	0.003
Testis	ENSG00000165886	UBTD1	ubiquitin domain containing 1 [Source:HGNC Symbol;Acc:HGNC:25683]	0.760027	4.97945	6.3949	5.68599e-08	1.56868e-05	8.19675	0.0015
Testis	ENSG00000185236	RAB11B	RAB11B, member RAS oncogene family [Source:HGNC Symbol;Acc:HGNC:9761]	0.964714	8.10318	6.39266	5.73169e-08	1.56868e-05	8.21202	0.15
Testis	ENSG00000023902	PLEKHO1	pleckstrin homology domain containing O1 [Source:HGNC Symbol;Acc:HGNC:24310]	0.855687	8.33302	6.38863	5.81466e-08	1.56868e-05	8.19737	0.21
Testis	ENSG00000110756	HPS5	Hermansky-Pudlak syndrome 5 [Source:HGNC Symbol;Acc:HGNC:17022]	-0.952756	5.58316	-6.3734	6.13935e-08	1.56868e-05	8.14959	0.00084
Testis	ENSG00000047365	ARAP2	ArfGAP with RhoGAP domain, ankyrin repeat and PH domain 2 [Source:HGNC Symbol;Acc:HGNC:16924]	-1.29858	5.21796	-6.37314	6.14505e-08	1.56868e-05	8.14453	0.0019
Testis	ENSG00000078808	SDF4	stromal cell derived factor 4 [Source:HGNC Symbol;Acc:HGNC:24188]	0.526666	8.05404	6.36545	6.31602e-08	1.56868e-05	8.11847	0.06
Testis	ENSG00000105404	RABAC1	Rab acceptor 1 (prenylated) [Source:HGNC Symbol;Acc:HGNC:9794]	0.507806	7.72404	6.35672	6.51583e-08	1.56868e-05	8.0897	0.011
Testis	ENSG00000182150	ERCC6L2	excision repair cross-complementation group 6 like 2 [Source:HGNC Symbol;Acc:HGNC:26922]	-1.36379	3.66268	-6.35655	6.51991e-08	1.56868e-05	7.99971	0.0019
Testis	ENSG00000147874	HAUS6	HAUS augmin like complex subunit 6 [Source:HGNC Symbol;Acc:HGNC:25948]	-0.770169	5.58751	-6.35355	6.59003e-08	1.56868e-05	8.08226	0.0016
Testis	ENSG00000006047	YBX2	Y-box binding protein 2 [Source:HGNC Symbol;Acc:HGNC:17948]	1.28763	8.98098	6.34451	6.80592e-08	1.56868e-05	8.04448	0.12
Testis	ENSG00000108510	MED13	mediator complex subunit 13 [Source:HGNC Symbol;Acc:HGNC:22474]	-1.13818	7.50621	-6.33733	6.98248e-08	1.56868e-05	8.02257	0.0029
Testis	ENSG00000105701	FKBP8	FK506 binding protein 8 [Source:HGNC Symbol;Acc:HGNC:3724]	0.843086	8.64537	6.33373	7.07272e-08	1.56868e-05	8.00835	0.13
Testis	ENSG00000119333	WDR34	WD repeat domain 34 [Source:HGNC Symbol;Acc:HGNC:28296]	0.650693	6.48256	6.31752	7.49364e-08	1.56868e-05	7.96039	0.00056
Testis	ENSG00000169718	DUS1L	dihydrouridine synthase 1-like [Source:HGNC Symbol;Acc:HGNC:30086]	1.30294	3.83082	6.31621	7.52895e-08	1.56868e-05	7.79254	0.0041
Testis	ENSG00000135913	USP37	ubiquitin specific peptidase 37 [Source:HGNC Symbol;Acc:HGNC:20063]	-1.31704	4.91625	-6.31117	7.66523e-08	1.56868e-05	7.93207	0.008
Testis	ENSG00000169223	LMAN2	lectin, mannose-binding 2 [Source:HGNC Symbol;Acc:HGNC:16986]	0.488005	6.98549	6.30925	7.71806e-08	1.56868e-05	7.93076	0.0082
Testis	ENSG00000100299	ARSA	arylsulfatase A [Source:HGNC Symbol;Acc:HGNC:713]	0.622783	6.96663	6.30672	7.78794e-08	1.56868e-05	7.92226	0.022
Testis	ENSG00000115694	STK25	serine/threonine kinase 25 [Source:HGNC Symbol;Acc:HGNC:11404]	0.643432	7.68975	6.29947	7.992e-08	1.56868e-05	7.89405	0.02
Testis	ENSG00000134352	IL6ST	interleukin 6 signal transducer [Source:HGNC Symbol;Acc:HGNC:6021]	-1.0844	6.42303	-6.28884	8.30073e-08	1.56868e-05	7.8616	0.0045
Testis	ENSG00000038427	VCAN	versican [Source:HGNC Symbol;Acc:HGNC:2464]	-1.89836	3.33449	-6.28039	8.55462e-08	1.56868e-05	7.70295	0.0077
Testis	ENSG00000083097	DOPEY1	dopey family member 1 [Source:HGNC Symbol;Acc:HGNC:21194]	-0.926174	6.29713	-6.27888	8.60054e-08	1.56868e-05	7.82804	0.0012
Testis	ENSG00000125835	SNRPB	small nuclear ribonucleoprotein polypeptides B and B1 [Source:HGNC Symbol;Acc:HGNC:11153]	0.732991	5.90433	6.27696	8.65982e-08	1.56868e-05	7.82118	0.015
Testis	ENSG00000198763	MT-ND2	mitochondrially encoded NADH:ubiquinone oxidoreductase core subunit 2 [Source:HGNC Symbol;Acc:HGNC:7456]	1.95229	9.89169	6.27585	8.69417e-08	1.56868e-05	7.80835	0.015
Testis	ENSG00000146856	AGBL3	ATP/GTP binding protein-like 3 [Source:HGNC Symbol;Acc:HGNC:27981]	-0.645548	5.9936	-6.27541	8.70759e-08	1.56868e-05	7.81733	8.30E-05
Testis	ENSG00000177853	ZNF518A	zinc finger protein 518A [Source:HGNC Symbol;Acc:HGNC:29009]	-0.950289	4.93294	-6.27445	8.73762e-08	1.56868e-05	7.80717	0.00022
Testis	ENSG00000252481	NA	NA	-4.23767	5.02284	-6.27056	8.8595e-08	1.56868e-05	7.79423	0.00022
Testis	ENSG00000162688	AGL	amylo-alpha-1, 6-glucosidase, 4-alpha-glucanotransferase [Source:HGNC Symbol;Acc:HGNC:321]	-1.85676	3.3737	-6.26884	8.91408e-08	1.56868e-05	7.68562	0.0037
Testis	ENSG00000075303	SLC25A40	solute carrier family 25 member 40 [Source:HGNC Symbol;Acc:HGNC:29680]	-0.498362	5.40628	-6.26827	8.9322e-08	1.56868e-05	7.79172	0.00041
Testis	ENSG00000173812	EIF1	eukaryotic translation initiation factor 1 [Source:HGNC Symbol;Acc:HGNC:3249]	0.632912	9.99354	6.26158	9.14766e-08	1.56868e-05	7.75738	0.19
Testis	ENSG00000174106	LEMD3	LEM domain containing 3 [Source:HGNC Symbol;Acc:HGNC:28887]	-1.02501	5.32843	-6.26009	9.19649e-08	1.56868e-05	7.76467	0.0016
Testis	ENSG00000087191	PSMC5	proteasome 26S subunit, ATPase 5 [Source:HGNC Symbol;Acc:HGNC:9552]	0.580669	8.0098	6.25472	9.37402e-08	1.56868e-05	7.74002	0.28
Testis	ENSG00000011405	PIK3C2A	phosphatidylinositol-4-phosphate 3-kinase catalytic subunit type 2 alpha [Source:HGNC Symbol;Acc:HGNC:8971]	-1.2793	6.5383	-6.2517	9.47564e-08	1.56868e-05	7.73409	0.0078
Testis	ENSG00000163946	FAM208A	family with sequence similarity 208 member A [Source:HGNC Symbol;Acc:HGNC:30314]	-0.736235	7.13212	-6.2488	9.57409e-08	1.56868e-05	7.72177	0.0014
Testis	ENSG00000197969	VPS13A	vacuolar protein sorting 13 homolog A (S. cerevisiae) [Source:HGNC Symbol;Acc:HGNC:1908]	-0.962764	8.40513	-6.24772	9.61095e-08	1.56868e-05	7.71287	0.0012
Testis	ENSG00000159140	SON	SON DNA binding protein [Source:HGNC Symbol;Acc:HGNC:11183]	-1.11322	8.04738	-6.23392	1.00954e-07	1.62689e-05	7.66722	0.0046
Testis	ENSG00000105877	DNAH11	dynein, axonemal, heavy chain 11 [Source:HGNC Symbol;Acc:HGNC:2942]	-1.08463	2.91735	-6.2243	1.04473e-07	1.65348e-05	7.47632	0.0023
Testis	ENSG00000141551	CSNK1D	casein kinase 1, delta [Source:HGNC Symbol;Acc:HGNC:2452]	0.76112	6.55051	6.22235	1.05201e-07	1.65348e-05	7.63701	0.1
Testis	ENSG00000122140	MRPS2	mitochondrial ribosomal protein S2 [Source:HGNC Symbol;Acc:HGNC:14495]	0.679686	4.4817	6.21514	1.0794e-07	1.66292e-05	7.57494	0.00094
Testis	ENSG00000116871	MAP7D1	MAP7 domain containing 1 [Source:HGNC Symbol;Acc:HGNC:25514]	1.07853	5.67619	6.21391	1.08414e-07	1.66292e-05	7.60423	0.042
Testis	ENSG00000153207	AHCTF1	AT-hook containing transcription factor 1 [Source:HGNC Symbol;Acc:HGNC:24618]	-0.938757	8.41129	-6.2054	1.11751e-07	1.66925e-05	7.56812	0.00089
Testis	ENSG00000181786	ACTL9	actin like 9 [Source:HGNC Symbol;Acc:HGNC:28494]	0.979059	8.37291	6.19853	1.14516e-07	1.66925e-05	7.54644	0.098
Testis	ENSG00000111647	UHRF1BP1L	UHRF1 binding protein 1-like [Source:HGNC Symbol;Acc:HGNC:29102]	-0.347069	8.0839	-6.19649	1.15354e-07	1.66925e-05	7.53945	0.053
Testis	ENSG00000141002	TCF25	transcription factor 25 (basic helix-loop-helix) [Source:HGNC Symbol;Acc:HGNC:29181]	0.637044	4.79082	6.1933	1.16672e-07	1.66925e-05	7.51458	0.0041
Testis	ENSG00000160284	SPATC1L	spermatogenesis and centriole associated 1-like [Source:HGNC Symbol;Acc:HGNC:1298]	1.56358	3.87204	6.19315	1.16733e-07	1.66925e-05	7.4093	0.00063
Testis	ENSG00000177666	PNPLA2	patatin like phospholipase domain containing 2 [Source:HGNC Symbol;Acc:HGNC:30802]	0.871758	6.06736	6.18219	1.21379e-07	1.66925e-05	7.50161	0.0032
Testis	ENSG00000122420	PTGFR	prostaglandin F receptor (FP) [Source:HGNC Symbol;Acc:HGNC:9600]	-1.61991	2.66711	-6.18057	1.22083e-07	1.66925e-05	7.26891	0.0067
Testis	ENSG00000104825	NFKBIB	nuclear factor of kappa light polypeptide gene enhancer in B-cells inhibitor, beta [Source:HGNC Symbol;Acc:HGNC:7798]	1.04174	2.60465	6.18026	1.22214e-07	1.66925e-05	7.10543	6.30E-05
Testis	ENSG00000099797	TECR	trans-2,3-enoyl-CoA reductase [Source:HGNC Symbol;Acc:HGNC:4551]	0.72297	7.20926	6.17742	1.23457e-07	1.66925e-05	7.48046	0.047
Testis	ENSG00000185122	HSF1	heat shock transcription factor 1 [Source:HGNC Symbol;Acc:HGNC:5224]	0.85934	6.5345	6.17652	1.23856e-07	1.66925e-05	7.48141	0.021
Testis	ENSG00000071189	SNX13	sorting nexin 13 [Source:HGNC Symbol;Acc:HGNC:21335]	-0.882443	7.23523	-6.17546	1.24323e-07	1.66925e-05	7.47077	0.0028
Testis	ENSG00000204308	RNF5	ring finger protein 5, E3 ubiquitin protein ligase [Source:HGNC Symbol;Acc:HGNC:10068]	0.693191	4.42685	6.17241	1.25682e-07	1.66925e-05	7.42103	2.00E-04
Testis	ENSG00000198899	MT-ATP6	mitochondrially encoded ATP synthase 6 [Source:HGNC Symbol;Acc:HGNC:7414]	1.47199	10.6451	6.16949	1.26996e-07	1.66925e-05	7.44144	0.02
Testis	ENSG00000171159	C9orf16	chromosome 9 open reading frame 16 [Source:HGNC Symbol;Acc:HGNC:17823]	1.00344	5.66498	6.16907	1.27183e-07	1.66925e-05	7.45558	0.0015
Testis	ENSG00000114127	XRN1	5'-3' exoribonuclease 1 [Source:HGNC Symbol;Acc:HGNC:30654]	-0.839521	5.65886	-6.16553	1.28798e-07	1.67319e-05	7.44518	0.0012
Testis	ENSG00000101421	CHMP4B	charged multivesicular body protein 4B [Source:HGNC Symbol;Acc:HGNC:16171]	0.951406	5.30447	6.1536	1.34386e-07	1.71674e-05	7.39505	0.006
Testis	ENSG00000137727	ARHGAP20	Rho GTPase activating protein 20 [Source:HGNC Symbol;Acc:HGNC:18357]	-1.34952	5.79039	-6.14598	1.38081e-07	1.71674e-05	7.37791	0.009
Testis	ENSG00000282955	RABL6	RAB, member RAS oncogene family-like 6 [Source:EntrezGene;Acc:55684]	0.716917	5.67093	6.14595	1.38096e-07	1.71674e-05	7.37759	0.0072
Testis	ENSG00000166333	ILK	integrin linked kinase [Source:HGNC Symbol;Acc:HGNC:6040]	0.529424	7.09629	6.14565	1.38241e-07	1.71674e-05	7.37284	0.065
Testis	ENSG00000162980	ARL5A	ADP ribosylation factor like GTPase 5A [Source:HGNC Symbol;Acc:HGNC:696]	-1.28799	3.52119	-6.14433	1.38893e-07	1.71674e-05	7.28693	0.0031
Testis	ENSG00000100142	POLR2F	polymerase (RNA) II (DNA directed) polypeptide F [Source:HGNC Symbol;Acc:HGNC:9193]	0.769322	4.22136	6.13616	1.4299e-07	1.7283e-05	7.28128	0.0093
Testis	ENSG00000214530	STARD10	StAR related lipid transfer domain containing 10 [Source:HGNC Symbol;Acc:HGNC:10666]	0.90443	7.2576	6.13369	1.44253e-07	1.7283e-05	7.33075	0.049
Testis	ENSG00000145781	COMMD10	COMM domain containing 10 [Source:HGNC Symbol;Acc:HGNC:30201]	-0.985767	4.96581	-6.13306	1.44575e-07	1.7283e-05	7.33102	0.0046
Testis	ENSG00000146047	HIST1H2BA	histone cluster 1, H2ba [Source:HGNC Symbol;Acc:HGNC:18730]	-4.60353	5.55688	-6.1292	1.46575e-07	1.7283e-05	7.32199	0.0066
Testis	ENSG00000156671	SAMD8	sterile alpha motif domain containing 8 [Source:HGNC Symbol;Acc:HGNC:26320]	-0.614387	7.14029	-6.12912	1.46615e-07	1.7283e-05	7.31353	0.00082
Testis	ENSG00000179029	TMEM107	transmembrane protein 107 [Source:HGNC Symbol;Acc:HGNC:28128]	-1.07318	4.63669	-6.12456	1.49014e-07	1.73478e-05	7.29759	0.018
Testis	ENSG00000151835	SACS	sacsin molecular chaperone [Source:HGNC Symbol;Acc:HGNC:10519]	-2.1013	0.16494	-6.12291	1.49891e-07	1.73478e-05	5.97545	0.0027
Testis	ENSG00000033178	UBA6	ubiquitin-like modifier activating enzyme 6 [Source:HGNC Symbol;Acc:HGNC:25581]	-1.65696	3.88455	-6.10554	1.59449e-07	1.80441e-05	7.19932	0.0043
Testis	ENSG00000105401	CDC37	cell division cycle 37 [Source:HGNC Symbol;Acc:HGNC:1735]	0.655266	6.64865	6.10104	1.62018e-07	1.80441e-05	7.22457	0.065
Testis	ENSG00000104979	C19orf53	chromosome 19 open reading frame 53 [Source:HGNC Symbol;Acc:HGNC:24991]	1.00557	2.92109	6.09915	1.63114e-07	1.80441e-05	6.91778	0.0019
Testis	ENSG00000135870	RC3H1	ring finger and CCCH-type domains 1 [Source:HGNC Symbol;Acc:HGNC:29434]	-0.593179	5.86632	-6.09877	1.63334e-07	1.80441e-05	7.21835	0.00017
Testis	ENSG00000077549	CAPZB	capping protein (actin filament) muscle Z-line, beta [Source:HGNC Symbol;Acc:HGNC:1491]	1.0056	7.9235	6.09395	1.66156e-07	1.80441e-05	7.19246	0.27
Testis	ENSG00000141577	CEP131	centrosomal protein 131kDa [Source:HGNC Symbol;Acc:HGNC:29511]	0.912139	3.02362	6.0924	1.67077e-07	1.80441e-05	6.99456	0.00014
Testis	ENSG00000170043	TRAPPC1	trafficking protein particle complex 1 [Source:HGNC Symbol;Acc:HGNC:19894]	0.783844	5.5925	6.0904	1.68267e-07	1.80441e-05	7.18911	0.027
Testis	ENSG00000108061	SHOC2	SHOC2 leucine-rich repeat scaffold protein [Source:HGNC Symbol;Acc:HGNC:15454]	-0.430122	7.74508	-6.08921	1.68985e-07	1.80441e-05	7.17442	0.0015
Testis	ENSG00000155096	AZIN1	antizyme inhibitor 1 [Source:HGNC Symbol;Acc:HGNC:16432]	-0.770001	7.51729	-6.08715	1.70227e-07	1.80441e-05	7.16838	0.0027
Testis	ENSG00000100934	SEC23A	Sec23 homolog A, COPII coat complex component [Source:HGNC Symbol;Acc:HGNC:10701]	-0.695215	7.48456	-6.08569	1.71109e-07	1.80441e-05	7.1637	7.00E-04
Testis	ENSG00000253626	EIF5AL1	eukaryotic translation initiation factor 5A-like 1 [Source:HGNC Symbol;Acc:HGNC:17419]	0.595491	8.77762	6.08493	1.71576e-07	1.80441e-05	7.15669	0.17
Testis	ENSG00000141030	COPS3	COP9 signalosome subunit 3 [Source:HGNC Symbol;Acc:HGNC:2239]	0.722394	9.41969	6.08274	1.72915e-07	1.80441e-05	7.14685	0.19
Testis	ENSG00000163539	CLASP2	cytoplasmic linker associated protein 2 [Source:HGNC Symbol;Acc:HGNC:17078]	-0.87501	6.35322	-6.07247	1.79343e-07	1.82733e-05	7.12575	0.0014
Testis	ENSG00000159459	UBR1	ubiquitin protein ligase E3 component n-recognin 1 [Source:HGNC Symbol;Acc:HGNC:16808]	-0.846451	6.3191	-6.07245	1.79359e-07	1.82733e-05	7.12622	0.0026
Testis	ENSG00000104805	NUCB1	nucleobindin 1 [Source:HGNC Symbol;Acc:HGNC:8043]	0.78336	7.83558	6.06824	1.82064e-07	1.82733e-05	7.10523	0.15
Testis	ENSG00000151779	NBAS	neuroblastoma amplified sequence [Source:HGNC Symbol;Acc:HGNC:15625]	-1.05563	5.59009	-6.06821	1.8208e-07	1.82733e-05	7.11572	0.0032
Testis	ENSG00000153993	SEMA3D	sema domain, immunoglobulin domain (Ig), short basic domain, secreted, (semaphorin) 3D [Source:HGNC Symbol;Acc:HGNC:10726]	-1.31797	4.60736	-6.06789	1.82288e-07	1.82733e-05	7.1039	0.0041
Testis	ENSG00000123933	MXD4	MAX dimerization protein 4 [Source:HGNC Symbol;Acc:HGNC:13906]	1.01364	2.68694	6.06365	1.85056e-07	1.83309e-05	6.74619	0.0013
Testis	ENSG00000067248	DHX29	DEAH (Asp-Glu-Ala-His) box polypeptide 29 [Source:HGNC Symbol;Acc:HGNC:15815]	-0.611267	5.17478	-6.06261	1.85743e-07	1.83309e-05	7.09621	0.0012
Testis	ENSG00000139697	SBNO1	strawberry notch homolog 1 (Drosophila) [Source:HGNC Symbol;Acc:HGNC:22973]	-0.84551	8.38921	-6.05745	1.8918e-07	1.85265e-05	7.0627	0.00072
Testis	ENSG00000124721	DNAH8	dynein, axonemal, heavy chain 8 [Source:HGNC Symbol;Acc:HGNC:2952]	-1.22788	8.60579	-6.0536	1.91791e-07	1.86389e-05	7.04801	0.0052
Testis	ENSG00000145743	FBXL17	F-box and leucine-rich repeat protein 17 [Source:HGNC Symbol;Acc:HGNC:13615]	-1.22637	2.74743	-6.04525	1.97567e-07	1.90548e-05	6.83757	0.0033
Testis	ENSG00000125970	RALY	RALY heterogeneous nuclear ribonucleoprotein [Source:HGNC Symbol;Acc:HGNC:15921]	0.49246	7.36239	6.04223	1.99695e-07	1.90715e-05	7.01848	0.068
Testis	ENSG00000171570	RAB4B-EGLN2	RAB4B-EGLN2 readthrough (NMD candidate) [Source:HGNC Symbol;Acc:HGNC:44465]	0.67686	5.60097	6.0404	2.01e-07	1.90715e-05	7.02204	0.0073
Testis	ENSG00000164292	RHOBTB3	Rho-related BTB domain containing 3 [Source:HGNC Symbol;Acc:HGNC:18757]	-1.16807	4.40847	-6.03868	2.02235e-07	1.90715e-05	7.0022	0.0031
Testis	ENSG00000175348	TMEM9B	TMEM9 domain family member B [Source:HGNC Symbol;Acc:HGNC:1168]	0.43084	7.17371	6.03176	2.07267e-07	1.92809e-05	6.98425	0.21
Testis	ENSG00000172757	CFL1	cofilin 1 (non-muscle) [Source:HGNC Symbol;Acc:HGNC:1874]	0.672697	7.34593	6.02963	2.08843e-07	1.92809e-05	6.9772	0.028
Testis	ENSG00000198160	MIER1	mesoderm induction early response 1, transcriptional regulator [Source:HGNC Symbol;Acc:HGNC:29657]	-0.952891	3.64143	-6.02942	2.08999e-07	1.92809e-05	6.92715	0.0031
Testis	ENSG00000198843	SELT	selenoprotein T [Source:EntrezGene;Acc:51714]	-0.582089	8.23079	-6.02262	2.14109e-07	1.94918e-05	6.94511	0.0037
Testis	ENSG00000127419	TMEM175	transmembrane protein 175 [Source:HGNC Symbol;Acc:HGNC:28709]	0.811196	6.97095	6.0204	2.15804e-07	1.94918e-05	6.94749	0.02
Testis	ENSG00000264364	DYNLL2	dynein, light chain, LC8-type 2 [Source:HGNC Symbol;Acc:HGNC:24596]	0.58684	7.26018	6.02021	2.15948e-07	1.94918e-05	6.94519	0.043
Testis	ENSG00000133315	MACROD1	MACRO domain containing 1 [Source:HGNC Symbol;Acc:HGNC:29598]	0.928469	7.20744	6.01831	2.17409e-07	1.94918e-05	6.93897	0.084
Testis	ENSG00000167792	NDUFV1	NADH:ubiquinone oxidoreductase core subunit V1 [Source:HGNC Symbol;Acc:HGNC:7716]	0.419028	6.25292	6.01103	2.23106e-07	1.97069e-05	6.92157	0.0047
Testis	ENSG00000039319	ZFYVE16	zinc finger, FYVE domain containing 16 [Source:HGNC Symbol;Acc:HGNC:20756]	-0.831376	4.0772	-6.00802	2.25501e-07	1.97069e-05	6.8817	0.00095
Testis	ENSG00000180530	NRIP1	nuclear receptor interacting protein 1 [Source:HGNC Symbol;Acc:HGNC:8001]	-0.715801	4.70241	-6.00502	2.27919e-07	1.97069e-05	6.89652	0.00022
Testis	ENSG00000160972	PPP1R16A	protein phosphatase 1 regulatory subunit 16A [Source:HGNC Symbol;Acc:HGNC:14941]	0.876027	7.11587	6.00425	2.28539e-07	1.97069e-05	6.89167	0.016
Testis	ENSG00000162434	JAK1	Janus kinase 1 [Source:HGNC Symbol;Acc:HGNC:6190]	-1.31259	4.83813	-6.00204	2.30339e-07	1.97069e-05	6.89006	0.0098
Testis	ENSG00000167785	ZNF558	zinc finger protein 558 [Source:HGNC Symbol;Acc:HGNC:26422]	-0.738154	5.19167	-5.99771	2.33909e-07	1.97069e-05	6.87834	0.0011
Testis	ENSG00000168172	HOOK3	hook microtubule-tethering protein 3 [Source:HGNC Symbol;Acc:HGNC:23576]	-1.4658	4.58917	-5.99718	2.34356e-07	1.97069e-05	6.87008	0.011
Testis	ENSG00000157379	DHRS1	dehydrogenase/reductase (SDR family) member 1 [Source:HGNC Symbol;Acc:HGNC:16445]	0.667562	7.11585	5.9966	2.34835e-07	1.97069e-05	6.86578	0.19
Testis	ENSG00000100271	TTLL1	tubulin tyrosine ligase like 1 [Source:HGNC Symbol;Acc:HGNC:1312]	0.639338	7.15344	5.99572	2.35572e-07	1.97069e-05	6.86233	0.13
Testis	ENSG00000129083	COPB1	coatomer protein complex subunit beta 1 [Source:HGNC Symbol;Acc:HGNC:2231]	-0.642648	6.70554	-5.98699	2.42984e-07	1.97069e-05	6.8331	0.0014
Testis	ENSG00000202198	NA	NA	-6.10463	10.0759	-5.9848	2.44882e-07	1.97069e-05	6.80959	0.0014
Testis	ENSG00000047579	DTNBP1	dystrobrevin binding protein 1 [Source:HGNC Symbol;Acc:HGNC:17328]	0.540067	5.01836	5.98383	2.45725e-07	1.97069e-05	6.82648	0.011
Testis	ENSG00000143164	DCAF6	DDB1 and CUL4 associated factor 6 [Source:HGNC Symbol;Acc:HGNC:30002]	-0.670122	4.14161	-5.98366	2.45873e-07	1.97069e-05	6.80584	0.00029
Testis	ENSG00000144909	OSBPL11	oxysterol binding protein like 11 [Source:HGNC Symbol;Acc:HGNC:16397]	-1.43478	4.04463	-5.98329	2.46196e-07	1.97069e-05	6.80645	0.012
Testis	ENSG00000186583	SPATC1	spermatogenesis and centriole associated 1 [Source:HGNC Symbol;Acc:HGNC:30510]	1.60131	6.22396	5.98286	2.46574e-07	1.97069e-05	6.82863	0.041
Testis	ENSG00000113595	TRIM23	tripartite motif containing 23 [Source:HGNC Symbol;Acc:HGNC:660]	-1.1476	3.76044	-5.98267	2.46744e-07	1.97069e-05	6.78408	0.01
Testis	ENSG00000091157	WDR7	WD repeat domain 7 [Source:HGNC Symbol;Acc:HGNC:13490]	-1.62193	4.5098	-5.98105	2.48168e-07	1.97069e-05	6.81612	0.01
Testis	ENSG00000184254	ALDH1A3	aldehyde dehydrogenase 1 family member A3 [Source:HGNC Symbol;Acc:HGNC:409]	-1.57339	3.29889	-5.98051	2.48637e-07	1.97069e-05	6.7267	0.0074
Testis	ENSG00000116785	CFHR3	complement factor H-related 3 [Source:HGNC Symbol;Acc:HGNC:16980]	-0.8827	7.25907	-5.97917	2.49828e-07	1.97069e-05	6.80253	0.00069
Testis	ENSG00000048707	VPS13D	vacuolar protein sorting 13 homolog D (S. cerevisiae) [Source:HGNC Symbol;Acc:HGNC:23595]	-1.03619	6.35404	-5.97607	2.5259e-07	1.97069e-05	6.79826	0.014
Testis	ENSG00000213341	CHUK	conserved helix-loop-helix ubiquitous kinase [Source:HGNC Symbol;Acc:HGNC:1974]	-0.507034	6.85583	-5.97604	2.52621e-07	1.97069e-05	6.79485	0.0034
Testis	ENSG00000167994	RAB3IL1	RAB3A interacting protein (rabin3)-like 1 [Source:HGNC Symbol;Acc:HGNC:9780]	0.804483	8.33392	5.97465	2.53863e-07	1.97069e-05	6.78265	0.17
Testis	ENSG00000143669	LYST	lysosomal trafficking regulator [Source:HGNC Symbol;Acc:HGNC:1968]	-1.60365	5.29743	-5.96833	2.59623e-07	1.98835e-05	6.77968	0.035
Testis	ENSG00000100815	TRIP11	thyroid hormone receptor interactor 11 [Source:HGNC Symbol;Acc:HGNC:12305]	-0.845917	6.70144	-5.9671	2.60757e-07	1.98835e-05	6.76484	0.0035
Testis	ENSG00000058091	CDK14	cyclin-dependent kinase 14 [Source:HGNC Symbol;Acc:HGNC:8883]	-1.33539	1.68761	-5.96703	2.60824e-07	1.98835e-05	6.29905	0.004
Testis	ENSG00000061987	MON2	MON2 homolog, regulator of endosome-to-Golgi trafficking [Source:HGNC Symbol;Acc:HGNC:29177]	-1.0058	6.42137	-5.96305	2.64533e-07	2.00463e-05	6.75377	0.006
Testis	ENSG00000145780	FEM1C	fem-1 homolog c (C. elegans) [Source:HGNC Symbol;Acc:HGNC:16933]	-0.705184	6.13413	-5.96115	2.66322e-07	2.00624e-05	6.75022	5.00E-04
Testis	ENSG00000158109	TPRG1L	tumor protein p63 regulated 1-like [Source:HGNC Symbol;Acc:HGNC:27007]	0.608857	7.17823	5.95003	2.7704e-07	2.0747e-05	6.70666	0.04
Testis	ENSG00000039123	SKIV2L2	superkiller viralicidic activity 2-like 2 (S. cerevisiae) [Source:HGNC Symbol;Acc:HGNC:18734]	-0.366582	8.19649	-5.94755	2.79489e-07	2.08081e-05	6.68962	0.018
Testis	ENSG00000106330	MOSPD3	motile sperm domain containing 3 [Source:HGNC Symbol;Acc:HGNC:25078]	0.980573	5.25175	5.93836	2.88754e-07	2.13728e-05	6.67488	0.027
Testis	ENSG00000156858	PRR14	proline rich 14 [Source:HGNC Symbol;Acc:HGNC:28458]	0.786977	5.90945	5.93577	2.91414e-07	2.13959e-05	6.66996	0.0044
Testis	ENSG00000101460	MAP1LC3A	microtubule associated protein 1 light chain 3 alpha [Source:HGNC Symbol;Acc:HGNC:6838]	0.737493	6.41399	5.93466	2.92563e-07	2.13959e-05	6.6627	0.068
Testis	ENSG00000078674	PCM1	pericentriolar material 1 [Source:HGNC Symbol;Acc:HGNC:8727]	-1.6615	4.72	-5.92914	2.98348e-07	2.13959e-05	6.64617	0.0075
Testis	ENSG00000105373	GLTSCR2	glioma tumor suppressor candidate region gene 2 [Source:HGNC Symbol;Acc:HGNC:4333]	0.661839	4.77966	5.92825	2.9929e-07	2.13959e-05	6.63173	0.00011
Testis	ENSG00000103994	ZNF106	zinc finger protein 106 [Source:HGNC Symbol;Acc:HGNC:12886]	-0.776354	5.44865	-5.92686	3.00769e-07	2.13959e-05	6.64013	0.0021
Testis	ENSG00000143256	PFDN2	prefoldin subunit 2 [Source:HGNC Symbol;Acc:HGNC:8867]	0.508822	5.75593	5.92613	3.0155e-07	2.13959e-05	6.63779	0.018
Testis	ENSG00000127914	AKAP9	A-kinase anchoring protein 9 [Source:HGNC Symbol;Acc:HGNC:379]	-1.98053	5.33381	-5.92567	3.02043e-07	2.13959e-05	6.63599	0.063
Testis	ENSG00000167985	SDHAF2	succinate dehydrogenase complex assembly factor 2 [Source:HGNC Symbol;Acc:HGNC:26034]	0.638435	4.78839	5.92523	3.02511e-07	2.13959e-05	6.62137	0.0081
Testis	ENSG00000100852	ARHGAP5	Rho GTPase activating protein 5 [Source:HGNC Symbol;Acc:HGNC:675]	-1.3119	7.27919	-5.91783	3.10554e-07	2.17994e-05	6.59289	0.0077
Testis	ENSG00000061676	NCKAP1	NCK-associated protein 1 [Source:HGNC Symbol;Acc:HGNC:7666]	-0.919918	7.08163	-5.91557	3.1305e-07	2.17994e-05	6.5874	0.0042
Testis	ENSG00000133863	TEX15	testis expressed 15 [Source:HGNC Symbol;Acc:HGNC:11738]	-0.646359	9.56509	-5.9153	3.13352e-07	2.17994e-05	6.57367	0.0039
Testis	ENSG00000172466	ZNF24	zinc finger protein 24 [Source:HGNC Symbol;Acc:HGNC:13032]	-0.70211	5.20459	-5.91254	3.16431e-07	2.1894e-05	6.59248	0.0012
Testis	ENSG00000198938	MT-CO3	mitochondrially encoded cytochrome c oxidase III [Source:HGNC Symbol;Acc:HGNC:7422]	1.08842	12.1279	5.89796	3.33219e-07	2.28644e-05	6.5106	0.022
Testis	ENSG00000104960	PTOV1	prostate tumor overexpressed 1 [Source:HGNC Symbol;Acc:HGNC:9632]	0.571506	5.55678	5.89726	3.34048e-07	2.28644e-05	6.54116	0.0034
Testis	ENSG00000189266	PNRC2	proline rich nuclear receptor coactivator 2 [Source:HGNC Symbol;Acc:HGNC:23158]	-0.574961	7.10688	-5.8857	3.48011e-07	2.36927e-05	6.48671	0.0027
Testis	ENSG00000172766	NAA16	N(alpha)-acetyltransferase 16, NatA auxiliary subunit [Source:HGNC Symbol;Acc:HGNC:26164]	-1.20337	4.49986	-5.88398	3.50145e-07	2.37111e-05	6.49007	0.0084
Testis	ENSG00000004846	ABCB5	ATP binding cassette subfamily B member 5 [Source:HGNC Symbol;Acc:HGNC:46]	-1.50168	4.10598	-5.88042	3.5458e-07	2.37458e-05	6.47344	0.0051
Testis	ENSG00000056586	RC3H2	ring finger and CCCH-type domains 2 [Source:HGNC Symbol;Acc:HGNC:21461]	-1.19432	3.88307	-5.87853	3.56969e-07	2.37458e-05	6.45189	0.0064
Testis	ENSG00000153246	PLA2R1	phospholipase A2 receptor 1 [Source:HGNC Symbol;Acc:HGNC:9042]	-1.67618	2.01815	-5.87665	3.59353e-07	2.37458e-05	6.15303	0.0043
Testis	ENSG00000106244	PDAP1	PDGFA associated protein 1 [Source:HGNC Symbol;Acc:HGNC:14634]	0.716404	6.00197	5.87607	3.60093e-07	2.37458e-05	6.46881	0.012
Testis	ENSG00000173264	GPR137	G protein-coupled receptor 137 [Source:HGNC Symbol;Acc:HGNC:24300]	0.980473	6.42691	5.87553	3.60782e-07	2.37458e-05	6.46358	0.052
Testis	ENSG00000136908	DPM2	dolichyl-phosphate mannosyltransferase polypeptide 2, regulatory subunit [Source:HGNC Symbol;Acc:HGNC:3006]	0.742762	4.63859	5.87411	3.62599e-07	2.37458e-05	6.44678	0.0059
Testis	ENSG00000095015	MAP3K1	mitogen-activated protein kinase kinase kinase 1, E3 ubiquitin protein ligase [Source:HGNC Symbol;Acc:HGNC:6848]	-1.4404	5.13214	-5.87174	3.65662e-07	2.37458e-05	6.45563	0.026
Testis	ENSG00000138778	CENPE	centromere protein E [Source:HGNC Symbol;Acc:HGNC:1856]	-1.03763	6.08321	-5.87115	3.66416e-07	2.37458e-05	6.4454	0.0029
Testis	ENSG00000103415	HMOX2	heme oxygenase 2 [Source:HGNC Symbol;Acc:HGNC:5014]	0.66624	8.36705	5.87036	3.67443e-07	2.37458e-05	6.42776	0.26
Testis	ENSG00000167645	YIF1B	Yip1 interacting factor homolog B (S. cerevisiae) [Source:HGNC Symbol;Acc:HGNC:30511]	0.806556	5.50013	5.86703	3.71809e-07	2.39066e-05	6.43979	0.012
Testis	ENSG00000170456	DENND5B	DENN/MADD domain containing 5B [Source:HGNC Symbol;Acc:HGNC:28338]	-2.45236	-0.242721	-5.86397	3.75858e-07	2.40455e-05	5.00858	0.016
Testis	ENSG00000128731	HERC2	HECT and RLD domain containing E3 ubiquitin protein ligase 2 [Source:HGNC Symbol;Acc:HGNC:4868]	-1.92001	4.47133	-5.86169	3.78904e-07	2.41192e-05	6.41828	0.028
Testis	ENSG00000198718	FAM179B	family with sequence similarity 179 member B [Source:HGNC Symbol;Acc:HGNC:19959]	-0.565266	6.8119	-5.85944	3.81942e-07	2.41915e-05	6.39963	0.0014
Testis	ENSG00000115904	SOS1	SOS Ras/Rac guanine nucleotide exchange factor 1 [Source:HGNC Symbol;Acc:HGNC:11187]	-1.25281	4.71364	-5.85575	3.86958e-07	2.43879e-05	6.40063	0.0092
Testis	ENSG00000197121	PGAP1	post-GPI attachment to proteins 1 [Source:HGNC Symbol;Acc:HGNC:25712]	-0.966862	3.20916	-5.8513	3.93106e-07	2.46534e-05	6.30335	0.0015
Testis	ENSG00000269897	COMMD3-BMI1	COMMD3-BMI1 readthrough [Source:HGNC Symbol;Acc:HGNC:48326]	-0.524061	6.23851	-5.84729	3.98727e-07	2.487e-05	6.36438	0.0054
Testis	ENSG00000115464	USP34	ubiquitin specific peptidase 34 [Source:HGNC Symbol;Acc:HGNC:20066]	-1.02471	8.23813	-5.8442	4.03108e-07	2.487e-05	6.33721	0.0039
Testis	ENSG00000196628	TCF4	transcription factor 4 [Source:HGNC Symbol;Acc:HGNC:11634]	-0.903493	2.91959	-5.84009	4.09022e-07	2.487e-05	6.21259	0.0055
Testis	ENSG00000173699	SPATA3	spermatogenesis associated 3 [Source:HGNC Symbol;Acc:HGNC:17884]	1.08498	8.24964	5.84008	4.09039e-07	2.487e-05	6.32605	0.12
Testis	ENSG00000204356	NELFE	negative elongation factor complex member E [Source:HGNC Symbol;Acc:HGNC:13974]	0.584028	7.86534	5.83985	4.09371e-07	2.487e-05	6.32732	0.23
Testis	ENSG00000143889	HNRNPLL	heterogeneous nuclear ribonucleoprotein L-like [Source:HGNC Symbol;Acc:HGNC:25127]	-0.456559	6.85226	-5.83851	4.11309e-07	2.487e-05	6.32883	0.0016
Testis	ENSG00000181555	SETD2	SET domain containing 2 [Source:HGNC Symbol;Acc:HGNC:18420]	-0.779443	7.78068	-5.83791	4.12187e-07	2.487e-05	6.31889	0.0025
Testis	ENSG00000173575	CHD2	chromodomain helicase DNA binding protein 2 [Source:HGNC Symbol;Acc:HGNC:1917]	-1.61479	4.78816	-5.83791	4.12189e-07	2.487e-05	6.34177	0.028
Testis	ENSG00000233822	HIST1H2BN	histone cluster 1, H2bn [Source:HGNC Symbol;Acc:HGNC:4749]	-2.54318	3.07012	-5.82911	4.25231e-07	2.55359e-05	6.23966	0.0072
Testis	ENSG00000204764	RANBP17	RAN binding protein 17 [Source:HGNC Symbol;Acc:HGNC:14428]	-0.488591	7.16288	-5.82622	4.29599e-07	2.5573e-05	6.28393	0.0036
Testis	ENSG00000119421	NDUFA8	NADH:ubiquinone oxidoreductase subunit A8 [Source:HGNC Symbol;Acc:HGNC:7692]	0.579244	6.60719	5.82445	4.32298e-07	2.5573e-05	6.28824	0.25
Testis	ENSG00000225830	ERCC6	excision repair cross-complementation group 6 [Source:HGNC Symbol;Acc:HGNC:3438]	-1.13816	3.05697	-5.82297	4.34561e-07	2.5573e-05	6.18428	0.00062
Testis	ENSG00000075292	ZNF638	zinc finger protein 638 [Source:HGNC Symbol;Acc:HGNC:17894]	-1.71148	4.89811	-5.82271	4.34965e-07	2.5573e-05	6.29155	0.02
Testis	ENSG00000115255	REEP6	receptor accessory protein 6 [Source:HGNC Symbol;Acc:HGNC:30078]	1.04624	6.91944	5.82211	4.35892e-07	2.5573e-05	6.27792	0.14
Testis	ENSG00000164066	INTU	inturned planar cell polarity protein [Source:HGNC Symbol;Acc:HGNC:29239]	-0.620873	4.86613	-5.81793	4.42383e-07	2.58348e-05	6.27518	0.00077
Testis	ENSG00000033867	SLC4A7	solute carrier family 4, sodium bicarbonate cotransporter, member 7 [Source:HGNC Symbol;Acc:HGNC:11033]	-1.12334	5.14321	-5.80925	4.56171e-07	2.65183e-05	6.24629	0.011
Testis	ENSG00000181751	C5orf30	chromosome 5 open reading frame 30 [Source:HGNC Symbol;Acc:HGNC:25052]	-1.3293	1.07727	-5.80427	4.64285e-07	2.68673e-05	5.58249	0.0053
Testis	ENSG00000065268	WDR18	WD repeat domain 18 [Source:HGNC Symbol;Acc:HGNC:17956]	0.534855	4.23697	5.80022	4.70984e-07	2.70234e-05	6.18772	2.00E-04
Testis	ENSG00000133739	LRRCC1	leucine rich repeat and coiled-coil centrosomal protein 1 [Source:HGNC Symbol;Acc:HGNC:29373]	-0.636762	5.71961	-5.80007	4.71227e-07	2.70234e-05	6.21098	0.00077
Testis	ENSG00000160752	FDPS	farnesyl diphosphate synthase [Source:HGNC Symbol;Acc:HGNC:3631]	0.671448	7.7126	5.7971	4.76216e-07	2.70478e-05	6.18432	0.036
Testis	ENSG00000113328	CCNG1	cyclin G1 [Source:HGNC Symbol;Acc:HGNC:1592]	-0.658301	7.36905	-5.79652	4.77185e-07	2.70478e-05	6.18236	0.00037
Testis	ENSG00000198888	MT-ND1	mitochondrially encoded NADH:ubiquinone oxidoreductase core subunit 1 [Source:HGNC Symbol;Acc:HGNC:7455]	1.45272	10.2233	5.79602	4.78026e-07	2.70478e-05	6.16904	0.017
Testis	ENSG00000134852	CLOCK	clock circadian regulator [Source:HGNC Symbol;Acc:HGNC:2082]	-0.990682	4.67337	-5.79381	4.81777e-07	2.7104e-05	6.19403	0.0031
Testis	ENSG00000175467	SART1	squamous cell carcinoma antigen recognized by T-cells 1 [Source:HGNC Symbol;Acc:HGNC:10538]	0.739972	6.15426	5.79233	4.84307e-07	2.7104e-05	6.18581	0.062
Testis	ENSG00000081019	RSBN1	round spermatid basic protein 1 [Source:HGNC Symbol;Acc:HGNC:25642]	-0.712014	5.80713	-5.79169	4.85407e-07	2.7104e-05	6.18127	0.0033
Testis	ENSG00000070731	ST6GALNAC2	ST6 (alpha-N-acetyl-neuraminyl-2,3-beta-galactosyl-1,3)-N-acetylgalactosaminide alpha-2,6-sialyltransferase 2 [Source:HGNC Symbol;Acc:HGNC:10867]	1.03597	7.98365	5.78936	4.89425e-07	2.7209e-05	6.15682	0.18
Testis	ENSG00000079387	SENP1	SUMO1/sentrin specific peptidase 1 [Source:HGNC Symbol;Acc:HGNC:17927]	-0.472035	6.43452	-5.78804	4.91711e-07	2.72173e-05	6.16176	0.00023
Testis	ENSG00000214013	GANC	glucosidase, alpha; neutral C [Source:HGNC Symbol;Acc:HGNC:4139]	-0.587366	5.09062	-5.78511	4.96836e-07	2.72724e-05	6.16581	2.00E-04
Testis	ENSG00000107779	BMPR1A	bone morphogenetic protein receptor type IA [Source:HGNC Symbol;Acc:HGNC:1076]	-0.975627	4.90719	-5.78499	4.97039e-07	2.72724e-05	6.16546	0.017
Testis	ENSG00000170222	ADPRM	ADP-ribose/CDP-alcohol diphosphatase, manganese-dependent [Source:HGNC Symbol;Acc:HGNC:30925]	-0.933047	3.2714	-5.78282	5.00867e-07	2.72724e-05	6.08785	0.011
Testis	ENSG00000164944	KIAA1429	KIAA1429 [Source:HGNC Symbol;Acc:HGNC:24500]	-1.21246	5.78404	-5.7813	5.03557e-07	2.72724e-05	6.14717	0.012
Testis	ENSG00000167962	ZNF598	zinc finger protein 598 [Source:HGNC Symbol;Acc:HGNC:28079]	0.724711	5.35124	5.77974	5.06343e-07	2.72724e-05	6.14803	0.0012
Testis	ENSG00000177030	DEAF1	DEAF1, transcription factor [Source:HGNC Symbol;Acc:HGNC:14677]	0.617952	6.7954	5.77972	5.06382e-07	2.72724e-05	6.13406	0.035
Testis	ENSG00000046604	DSG2	desmoglein 2 [Source:HGNC Symbol;Acc:HGNC:3049]	-1.78226	3.23939	-5.77899	5.07702e-07	2.72724e-05	6.06621	0.0079
Testis	ENSG00000112851	ERBB2IP	erbb2 interacting protein [Source:HGNC Symbol;Acc:HGNC:15842]	-1.7267	3.93162	-5.77576	5.13531e-07	2.74696e-05	6.11821	0.059
Testis	ENSG00000177888	ZBTB41	zinc finger and BTB domain containing 41 [Source:HGNC Symbol;Acc:HGNC:24819]	-1.16126	2.20562	-5.7733	5.18013e-07	2.75934e-05	5.89578	0.0073
Testis	ENSG00000181722	ZBTB20	zinc finger and BTB domain containing 20 [Source:HGNC Symbol;Acc:HGNC:13503]	-1.6886	-0.644756	-5.76777	5.28238e-07	2.80208e-05	4.42184	0.003
Testis	ENSG00000198171	DDRGK1	DDRGK domain containing 1 [Source:HGNC Symbol;Acc:HGNC:16110]	0.484707	6.4081	5.76513	5.33173e-07	2.81092e-05	6.09007	0.021
Testis	ENSG00000198730	CTR9	CTR9 homolog, Paf1/RNA polymerase II complex component [Source:HGNC Symbol;Acc:HGNC:16850]	-0.691244	7.6135	-5.76288	5.37428e-07	2.81092e-05	6.06576	0.0019
Testis	ENSG00000126934	MAP2K2	mitogen-activated protein kinase kinase 2 [Source:HGNC Symbol;Acc:HGNC:6842]	0.380089	7.05417	5.7622	5.3872e-07	2.81092e-05	6.07143	0.018
Testis	ENSG00000205352	PRR13	proline rich 13 [Source:HGNC Symbol;Acc:HGNC:24528]	0.708491	6.64692	5.7622	5.38736e-07	2.81092e-05	6.07862	0.097
Testis	ENSG00000132522	GPS2	G protein pathway suppressor 2 [Source:HGNC Symbol;Acc:HGNC:4550]	0.762054	7.37362	5.75377	5.55007e-07	2.884e-05	6.04078	0.14
Testis	ENSG00000063241	ISOC2	isochorismatase domain containing 2 [Source:HGNC Symbol;Acc:HGNC:26278]	0.84695	4.26131	5.75	5.62451e-07	2.89969e-05	6.01658	0.0055
Testis	ENSG00000198727	MT-CYB	mitochondrially encoded cytochrome b [Source:HGNC Symbol;Acc:HGNC:7427]	1.40252	10.8327	5.74839	5.65666e-07	2.89969e-05	6.00523	0.036
Testis	ENSG00000145390	USP53	ubiquitin specific peptidase 53 [Source:HGNC Symbol;Acc:HGNC:29255]	-1.09014	5.95277	-5.74777	5.66899e-07	2.89969e-05	6.0313	0.026
Testis	ENSG00000174373	RALGAPA1	Ral GTPase activating protein, alpha subunit 1 (catalytic) [Source:HGNC Symbol;Acc:HGNC:17770]	-1.89811	3.57155	-5.74765	5.67137e-07	2.89969e-05	6.0059	0.039
Testis	ENSG00000081800	SLC13A1	solute carrier family 13 (sodium/sulfate symporter), member 1 [Source:HGNC Symbol;Acc:HGNC:10916]	-1.81622	1.83746	-5.74365	5.75201e-07	2.92915e-05	5.72806	0.014
Testis	ENSG00000164675	IQUB	IQ motif and ubiquitin domain containing [Source:HGNC Symbol;Acc:HGNC:21995]	-0.717622	6.09853	-5.73699	5.88896e-07	2.98694e-05	5.9925	0.0053
Testis	ENSG00000181004	BBS12	Bardet-Biedl syndrome 12 [Source:HGNC Symbol;Acc:HGNC:26648]	-1.66834	2.27698	-5.73309	5.97068e-07	3.005e-05	5.78376	0.028
Testis	ENSG00000032219	ARID4A	AT-rich interaction domain 4A [Source:HGNC Symbol;Acc:HGNC:9885]	-0.55207	5.88746	-5.73211	5.99134e-07	3.005e-05	5.9808	0.00015
Testis	ENSG00000137404	NRM	nurim (nuclear envelope membrane protein) [Source:HGNC Symbol;Acc:HGNC:8003]	1.08317	6.7749	5.73192	5.99536e-07	3.005e-05	5.97594	0.084
Testis	ENSG00000155052	CNTNAP5	contactin associated protein-like 5 [Source:HGNC Symbol;Acc:HGNC:18748]	-1.51615	1.50247	-5.7297	6.04253e-07	3.01306e-05	5.56698	0.0014
Testis	ENSG00000151929	BAG3	BCL2 associated athanogene 3 [Source:HGNC Symbol;Acc:HGNC:939]	0.94492	5.01765	5.72894	6.05879e-07	3.01306e-05	5.97511	0.017
Testis	ENSG00000165775	FUNDC2	FUN14 domain containing 2 [Source:HGNC Symbol;Acc:HGNC:24925]	0.678888	7.39502	5.72744	6.09085e-07	3.01722e-05	5.95111	0.09
Testis	ENSG00000159210	SNF8	SNF8, ESCRT-II complex subunit [Source:HGNC Symbol;Acc:HGNC:17028]	0.406207	6.6973	5.72135	6.22321e-07	3.04606e-05	5.93786	0.093
Testis	ENSG00000083223	ZCCHC6	zinc finger, CCHC domain containing 6 [Source:HGNC Symbol;Acc:HGNC:25817]	-0.765342	5.43264	-5.72092	6.23269e-07	3.04606e-05	5.94944	0.0028
Testis	ENSG00000158805	ZNF276	zinc finger protein 276 [Source:HGNC Symbol;Acc:HGNC:23330]	0.720273	3.6419	5.71875	6.28056e-07	3.04606e-05	5.87338	0.00078
Testis	ENSG00000119397	CNTRL	centriolin [Source:HGNC Symbol;Acc:HGNC:1858]	-1.27115	3.25528	-5.71804	6.2964e-07	3.04606e-05	5.886	0.0049
Testis	ENSG00000100075	SLC25A1	solute carrier family 25 (mitochondrial carrier; citrate transporter), member 1 [Source:HGNC Symbol;Acc:HGNC:10979]	0.477139	5.22827	5.71686	6.32275e-07	3.04606e-05	5.93845	0.00051
Testis	ENSG00000173230	GOLGB1	golgin B1 [Source:HGNC Symbol;Acc:HGNC:4429]	-0.910906	7.16677	-5.71518	6.36014e-07	3.04606e-05	5.90793	0.012
Testis	ENSG00000129968	ABHD17A	abhydrolase domain containing 17A [Source:HGNC Symbol;Acc:HGNC:28756]	0.499202	6.56889	5.7145	6.37554e-07	3.04606e-05	5.91638	0.0064
Testis	ENSG00000171067	C11orf24	chromosome 11 open reading frame 24 [Source:HGNC Symbol;Acc:HGNC:1174]	1.01654	2.86472	5.71371	6.39331e-07	3.04606e-05	5.6954	0.0029
Testis	ENSG00000164631	ZNF12	zinc finger protein 12 [Source:HGNC Symbol;Acc:HGNC:12902]	-1.01558	3.50832	-5.71331	6.40239e-07	3.04606e-05	5.87686	0.0098
Testis	ENSG00000181588	MEX3D	mex-3 RNA binding family member D [Source:HGNC Symbol;Acc:HGNC:16734]	0.78241	7.5587	5.71313	6.40647e-07	3.04606e-05	5.90025	0.0043
Testis	ENSG00000175550	DRAP1	DR1-associated protein 1 (negative cofactor 2 alpha) [Source:HGNC Symbol;Acc:HGNC:3019]	0.492951	8.01438	5.71198	6.4324e-07	3.04606e-05	5.893	0.094
Testis	ENSG00000186184	POLR1D	polymerase (RNA) I polypeptide D [Source:HGNC Symbol;Acc:HGNC:20422]	0.51324	6.63758	5.71182	6.43619e-07	3.04606e-05	5.90793	0.24
Testis	ENSG00000258311	RP11-644F5.10		0.893585	6.21749	5.70961	6.4864e-07	3.04715e-05	5.90809	0.097
Testis	ENSG00000097033	SH3GLB1	SH3-domain GRB2-like endophilin B1 [Source:HGNC Symbol;Acc:HGNC:10833]	0.596351	9.35596	5.70827	6.51727e-07	3.04715e-05	5.873	0.31
Testis	ENSG00000161328	LRRC56	leucine rich repeat containing 56 [Source:HGNC Symbol;Acc:HGNC:25430]	0.846301	6.55826	5.70742	6.53687e-07	3.04715e-05	5.89409	0.035
Testis	ENSG00000018510	AGPS	alkylglycerone phosphate synthase [Source:HGNC Symbol;Acc:HGNC:327]	-0.909224	4.76951	-5.70704	6.54562e-07	3.04715e-05	5.90539	0.0069
Testis	ENSG00000126457	PRMT1	protein arginine methyltransferase 1 [Source:HGNC Symbol;Acc:HGNC:5187]	0.448855	6.73596	5.7065	6.55816e-07	3.04715e-05	5.88851	0.035
Testis	ENSG00000181404	WASH1	WAS protein family homolog 1 [Source:HGNC Symbol;Acc:HGNC:24361]	0.630967	5.94127	5.70222	6.65788e-07	3.07636e-05	5.88548	0.074
Testis	ENSG00000185344	ATP6V0A2	ATPase, H+ transporting, lysosomal V0 subunit a2 [Source:HGNC Symbol;Acc:HGNC:18481]	-0.717001	4.9864	-5.70139	6.67731e-07	3.07636e-05	5.88682	0.0012
Testis	ENSG00000178177	LCORL	ligand dependent nuclear receptor corepressor like [Source:HGNC Symbol;Acc:HGNC:30776]	-1.12039	4.91875	-5.7007	6.69353e-07	3.07636e-05	5.8845	0.0063
Testis	ENSG00000104522	TSTA3	tissue specific transplantation antigen P35B [Source:HGNC Symbol;Acc:HGNC:12390]	0.619062	4.56144	5.69499	6.82981e-07	3.12771e-05	5.85579	0.015
Testis	ENSG00000165219	GAPVD1	GTPase activating protein and VPS9 domains 1 [Source:HGNC Symbol;Acc:HGNC:23375]	-0.72396	5.92588	-5.69248	6.89056e-07	3.14422e-05	5.84723	0.003
Testis	ENSG00000179168	GGN	gametogenetin [Source:HGNC Symbol;Acc:HGNC:18869]	0.889981	6.93808	5.69086	6.93003e-07	3.14711e-05	5.83315	0.016
Testis	ENSG00000241058	NSUN6	NOP2/Sun RNA methyltransferase family member 6 [Source:HGNC Symbol;Acc:HGNC:23529]	-0.676944	3.98422	-5.69019	6.94633e-07	3.14711e-05	5.8319	0.0033
Testis	ENSG00000131747	TOP2A	topoisomerase (DNA) II alpha [Source:HGNC Symbol;Acc:HGNC:11989]	-0.826669	9.04776	-5.68819	6.99567e-07	3.15822e-05	5.80447	0.0015
Testis	ENSG00000100401	RANGAP1	Ran GTPase activating protein 1 [Source:HGNC Symbol;Acc:HGNC:9854]	0.792746	7.39635	5.68613	7.0465e-07	3.16993e-05	5.81251	0.2
Testis	ENSG00000133640	LRRIQ1	leucine-rich repeats and IQ motif containing 1 [Source:HGNC Symbol;Acc:HGNC:25708]	-0.779368	6.01015	-5.68391	7.102e-07	3.18365e-05	5.81509	0.00065
Testis	ENSG00000163535	SGOL2	shugoshin-like 2 (S. pombe) [Source:HGNC Symbol;Acc:HGNC:30812]	-0.773928	8.15829	-5.68207	7.14818e-07	3.1931e-05	5.78853	0.001
Testis	ENSG00000070495	JMJD6	jumonji domain containing 6 [Source:HGNC Symbol;Acc:HGNC:19355]	0.586994	3.32853	5.68048	7.18845e-07	3.19986e-05	5.71221	0.0022
Testis	ENSG00000175520	UBQLN3	ubiquilin 3 [Source:HGNC Symbol;Acc:HGNC:12510]	1.01921	8.87798	5.6786	7.23605e-07	3.20983e-05	5.77552	0.39
Testis	ENSG00000153922	CHD1	chromodomain helicase DNA binding protein 1 [Source:HGNC Symbol;Acc:HGNC:1915]	-0.972702	6.23385	-5.67729	7.26968e-07	3.21355e-05	5.79045	0.013
Testis	ENSG00000132005	RFX1	regulatory factor X1 [Source:HGNC Symbol;Acc:HGNC:9982]	0.99814	7.06077	5.67399	7.35467e-07	3.23987e-05	5.77669	0.079
Testis	ENSG00000158828	PINK1	PTEN induced putative kinase 1 [Source:HGNC Symbol;Acc:HGNC:14581]	0.353884	7.15914	5.67133	7.42394e-07	3.25437e-05	5.76417	0.036
Testis	ENSG00000145375	SPATA5	spermatogenesis associated 5 [Source:HGNC Symbol;Acc:HGNC:18119]	-1.02894	4.98119	-5.66895	7.48659e-07	3.25437e-05	5.77857	0.013
Testis	ENSG00000156973	PDE6D	phosphodiesterase 6D [Source:HGNC Symbol;Acc:HGNC:8788]	0.635031	6.52678	5.66843	7.5003e-07	3.25437e-05	5.76332	0.17
Testis	ENSG00000069667	RORA	RAR-related orphan receptor A [Source:HGNC Symbol;Acc:HGNC:10258]	-0.787423	4.20807	-5.6683	7.50382e-07	3.25437e-05	5.76873	0.0012
Testis	ENSG00000168000	BSCL2	Berardinelli-Seip congenital lipodystrophy 2 (seipin) [Source:HGNC Symbol;Acc:HGNC:15832]	0.831619	9.33878	5.66753	7.52412e-07	3.25437e-05	5.7357	0.39
Testis	ENSG00000171988	JMJD1C	jumonji domain containing 1C [Source:HGNC Symbol;Acc:HGNC:12313]	-0.831083	6.91222	-5.66516	7.58718e-07	3.25437e-05	5.74178	0.0087
Testis	ENSG00000198168	SVIP	small VCP/p97-interacting protein [Source:HGNC Symbol;Acc:HGNC:25238]	-0.700874	2.89933	-5.66506	7.58988e-07	3.25437e-05	5.66554	5.40E-05
Testis	ENSG00000166147	FBN1	fibrillin 1 [Source:HGNC Symbol;Acc:HGNC:3603]	-3.14659	4.28007	-5.66498	7.59208e-07	3.25437e-05	5.75928	0.065
Testis	ENSG00000134744	ZCCHC11	zinc finger, CCHC domain containing 11 [Source:HGNC Symbol;Acc:HGNC:28981]	-0.514934	5.58414	-5.66111	7.69618e-07	3.26944e-05	5.74754	2.00E-05
Testis	ENSG00000178852	EFCAB13	EF-hand calcium binding domain 13 [Source:HGNC Symbol;Acc:HGNC:26864]	-1.2589	4.40615	-5.66101	7.69886e-07	3.26944e-05	5.75184	0.0046
Testis	ENSG00000182670	TTC3	tetratricopeptide repeat domain 3 [Source:HGNC Symbol;Acc:HGNC:12393]	-1.56686	5.25387	-5.6605	7.71294e-07	3.26944e-05	5.74854	0.02
Testis	ENSG00000058063	ATP11B	ATPase, class VI, type 11B [Source:HGNC Symbol;Acc:HGNC:13553]	-1.34013	5.13973	-5.65987	7.72995e-07	3.26944e-05	5.74686	0.026
Testis	ENSG00000146833	TRIM4	tripartite motif containing 4 [Source:HGNC Symbol;Acc:HGNC:16275]	-2.32445	0.582757	-5.656	7.83602e-07	3.30332e-05	4.87298	0.028
Testis	ENSG00000122068	FYTTD1	forty-two-three domain containing 1 [Source:HGNC Symbol;Acc:HGNC:25407]	-0.612873	8.03999	-5.653	7.91941e-07	3.32746e-05	5.69179	0.002
Testis	ENSG00000080345	RIF1	replication timing regulatory factor 1 [Source:HGNC Symbol;Acc:HGNC:23207]	-1.69559	5.53615	-5.64785	8.06442e-07	3.37724e-05	5.70104	0.083
Testis	ENSG00000100353	EIF3D	eukaryotic translation initiation factor 3 subunit D [Source:HGNC Symbol;Acc:HGNC:3278]	0.467892	8.77695	5.64669	8.09741e-07	3.37994e-05	5.6676	0.46
Testis	ENSG00000163611	SPICE1	spindle and centriole associated protein 1 [Source:HGNC Symbol;Acc:HGNC:25083]	-0.486682	5.46076	-5.64509	8.14299e-07	3.38786e-05	5.6951	4.70E-05
Testis	ENSG00000129559	NEDD8	neural precursor cell expressed, developmentally down-regulated 8 [Source:HGNC Symbol;Acc:HGNC:7732]	0.557309	6.27342	5.64355	8.18741e-07	3.39524e-05	5.68375	0.089
Testis	ENSG00000096717	SIRT1	sirtuin 1 [Source:HGNC Symbol;Acc:HGNC:14929]	-0.851519	4.48582	-5.64074	8.26894e-07	3.41792e-05	5.68394	0.0017
Testis	ENSG00000144366	GULP1	GULP, engulfment adaptor PTB domain containing 1 [Source:HGNC Symbol;Acc:HGNC:18649]	-1.10105	3.47183	-5.63961	8.30182e-07	3.4204e-05	5.63796	0.017
Testis	ENSG00000174010	KLHL15	kelch like family member 15 [Source:HGNC Symbol;Acc:HGNC:29347]	-0.914718	4.93893	-5.63853	8.33354e-07	3.4224e-05	5.67739	0.0038
Testis	ENSG00000080839	RBL1	retinoblastoma-like 1 [Source:HGNC Symbol;Acc:HGNC:9893]	-1.14152	5.45028	-5.6358	8.41382e-07	3.42329e-05	5.66317	0.0088
Testis	ENSG00000103657	HERC1	HECT and RLD domain containing E3 ubiquitin protein ligase family member 1 [Source:HGNC Symbol;Acc:HGNC:4867]	-1.62307	5.50767	-5.63493	8.43969e-07	3.42329e-05	5.65793	0.089
Testis	ENSG00000174943	KCTD13	potassium channel tetramerization domain containing 13 [Source:HGNC Symbol;Acc:HGNC:22234]	1.14176	4.96826	5.63375	8.47484e-07	3.42329e-05	5.65885	0.027
Testis	ENSG00000147050	KDM6A	lysine (K)-specific demethylase 6A [Source:HGNC Symbol;Acc:HGNC:12637]	-0.986128	4.83407	-5.63357	8.48031e-07	3.42329e-05	5.66181	0.0057
Testis	ENSG00000127603	MACF1	microtubule-actin crosslinking factor 1 [Source:HGNC Symbol;Acc:HGNC:13664]	-1.45243	7.34895	-5.63327	8.48921e-07	3.42329e-05	5.62958	0.058
Testis	ENSG00000245680	ZNF585B	zinc finger protein 585B [Source:HGNC Symbol;Acc:HGNC:30948]	-0.763452	4.5038	-5.63282	8.50264e-07	3.42329e-05	5.65746	0.00012
Testis	ENSG00000119778	ATAD2B	ATPase family, AAA domain containing 2B [Source:HGNC Symbol;Acc:HGNC:29230]	-1.39245	3.33907	-5.63211	8.52394e-07	3.42329e-05	5.61596	0.012
Testis	ENSG00000139324	TMTC3	transmembrane and tetratricopeptide repeat containing 3 [Source:HGNC Symbol;Acc:HGNC:26899]	-0.976256	4.53135	-5.62946	8.60376e-07	3.44448e-05	5.64755	0.013
Testis	ENSG00000005238	FAM214B	family with sequence similarity 214 member B [Source:HGNC Symbol;Acc:HGNC:25666]	0.722022	5.08563	5.62802	8.64761e-07	3.45118e-05	5.64274	0.013
Testis	ENSG00000124171	PARD6B	par-6 family cell polarity regulator beta [Source:HGNC Symbol;Acc:HGNC:16245]	-1.1053	3.25571	-5.62603	8.70828e-07	3.45805e-05	5.57377	0.0075
Testis	ENSG00000268465	CTC-273B12.7		0.503701	7.22517	5.62511	8.73654e-07	3.45805e-05	5.60787	0.23
Testis	ENSG00000110344	UBE4A	ubiquitination factor E4A [Source:HGNC Symbol;Acc:HGNC:12499]	-0.664017	6.56092	-5.6248	8.7463e-07	3.45805e-05	5.61076	0.0061
Testis	ENSG00000092148	HECTD1	HECT domain containing E3 ubiquitin protein ligase 1 [Source:HGNC Symbol;Acc:HGNC:20157]	-1.26271	6.92809	-5.62263	8.81307e-07	3.47366e-05	5.59777	0.05
Testis	ENSG00000164327	RICTOR	RPTOR independent companion of MTOR, complex 2 [Source:HGNC Symbol;Acc:HGNC:28611]	-1.98401	4.65263	-5.61972	8.90397e-07	3.49041e-05	5.6159	0.057
Testis	ENSG00000163214	DHX57	DEAH (Asp-Glu-Ala-Asp/His) box polypeptide 57 [Source:HGNC Symbol;Acc:HGNC:20086]	-0.929243	4.08648	-5.61706	8.98775e-07	3.49041e-05	5.59722	0.0061
Testis	ENSG00000178814	OPLAH	5-oxoprolinase (ATP-hydrolysing) [Source:HGNC Symbol;Acc:HGNC:8149]	0.728335	6.09434	5.61648	9.00597e-07	3.49041e-05	5.59667	0.17
Testis	ENSG00000115524	SF3B1	splicing factor 3b subunit 1 [Source:HGNC Symbol;Acc:HGNC:10768]	-0.68358	8.22097	-5.61623	9.01389e-07	3.49041e-05	5.56672	0.0029
Testis	ENSG00000198919	DZIP3	DAZ interacting zinc finger protein 3 [Source:HGNC Symbol;Acc:HGNC:30938]	-1.1855	3.53104	-5.6155	9.0373e-07	3.49041e-05	5.56857	0.012
Testis	ENSG00000273154	RP4-583P15.15		0.665471	6.52887	5.61453	9.06806e-07	3.49041e-05	5.58258	0.036
Testis	ENSG00000187720	THSD4	thrombospondin type 1 domain containing 4 [Source:HGNC Symbol;Acc:HGNC:25835]	-1.86842	2.13073	-5.61441	9.07205e-07	3.49041e-05	5.35859	0.012
Testis	ENSG00000167258	CDK12	cyclin-dependent kinase 12 [Source:HGNC Symbol;Acc:HGNC:24224]	-0.6742	6.28931	-5.61432	9.07491e-07	3.49041e-05	5.57906	0.00035
Testis	ENSG00000068781	STON1-GTF2A1L	STON1-GTF2A1L readthrough [Source:HGNC Symbol;Acc:HGNC:30651]	-0.874559	5.18397	-5.61211	9.14576e-07	3.50707e-05	5.5885	0.011
Testis	ENSG00000265241	RBM8A	RNA binding motif protein 8A [Source:HGNC Symbol;Acc:HGNC:9905]	0.737926	5.80479	5.60927	9.23763e-07	3.53166e-05	5.57783	0.054
Testis	ENSG00000173769	TOPAZ1	testis and ovary specific PAZ domain containing 1 [Source:HGNC Symbol;Acc:HGNC:24746]	-1.63833	3.99956	-5.6053	9.36754e-07	3.56056e-05	5.56242	0.021
Testis	ENSG00000100485	SOS2	SOS Ras/Rho guanine nucleotide exchange factor 2 [Source:HGNC Symbol;Acc:HGNC:11188]	-1.09549	5.33598	-5.60525	9.36915e-07	3.56056e-05	5.56276	0.025
Testis	ENSG00000105866	SP4	Sp4 transcription factor [Source:HGNC Symbol;Acc:HGNC:11209]	-1.73699	0.885823	-5.60362	9.42299e-07	3.57036e-05	4.91799	0.024
Testis	ENSG00000167619	TMEM145	transmembrane protein 145 [Source:HGNC Symbol;Acc:HGNC:26912]	1.36201	2.30759	5.60044	9.52896e-07	3.57679e-05	5.18716	0.00031
Testis	ENSG00000187954	CYHR1	cysteine/histidine-rich 1 [Source:HGNC Symbol;Acc:HGNC:17806]	0.700091	5.77857	5.60043	9.52927e-07	3.57679e-05	5.54739	0.058
Testis	ENSG00000115138	POMC	proopiomelanocortin [Source:HGNC Symbol;Acc:HGNC:9201]	0.902644	3.54168	5.59974	9.55252e-07	3.57679e-05	5.49545	0.00063
Testis	ENSG00000113594	LIFR	leukemia inhibitory factor receptor alpha [Source:HGNC Symbol;Acc:HGNC:6597]	-1.3619	6.20818	-5.59923	9.56948e-07	3.57679e-05	5.52825	0.067
Testis	ENSG00000053770	AP5M1	adaptor related protein complex 5, mu 1 subunit [Source:HGNC Symbol;Acc:HGNC:20192]	-0.433229	5.76354	-5.59891	9.58045e-07	3.57679e-05	5.53687	0.0012
Testis	ENSG00000155970	MICU3	mitochondrial calcium uptake family member 3 [Source:HGNC Symbol;Acc:HGNC:27820]	-1.04486	2.79085	-5.59703	9.64377e-07	3.58991e-05	5.43049	0.0021
Testis	ENSG00000122591	FAM126A	family with sequence similarity 126 member A [Source:HGNC Symbol;Acc:HGNC:24587]	-0.952027	4.55883	-5.59291	9.78461e-07	3.6175e-05	5.5264	0.005
Testis	ENSG00000137812	CASC5	cancer susceptibility candidate 5 [Source:HGNC Symbol;Acc:HGNC:24054]	-1.94898	2.70554	-5.59238	9.80287e-07	3.6175e-05	5.42759	0.021
Testis	ENSG00000135905	DOCK10	dedicator of cytokinesis 10 [Source:HGNC Symbol;Acc:HGNC:23479]	-1.43666	2.19865	-5.59097	9.8516e-07	3.6175e-05	5.30492	0.0065
Testis	ENSG00000107949	BCCIP	BRCA2 and CDKN1A interacting protein [Source:HGNC Symbol;Acc:HGNC:978]	0.531559	5.42153	5.59076	9.85895e-07	3.6175e-05	5.51857	0.0045
Testis	ENSG00000137845	ADAM10	ADAM metallopeptidase domain 10 [Source:HGNC Symbol;Acc:HGNC:188]	-0.886608	5.81286	-5.59073	9.85996e-07	3.6175e-05	5.50835	0.019
Testis	ENSG00000187790	FANCM	Fanconi anemia complementation group M [Source:HGNC Symbol;Acc:HGNC:23168]	-1.05142	4.72675	-5.5879	9.95852e-07	3.6409e-05	5.51039	0.031
Testis	ENSG00000131148	EMC8	ER membrane protein complex subunit 8 [Source:HGNC Symbol;Acc:HGNC:7864]	0.617998	4.789	5.58726	9.98094e-07	3.6409e-05	5.50642	0.027
Testis	ENSG00000133265	HSPBP1	HSPA (heat shock 70kDa) binding protein, cytoplasmic cochaperone 1 [Source:HGNC Symbol;Acc:HGNC:24989]	0.650553	4.97812	5.58627	1.00156e-06	3.64312e-05	5.505	0.0015
Testis	ENSG00000179832	MROH1	maestro heat-like repeat family member 1 [Source:HGNC Symbol;Acc:HGNC:26958]	0.584629	5.1282	5.58394	1.00982e-06	3.65938e-05	5.49743	0.00064
Testis	ENSG00000204991	SPIRE2	spire-type actin nucleation factor 2 [Source:HGNC Symbol;Acc:HGNC:30623]	0.808938	5.69881	5.58339	1.01178e-06	3.65938e-05	5.49177	0.015
Testis	ENSG00000132004	FBXW9	F-box and WD repeat domain containing 9 [Source:HGNC Symbol;Acc:HGNC:28136]	0.651497	6.02677	5.58058	1.02183e-06	3.68524e-05	5.47705	0.011
Testis	ENSG00000087301	TXNDC16	thioredoxin domain containing 16 [Source:HGNC Symbol;Acc:HGNC:19965]	-1.17693	-0.451801	-5.57977	1.02475e-06	3.68532e-05	3.99394	0.00032
Testis	ENSG00000171723	GPHN	gephyrin [Source:HGNC Symbol;Acc:HGNC:15465]	-0.682213	4.77396	-5.57745	1.03313e-06	3.70501e-05	5.47605	0.0088
Testis	ENSG00000136937	NCBP1	nuclear cap binding protein subunit 1 [Source:HGNC Symbol;Acc:HGNC:7658]	-0.353951	7.56133	-5.57617	1.03777e-06	3.71119e-05	5.43693	0.02
Testis	ENSG00000143324	XPR1	xenotropic and polytropic retrovirus receptor 1 [Source:HGNC Symbol;Acc:HGNC:12827]	-0.932456	5.07328	-5.57537	1.04069e-06	3.71122e-05	5.46669	0.01
Testis	ENSG00000178568	ERBB4	erb-b2 receptor tyrosine kinase 4 [Source:HGNC Symbol;Acc:HGNC:3432]	-1.07883	2.89426	-5.57403	1.04563e-06	3.71642e-05	5.38206	0.0015
Testis	ENSG00000111530	CAND1	cullin-associated and neddylation-dissociated 1 [Source:HGNC Symbol;Acc:HGNC:30688]	-1.67964	2.96286	-5.57339	1.04799e-06	3.71642e-05	5.38768	0.019
Testis	ENSG00000130224	LRCH2	leucine-rich repeats and calponin homology (CH) domain containing 2 [Source:HGNC Symbol;Acc:HGNC:29292]	-1.49171	2.09394	-5.57225	1.05217e-06	3.72087e-05	5.23865	0.012
Testis	ENSG00000004534	RBM6	RNA binding motif protein 6 [Source:HGNC Symbol;Acc:HGNC:9903]	-0.605433	7.56319	-5.57057	1.05841e-06	3.73258e-05	5.41733	0.0042
Testis	ENSG00000146247	PHIP	pleckstrin homology domain interacting protein [Source:HGNC Symbol;Acc:HGNC:15673]	-2.18672	2.44482	-5.56592	1.07586e-06	3.77532e-05	5.30789	0.043
Testis	ENSG00000204611	ZNF616	zinc finger protein 616 [Source:HGNC Symbol;Acc:HGNC:28062]	-1.33663	2.1096	-5.56576	1.07646e-06	3.77532e-05	5.21285	0.0025
Testis	ENSG00000036549	ZZZ3	zinc finger, ZZ-type containing 3 [Source:HGNC Symbol;Acc:HGNC:24523]	-0.623806	5.70587	-5.56441	1.08158e-06	3.77543e-05	5.42211	0.0084
Testis	ENSG00000136731	UGGT1	UDP-glucose glycoprotein glucosyltransferase 1 [Source:HGNC Symbol;Acc:HGNC:15663]	-1.43546	3.89876	-5.5623	1.08961e-06	3.77543e-05	5.41676	0.062
Testis	ENSG00000131368	MRPS25	mitochondrial ribosomal protein S25 [Source:HGNC Symbol;Acc:HGNC:14511]	0.777263	3.05845	5.56211	1.09037e-06	3.77543e-05	5.28567	0.015
Testis	ENSG00000185697	MYBL1	v-myb avian myeloblastosis viral oncogene homolog-like 1 [Source:HGNC Symbol;Acc:HGNC:7547]	-1.15953	2.80891	-5.56193	1.09103e-06	3.77543e-05	5.32555	0.0061
Testis	ENSG00000151304	SRFBP1	serum response factor binding protein 1 [Source:HGNC Symbol;Acc:HGNC:26333]	-0.689083	3.86176	-5.56186	1.09132e-06	3.77543e-05	5.40884	0.00061
Testis	ENSG00000133275	CSNK1G2	casein kinase 1, gamma 2 [Source:HGNC Symbol;Acc:HGNC:2455]	0.637201	8.45835	5.55992	1.09878e-06	3.79093e-05	5.37714	0.17
Testis	ENSG00000145819	ARHGAP26	Rho GTPase activating protein 26 [Source:HGNC Symbol;Acc:HGNC:17073]	-1.39273	2.57134	-5.55852	1.1042e-06	3.79935e-05	5.28058	0.03
Testis	ENSG00000067369	TP53BP1	tumor protein p53 binding protein 1 [Source:HGNC Symbol;Acc:HGNC:11999]	-1.92153	2.28363	-5.55534	1.11658e-06	3.8242e-05	5.23654	0.025
Testis	ENSG00000174080	CTSF	cathepsin F [Source:HGNC Symbol;Acc:HGNC:2531]	0.96053	2.13619	5.555	1.11794e-06	3.8242e-05	5.03113	0.0043
Testis	ENSG00000067900	ROCK1	Rho-associated, coiled-coil containing protein kinase 1 [Source:HGNC Symbol;Acc:HGNC:10251]	-0.817485	5.9044	-5.55436	1.12044e-06	3.8242e-05	5.38491	0.0051
Testis	ENSG00000127081	ZNF484	zinc finger protein 484 [Source:HGNC Symbol;Acc:HGNC:23385]	-1.52673	2.43543	-5.55334	1.12447e-06	3.82772e-05	5.24163	0.016
Testis	ENSG00000249884	RNF103-CHMP3	RNF103-CHMP3 readthrough [Source:HGNC Symbol;Acc:HGNC:38847]	0.406542	7.49612	5.55129	1.1326e-06	3.84509e-05	5.35647	0.23
Testis	ENSG00000108344	PSMD3	proteasome 26S subunit, non-ATPase 3 [Source:HGNC Symbol;Acc:HGNC:9560]	0.413088	6.3784	5.54702	1.14972e-06	3.88009e-05	5.35803	0.017
Testis	ENSG00000184900	SUMO3	small ubiquitin-like modifier 3 [Source:HGNC Symbol;Acc:HGNC:11124]	0.565199	5.44952	5.5466	1.1514e-06	3.88009e-05	5.37173	0.0016
Testis	ENSG00000105428	ZNRF4	zinc and ring finger 4 [Source:HGNC Symbol;Acc:HGNC:17726]	0.911987	9.08593	5.54644	1.15205e-06	3.88009e-05	5.32793	0.18
Testis	ENSG00000143702	CEP170	centrosomal protein 170kDa [Source:HGNC Symbol;Acc:HGNC:28920]	-1.08886	3.80498	-5.53934	1.18115e-06	3.95878e-05	5.33769	0.017
Testis	ENSG00000158528	PPP1R9A	protein phosphatase 1 regulatory subunit 9A [Source:HGNC Symbol;Acc:HGNC:14946]	-0.95091	5.41869	-5.53756	1.18854e-06	3.95878e-05	5.33496	0.0027
Testis	ENSG00000107581	EIF3A	eukaryotic translation initiation factor 3 subunit A [Source:HGNC Symbol;Acc:HGNC:3271]	-0.503748	8.15355	-5.53719	1.19006e-06	3.95878e-05	5.30129	0.0016
Testis	ENSG00000116668	SWT1	SWT1, RNA endoribonuclease homolog [Source:HGNC Symbol;Acc:HGNC:16785]	-0.564336	4.86908	-5.53704	1.19071e-06	3.95878e-05	5.34198	2.00E-04
Testis	ENSG00000005889	ZFX	zinc finger protein, X-linked [Source:HGNC Symbol;Acc:HGNC:12869]	-0.746903	5.00278	-5.53666	1.19229e-06	3.95878e-05	5.34002	0.0032
Testis	ENSG00000142556	ZNF614	zinc finger protein 614 [Source:HGNC Symbol;Acc:HGNC:24722]	-0.972776	1.92932	-5.53613	1.19453e-06	3.95878e-05	5.08387	0.002
Testis	ENSG00000103363	TCEB2	transcription elongation factor B (SIII), polypeptide 2 (18kDa, elongin B) [Source:HGNC Symbol;Acc:HGNC:11619]	0.555227	8.24047	5.53499	1.19932e-06	3.95878e-05	5.2946	0.12
Testis	ENSG00000196712	NF1	neurofibromin 1 [Source:HGNC Symbol;Acc:HGNC:7765]	-1.24227	6.07032	-5.5346	1.20096e-06	3.95878e-05	5.31457	0.09
Testis	ENSG00000105393	BABAM1	BRISC and BRCA1 A complex member 1 [Source:HGNC Symbol;Acc:HGNC:25008]	0.490672	6.0585	5.53354	1.20542e-06	3.95878e-05	5.31959	0.077
Testis	ENSG00000009413	REV3L	REV3 like, DNA directed polymerase zeta catalytic subunit [Source:HGNC Symbol;Acc:HGNC:9968]	-1.49449	3.79035	-5.53225	1.21087e-06	3.95878e-05	5.31928	0.011
Testis	ENSG00000100201	DDX17	DEAD (Asp-Glu-Ala-Asp) box helicase 17 [Source:HGNC Symbol;Acc:HGNC:2740]	-1.1525	7.1753	-5.53116	1.21552e-06	3.95878e-05	5.2879	0.0091
Testis	ENSG00000154265	ABCA5	ATP binding cassette subfamily A member 5 [Source:HGNC Symbol;Acc:HGNC:35]	-1.46186	2.93872	-5.53091	1.21661e-06	3.95878e-05	5.24214	0.034
Testis	ENSG00000141646	SMAD4	SMAD family member 4 [Source:HGNC Symbol;Acc:HGNC:6770]	-0.719623	6.54862	-5.53002	1.2204e-06	3.95878e-05	5.29268	0.031
Testis	ENSG00000185043	CIB1	calcium and integrin binding 1 [Source:HGNC Symbol;Acc:HGNC:16920]	0.585657	8.06562	5.52985	1.22115e-06	3.95878e-05	5.2791	0.31
Testis	ENSG00000138078	PREPL	prolyl endopeptidase-like [Source:HGNC Symbol;Acc:HGNC:30228]	-0.60512	6.94897	-5.52904	1.2246e-06	3.95878e-05	5.28427	0.00038
Testis	ENSG00000100731	PCNX	pecanex homolog (Drosophila) [Source:HGNC Symbol;Acc:HGNC:19740]	-1.32812	6.35807	-5.52843	1.22723e-06	3.95878e-05	5.28902	0.099
Testis	ENSG00000048649	RSF1	remodeling and spacing factor 1 [Source:HGNC Symbol;Acc:HGNC:18118]	-0.86323	5.69239	-5.52759	1.23085e-06	3.95878e-05	5.29901	0.0074
Testis	ENSG00000063854	HAGH	hydroxyacylglutathione hydrolase [Source:HGNC Symbol;Acc:HGNC:4805]	0.610931	7.17916	5.52747	1.23139e-06	3.95878e-05	5.2805	0.37
Testis	ENSG00000169519	METTL15	methyltransferase like 15 [Source:HGNC Symbol;Acc:HGNC:26606]	-0.575454	4.06327	-5.5254	1.24035e-06	3.96962e-05	5.29659	0.00079
Testis	ENSG00000049192	ADAMTS6	ADAM metallopeptidase with thrombospondin type 1 motif 6 [Source:HGNC Symbol;Acc:HGNC:222]	-1.08068	4.28663	-5.52525	1.24099e-06	3.96962e-05	5.30245	0.012
Testis	ENSG00000173517	PEAK1	pseudopodium-enriched atypical kinase 1 [Source:HGNC Symbol;Acc:HGNC:29431]	-1.12444	4.39273	-5.5233	1.24952e-06	3.98686e-05	5.29665	0.018
Testis	ENSG00000189056	RELN	reelin [Source:HGNC Symbol;Acc:HGNC:9957]	-1.53908	3.75937	-5.52166	1.25675e-06	3.99993e-05	5.27802	0.076
Testis	ENSG00000124151	NCOA3	nuclear receptor coactivator 3 [Source:HGNC Symbol;Acc:HGNC:7670]	-0.752504	5.94549	-5.52068	1.26108e-06	4.0037e-05	5.27028	0.0012
Testis	ENSG00000143971	ETAA1	Ewing tumor-associated antigen 1 [Source:HGNC Symbol;Acc:HGNC:24648]	-0.842587	3.93343	-5.51786	1.2736e-06	4.02766e-05	5.26852	0.015
Testis	ENSG00000105321	CCDC9	coiled-coil domain containing 9 [Source:HGNC Symbol;Acc:HGNC:24560]	1.09443	3.60484	5.51755	1.27501e-06	4.02766e-05	5.20313	0.00046
Testis	ENSG00000135862	LAMC1	laminin subunit gamma 1 [Source:HGNC Symbol;Acc:HGNC:6492]	-0.92101	6.19872	-5.51685	1.27812e-06	4.02766e-05	5.254	0.04
Testis	ENSG00000070413	DGCR2	DiGeorge syndrome critical region gene 2 [Source:HGNC Symbol;Acc:HGNC:2845]	0.475866	7.96075	5.51523	1.28542e-06	4.04068e-05	5.23078	0.2
Testis	ENSG00000180878	C11orf42	chromosome 11 open reading frame 42 [Source:HGNC Symbol;Acc:HGNC:28541]	0.983749	5.9812	5.51395	1.29119e-06	4.04881e-05	5.25659	0.032
Testis	ENSG00000165164	CFAP47	cilia and flagella associated protein 47 [Source:HGNC Symbol;Acc:HGNC:26708]	-1.84138	2.00504	-5.51112	1.30407e-06	4.07445e-05	5.08822	0.0079
Testis	ENSG00000198780	FAM169A	family with sequence similarity 169 member A [Source:HGNC Symbol;Acc:HGNC:29138]	-1.11845	3.79179	-5.51075	1.30577e-06	4.07445e-05	5.24132	0.0077
Testis	ENSG00000105669	COPE	coatomer protein complex subunit epsilon [Source:HGNC Symbol;Acc:HGNC:2234]	1.54564	-0.200421	5.50869	1.31525e-06	4.09199e-05	3.59275	0.00054
Testis	ENSG00000128694	OSGEPL1	O-sialoglycoprotein endopeptidase-like 1 [Source:HGNC Symbol;Acc:HGNC:23075]	-0.589107	4.36926	-5.50813	1.31782e-06	4.09199e-05	5.24518	0.00085
Testis	ENSG00000198642	KLHL9	kelch like family member 9 [Source:HGNC Symbol;Acc:HGNC:18732]	-1.38591	3.49616	-5.50358	1.33902e-06	4.14322e-05	5.20049	0.044
Testis	ENSG00000164961	KIAA0196	KIAA0196 [Source:HGNC Symbol;Acc:HGNC:28984]	-1.69925	1.58743	-5.50295	1.342e-06	4.14322e-05	4.88651	0.049
Testis	ENSG00000144036	EXOC6B	exocyst complex component 6B [Source:HGNC Symbol;Acc:HGNC:17085]	-1.45558	2.60645	-5.50146	1.34903e-06	4.14322e-05	5.10972	0.017
Testis	ENSG00000175066	GK5	glycerol kinase 5 (putative) [Source:HGNC Symbol;Acc:HGNC:28635]	-0.855561	3.95119	-5.5014	1.34933e-06	4.14322e-05	5.21691	0.0072
Testis	ENSG00000068878	PSME4	proteasome activator subunit 4 [Source:HGNC Symbol;Acc:HGNC:20635]	-0.507979	8.41744	-5.50113	1.35059e-06	4.14322e-05	5.17783	0.0049
Testis	ENSG00000172869	DMXL1	Dmx-like 1 [Source:HGNC Symbol;Acc:HGNC:2937]	-1.58456	5.536	-5.49966	1.35759e-06	4.15468e-05	5.20712	0.19
Testis	ENSG00000156873	PHKG2	phosphorylase kinase, gamma 2 (testis) [Source:HGNC Symbol;Acc:HGNC:8931]	0.751236	9.63082	5.49829	1.36411e-06	4.16217e-05	5.16335	0.33
Testis	ENSG00000179058	C9orf50	chromosome 9 open reading frame 50 [Source:HGNC Symbol;Acc:HGNC:23677]	0.931084	6.89267	5.49777	1.36657e-06	4.16217e-05	5.18629	0.073
Testis	ENSG00000127884	ECHS1	enoyl-CoA hydratase, short chain, 1, mitochondrial [Source:HGNC Symbol;Acc:HGNC:3151]	0.515549	6.11665	5.49636	1.37337e-06	4.16919e-05	5.1953	0.03
Testis	ENSG00000177613	CSTF2T	cleavage stimulation factor, 3' pre-RNA, subunit 2, tau variant [Source:HGNC Symbol;Acc:HGNC:17086]	-1.00513	2.68898	-5.49593	1.37543e-06	4.16919e-05	5.09294	0.0066
Testis	ENSG00000165689	SDCCAG3	serologically defined colon cancer antigen 3 [Source:HGNC Symbol;Acc:HGNC:10667]	0.525934	5.86246	5.49442	1.38275e-06	4.17988e-05	5.19039	0.022
Testis	ENSG00000188177	ZC3H6	zinc finger CCCH-type containing 6 [Source:HGNC Symbol;Acc:HGNC:24762]	-1.07057	4.91695	-5.49385	1.38552e-06	4.17988e-05	5.19834	0.04
Testis	ENSG00000141367	CLTC	clathrin, heavy chain (Hc) [Source:HGNC Symbol;Acc:HGNC:2092]	-0.746189	7.96039	-5.49289	1.39015e-06	4.18393e-05	5.1538	0.008
Testis	ENSG00000185883	ATP6V0C	ATPase, H+ transporting, lysosomal 16kDa, V0 subunit c [Source:HGNC Symbol;Acc:HGNC:855]	0.594586	5.77325	5.49188	1.39512e-06	4.18898e-05	5.1861	8.10E-05
Testis	ENSG00000166669	ATF7IP2	activating transcription factor 7 interacting protein 2 [Source:HGNC Symbol;Acc:HGNC:20397]	-0.652044	6.96775	-5.48975	1.40555e-06	4.20334e-05	5.15105	0.0023
Testis	ENSG00000152683	SLC30A6	solute carrier family 30 (zinc transporter), member 6 [Source:HGNC Symbol;Acc:HGNC:19305]	-1.03722	2.3755	-5.48954	1.40661e-06	4.20334e-05	5.03842	0.016
Testis	ENSG00000107290	SETX	senataxin [Source:HGNC Symbol;Acc:HGNC:445]	-0.959627	8.8078	-5.48889	1.40981e-06	4.20334e-05	5.13354	0.0045
Testis	ENSG00000163960	UBXN7	UBX domain protein 7 [Source:HGNC Symbol;Acc:HGNC:29119]	-0.654119	5.32321	-5.48811	1.41365e-06	4.20496e-05	5.17498	0.0045
Testis	ENSG00000164081	TEX264	testis expressed 264 [Source:HGNC Symbol;Acc:HGNC:30247]	0.473216	4.59123	5.48721	1.41813e-06	4.20843e-05	5.17578	0.00031
Testis	ENSG00000114331	ACAP2	ArfGAP with coiled-coil, ankyrin repeat and PH domains 2 [Source:HGNC Symbol;Acc:HGNC:16469]	-2.00902	2.13905	-5.4856	1.42615e-06	4.2224e-05	5.00516	0.015
Testis	ENSG00000126768	TIMM17B	translocase of inner mitochondrial membrane 17 homolog B (yeast) [Source:HGNC Symbol;Acc:HGNC:17310]	0.731161	5.76199	5.48442	1.43207e-06	4.22437e-05	5.16274	0.044
Testis	ENSG00000092439	TRPM7	transient receptor potential cation channel, subfamily M, member 7 [Source:HGNC Symbol;Acc:HGNC:17994]	-1.32294	5.28979	-5.48352	1.43659e-06	4.22437e-05	5.15899	0.13
Testis	ENSG00000137218	FRS3	fibroblast growth factor receptor substrate 3 [Source:HGNC Symbol;Acc:HGNC:16970]	0.982511	3.38262	5.48348	1.43677e-06	4.22437e-05	5.09595	0.0017
Testis	ENSG00000164180	TMEM161B	transmembrane protein 161B [Source:HGNC Symbol;Acc:HGNC:28483]	-0.684258	5.11989	-5.48209	1.44383e-06	4.23534e-05	5.15815	0.008
Testis	ENSG00000137266	SLC22A23	solute carrier family 22 member 23 [Source:HGNC Symbol;Acc:HGNC:21106]	0.688119	3.8949	5.48104	1.44912e-06	4.24008e-05	5.13495	0.0019
Testis	ENSG00000198886	MT-ND4	mitochondrially encoded NADH:ubiquinone oxidoreductase core subunit 4 [Source:HGNC Symbol;Acc:HGNC:7459]	1.72726	9.58989	5.48006	1.45413e-06	4.24008e-05	5.10618	0.023
Testis	ENSG00000270898	GPR75-ASB3	GPR75-ASB3 readthrough [Source:HGNC Symbol;Acc:HGNC:40043]	-0.422845	5.71861	-5.4798	1.45543e-06	4.24008e-05	5.14093	3.00E-04
Testis	ENSG00000204227	RING1	ring finger protein 1 [Source:HGNC Symbol;Acc:HGNC:10018]	0.551066	5.7838	5.47859	1.46163e-06	4.2484e-05	5.14162	0.015
Testis	ENSG00000152193	RNF219	ring finger protein 219 [Source:HGNC Symbol;Acc:HGNC:20308]	-1.41498	2.08594	-5.47792	1.46506e-06	4.24868e-05	4.95389	0.023
Testis	ENSG00000151503	NCAPD3	non-SMC condensin II complex subunit D3 [Source:HGNC Symbol;Acc:HGNC:28952]	-0.828217	4.19058	-5.47595	1.47519e-06	4.26832e-05	5.13801	0.0013
Testis	ENSG00000187624	C17orf97	chromosome 17 open reading frame 97 [Source:HGNC Symbol;Acc:HGNC:33800]	0.837036	7.08953	5.47433	1.4836e-06	4.28293e-05	5.10396	0.095
Testis	ENSG00000112893	MAN2A1	mannosidase, alpha, class 2A, member 1 [Source:HGNC Symbol;Acc:HGNC:6824]	-1.22157	4.6051	-5.46829	1.51535e-06	4.35027e-05	5.1163	0.013
Testis	ENSG00000143443	C1orf56	chromosome 1 open reading frame 56 [Source:HGNC Symbol;Acc:HGNC:26045]	0.580958	9.20416	5.4682	1.51583e-06	4.35027e-05	5.06369	0.13
Testis	ENSG00000135837	CEP350	centrosomal protein 350kDa [Source:HGNC Symbol;Acc:HGNC:24238]	-1.33765	6.59465	-5.46758	1.51908e-06	4.35027e-05	5.0803	0.0096
Testis	ENSG00000197483	ZNF628	zinc finger protein 628 [Source:HGNC Symbol;Acc:HGNC:28054]	0.635379	4.19792	5.4673	1.52059e-06	4.35027e-05	5.10245	0.0013
Testis	ENSG00000198315	ZKSCAN8	zinc finger with KRAB and SCAN domains 8 [Source:HGNC Symbol;Acc:HGNC:12983]	-1.98903	2.16293	-5.46627	1.52611e-06	4.35627e-05	4.92968	0.051
Testis	ENSG00000078177	N4BP2	NEDD4 binding protein 2 [Source:HGNC Symbol;Acc:HGNC:29851]	-1.22752	5.90961	-5.4653	1.53127e-06	4.36122e-05	5.08559	0.03
Testis	ENSG00000099901	RANBP1	RAN binding protein 1 [Source:HGNC Symbol;Acc:HGNC:9847]	0.536855	8.67971	5.46386	1.53904e-06	4.368e-05	5.05258	0.3
Testis	ENSG00000062725	APPBP2	amyloid beta precursor protein (cytoplasmic tail) binding protein 2 [Source:HGNC Symbol;Acc:HGNC:622]	-0.386414	7.80711	-5.46358	1.54052e-06	4.368e-05	5.0569	0.0022
Testis	ENSG00000128585	MKLN1	muskelin 1 [Source:HGNC Symbol;Acc:HGNC:7109]	-0.510008	6.0258	-5.46199	1.54916e-06	4.38274e-05	5.07494	0.0024
Testis	ENSG00000113441	LNPEP	leucyl/cystinyl aminopeptidase [Source:HGNC Symbol;Acc:HGNC:6656]	-1.16032	4.32868	-5.45925	1.56407e-06	4.4151e-05	5.0861	0.023
Testis	ENSG00000140623	SEPT12	septin 12 [Source:HGNC Symbol;Acc:HGNC:26348]	0.817238	8.95417	5.45668	1.57823e-06	4.44399e-05	5.02738	0.45
Testis	ENSG00000170190	SLC16A5	solute carrier family 16 (monocarboxylate transporter), member 5 [Source:HGNC Symbol;Acc:HGNC:10926]	0.679547	4.09404	5.45558	1.58432e-06	4.44399e-05	5.05506	0.00058
Testis	ENSG00000152894	PTPRK	protein tyrosine phosphatase, receptor type, K [Source:HGNC Symbol;Acc:HGNC:9674]	-1.21159	3.95898	-5.4555	1.58477e-06	4.44399e-05	5.06127	0.018
Testis	ENSG00000114062	UBE3A	ubiquitin protein ligase E3A [Source:HGNC Symbol;Acc:HGNC:12496]	-0.495188	6.81691	-5.45278	1.5999e-06	4.46707e-05	5.03129	0.00059
Testis	ENSG00000066557	LRRC40	leucine rich repeat containing 40 [Source:HGNC Symbol;Acc:HGNC:26004]	-0.795327	5.25401	-5.45227	1.60279e-06	4.46707e-05	5.0566	0.019
Testis	ENSG00000165475	CRYL1	crystallin lambda 1 [Source:HGNC Symbol;Acc:HGNC:18246]	0.702812	4.25905	5.45213	1.60353e-06	4.46707e-05	5.05205	4.90E-05
Testis	ENSG00000144357	UBR3	ubiquitin protein ligase E3 component n-recognin 3 (putative) [Source:HGNC Symbol;Acc:HGNC:30467]	-2.05168	3.91844	-5.44997	1.61572e-06	4.49122e-05	5.05131	0.1
Testis	ENSG00000134982	APC	adenomatous polyposis coli [Source:HGNC Symbol;Acc:HGNC:583]	-1.0523	4.71755	-5.44783	1.62789e-06	4.51519e-05	5.04838	0.005
Testis	ENSG00000115685	PPP1R7	protein phosphatase 1 regulatory subunit 7 [Source:HGNC Symbol;Acc:HGNC:9295]	0.538049	5.68913	5.44362	1.65206e-06	4.57226e-05	5.02702	0.17
Testis	ENSG00000052723	SIKE1	suppressor of IKBKE 1 [Source:HGNC Symbol;Acc:HGNC:26119]	-0.84183	3.33124	-5.44088	1.66794e-06	4.60619e-05	4.98454	0.0072
Testis	ENSG00000156535	CD109	CD109 molecule [Source:HGNC Symbol;Acc:HGNC:21685]	-0.818315	3.98211	-5.43935	1.67689e-06	4.62088e-05	5.01469	0.005
Testis	ENSG00000161677	JOSD2	Josephin domain containing 2 [Source:HGNC Symbol;Acc:HGNC:28853]	0.67345	4.50322	5.43792	1.6853e-06	4.63403e-05	5.01383	0.008
Testis	ENSG00000082269	FAM135A	family with sequence similarity 135 member A [Source:HGNC Symbol;Acc:HGNC:21084]	-0.722673	7.98965	-5.43553	1.69945e-06	4.66288e-05	4.96041	0.0047
Testis	ENSG00000174799	CEP135	centrosomal protein 135kDa [Source:HGNC Symbol;Acc:HGNC:29086]	-0.829695	5.28899	-5.43031	1.73081e-06	4.73871e-05	4.98181	7.00E-04
Testis	ENSG00000058668	ATP2B4	ATPase, Ca++ transporting, plasma membrane 4 [Source:HGNC Symbol;Acc:HGNC:817]	-1.67559	3.22714	-5.42902	1.73861e-06	4.73987e-05	4.93994	0.029
Testis	ENSG00000125912	NCLN	nicalin [Source:HGNC Symbol;Acc:HGNC:26923]	0.45324	5.26466	5.42882	1.73983e-06	4.73987e-05	4.98429	0.0093
Testis	ENSG00000198435	NRARP	NOTCH-regulated ankyrin repeat protein [Source:HGNC Symbol;Acc:HGNC:33843]	1.1455	3.90228	5.4284	1.74241e-06	4.73987e-05	4.96128	0.0018
Testis	ENSG00000102908	NFAT5	nuclear factor of activated T-cells 5, tonicity-responsive [Source:HGNC Symbol;Acc:HGNC:7774]	-2.11808	3.90404	-5.42525	1.76171e-06	4.77496e-05	4.97002	0.058
Testis	ENSG00000147133	TAF1	TATA-box binding protein associated factor 1 [Source:HGNC Symbol;Acc:HGNC:11535]	-1.65611	4.30959	-5.42507	1.76281e-06	4.77496e-05	4.97439	0.078
Testis	ENSG00000083845	RPS5	ribosomal protein S5 [Source:HGNC Symbol;Acc:HGNC:10426]	0.438162	8.73162	5.42359	1.77196e-06	4.78072e-05	4.91776	0.22
Testis	ENSG00000204536	CCHCR1	coiled-coil alpha-helical rod protein 1 [Source:HGNC Symbol;Acc:HGNC:13930]	0.763033	8.43293	5.42315	1.77471e-06	4.78072e-05	4.91829	0.2
Testis	ENSG00000197653	DNAH10	dynein, axonemal, heavy chain 10 [Source:HGNC Symbol;Acc:HGNC:2941]	-1.08573	6.66821	-5.42246	1.77895e-06	4.78072e-05	4.92856	0.017
Testis	ENSG00000114374	USP9Y	ubiquitin specific peptidase 9, Y-linked [Source:HGNC Symbol;Acc:HGNC:12633]	-1.04668	6.17494	-5.42167	1.78387e-06	4.78072e-05	4.93547	0.084
Testis	ENSG00000006459	KDM7A	lysine (K)-specific demethylase 7A [Source:HGNC Symbol;Acc:HGNC:22224]	-0.991091	4.46971	-5.42166	1.78395e-06	4.78072e-05	4.96322	0.009
Testis	ENSG00000108309	RUNDC3A	RUN domain containing 3A [Source:HGNC Symbol;Acc:HGNC:16984]	0.86128	6.6592	5.4211	1.78747e-06	4.78072e-05	4.93282	0.026
Testis	ENSG00000118007	STAG1	stromal antigen 1 [Source:HGNC Symbol;Acc:HGNC:11354]	-1.16386	2.49686	-5.42009	1.7938e-06	4.78652e-05	4.84383	0.026
Testis	ENSG00000107518	ATRNL1	attractin like 1 [Source:HGNC Symbol;Acc:HGNC:29063]	-1.40893	3.23895	-5.41934	1.79849e-06	4.78652e-05	4.92132	0.0073
Testis	ENSG00000075539	FRYL	FRY like transcription coactivator [Source:HGNC Symbol;Acc:HGNC:29127]	-1.04424	5.57245	-5.41895	1.80091e-06	4.78652e-05	4.93898	0.042
Testis	ENSG00000123213	NLN	neurolysin (metallopeptidase M3 family) [Source:HGNC Symbol;Acc:HGNC:16058]	-1.29654	0.151367	-5.41552	1.82267e-06	4.81865e-05	4.03215	0.0079
Testis	ENSG00000176715	ACSF3	acyl-CoA synthetase family member 3 [Source:HGNC Symbol;Acc:HGNC:27288]	0.596252	4.18027	5.41543	1.82323e-06	4.81865e-05	4.93584	0.002
Testis	ENSG00000091039	OSBPL8	oxysterol binding protein like 8 [Source:HGNC Symbol;Acc:HGNC:16396]	-0.453679	7.25083	-5.41509	1.82541e-06	4.81865e-05	4.90006	0.0021
Testis	ENSG00000114857	NKTR	natural killer cell triggering receptor [Source:HGNC Symbol;Acc:HGNC:7833]	-0.658464	6.68326	-5.41466	1.82814e-06	4.81865e-05	4.90496	0.0049
Testis	ENSG00000137145	DENND4C	DENN/MADD domain containing 4C [Source:HGNC Symbol;Acc:HGNC:26079]	-1.87647	4.50255	-5.4108	1.85302e-06	4.862e-05	4.92766	0.075
Testis	ENSG00000100836	PABPN1	poly(A) binding protein, nuclear 1 [Source:HGNC Symbol;Acc:HGNC:8565]	0.484475	7.49214	5.41044	1.85533e-06	4.862e-05	4.88462	0.12
Testis	ENSG00000107651	SEC23IP	SEC23 interacting protein [Source:HGNC Symbol;Acc:HGNC:17018]	-1.16701	5.42692	-5.41033	1.85605e-06	4.862e-05	4.91366	0.024
Testis	ENSG00000174485	DENND4A	DENN/MADD domain containing 4A [Source:HGNC Symbol;Acc:HGNC:24321]	-0.957228	4.6873	-5.40812	1.87044e-06	4.88964e-05	4.91844	0.024
Testis	ENSG00000113391	FAM172A	family with sequence similarity 172 member A [Source:HGNC Symbol;Acc:HGNC:25365]	-1.12732	2.28171	-5.40712	1.87697e-06	4.89667e-05	4.75587	0.0091
Testis	ENSG00000204673	AKT1S1	AKT1 substrate 1 (proline rich) [Source:HGNC Symbol;Acc:HGNC:28426]	0.493547	4.29821	5.40622	1.88288e-06	4.90202e-05	4.90559	0.0011
Testis	ENSG00000136536	MARCH7	membrane associated ring-CH-type finger 7 [Source:HGNC Symbol;Acc:HGNC:17393]	-0.402776	7.97232	-5.40489	1.89167e-06	4.91269e-05	4.8588	0.0039
Testis	ENSG00000116001	TIA1	TIA1 cytotoxic granule-associated RNA binding protein [Source:HGNC Symbol;Acc:HGNC:11802]	-0.888653	5.64032	-5.40443	1.89469e-06	4.91269e-05	4.88953	0.08
Testis	ENSG00000197181	PIWIL2	piwi-like RNA-mediated gene silencing 2 [Source:HGNC Symbol;Acc:HGNC:17644]	-1.38258	5.76297	-5.40182	1.9121e-06	4.94775e-05	4.87524	0.06
Testis	ENSG00000163466	ARPC2	actin related protein 2/3 complex subunit 2 [Source:HGNC Symbol;Acc:HGNC:705]	0.510998	7.96125	5.40115	1.91658e-06	4.94928e-05	4.84918	0.25
Testis	ENSG00000090612	ZNF268	zinc finger protein 268 [Source:HGNC Symbol;Acc:HGNC:13061]	-0.850192	5.06755	-5.39815	1.93672e-06	4.98435e-05	4.8805	0.025
Testis	ENSG00000138246	DNAJC13	DnaJ heat shock protein family (Hsp40) member C13 [Source:HGNC Symbol;Acc:HGNC:30343]	-0.825652	6.62796	-5.39797	1.93799e-06	4.98435e-05	4.84969	0.0015
Testis	ENSG00000149308	NPAT	nuclear protein, ataxia-telangiectasia locus [Source:HGNC Symbol;Acc:HGNC:7896]	-1.01768	4.54279	-5.39703	1.94435e-06	4.99002e-05	4.88249	0.024
Testis	ENSG00000165671	NSD1	nuclear receptor binding SET domain protein 1 [Source:HGNC Symbol;Acc:HGNC:14234]	-0.888139	6.51396	-5.39601	1.95132e-06	4.99002e-05	4.8447	0.0075
Testis	ENSG00000115616	SLC9A2	solute carrier family 9, subfamily A (NHE2, cation proton antiporter 2), member 2 [Source:HGNC Symbol;Acc:HGNC:11072]	-1.3948	2.51441	-5.3957	1.95339e-06	4.99002e-05	4.77848	0.018
Testis	ENSG00000156162	DPY19L4	dpy-19-like 4 (C. elegans) [Source:HGNC Symbol;Acc:HGNC:27829]	-1.4232	3.94457	-5.39503	1.95796e-06	4.99002e-05	4.87118	0.091
Testis	ENSG00000109680	TBC1D19	TBC1 domain family member 19 [Source:HGNC Symbol;Acc:HGNC:25624]	-0.789511	4.1365	-5.39439	1.96235e-06	4.99002e-05	4.87152	0.0088
Testis	ENSG00000186908	ZDHHC17	zinc finger, DHHC-type containing 17 [Source:HGNC Symbol;Acc:HGNC:18412]	-1.02654	3.70836	-5.39419	1.96371e-06	4.99002e-05	4.86301	0.036
Testis	ENSG00000244187	TMEM141	transmembrane protein 141 [Source:HGNC Symbol;Acc:HGNC:28211]	0.551545	6.58721	5.393	1.97192e-06	4.9969e-05	4.84097	0.18
Testis	ENSG00000138356	AOX1	aldehyde oxidase 1 [Source:HGNC Symbol;Acc:HGNC:553]	-0.537849	6.22754	-5.39266	1.97427e-06	4.9969e-05	4.83944	0.00014
Testis	ENSG00000171604	CXXC5	CXXC finger protein 5 [Source:HGNC Symbol;Acc:HGNC:26943]	0.758556	6.72948	5.38774	2.00845e-06	5.05548e-05	4.82184	0.092
Testis	ENSG00000075711	DLG1	discs, large homolog 1 (Drosophila) [Source:HGNC Symbol;Acc:HGNC:2900]	-0.973076	4.56938	-5.38769	2.00881e-06	5.05548e-05	4.85209	0.014
Testis	ENSG00000142530	FAM71E1	family with sequence similarity 71 member E1 [Source:HGNC Symbol;Acc:HGNC:25107]	0.630502	8.76304	5.38729	2.01166e-06	5.05548e-05	4.79532	0.19
Testis	ENSG00000118046	STK11	serine/threonine kinase 11 [Source:HGNC Symbol;Acc:HGNC:11389]	0.543579	6.74415	5.38705	2.0133e-06	5.05548e-05	4.81896	0.14
Testis	ENSG00000111727	HCFC2	host cell factor C2 [Source:HGNC Symbol;Acc:HGNC:24972]	-0.588641	5.32842	-5.38515	2.02674e-06	5.07042e-05	4.83419	0.01
Testis	ENSG00000143207	RFWD2	ring finger and WD repeat domain 2, E3 ubiquitin protein ligase [Source:HGNC Symbol;Acc:HGNC:17440]	-0.539036	5.60155	-5.38508	2.02721e-06	5.07042e-05	4.82822	0.0024
Testis	ENSG00000020922	MRE11A	MRE11 homolog A, double strand break repair nuclease [Source:HGNC Symbol;Acc:HGNC:7230]	-0.454423	5.57303	-5.38384	2.03603e-06	5.07921e-05	4.82483	3.70E-05
Testis	ENSG00000136425	CIB2	calcium and integrin binding family member 2 [Source:HGNC Symbol;Acc:HGNC:24579]	0.671976	4.75609	5.38343	2.03897e-06	5.07921e-05	4.83811	0.0017
Testis	ENSG00000121892	PDS5A	PDS5 cohesin associated factor A [Source:HGNC Symbol;Acc:HGNC:29088]	-1.16585	5.59289	-5.3829	2.0427e-06	5.07921e-05	4.81894	0.096
Testis	ENSG00000168004	HRASLS5	HRAS like suppressor family member 5 [Source:HGNC Symbol;Acc:HGNC:24978]	0.696365	7.25771	5.38072	2.05831e-06	5.10778e-05	4.78856	0.24
Testis	ENSG00000099800	TIMM13	translocase of inner mitochondrial membrane 13 homolog (yeast) [Source:HGNC Symbol;Acc:HGNC:11816]	0.600468	7.12764	5.37963	2.06621e-06	5.10778e-05	4.78764	0.17
Testis	ENSG00000008869	HEATR5B	HEAT repeat containing 5B [Source:HGNC Symbol;Acc:HGNC:29273]	-1.05593	5.27707	-5.37962	2.06622e-06	5.10778e-05	4.81544	0.046
Testis	ENSG00000123144	C19orf43	chromosome 19 open reading frame 43 [Source:HGNC Symbol;Acc:HGNC:28424]	0.54149	5.02123	5.37854	2.07409e-06	5.11325e-05	4.82115	0.0074
Testis	ENSG00000066933	MYO9A	myosin IXA [Source:HGNC Symbol;Acc:HGNC:7608]	-1.19412	6.34121	-5.37821	2.07647e-06	5.11325e-05	4.78669	0.014
Testis	ENSG00000090863	GLG1	golgi glycoprotein 1 [Source:HGNC Symbol;Acc:HGNC:4316]	-1.16037	5.54073	-5.37683	2.0865e-06	5.12147e-05	4.7998	0.081
Testis	ENSG00000173852	DPY19L1	dpy-19-like 1 (C. elegans) [Source:HGNC Symbol;Acc:HGNC:22205]	-0.842546	6.00634	-5.37664	2.08785e-06	5.12147e-05	4.7899	0.012
Testis	ENSG00000196821	C6orf106	chromosome 6 open reading frame 106 [Source:HGNC Symbol;Acc:HGNC:21215]	0.845164	7.42371	5.37548	2.09634e-06	5.13213e-05	4.77031	0.29
Testis	ENSG00000111652	COPS7A	COP9 signalosome subunit 7A [Source:HGNC Symbol;Acc:HGNC:16758]	0.631856	4.10517	5.37494	2.10026e-06	5.13213e-05	4.79381	0.0014
Testis	ENSG00000116754	SRSF11	serine/arginine-rich splicing factor 11 [Source:HGNC Symbol;Acc:HGNC:10782]	-0.466593	7.82755	-5.37282	2.1159e-06	5.16045e-05	4.75294	0.0028
Testis	ENSG00000146463	ZMYM4	zinc finger, MYM-type 4 [Source:HGNC Symbol;Acc:HGNC:13055]	-1.33453	4.29838	-5.37165	2.12458e-06	5.17171e-05	4.79968	0.029
Testis	ENSG00000137478	FCHSD2	FCH and double SH3 domains 2 [Source:HGNC Symbol;Acc:HGNC:29114]	-0.743036	5.24629	-5.37038	2.13397e-06	5.18464e-05	4.78648	0.0087
Testis	ENSG00000064933	PMS1	PMS1 homolog 1, mismatch repair system component [Source:HGNC Symbol;Acc:HGNC:9121]	-0.523557	5.70615	-5.36811	2.15096e-06	5.21304e-05	4.7701	0.00055
Testis	ENSG00000214736	TOMM6	translocase of outer mitochondrial membrane 6 homolog (yeast) [Source:HGNC Symbol;Acc:HGNC:34528]	0.730765	5.74193	5.36741	2.15626e-06	5.21304e-05	4.77675	0.074
Testis	ENSG00000152380	FAM151B	family with sequence similarity 151 member B [Source:HGNC Symbol;Acc:HGNC:33716]	-0.603845	4.97851	-5.36718	2.15794e-06	5.21304e-05	4.78102	0.0038
Testis	ENSG00000176182	MYPOP	Myb-related transcription factor, partner of profilin [Source:HGNC Symbol;Acc:HGNC:20178]	1.21624	2.10716	5.36658	2.16248e-06	5.21412e-05	4.47607	0.00066
Testis	ENSG00000196632	WNK3	WNK lysine deficient protein kinase 3 [Source:HGNC Symbol;Acc:HGNC:14543]	-1.85049	3.21679	-5.36474	2.17642e-06	5.23661e-05	4.75442	0.061
Testis	ENSG00000029363	BCLAF1	BCL2-associated transcription factor 1 [Source:HGNC Symbol;Acc:HGNC:16863]	-0.67397	7.68369	-5.36426	2.18003e-06	5.23661e-05	4.72563	0.004
Testis	ENSG00000141349	G6PC3	glucose 6 phosphatase, catalytic, 3 [Source:HGNC Symbol;Acc:HGNC:24861]	0.541078	6.43786	5.36322	2.18795e-06	5.24572e-05	4.74527	0.086
Testis	ENSG00000170759	KIF5B	kinesin family member 5B [Source:HGNC Symbol;Acc:HGNC:6324]	-0.459569	8.70056	-5.36191	2.198e-06	5.25011e-05	4.70959	0.0012
Testis	ENSG00000171714	ANO5	anoctamin 5 [Source:HGNC Symbol;Acc:HGNC:27337]	-0.929947	4.86395	-5.36191	2.19803e-06	5.25011e-05	4.7621	0.04
Testis	ENSG00000122707	RECK	reversion-inducing-cysteine-rich protein with kazal motifs [Source:HGNC Symbol;Acc:HGNC:11345]	-0.837597	4.24204	-5.35814	2.22707e-06	5.30952e-05	4.75418	0.0059
Testis	ENSG00000020577	SAMD4A	sterile alpha motif domain containing 4A [Source:HGNC Symbol;Acc:HGNC:23023]	0.739452	8.41974	5.35741	2.23277e-06	5.31317e-05	4.69899	0.12
Testis	ENSG00000099899	TRMT2A	tRNA methyltransferase 2 homolog A [Source:HGNC Symbol;Acc:HGNC:24974]	0.508774	5.66628	5.35669	2.23844e-06	5.31502e-05	4.73997	0.011
Testis	ENSG00000162946	DISC1	disrupted in schizophrenia 1 [Source:HGNC Symbol;Acc:HGNC:2888]	-1.06364	1.72724	-5.35624	2.2419e-06	5.31502e-05	4.49821	0.0043
Testis	ENSG00000197102	DYNC1H1	dynein, cytoplasmic 1, heavy chain 1 [Source:HGNC Symbol;Acc:HGNC:2961]	-1.90735	3.23178	-5.35475	2.25359e-06	5.3328e-05	4.71537	0.051
Testis	ENSG00000100263	RHBDD3	rhomboid domain containing 3 [Source:HGNC Symbol;Acc:HGNC:1308]	0.514436	6.16363	5.3538	2.26106e-06	5.34056e-05	4.7188	0.022
Testis	ENSG00000161202	DVL3	dishevelled segment polarity protein 3 [Source:HGNC Symbol;Acc:HGNC:3087]	0.651348	5.50027	5.35265	2.27015e-06	5.34889e-05	4.73252	0.018
Testis	ENSG00000126773	PCNXL4	pecanex-like 4 (Drosophila) [Source:HGNC Symbol;Acc:HGNC:20349]	-0.639163	6.20775	-5.35228	2.27312e-06	5.34889e-05	4.7059	0.0019
Testis	ENSG00000169957	ZNF768	zinc finger protein 768 [Source:HGNC Symbol;Acc:HGNC:26273]	0.685462	4.83075	5.35169	2.27779e-06	5.34889e-05	4.73447	0.0011
Testis	ENSG00000254996	ANKHD1-EIF4EBP3	ANKHD1-EIF4EBP3 readthrough [Source:HGNC Symbol;Acc:HGNC:33530]	-0.724425	7.82897	-5.35114	2.28215e-06	5.34889e-05	4.67995	0.004
Testis	ENSG00000177990	DPY19L2	dpy-19-like 2 (C. elegans) [Source:HGNC Symbol;Acc:HGNC:19414]	-0.671447	9.05983	-5.35013	2.29024e-06	5.34889e-05	4.66732	0.0043
Testis	ENSG00000111880	RNGTT	RNA guanylyltransferase and 5'-phosphatase [Source:HGNC Symbol;Acc:HGNC:10073]	-0.768494	3.9196	-5.35009	2.29056e-06	5.34889e-05	4.7242	0.0065
Testis	ENSG00000111669	TPI1	triosephosphate isomerase 1 [Source:HGNC Symbol;Acc:HGNC:12009]	0.732077	9.44128	5.34966	2.294e-06	5.34889e-05	4.66664	0.42
Testis	ENSG00000149311	ATM	ATM serine/threonine kinase [Source:HGNC Symbol;Acc:HGNC:795]	-2.5409	3.56565	-5.34801	2.30723e-06	5.35408e-05	4.71239	0.13
Testis	ENSG00000136807	CDK9	cyclin-dependent kinase 9 [Source:HGNC Symbol;Acc:HGNC:1780]	0.545803	5.38215	5.34758	2.31066e-06	5.35408e-05	4.71594	0.00088
Testis	ENSG00000096080	MRPS18A	mitochondrial ribosomal protein S18A [Source:HGNC Symbol;Acc:HGNC:14515]	0.856805	3.18078	5.34607	2.32285e-06	5.35408e-05	4.62046	0.081
Testis	ENSG00000118965	WDR35	WD repeat domain 35 [Source:HGNC Symbol;Acc:HGNC:29250]	-0.918894	6.61446	-5.34539	2.32835e-06	5.35408e-05	4.67322	0.0047
Testis	ENSG00000205323	SARNP	SAP domain containing ribonucleoprotein [Source:HGNC Symbol;Acc:HGNC:24432]	0.538607	6.15457	5.3453	2.3291e-06	5.35408e-05	4.69322	0.18
Testis	ENSG00000150275	PCDH15	protocadherin-related 15 [Source:HGNC Symbol;Acc:HGNC:14674]	-1.35591	1.47418	-5.34487	2.33265e-06	5.35408e-05	4.39618	0.02
Testis	ENSG00000105467	SYNGR4	synaptogyrin 4 [Source:HGNC Symbol;Acc:HGNC:11502]	0.835423	5.48476	5.3447	2.33403e-06	5.35408e-05	4.70414	0.034
Testis	ENSG00000145675	PIK3R1	phosphoinositide-3-kinase regulatory subunit 1 [Source:HGNC Symbol;Acc:HGNC:8979]	-1.20865	2.00716	-5.3445	2.33559e-06	5.35408e-05	4.49958	0.0087
Testis	ENSG00000124486	USP9X	ubiquitin specific peptidase 9, X-linked [Source:HGNC Symbol;Acc:HGNC:12632]	-0.774355	5.25931	-5.34385	2.34094e-06	5.35408e-05	4.69805	0.011
Testis	ENSG00000110047	EHD1	EH domain containing 1 [Source:HGNC Symbol;Acc:HGNC:3242]	0.667546	7.61339	5.34254	2.35166e-06	5.35408e-05	4.65738	0.13
Testis	ENSG00000116641	DOCK7	dedicator of cytokinesis 7 [Source:HGNC Symbol;Acc:HGNC:19190]	-1.73353	3.87711	-5.34212	2.35512e-06	5.35408e-05	4.69964	0.067
Testis	ENSG00000137642	SORL1	sortilin-related receptor, L(DLR class) A repeats containing [Source:HGNC Symbol;Acc:HGNC:11185]	-1.00873	5.74692	-5.34198	2.35621e-06	5.35408e-05	4.67934	0.019
Testis	ENSG00000082898	XPO1	exportin 1 [Source:HGNC Symbol;Acc:HGNC:12825]	-0.679528	7.36677	-5.34133	2.3616e-06	5.35408e-05	4.652	0.013
Testis	ENSG00000132963	POMP	proteasome maturation protein [Source:HGNC Symbol;Acc:HGNC:20330]	0.778327	6.0828	5.34126	2.36216e-06	5.35408e-05	4.68302	0.19
Testis	ENSG00000155287	SLC25A28	solute carrier family 25 (mitochondrial iron transporter), member 28 [Source:HGNC Symbol;Acc:HGNC:23472]	0.47319	5.81028	5.34122	2.36251e-06	5.35408e-05	4.68539	0.018
Testis	ENSG00000104973	MED25	mediator complex subunit 25 [Source:HGNC Symbol;Acc:HGNC:28845]	0.783178	5.19721	5.34084	2.36558e-06	5.35408e-05	4.6971	0.0031
Testis	ENSG00000214022	REPIN1	replication initiator 1 [Source:HGNC Symbol;Acc:HGNC:17922]	0.721243	4.53098	5.34059	2.36772e-06	5.35408e-05	4.69705	0.014
Testis	ENSG00000198625	MDM4	MDM4, p53 regulator [Source:HGNC Symbol;Acc:HGNC:6974]	-0.714231	4.43168	-5.33978	2.37441e-06	5.3583e-05	4.69567	0.0082
Testis	ENSG00000140859	KIFC3	kinesin family member C3 [Source:HGNC Symbol;Acc:HGNC:6326]	0.540675	5.86271	5.33934	2.378e-06	5.3583e-05	4.67848	0.072
Testis	ENSG00000108100	CCNY	cyclin Y [Source:HGNC Symbol;Acc:HGNC:23354]	0.493367	9.47784	5.33861	2.38409e-06	5.36253e-05	4.62877	0.23
Testis	ENSG00000162669	HFM1	HFM1, ATP-dependent DNA helicase homolog [Source:HGNC Symbol;Acc:HGNC:20193]	-0.877913	5.94342	-5.3374	2.39418e-06	5.37572e-05	4.65926	0.0061
Testis	ENSG00000204922	UQCC3	ubiquinol-cytochrome c reductase complex assembly factor 3 [Source:HGNC Symbol;Acc:HGNC:34399]	0.821755	2.91491	5.33423	2.42072e-06	5.4207e-05	4.57092	0.00061
Testis	ENSG00000282960	AL513412.1		-1.05174	1.35901	-5.334	2.42273e-06	5.4207e-05	4.29569	0.026
Testis	ENSG00000011454	RABGAP1	RAB GTPase activating protein 1 [Source:HGNC Symbol;Acc:HGNC:17155]	-0.752847	4.96548	-5.33345	2.42732e-06	5.42144e-05	4.66951	0.015
Testis	ENSG00000080200	CRYBG3	crystallin beta-gamma domain containing 3 [Source:HGNC Symbol;Acc:HGNC:34427]	-1.37717	6.48978	-5.33245	2.43586e-06	5.43098e-05	4.63175	0.019
Testis	ENSG00000124678	TCP11	t-complex 11, testis-specific [Source:HGNC Symbol;Acc:HGNC:11658]	0.77037	8.84991	5.33046	2.45278e-06	5.45914e-05	4.60585	0.31
Testis	ENSG00000141562	NARF	nuclear prelamin A recognition factor [Source:HGNC Symbol;Acc:HGNC:29916]	0.581497	5.01151	5.32833	2.4711e-06	5.48283e-05	4.65695	0.0033
Testis	ENSG00000157107	FCHO2	FCH domain only 2 [Source:HGNC Symbol;Acc:HGNC:25180]	-0.932487	5.21895	-5.32716	2.48113e-06	5.48283e-05	4.6438	0.062
Testis	ENSG00000158373	HIST1H2BD	histone cluster 1, H2bd [Source:HGNC Symbol;Acc:HGNC:4747]	-1.23779	4.9167	-5.32646	2.48724e-06	5.48283e-05	4.64511	0.011
Testis	ENSG00000155087	ODF1	outer dense fiber of sperm tails 1 [Source:HGNC Symbol;Acc:HGNC:8113]	1.01936	9.2199	5.32533	2.497e-06	5.48283e-05	4.58687	0.37
Testis	ENSG00000270647	TAF15	TATA-box binding protein associated factor 15 [Source:HGNC Symbol;Acc:HGNC:11547]	1.222	6.64108	5.32472	2.50232e-06	5.48283e-05	4.62087	0.081
Testis	ENSG00000163629	PTPN13	protein tyrosine phosphatase, non-receptor type 13 (APO-1/CD95 (Fas)-associated phosphatase) [Source:HGNC Symbol;Acc:HGNC:9646]	-0.858995	6.83837	-5.32469	2.50257e-06	5.48283e-05	4.60346	0.0086
Testis	ENSG00000005812	FBXL3	F-box and leucine-rich repeat protein 3 [Source:HGNC Symbol;Acc:HGNC:13599]	-0.483939	5.92273	-5.32449	2.50432e-06	5.48283e-05	4.62017	0.00097
Testis	ENSG00000104133	SPG11	spastic paraplegia 11 (autosomal recessive) [Source:HGNC Symbol;Acc:HGNC:11226]	-1.70348	2.31644	-5.32433	2.50574e-06	5.48283e-05	4.51415	0.038
Testis	ENSG00000105402	NAPA	NSF attachment protein alpha [Source:HGNC Symbol;Acc:HGNC:7641]	0.456047	6.84726	5.32405	2.50818e-06	5.48283e-05	4.60727	0.066
Testis	ENSG00000146587	RBAK	RB-associated KRAB zinc finger [Source:HGNC Symbol;Acc:HGNC:17680]	-1.02617	2.74041	-5.324	2.50862e-06	5.48283e-05	4.54884	0.0046
Testis	ENSG00000072778	ACADVL	acyl-CoA dehydrogenase, very long chain [Source:HGNC Symbol;Acc:HGNC:92]	0.470296	4.80413	5.32352	2.51283e-06	5.48283e-05	4.64267	0.00075
Testis	ENSG00000165417	GTF2A1	general transcription factor IIA 1 [Source:HGNC Symbol;Acc:HGNC:4646]	-0.878916	6.11767	-5.32326	2.5151e-06	5.48283e-05	4.61005	0.043
Testis	ENSG00000099785	MARCH2	membrane associated ring-CH-type finger 2 [Source:HGNC Symbol;Acc:HGNC:28038]	0.536809	6.49608	5.32256	2.52121e-06	5.4863e-05	4.60919	0.17
Testis	ENSG00000149289	ZC3H12C	zinc finger CCCH-type containing 12C [Source:HGNC Symbol;Acc:HGNC:29362]	-0.794547	3.74719	-5.32177	2.52821e-06	5.4863e-05	4.62832	0.0073
Testis	ENSG00000162601	MYSM1	Myb-like, SWIRM and MPN domains 1 [Source:HGNC Symbol;Acc:HGNC:29401]	-0.896036	4.45629	-5.32161	2.52962e-06	5.4863e-05	4.63639	0.026
Testis	ENSG00000185262	UBALD2	UBA-like domain containing 2 [Source:HGNC Symbol;Acc:HGNC:28438]	0.842245	4.81348	5.32083	2.53652e-06	5.49191e-05	4.63385	0.0087
Testis	ENSG00000111684	LPCAT3	lysophosphatidylcholine acyltransferase 3 [Source:HGNC Symbol;Acc:HGNC:30244]	0.424381	5.80438	5.32027	2.54141e-06	5.49315e-05	4.61695	0.016
Testis	ENSG00000042753	AP2S1	adaptor related protein complex 2 sigma 1 subunit [Source:HGNC Symbol;Acc:HGNC:565]	0.6332	7.10866	5.31758	2.56538e-06	5.53248e-05	4.58231	0.3
Testis	ENSG00000116649	SRM	spermidine synthase [Source:HGNC Symbol;Acc:HGNC:11296]	0.473083	6.19384	5.31725	2.5683e-06	5.53248e-05	4.59723	0.051
Testis	ENSG00000149357	LAMTOR1	late endosomal/lysosomal adaptor, MAPK and MTOR activator 1 [Source:HGNC Symbol;Acc:HGNC:26068]	0.683494	4.23973	5.31664	2.57374e-06	5.53485e-05	4.615	3.00E-04
Testis	ENSG00000183978	COA3	cytochrome c oxidase assembly factor 3 [Source:HGNC Symbol;Acc:HGNC:24990]	0.722315	4.9526	5.31278	2.60857e-06	5.5937e-05	4.60737	0.04
Testis	ENSG00000134250	NOTCH2	notch 2 [Source:HGNC Symbol;Acc:HGNC:7882]	-1.82639	5.03726	-5.31264	2.6099e-06	5.5937e-05	4.59858	0.14
Testis	ENSG00000123575	FAM199X	family with sequence similarity 199, X-linked [Source:HGNC Symbol;Acc:HGNC:25195]	-2.01612	4.08872	-5.31159	2.61943e-06	5.6047e-05	4.60305	0.13
Testis	ENSG00000138629	UBL7	ubiquitin like 7 [Source:HGNC Symbol;Acc:HGNC:28221]	0.468207	5.81938	5.31081	2.62654e-06	5.61049e-05	4.58433	0.04
Testis	ENSG00000107186	MPDZ	multiple PDZ domain protein [Source:HGNC Symbol;Acc:HGNC:7208]	-1.14827	4.55209	-5.30955	2.63809e-06	5.61928e-05	4.59667	0.029
Testis	ENSG00000206538	VGLL3	vestigial like family member 3 [Source:HGNC Symbol;Acc:HGNC:24327]	-1.23237	4.26823	-5.3094	2.63948e-06	5.61928e-05	4.5962	0.022
Testis	ENSG00000083857	FAT1	FAT atypical cadherin 1 [Source:HGNC Symbol;Acc:HGNC:3595]	-1.8427	6.21164	-5.30736	2.65827e-06	5.64982e-05	4.55424	0.32
Testis	ENSG00000106012	IQCE	IQ motif containing E [Source:HGNC Symbol;Acc:HGNC:29171]	0.532343	7.65369	5.30495	2.68069e-06	5.68586e-05	4.53018	0.14
Testis	ENSG00000082258	CCNT2	cyclin T2 [Source:HGNC Symbol;Acc:HGNC:1600]	-1.17408	3.14111	-5.3045	2.68488e-06	5.68586e-05	4.54585	0.032
Testis	ENSG00000125676	THOC2	THO complex 2 [Source:HGNC Symbol;Acc:HGNC:19073]	-0.922008	5.13507	-5.30369	2.69248e-06	5.68586e-05	4.5688	0.072
Testis	ENSG00000170802	FOXN2	forkhead box N2 [Source:HGNC Symbol;Acc:HGNC:5281]	-0.873828	4.51945	-5.30351	2.69422e-06	5.68586e-05	4.57708	0.026
Testis	ENSG00000199405	NA	NA	-2.11418	1.28964	-5.30315	2.69755e-06	5.68586e-05	4.22692	0.026
Testis	ENSG00000109606	DHX15	DEAH (Asp-Glu-Ala-His) box helicase 15 [Source:HGNC Symbol;Acc:HGNC:2738]	-0.44448	7.07148	-5.30231	2.70546e-06	5.69309e-05	4.52669	0.0024
Testis	ENSG00000124942	AHNAK	AHNAK nucleoprotein [Source:HGNC Symbol;Acc:HGNC:347]	-3.36386	4.25412	-5.30169	2.71126e-06	5.69589e-05	4.57128	0.13
Testis	ENSG00000122870	BICC1	BicC family RNA binding protein 1 [Source:HGNC Symbol;Acc:HGNC:19351]	-0.731718	2.75009	-5.30074	2.7203e-06	5.70545e-05	4.47391	0.0027
Testis	ENSG00000131507	NDFIP1	Nedd4 family interacting protein 1 [Source:HGNC Symbol;Acc:HGNC:17592]	0.631304	2.76141	5.29653	2.76043e-06	5.7801e-05	4.43485	0.00085
Testis	ENSG00000164190	NIPBL	Nipped-B homolog (Drosophila) [Source:HGNC Symbol;Acc:HGNC:28862]	-0.661176	8.1228	-5.29562	2.76923e-06	5.78901e-05	4.49239	0.00057
Testis	ENSG00000166794	PPIB	peptidylprolyl isomerase B (cyclophilin B) [Source:HGNC Symbol;Acc:HGNC:9255]	0.652875	6.9826	5.29448	2.78022e-06	5.79906e-05	4.51007	0.0085
Testis	ENSG00000078967	UBE2D4	ubiquitin conjugating enzyme E2D 4 (putative) [Source:HGNC Symbol;Acc:HGNC:21647]	0.515274	4.69208	5.29337	2.79093e-06	5.79906e-05	4.54454	0.0097
Testis	ENSG00000275713	HIST1H2BH	histone cluster 1, H2bh [Source:HGNC Symbol;Acc:HGNC:4755]	-2.77925	3.8498	-5.29306	2.79395e-06	5.79906e-05	4.54112	0.041
Testis	ENSG00000029725	RABEP1	rabaptin, RAB GTPase binding effector protein 1 [Source:HGNC Symbol;Acc:HGNC:17677]	-0.983459	3.15219	-5.29298	2.79477e-06	5.79906e-05	4.50192	0.026
Testis	ENSG00000117523	PRRC2C	proline-rich coiled-coil 2C [Source:HGNC Symbol;Acc:HGNC:24903]	-0.957025	6.28605	-5.29266	2.79784e-06	5.79906e-05	4.50584	0.061
Testis	ENSG00000198546	ZNF511	zinc finger protein 511 [Source:HGNC Symbol;Acc:HGNC:28445]	0.539659	5.11591	5.2923	2.80137e-06	5.79906e-05	4.53729	0.0027
Testis	ENSG00000131116	ZNF428	zinc finger protein 428 [Source:HGNC Symbol;Acc:HGNC:20804]	0.649826	3.73303	5.29149	2.80925e-06	5.80593e-05	4.50809	0.097
Testis	ENSG00000178691	SUZ12	SUZ12 polycomb repressive complex 2 subunit [Source:HGNC Symbol;Acc:HGNC:17101]	-0.583609	6.05241	-5.28866	2.83705e-06	5.85389e-05	4.49795	0.0012
Testis	ENSG00000007392	LUC7L	LUC7-like [Source:HGNC Symbol;Acc:HGNC:6723]	0.531034	7.45303	5.28544	2.86907e-06	5.90646e-05	4.46908	0.27
Testis	ENSG00000153956	CACNA2D1	calcium channel, voltage-dependent, alpha 2/delta subunit 1 [Source:HGNC Symbol;Acc:HGNC:1399]	-0.430007	5.58932	-5.28499	2.87358e-06	5.90646e-05	4.49882	0.0046
Testis	ENSG00000170381	SEMA3E	sema domain, immunoglobulin domain (Ig), short basic domain, secreted, (semaphorin) 3E [Source:HGNC Symbol;Acc:HGNC:10727]	-2.14227	-0.643825	-5.28469	2.87657e-06	5.90646e-05	3.15059	0.01
Testis	ENSG00000160688	FLAD1	flavin adenine dinucleotide synthetase 1 [Source:HGNC Symbol;Acc:HGNC:24671]	0.536411	6.22528	5.28398	2.88368e-06	5.90646e-05	4.48632	0.041
Testis	ENSG00000144554	FANCD2	Fanconi anemia complementation group D2 [Source:HGNC Symbol;Acc:HGNC:3585]	-0.587423	8.22985	-5.28336	2.88988e-06	5.90646e-05	4.45082	0.0026
Testis	ENSG00000165525	NEMF	nuclear export mediator factor [Source:HGNC Symbol;Acc:HGNC:10663]	-0.864642	4.82601	-5.28331	2.89037e-06	5.90646e-05	4.50864	0.018
Testis	ENSG00000255767	RP13-512J5.1		0.601248	6.09459	5.28205	2.9031e-06	5.91762e-05	4.48397	0.024
Testis	ENSG00000102710	SUPT20H	SPT20 homolog, SAGA complex component [Source:HGNC Symbol;Acc:HGNC:20596]	-0.714462	5.61861	-5.28185	2.90512e-06	5.91762e-05	4.48563	0.0082
Testis	ENSG00000270249	RP11-514P8.7		1.01829	5.5163	5.28116	2.91209e-06	5.92233e-05	4.49932	0.34
Testis	ENSG00000156869	FRRS1	ferric-chelate reductase 1 [Source:HGNC Symbol;Acc:HGNC:27622]	-0.835273	3.73829	-5.28023	2.92149e-06	5.92699e-05	4.49036	0.0014
Testis	ENSG00000170385	SLC30A1	solute carrier family 30 (zinc transporter), member 1 [Source:HGNC Symbol;Acc:HGNC:11012]	-0.596543	5.27003	-5.28002	2.92369e-06	5.92699e-05	4.48699	0.0012
Testis	ENSG00000151239	TWF1	twinfilin actin binding protein 1 [Source:HGNC Symbol;Acc:HGNC:9620]	-0.634252	6.25907	-5.27486	2.97656e-06	6.02458e-05	4.44901	0.022
Testis	ENSG00000143248	RGS5	regulator of G-protein signaling 5 [Source:HGNC Symbol;Acc:HGNC:10001]	-1.22505	3.96962	-5.27341	2.99164e-06	6.04548e-05	4.47654	0.0068
Testis	ENSG00000105204	DYRK1B	dual specificity tyrosine-(Y)-phosphorylation regulated kinase 1B [Source:HGNC Symbol;Acc:HGNC:3092]	0.751695	6.91008	5.27237	3.00248e-06	6.05626e-05	4.43554	0.1
Testis	ENSG00000147202	DIAPH2	diaphanous related formin 2 [Source:HGNC Symbol;Acc:HGNC:2877]	-1.87969	2.1914	-5.27166	3.00993e-06	6.05626e-05	4.34869	0.05
Testis	ENSG00000118492	ADGB	androglobin [Source:HGNC Symbol;Acc:HGNC:21212]	-0.54824	6.16201	-5.27126	3.01405e-06	6.05626e-05	4.43676	0.0014
Testis	ENSG00000146414	SHPRH	SNF2 histone linker PHD RING helicase, E3 ubiquitin protein ligase [Source:HGNC Symbol;Acc:HGNC:19336]	-1.36174	4.47587	-5.27108	3.016e-06	6.05626e-05	4.47069	0.091
Testis	ENSG00000169564	PCBP1	poly(rC) binding protein 1 [Source:HGNC Symbol;Acc:HGNC:8647]	0.545293	6.9712	5.27028	3.02434e-06	6.06344e-05	4.42827	0.046
Testis	ENSG00000170871	KIAA0232	KIAA0232 [Source:HGNC Symbol;Acc:HGNC:28992]	-0.940128	5.3818	-5.26628	3.06674e-06	6.13879e-05	4.43921	0.022
Testis	ENSG00000031003	FAM13B	family with sequence similarity 13 member B [Source:HGNC Symbol;Acc:HGNC:1335]	-0.41439	7.12591	-5.2652	3.07821e-06	6.14588e-05	4.40249	0.00098
Testis	ENSG00000115548	KDM3A	lysine (K)-specific demethylase 3A [Source:HGNC Symbol;Acc:HGNC:20815]	-0.411918	7.36227	-5.26504	3.07994e-06	6.14588e-05	4.39883	0.00046
Testis	ENSG00000114841	DNAH1	dynein, axonemal, heavy chain 1 [Source:HGNC Symbol;Acc:HGNC:2940]	-0.837596	6.68223	-5.26356	3.0959e-06	6.16366e-05	4.40016	0.0046
Testis	ENSG00000148814	LRRC27	leucine rich repeat containing 27 [Source:HGNC Symbol;Acc:HGNC:29346]	0.936281	5.9807	5.26331	3.09853e-06	6.16366e-05	4.42707	0.1
Testis	ENSG00000165899	OTOGL	otogelin-like [Source:HGNC Symbol;Acc:HGNC:26901]	-1.0093	3.64167	-5.26185	3.11432e-06	6.17977e-05	4.43692	0.0087
Testis	ENSG00000170144	HNRNPA3	heterogeneous nuclear ribonucleoprotein A3 [Source:HGNC Symbol;Acc:HGNC:24941]	0.957181	8.13401	5.26112	3.12225e-06	6.17977e-05	4.38268	0.27
Testis	ENSG00000137207	YIPF3	Yip1 domain family member 3 [Source:HGNC Symbol;Acc:HGNC:21023]	0.297523	6.20677	5.26077	3.12601e-06	6.17977e-05	4.40987	0.04
Testis	ENSG00000143319	ISG20L2	interferon stimulated exonuclease gene 20kDa like 2 [Source:HGNC Symbol;Acc:HGNC:25745]	0.727808	8.60433	5.26008	3.13349e-06	6.17977e-05	4.37322	0.3
Testis	ENSG00000124702	KLHDC3	kelch domain containing 3 [Source:HGNC Symbol;Acc:HGNC:20704]	0.597127	8.97276	5.25995	3.13488e-06	6.17977e-05	4.37001	0.44
Testis	ENSG00000123607	TTC21B	tetratricopeptide repeat domain 21B [Source:HGNC Symbol;Acc:HGNC:25660]	-0.88698	5.58595	-5.25955	3.13928e-06	6.17977e-05	4.41111	0.013
Testis	ENSG00000115419	GLS	glutaminase [Source:HGNC Symbol;Acc:HGNC:4331]	-0.814794	5.26271	-5.25943	3.14061e-06	6.17977e-05	4.42085	0.03
Testis	ENSG00000177156	TALDO1	transaldolase 1 [Source:HGNC Symbol;Acc:HGNC:11559]	0.444481	7.02348	5.2587	3.14862e-06	6.18596e-05	4.38714	0.0081
Testis	ENSG00000113580	NR3C1	nuclear receptor subfamily 3 group C member 1 [Source:HGNC Symbol;Acc:HGNC:7978]	-1.22212	3.53302	-5.25682	3.16917e-06	6.21674e-05	4.41024	0.039
Testis	ENSG00000254004	ZNF260	zinc finger protein 260 [Source:HGNC Symbol;Acc:HGNC:13499]	-0.493883	3.86303	-5.25519	3.1872e-06	6.23595e-05	4.4129	0.00023
Testis	ENSG00000156931	VPS8	VPS8, CORVET complex subunit [Source:HGNC Symbol;Acc:HGNC:29122]	-1.27633	4.38783	-5.25479	3.19165e-06	6.23595e-05	4.41868	0.045
Testis	ENSG00000077312	SNRPA	small nuclear ribonucleoprotein polypeptide A [Source:HGNC Symbol;Acc:HGNC:11151]	0.658212	5.301	5.25461	3.19365e-06	6.23595e-05	4.41297	0.04
Testis	ENSG00000174953	DHX36	DEAH (Asp-Glu-Ala-His) box polypeptide 36 [Source:HGNC Symbol;Acc:HGNC:14410]	-0.378753	7.00345	-5.25417	3.19856e-06	6.23597e-05	4.36749	0.001
Testis	ENSG00000173992	CCS	copper chaperone for superoxide dismutase [Source:HGNC Symbol;Acc:HGNC:1613]	0.708975	4.59433	5.2536	3.20484e-06	6.23866e-05	4.41473	0.063
Testis	ENSG00000006576	PHTF2	putative homeodomain transcription factor 2 [Source:HGNC Symbol;Acc:HGNC:13411]	-0.651417	5.28278	-5.25269	3.21503e-06	6.24894e-05	4.39734	0.016
Testis	ENSG00000126467	TSKS	testis-specific serine kinase substrate [Source:HGNC Symbol;Acc:HGNC:30719]	0.723961	8.59328	5.25171	3.22595e-06	6.25206e-05	4.34485	0.15
Testis	ENSG00000113658	SMAD5	SMAD family member 5 [Source:HGNC Symbol;Acc:HGNC:6771]	-0.705375	3.9577	-5.25167	3.22646e-06	6.25206e-05	4.40615	0.011
Testis	ENSG00000252635	NA	NA	-5.52231	4.7847	-5.2512	3.23173e-06	6.25275e-05	4.40698	0.011
Testis	ENSG00000179941	BBS10	Bardet-Biedl syndrome 10 [Source:HGNC Symbol;Acc:HGNC:26291]	-1.043	1.84754	-5.24886	3.25805e-06	6.29205e-05	4.19817	0.0096
Testis	ENSG00000012061	ERCC1	excision repair cross-complementation group 1 [Source:HGNC Symbol;Acc:HGNC:3433]	0.779535	5.36506	5.24809	3.26675e-06	6.29205e-05	4.39128	0.27
Testis	ENSG00000123104	ITPR2	inositol 1,4,5-trisphosphate receptor, type 2 [Source:HGNC Symbol;Acc:HGNC:6181]	-1.97948	3.64686	-5.24796	3.26827e-06	6.29205e-05	4.3907	0.18
Testis	ENSG00000241370	RPP21	ribonuclease P/MRP 21kDa subunit [Source:HGNC Symbol;Acc:HGNC:21300]	0.835388	3.47918	5.24753	3.27315e-06	6.29205e-05	4.34384	0.048
Testis	ENSG00000138757	G3BP2	GTPase activating protein (SH3 domain) binding protein 2 [Source:HGNC Symbol;Acc:HGNC:30291]	-0.536765	7.6331	-5.2469	3.28035e-06	6.29205e-05	4.3359	0.0018
Testis	ENSG00000010803	SCMH1	sex comb on midleg homolog 1 (Drosophila) [Source:HGNC Symbol;Acc:HGNC:19003]	0.7927	4.82049	5.24642	3.28583e-06	6.29205e-05	4.39203	0.013
Testis	ENSG00000101972	STAG2	stromal antigen 2 [Source:HGNC Symbol;Acc:HGNC:11355]	-1.0888	6.14399	-5.24631	3.28711e-06	6.29205e-05	4.35567	0.12
Testis	ENSG00000082805	ERC1	ELKS/RAB6-interacting/CAST family member 1 [Source:HGNC Symbol;Acc:HGNC:17072]	-1.2113	4.26969	-5.24592	3.29157e-06	6.29205e-05	4.39045	0.039
Testis	ENSG00000149548	CCDC15	coiled-coil domain containing 15 [Source:HGNC Symbol;Acc:HGNC:25798]	-0.514051	7.24987	-5.2447	3.30553e-06	6.29209e-05	4.33158	0.00059
Testis	ENSG00000166068	SPRED1	sprouty-related, EVH1 domain containing 1 [Source:HGNC Symbol;Acc:HGNC:20249]	-1.67018	1.81448	-5.2443	3.31011e-06	6.29209e-05	4.17589	0.032
Testis	ENSG00000186143	PRR30	proline rich 30 [Source:HGNC Symbol;Acc:HGNC:28677]	1.39091	6.78363	5.24423	3.31093e-06	6.29209e-05	4.35109	0.27
Testis	ENSG00000167680	SEMA6B	sema domain, transmembrane domain (TM), and cytoplasmic domain, (semaphorin) 6B [Source:HGNC Symbol;Acc:HGNC:10739]	-1.93033	1.24964	-5.24409	3.31251e-06	6.29209e-05	3.98418	0.012
Testis	ENSG00000185722	ANKFY1	ankyrin repeat and FYVE domain containing 1 [Source:HGNC Symbol;Acc:HGNC:20763]	-1.55936	2.76399	-5.24376	3.31631e-06	6.29209e-05	4.31929	0.095
Testis	ENSG00000198265	HELZ	helicase with zinc finger [Source:HGNC Symbol;Acc:HGNC:16878]	-0.915985	5.88872	-5.24263	3.32932e-06	6.30737e-05	4.34839	0.018
Testis	ENSG00000057468	MSH4	mutS homolog 4 [Source:HGNC Symbol;Acc:HGNC:7327]	-1.02684	4.12826	-5.2378	3.38567e-06	6.39259e-05	4.3643	0.008
Testis	ENSG00000077147	TM9SF3	transmembrane 9 superfamily member 3 [Source:HGNC Symbol;Acc:HGNC:21529]	-0.537716	7.8539	-5.2377	3.38688e-06	6.39259e-05	4.3033	0.028
Testis	ENSG00000197818	SLC9A8	solute carrier family 9, subfamily A (NHE8, cation proton antiporter 8), member 8 [Source:HGNC Symbol;Acc:HGNC:20728]	-0.983177	2.40764	-5.23748	3.38936e-06	6.39259e-05	4.26967	0.014
Testis	ENSG00000015568	RGPD5	RANBP2-like and GRIP domain containing 5 [Source:HGNC Symbol;Acc:HGNC:32418]	-1.02034	6.41298	-5.23604	3.40638e-06	6.40651e-05	4.31576	0.096
Testis	ENSG00000157036	EXOG	endo/exonuclease (5'-3'), endonuclease G-like [Source:HGNC Symbol;Acc:HGNC:3347]	-2.15821	0.681845	-5.2357	3.41039e-06	6.40651e-05	3.8485	0.029
Testis	ENSG00000178982	EIF3K	eukaryotic translation initiation factor 3 subunit K [Source:HGNC Symbol;Acc:HGNC:24656]	0.431308	7.62286	5.23558	3.41184e-06	6.40651e-05	4.30182	0.34
Testis	ENSG00000219200	RNASEK	ribonuclease, RNase K [Source:HGNC Symbol;Acc:HGNC:33911]	0.887604	4.9848	5.23165	3.45874e-06	6.48002e-05	4.34378	0.003
Testis	ENSG00000145723	GIN1	gypsy retrotransposon integrase 1 [Source:HGNC Symbol;Acc:HGNC:25959]	-0.518886	5.94837	-5.23145	3.46117e-06	6.48002e-05	4.31206	0.0025
Testis	ENSG00000105679	GAPDHS	glyceraldehyde-3-phosphate dehydrogenase, spermatogenic [Source:HGNC Symbol;Acc:HGNC:24864]	0.873289	8.75309	5.22867	3.49464e-06	6.53308e-05	4.26804	0.4
Testis	ENSG00000111676	ATN1	atrophin 1 [Source:HGNC Symbol;Acc:HGNC:3033]	0.81162	4.69996	5.22692	3.51597e-06	6.5621e-05	4.32863	0.001
Testis	ENSG00000166266	CUL5	cullin 5 [Source:HGNC Symbol;Acc:HGNC:2556]	-0.785328	5.02496	-5.22655	3.52047e-06	6.5621e-05	4.31882	0.0055
Testis	ENSG00000173473	SMARCC1	SWI/SNF related, matrix associated, actin dependent regulator of chromatin, subfamily c, member 1 [Source:HGNC Symbol;Acc:HGNC:11104]	-0.819116	3.6908	-5.22573	3.53052e-06	6.57121e-05	4.31717	0.0079
Testis	ENSG00000126254	RBM42	RNA binding motif protein 42 [Source:HGNC Symbol;Acc:HGNC:28117]	0.452293	6.57756	5.22352	3.55763e-06	6.612e-05	4.27897	0.055
Testis	ENSG00000152127	MGAT5	mannosyl (alpha-1,6-)-glycoprotein beta-1,6-N-acetyl-glucosaminyltransferase [Source:HGNC Symbol;Acc:HGNC:7049]	-2.07404	1.24034	-5.22188	3.57805e-06	6.64026e-05	3.9744	0.028
Testis	ENSG00000075568	TMEM131	transmembrane protein 131 [Source:HGNC Symbol;Acc:HGNC:30366]	-0.926853	5.44919	-5.22145	3.58334e-06	6.64039e-05	4.29192	0.031
Testis	ENSG00000186838	SELV	selenoprotein V [Source:EntrezGene;Acc:348303]	0.625503	7.86763	5.22005	3.60082e-06	6.66309e-05	4.24584	0.13
Testis	ENSG00000180370	PAK2	p21 protein (Cdc42/Rac)-activated kinase 2 [Source:HGNC Symbol;Acc:HGNC:8591]	-1.11298	4.09615	-5.21873	3.61725e-06	6.67518e-05	4.30231	0.016
Testis	ENSG00000026559	KCNG1	potassium channel, voltage gated modifier subfamily G, member 1 [Source:HGNC Symbol;Acc:HGNC:6248]	1.21129	1.67324	5.21869	3.61784e-06	6.67518e-05	3.92361	0.00082
Testis	ENSG00000101745	ANKRD12	ankyrin repeat domain 12 [Source:HGNC Symbol;Acc:HGNC:29135]	-0.796585	6.58605	-5.21766	3.63069e-06	6.6892e-05	4.25242	0.0047
Testis	ENSG00000153048	CARHSP1	calcium regulated heat stable protein 1 [Source:HGNC Symbol;Acc:HGNC:17150]	0.842733	9.3842	5.21632	3.64769e-06	6.7108e-05	4.22275	0.34
Testis	ENSG00000198326	TMEM239	transmembrane protein 239 [Source:HGNC Symbol;Acc:HGNC:40044]	0.792538	7.334	5.21392	3.67816e-06	6.75604e-05	4.23313	0.062
Testis	ENSG00000177042	TMEM80	transmembrane protein 80 [Source:HGNC Symbol;Acc:HGNC:27453]	0.774478	3.02792	5.21327	3.68648e-06	6.75604e-05	4.19812	0.00051
Testis	ENSG00000166263	STXBP4	syntaxin binding protein 4 [Source:HGNC Symbol;Acc:HGNC:19694]	-1.28874	1.46963	-5.21309	3.68876e-06	6.75604e-05	4.00405	0.015
Testis	ENSG00000086758	HUWE1	HECT, UBA and WWE domain containing 1, E3 ubiquitin protein ligase [Source:HGNC Symbol;Acc:HGNC:30892]	-1.10119	7.73391	-5.21272	3.69351e-06	6.75604e-05	4.22034	0.086
Testis	ENSG00000145734	BDP1	B double prime 1, subunit of RNA polymerase III transcription initiation factor IIIB [Source:HGNC Symbol;Acc:HGNC:13652]	-2.05715	3.62773	-5.21143	3.71005e-06	6.77657e-05	4.27354	0.094
Testis	ENSG00000172354	GNB2	guanine nucleotide binding protein (G protein), beta polypeptide 2 [Source:HGNC Symbol;Acc:HGNC:4398]	0.766104	3.03984	5.20976	3.73165e-06	6.80626e-05	4.17944	0.00061
Testis	ENSG00000167770	OTUB1	OTU deubiquitinase, ubiquitin aldehyde binding 1 [Source:HGNC Symbol;Acc:HGNC:23077]	0.542966	6.69098	5.20806	3.7537e-06	6.83631e-05	4.22714	0.27
Testis	ENSG00000143970	ASXL2	additional sex combs like 2, transcriptional regulator [Source:HGNC Symbol;Acc:HGNC:23805]	-0.999882	5.06126	-5.20766	3.75887e-06	6.83631e-05	4.25375	0.044
Testis	ENSG00000132613	MTSS1L	metastasis suppressor 1-like [Source:HGNC Symbol;Acc:HGNC:25094]	1.04053	5.03651	5.20616	3.77843e-06	6.86209e-05	4.26019	0.019
Testis	ENSG00000146350	TBC1D32	TBC1 domain family member 32 [Source:HGNC Symbol;Acc:HGNC:21485]	-1.00538	4.24532	-5.20036	3.85524e-06	6.99161e-05	4.24284	0.034
Testis	ENSG00000173486	FKBP2	FK506 binding protein 2 [Source:HGNC Symbol;Acc:HGNC:3718]	0.466809	6.30644	5.19879	3.87626e-06	7.00996e-05	4.20495	0.028
Testis	ENSG00000163376	KBTBD8	kelch repeat and BTB (POZ) domain containing 8 [Source:HGNC Symbol;Acc:HGNC:30691]	-0.72481	5.01583	-5.19878	3.87637e-06	7.00996e-05	4.2262	0.0066
Testis	ENSG00000152457	DCLRE1C	DNA cross-link repair 1C [Source:HGNC Symbol;Acc:HGNC:17642]	-1.29213	1.68445	-5.19726	3.89689e-06	7.03707e-05	3.99326	0.0069
Testis	ENSG00000198626	RYR2	ryanodine receptor 2 (cardiac) [Source:HGNC Symbol;Acc:HGNC:10484]	-1.24624	3.50776	-5.19621	3.91102e-06	7.04923e-05	4.22147	0.026
Testis	ENSG00000071626	DAZAP1	DAZ associated protein 1 [Source:HGNC Symbol;Acc:HGNC:2683]	0.495028	8.04542	5.19594	3.9147e-06	7.04923e-05	4.16482	0.31
Testis	ENSG00000172366	FAM195A	family with sequence similarity 195 member A [Source:HGNC Symbol;Acc:HGNC:14142]	0.680926	4.27627	5.19375	3.9445e-06	7.0715e-05	4.22068	0.0073
Testis	ENSG00000112110	MRPL18	mitochondrial ribosomal protein L18 [Source:HGNC Symbol;Acc:HGNC:14477]	0.6139	5.69909	5.19362	3.94641e-06	7.0715e-05	4.20393	0.13
Testis	ENSG00000087076	HSD17B14	hydroxysteroid (17-beta) dehydrogenase 14 [Source:HGNC Symbol;Acc:HGNC:23238]	0.678038	4.49897	5.19335	3.95004e-06	7.0715e-05	4.21976	0.11
Testis	ENSG00000124104	SNX21	sorting nexin family member 21 [Source:HGNC Symbol;Acc:HGNC:16154]	0.600334	5.84171	5.19332	3.95044e-06	7.0715e-05	4.19665	0.012
Testis	ENSG00000157540	DYRK1A	dual specificity tyrosine-(Y)-phosphorylation regulated kinase 1A [Source:HGNC Symbol;Acc:HGNC:3091]	-0.969945	3.28904	-5.193	3.95484e-06	7.0715e-05	4.20147	0.013
Testis	ENSG00000196498	NCOR2	nuclear receptor corepressor 2 [Source:HGNC Symbol;Acc:HGNC:7673]	0.644911	6.20975	5.19159	3.97426e-06	7.09625e-05	4.18521	0.026
Testis	ENSG00000090273	NUDC	nudC nuclear distribution protein [Source:HGNC Symbol;Acc:HGNC:8045]	0.428355	7.64679	5.19114	3.98036e-06	7.09719e-05	4.15407	0.21
Testis	ENSG00000176108	CHMP6	charged multivesicular body protein 6 [Source:HGNC Symbol;Acc:HGNC:25675]	0.703336	4.10194	5.18868	4.01447e-06	7.13355e-05	4.19949	0.012
Testis	ENSG00000138829	FBN2	fibrillin 2 [Source:HGNC Symbol;Acc:HGNC:3604]	-1.1883	3.02862	-5.18845	4.01773e-06	7.13355e-05	4.16811	0.013
Testis	ENSG00000099840	IZUMO4	IZUMO family member 4 [Source:HGNC Symbol;Acc:HGNC:26950]	0.601914	9.83934	5.18821	4.02103e-06	7.13355e-05	4.12647	0.34
Testis	ENSG00000180008	SOCS4	suppressor of cytokine signaling 4 [Source:HGNC Symbol;Acc:HGNC:19392]	-0.61929	5.00552	-5.18806	4.02316e-06	7.13355e-05	4.19215	0.013
Testis	ENSG00000200418	NA	NA	-3.25656	-1.71862	-5.18554	4.05845e-06	7.17691e-05	2.47123	0.013
Testis	ENSG00000155367	PPM1J	protein phosphatase, Mg2+/Mn2+ dependent 1J [Source:HGNC Symbol;Acc:HGNC:20785]	0.827372	5.98309	5.1855	4.05889e-06	7.17691e-05	4.17015	0.1
Testis	ENSG00000100393	EP300	E1A binding protein p300 [Source:HGNC Symbol;Acc:HGNC:3373]	-0.749924	6.13917	-5.18482	4.06852e-06	7.18396e-05	4.15309	0.028
Testis	ENSG00000134644	PUM1	pumilio RNA binding family member 1 [Source:HGNC Symbol;Acc:HGNC:14957]	-1.26393	4.53918	-5.18216	4.10617e-06	7.2404e-05	4.18166	0.047
Testis	ENSG00000239857	GET4	golgi to ER traffic protein 4 [Source:HGNC Symbol;Acc:HGNC:21690]	0.452027	4.87405	5.18019	4.13428e-06	7.27989e-05	4.17586	0.003
Testis	ENSG00000174437	ATP2A2	ATPase, Ca++ transporting, cardiac muscle, slow twitch 2 [Source:HGNC Symbol;Acc:HGNC:812]	-0.751346	4.74592	-5.17864	4.15659e-06	7.30905e-05	4.16706	0.0021
Testis	ENSG00000100154	TTC28	tetratricopeptide repeat domain 28 [Source:HGNC Symbol;Acc:HGNC:29179]	-0.547838	6.07267	-5.17804	4.16521e-06	7.3141e-05	4.13334	0.0016
Testis	ENSG00000179387	ELMOD2	ELMO/CED-12 domain containing 2 [Source:HGNC Symbol;Acc:HGNC:28111]	-0.560344	4.66623	-5.17616	4.19237e-06	7.34209e-05	4.16141	0.00029
Testis	ENSG00000143952	VPS54	VPS54 GARP complex subunit [Source:HGNC Symbol;Acc:HGNC:18652]	-1.18198	4.11024	-5.17614	4.19268e-06	7.34209e-05	4.16503	0.14
Testis	ENSG00000173889	PHC3	polyhomeotic homolog 3 (Drosophila) [Source:HGNC Symbol;Acc:HGNC:15682]	-1.35724	3.29764	-5.17535	4.20423e-06	7.3522e-05	4.14694	0.042
Testis	ENSG00000106771	TMEM245	transmembrane protein 245 [Source:HGNC Symbol;Acc:HGNC:1363]	-0.677462	5.06765	-5.17263	4.24389e-06	7.41137e-05	4.14177	0.0013
Testis	ENSG00000146083	RNF44	ring finger protein 44 [Source:HGNC Symbol;Acc:HGNC:19180]	0.934133	6.08105	5.17007	4.28173e-06	7.46723e-05	4.1203	0.11
Testis	ENSG00000081087	OSTM1	osteopetrosis associated transmembrane protein 1 [Source:HGNC Symbol;Acc:HGNC:21652]	-0.537548	5.70405	-5.16912	4.29585e-06	7.4816e-05	4.11524	0.0066
Testis	ENSG00000174579	MSL2	male-specific lethal 2 homolog (Drosophila) [Source:HGNC Symbol;Acc:HGNC:25544]	-0.951731	4.59699	-5.16755	4.31929e-06	7.51214e-05	4.13417	0.02
Testis	ENSG00000138180	CEP55	centrosomal protein 55kDa [Source:HGNC Symbol;Acc:HGNC:1161]	-0.5403	6.65053	-5.16409	4.37124e-06	7.59212e-05	4.07338	0.0053
Testis	ENSG00000104722	NEFM	neurofilament, medium polypeptide [Source:HGNC Symbol;Acc:HGNC:7734]	1.93995	3.20278	5.161	4.41828e-06	7.66338e-05	4.02176	0.0025
Testis	ENSG00000161671	EMC10	ER membrane protein complex subunit 10 [Source:HGNC Symbol;Acc:HGNC:27609]	0.564611	5.38297	5.15943	4.44237e-06	7.69467e-05	4.09955	2.70E-05
Testis	ENSG00000137573	SULF1	sulfatase 1 [Source:HGNC Symbol;Acc:HGNC:20391]	-1.16478	3.41467	-5.15643	4.48873e-06	7.7644e-05	4.08627	0.068
Testis	ENSG00000169251	NMD3	NMD3 ribosome export adaptor [Source:HGNC Symbol;Acc:HGNC:24250]	-0.68787	5.40163	-5.15448	4.51909e-06	7.80632e-05	4.07392	0.016
Testis	ENSG00000111877	MCM9	minichromosome maintenance 9 homologous recombination repair factor [Source:HGNC Symbol;Acc:HGNC:21484]	-1.06928	2.73957	-5.15353	4.53393e-06	7.81482e-05	4.03767	0.021
Testis	ENSG00000071537	SEL1L	sel-1 suppressor of lin-12-like (C. elegans) [Source:HGNC Symbol;Acc:HGNC:10717]	-1.23731	4.51611	-5.15254	4.54947e-06	7.81482e-05	4.08562	0.061
Testis	ENSG00000092051	JPH4	junctophilin 4 [Source:HGNC Symbol;Acc:HGNC:20156]	0.775176	7.55384	5.15245	4.55092e-06	7.81482e-05	4.02795	0.15
Testis	ENSG00000101974	ATP11C	ATPase, class VI, type 11C [Source:HGNC Symbol;Acc:HGNC:13554]	-0.622506	6.09575	-5.15229	4.55345e-06	7.81482e-05	4.04809	0.0038
Testis	ENSG00000196284	SUPT3H	SPT3 homolog, SAGA and STAGA complex component [Source:HGNC Symbol;Acc:HGNC:11466]	0.816951	3.29688	5.152	4.558e-06	7.81482e-05	4.02706	0.12
Testis	ENSG00000198000	NOL8	nucleolar protein 8 [Source:HGNC Symbol;Acc:HGNC:23387]	-0.527915	5.50046	-5.15182	4.56084e-06	7.81482e-05	4.06306	0.00055
Testis	ENSG00000175104	TRAF6	TNF receptor associated factor 6 [Source:HGNC Symbol;Acc:HGNC:12036]	-1.36286	2.54375	-5.14921	4.60215e-06	7.868e-05	4.00239	0.055
Testis	ENSG00000178952	TUFM	Tu translation elongation factor, mitochondrial [Source:HGNC Symbol;Acc:HGNC:12420]	0.340921	7.32962	5.14908	4.60424e-06	7.868e-05	4.01865	0.16
Testis	ENSG00000268643	AC006486.9		0.774698	5.77693	5.14848	4.61386e-06	7.87387e-05	4.05752	0.033
Testis	ENSG00000135338	LCA5	Leber congenital amaurosis 5 [Source:HGNC Symbol;Acc:HGNC:31923]	-0.811921	4.01234	-5.14778	4.62506e-06	7.88242e-05	4.07359	0.02
Testis	ENSG00000171222	SCAND1	SCAN domain containing 1 [Source:HGNC Symbol;Acc:HGNC:10566]	0.77045	4.97347	5.14628	4.64898e-06	7.91258e-05	4.06288	0.0018
Testis	ENSG00000153936	HS2ST1	heparan sulfate 2-O-sulfotransferase 1 [Source:HGNC Symbol;Acc:HGNC:5193]	0.571982	5.61216	5.14331	4.69709e-06	7.98379e-05	4.04254	0.0014
Testis	ENSG00000103274	NUBP1	nucleotide binding protein 1 [Source:HGNC Symbol;Acc:HGNC:8041]	0.566859	4.92661	5.14279	4.7055e-06	7.98744e-05	4.05461	0.05
Testis	ENSG00000108010	GLRX3	glutaredoxin 3 [Source:HGNC Symbol;Acc:HGNC:15987]	0.359957	8.41842	5.14034	4.74559e-06	8.04475e-05	3.97739	0.29
Testis	ENSG00000125386	FAM193A	family with sequence similarity 193 member A [Source:HGNC Symbol;Acc:HGNC:16822]	0.773051	6.18251	5.13965	4.75688e-06	8.05317e-05	4.01541	0.11
Testis	ENSG00000151553	FAM160B1	family with sequence similarity 160 member B1 [Source:HGNC Symbol;Acc:HGNC:29320]	-1.06568	3.96533	-5.13827	4.77955e-06	8.07754e-05	4.04293	0.025
Testis	ENSG00000196605	ZNF846	zinc finger protein 846 [Source:HGNC Symbol;Acc:HGNC:27260]	-1.31983	3.62872	-5.13801	4.78396e-06	8.07754e-05	4.03904	0.063
Testis	ENSG00000184575	XPOT	exportin, tRNA [Source:HGNC Symbol;Acc:HGNC:12826]	-0.693547	6.45693	-5.13231	4.87899e-06	8.22177e-05	3.97386	0.0026
Testis	ENSG00000132471	WBP2	WW domain binding protein 2 [Source:HGNC Symbol;Acc:HGNC:12738]	0.484875	7.76598	5.13167	4.88978e-06	8.22177e-05	3.9564	0.43
Testis	ENSG00000160226	C21orf2	chromosome 21 open reading frame 2 [Source:HGNC Symbol;Acc:HGNC:1260]	0.628869	5.39621	5.13162	4.89067e-06	8.22177e-05	4.0063	0.025
Testis	ENSG00000157450	RNF111	ring finger protein 111 [Source:HGNC Symbol;Acc:HGNC:17384]	-0.624044	5.7918	-5.13115	4.8986e-06	8.22177e-05	3.98512	0.0098
Testis	ENSG00000168036	CTNNB1	catenin beta 1 [Source:HGNC Symbol;Acc:HGNC:2514]	-0.618146	7.98905	-5.13097	4.90167e-06	8.22177e-05	3.94873	0.018
Testis	ENSG00000221420	NA	NA	-3.27934	-0.95462	-5.1305	4.90971e-06	8.22441e-05	2.7661	0.018
Testis	ENSG00000095564	BTAF1	B-TFIID TATA-box binding protein associated factor 1 [Source:HGNC Symbol;Acc:HGNC:17307]	-1.05686	5.50384	-5.12941	4.92822e-06	8.24457e-05	3.98526	0.021
Testis	ENSG00000100335	MIEF1	mitochondrial elongation factor 1 [Source:HGNC Symbol;Acc:HGNC:25979]	0.522252	7.48343	5.12841	4.94533e-06	8.25943e-05	3.94894	0.17
Testis	ENSG00000116918	TSNAX	translin-associated factor X [Source:HGNC Symbol;Acc:HGNC:12380]	-0.383172	6.87533	-5.12813	4.95008e-06	8.25943e-05	3.95337	0.0061
Testis	ENSG00000177119	ANO6	anoctamin 6 [Source:HGNC Symbol;Acc:HGNC:25240]	-1.28229	5.06366	-5.12727	4.96471e-06	8.273e-05	3.99322	0.042
Testis	ENSG00000186395	KRT10	keratin 10, type I [Source:HGNC Symbol;Acc:HGNC:6413]	1.28418	3.05699	5.12686	4.97179e-06	8.27396e-05	3.89932	0.026
Testis	ENSG00000133858	ZFC3H1	zinc finger, C3H1-type containing [Source:HGNC Symbol;Acc:HGNC:28328]	-1.43067	3.3832	-5.12636	4.98047e-06	8.2776e-05	3.99662	0.059
Testis	ENSG00000132953	XPO4	exportin 4 [Source:HGNC Symbol;Acc:HGNC:17796]	-0.54188	5.60141	-5.12371	5.02625e-06	8.33403e-05	3.96722	0.0011
Testis	ENSG00000102531	FNDC3A	fibronectin type III domain containing 3A [Source:HGNC Symbol;Acc:HGNC:20296]	-0.642798	7.41879	-5.12363	5.02752e-06	8.33403e-05	3.92949	0.0037
Testis	ENSG00000068724	TTC7A	tetratricopeptide repeat domain 7A [Source:HGNC Symbol;Acc:HGNC:19750]	0.683213	5.98168	5.1221	5.05415e-06	8.36277e-05	3.96172	0.1
Testis	ENSG00000198712	MT-CO2	mitochondrially encoded cytochrome c oxidase II [Source:HGNC Symbol;Acc:HGNC:7421]	0.972717	11.9546	5.12167	5.06171e-06	8.36277e-05	3.89999	0.028
Testis	ENSG00000278540	ACACA	acetyl-CoA carboxylase alpha [Source:HGNC Symbol;Acc:HGNC:84]	-1.43787	5.17634	-5.12151	5.06456e-06	8.36277e-05	3.96918	0.06
Testis	ENSG00000126456	IRF3	interferon regulatory factor 3 [Source:HGNC Symbol;Acc:HGNC:6118]	0.520881	4.33141	5.12081	5.07673e-06	8.37201e-05	3.98612	0.0022
Testis	ENSG00000197312	DDI2	DNA damage inducible 1 homolog 2 [Source:HGNC Symbol;Acc:HGNC:24578]	-1.92793	0.738018	-5.12032	5.08538e-06	8.37542e-05	3.4637	0.058
Testis	ENSG00000146802	TMEM168	transmembrane protein 168 [Source:HGNC Symbol;Acc:HGNC:25826]	-0.650425	5.39904	-5.1196	5.09812e-06	8.38555e-05	3.96032	0.051
Testis	ENSG00000140854	KATNB1	katanin p80 (WD repeat containing) subunit B 1 [Source:HGNC Symbol;Acc:HGNC:6217]	0.647638	6.88167	5.11891	5.11015e-06	8.39449e-05	3.9287	0.14
Testis	ENSG00000164114	MAP9	microtubule associated protein 9 [Source:HGNC Symbol;Acc:HGNC:26118]	-1.45862	0.31676	-5.11783	5.12923e-06	8.40598e-05	3.31852	0.011
Testis	ENSG00000114796	KLHL24	kelch like family member 24 [Source:HGNC Symbol;Acc:HGNC:25947]	-0.729193	6.53783	-5.11777	5.13035e-06	8.40598e-05	3.9234	0.033
Testis	ENSG00000196305	IARS	isoleucyl-tRNA synthetase [Source:HGNC Symbol;Acc:HGNC:5330]	-0.947213	5.19104	-5.1153	5.17438e-06	8.46723e-05	3.95187	0.022
Testis	ENSG00000152527	PLEKHH2	pleckstrin homology, MyTH4 and FERM domain containing H2 [Source:HGNC Symbol;Acc:HGNC:30506]	-2.16965	1.36798	-5.11486	5.18217e-06	8.46909e-05	3.66891	0.0075
Testis	ENSG00000100711	ZFYVE21	zinc finger, FYVE domain containing 21 [Source:HGNC Symbol;Acc:HGNC:20760]	0.715927	2.81133	5.11318	5.21225e-06	8.50733e-05	3.87732	0.00022
Testis	ENSG00000138600	SPPL2A	signal peptide peptidase like 2A [Source:HGNC Symbol;Acc:HGNC:30227]	-0.470227	6.35269	-5.11263	5.22228e-06	8.50758e-05	3.91199	0.0096
Testis	ENSG00000128513	POT1	protection of telomeres 1 [Source:HGNC Symbol;Acc:HGNC:17284]	-0.568379	6.38715	-5.11243	5.22577e-06	8.50758e-05	3.91003	0.013
Testis	ENSG00000174197	MGA	MGA, MAX dimerization protein [Source:HGNC Symbol;Acc:HGNC:14010]	-2.9125	2.44171	-5.11122	5.24766e-06	8.52483e-05	3.88914	0.099
Testis	ENSG00000171681	ATF7IP	activating transcription factor 7 interacting protein [Source:HGNC Symbol;Acc:HGNC:20092]	-0.544463	6.65367	-5.11111	5.24975e-06	8.52483e-05	3.90032	0.0012
Testis	ENSG00000138448	ITGAV	integrin subunit alpha V [Source:HGNC Symbol;Acc:HGNC:6150]	-1.4912	6.52579	-5.11073	5.25664e-06	8.52513e-05	3.89995	0.06
Testis	ENSG00000205189	ZBTB10	zinc finger and BTB domain containing 10 [Source:HGNC Symbol;Acc:HGNC:30953]	-0.720986	5.84842	-5.10986	5.27235e-06	8.53974e-05	3.91419	0.012
Testis	ENSG00000136938	ANP32B	acidic nuclear phosphoprotein 32 family member B [Source:HGNC Symbol;Acc:HGNC:16677]	0.800317	6.68847	5.10822	5.30227e-06	8.57728e-05	3.90193	0.093
Testis	ENSG00000137547	MRPL15	mitochondrial ribosomal protein L15 [Source:HGNC Symbol;Acc:HGNC:14054]	0.620644	7.60316	5.10733	5.31859e-06	8.58823e-05	3.8786	0.15
Testis	ENSG00000108256	NUFIP2	nuclear fragile X mental retardation protein interacting protein 2 [Source:HGNC Symbol;Acc:HGNC:17634]	-0.477685	6.06717	-5.10619	5.33957e-06	8.58823e-05	3.89839	0.00051
Testis	ENSG00000165916	PSMC3	proteasome 26S subunit, ATPase 3 [Source:HGNC Symbol;Acc:HGNC:9549]	0.469187	8.65228	5.10591	5.34479e-06	8.58823e-05	3.86244	0.53
Testis	ENSG00000131018	SYNE1	spectrin repeat containing, nuclear envelope 1 [Source:HGNC Symbol;Acc:HGNC:17089]	-2.56893	3.14538	-5.10591	5.34489e-06	8.58823e-05	3.923	0.021
Testis	ENSG00000160396	HIPK4	homeodomain interacting protein kinase 4 [Source:HGNC Symbol;Acc:HGNC:19007]	0.835883	6.92749	5.10566	5.34937e-06	8.58823e-05	3.88384	0.042
Testis	ENSG00000166801	FAM111A	family with sequence similarity 111 member A [Source:HGNC Symbol;Acc:HGNC:24725]	-2.20188	-0.139836	-5.10565	5.34952e-06	8.58823e-05	2.96691	0.042
Testis	ENSG00000138594	TMOD3	tropomodulin 3 [Source:HGNC Symbol;Acc:HGNC:11873]	-1.66071	3.43715	-5.10387	5.38251e-06	8.62114e-05	3.91874	0.065
Testis	ENSG00000164953	TMEM67	transmembrane protein 67 [Source:HGNC Symbol;Acc:HGNC:28396]	-1.00739	4.36068	-5.10364	5.38681e-06	8.62114e-05	3.92955	0.03
Testis	ENSG00000065526	SPEN	spen family transcriptional repressor [Source:HGNC Symbol;Acc:HGNC:17575]	1.2007	4.57673	5.10314	5.3961e-06	8.62114e-05	3.92967	0.048
Testis	ENSG00000122386	ZNF205	zinc finger protein 205 [Source:HGNC Symbol;Acc:HGNC:12996]	0.839519	2.83128	5.10309	5.3971e-06	8.62114e-05	3.8296	8.20E-05
Testis	ENSG00000105948	TTC26	tetratricopeptide repeat domain 26 [Source:HGNC Symbol;Acc:HGNC:21882]	-0.62102	4.73306	-5.1024	5.41003e-06	8.62842e-05	3.92015	0.0047
Testis	ENSG00000197530	MIB2	mindbomb E3 ubiquitin protein ligase 2 [Source:HGNC Symbol;Acc:HGNC:30577]	0.660897	4.99568	5.10212	5.41522e-06	8.62842e-05	3.92194	0.0024
Testis	ENSG00000077684	JADE1	jade family PHD finger 1 [Source:HGNC Symbol;Acc:HGNC:30027]	-0.488248	6.24604	-5.09809	5.49095e-06	8.73817e-05	3.86651	0.00017
Testis	ENSG00000172939	OXSR1	oxidative stress responsive 1 [Source:HGNC Symbol;Acc:HGNC:8508]	-1.57266	1.78999	-5.09733	5.50536e-06	8.75015e-05	3.73402	0.046
Testis	ENSG00000125124	BBS2	Bardet-Biedl syndrome 2 [Source:HGNC Symbol;Acc:HGNC:967]	-0.698077	5.74383	-5.09653	5.52053e-06	8.76332e-05	3.87328	0.0011
Testis	ENSG00000135679	MDM2	MDM2 proto-oncogene, E3 ubiquitin protein ligase [Source:HGNC Symbol;Acc:HGNC:6973]	-1.07997	3.75646	-5.09405	5.56801e-06	8.82769e-05	3.89847	0.038
Testis	ENSG00000167202	TBC1D2B	TBC1 domain family member 2B [Source:HGNC Symbol;Acc:HGNC:29183]	-1.93043	0.891248	-5.09006	5.64524e-06	8.93899e-05	3.31438	0.006
Testis	ENSG00000163932	PRKCD	protein kinase C, delta [Source:HGNC Symbol;Acc:HGNC:9399]	0.795823	7.205	5.08926	5.66074e-06	8.9524e-05	3.82731	0.38
Testis	ENSG00000100678	SLC8A3	solute carrier family 8 (sodium/calcium exchanger), member 3 [Source:HGNC Symbol;Acc:HGNC:11070]	-1.6073	1.42697	-5.0882	5.68149e-06	8.97408e-05	3.61922	0.088
Testis	ENSG00000107789	MINPP1	multiple inositol-polyphosphate phosphatase 1 [Source:HGNC Symbol;Acc:HGNC:7102]	-0.635133	5.35059	-5.08648	5.71524e-06	9.0162e-05	3.85424	0.021
Testis	ENSG00000160075	SSU72	SSU72 homolog, RNA polymerase II CTD phosphatase [Source:HGNC Symbol;Acc:HGNC:25016]	0.464688	6.08171	5.08569	5.73087e-06	9.02914e-05	3.83821	0.23
Testis	ENSG00000087088	BAX	BCL2-associated X protein [Source:HGNC Symbol;Acc:HGNC:959]	0.780894	3.07896	5.08519	5.74079e-06	9.02914e-05	3.79785	0.0024
Testis	ENSG00000142453	CARM1	coactivator associated arginine methyltransferase 1 [Source:HGNC Symbol;Acc:HGNC:23393]	0.654856	6.98018	5.08499	5.74472e-06	9.02914e-05	3.81623	0.29
Testis	ENSG00000174738	NR1D2	nuclear receptor subfamily 1 group D member 2 [Source:HGNC Symbol;Acc:HGNC:7963]	-0.588723	5.70911	-5.08387	5.76692e-06	9.05286e-05	3.83675	0.0038
Testis	ENSG00000187860	CCDC157	coiled-coil domain containing 157 [Source:HGNC Symbol;Acc:HGNC:33854]	0.618026	8.0493	5.0827	5.79022e-06	9.07106e-05	3.79103	0.34
Testis	ENSG00000118473	SGIP1	SH3-domain GRB2-like (endophilin) interacting protein 1 [Source:HGNC Symbol;Acc:HGNC:25412]	0.992224	1.95229	5.0823	5.79831e-06	9.07106e-05	3.57705	0.022
Testis	ENSG00000174099	MSRB3	methionine sulfoxide reductase B3 [Source:HGNC Symbol;Acc:HGNC:27375]	-1.13281	2.87327	-5.08199	5.80444e-06	9.07106e-05	3.82527	0.029
Testis	ENSG00000132640	BTBD3	BTB (POZ) domain containing 3 [Source:HGNC Symbol;Acc:HGNC:15854]	-0.710306	5.1204	-5.08186	5.80702e-06	9.07106e-05	3.84558	0.0093
Testis	ENSG00000079435	LIPE	lipase, hormone-sensitive [Source:HGNC Symbol;Acc:HGNC:6621]	0.774605	7.61737	5.0809	5.82636e-06	9.09012e-05	3.79165	0.23
Testis	ENSG00000279058	AGAP14P	ArfGAP with GTPase domain, ankyrin repeat and PH domain 14, pseudogene [Source:HGNC Symbol;Acc:HGNC:23660]	0.757393	5.10434	5.07934	5.85769e-06	9.12782e-05	3.84615	0.018
Testis	ENSG00000068903	SIRT2	sirtuin 2 [Source:HGNC Symbol;Acc:HGNC:10886]	0.588871	4.987	5.07567	5.93228e-06	9.23275e-05	3.83708	0.12
Testis	ENSG00000126070	AGO3	argonaute 3, RISC catalytic component [Source:HGNC Symbol;Acc:HGNC:18421]	-2.05887	1.96321	-5.07455	5.9553e-06	9.25725e-05	3.6932	0.05
Testis	ENSG00000137871	ZNF280D	zinc finger protein 280D [Source:HGNC Symbol;Acc:HGNC:25953]	-0.727277	4.80085	-5.07329	5.98123e-06	9.28623e-05	3.82514	0.019
Testis	ENSG00000165392	WRN	Werner syndrome, RecQ helicase-like [Source:HGNC Symbol;Acc:HGNC:12791]	-1.18993	3.38909	-5.07238	5.9999e-06	9.3013e-05	3.82301	0.074
Testis	ENSG00000110395	CBL	Cbl proto-oncogene, E3 ubiquitin protein ligase [Source:HGNC Symbol;Acc:HGNC:1541]	-1.14027	3.28891	-5.07211	6.00555e-06	9.3013e-05	3.81857	0.086
Testis	ENSG00000114120	SLC25A36	solute carrier family 25 (pyrimidine nucleotide carrier), member 36 [Source:HGNC Symbol;Acc:HGNC:25554]	-0.8107	4.93126	-5.07107	6.02716e-06	9.31841e-05	3.81361	0.067
Testis	ENSG00000166928	MS4A14	membrane-spanning 4-domains, subfamily A, member 14 [Source:HGNC Symbol;Acc:HGNC:30706]	0.992871	9.68716	5.07056	6.03766e-06	9.31841e-05	3.73943	0.59
Testis	ENSG00000165959	CLMN	calmin (calponin-like, transmembrane) [Source:HGNC Symbol;Acc:HGNC:19972]	0.790821	8.41277	5.07052	6.03856e-06	9.31841e-05	3.74786	0.31
Testis	ENSG00000108395	TRIM37	tripartite motif containing 37 [Source:HGNC Symbol;Acc:HGNC:7523]	-0.722168	5.85687	-5.0695	6.0597e-06	9.32051e-05	3.78055	0.0032
Testis	ENSG00000159352	PSMD4	proteasome 26S subunit, non-ATPase 4 [Source:HGNC Symbol;Acc:HGNC:9561]	0.31361	7.46054	5.06949	6.05992e-06	9.32051e-05	3.75515	0.32
Testis	ENSG00000137699	TRIM29	tripartite motif containing 29 [Source:HGNC Symbol;Acc:HGNC:17274]	0.627391	7.64979	5.0694	6.06188e-06	9.32051e-05	3.752	0.18
Testis	ENSG00000123636	BAZ2B	bromodomain adjacent to zinc finger domain 2B [Source:HGNC Symbol;Acc:HGNC:963]	-0.674795	7.8564	-5.06844	6.08206e-06	9.34025e-05	3.74277	0.0014
Testis	ENSG00000121879	PIK3CA	phosphatidylinositol-4,5-bisphosphate 3-kinase catalytic subunit alpha [Source:HGNC Symbol;Acc:HGNC:8975]	-0.402904	5.93313	-5.06701	6.112e-06	9.37492e-05	3.77387	0.014
Testis	ENSG00000076928	ARHGEF1	Rho guanine nucleotide exchange factor 1 [Source:HGNC Symbol;Acc:HGNC:681]	0.772856	3.7065	5.06574	6.1389e-06	9.40485e-05	3.79309	0.0011
Testis	ENSG00000152422	XRCC4	X-ray repair complementing defective repair in Chinese hamster cells 4 [Source:HGNC Symbol;Acc:HGNC:12831]	-0.585047	3.78882	-5.06511	6.15209e-06	9.41373e-05	3.80613	0.0055
Testis	ENSG00000078403	MLLT10	myeloid/lymphoid or mixed-lineage leukemia; translocated to, 10 [Source:HGNC Symbol;Acc:HGNC:16063]	-0.667939	7.27496	-5.064	6.1756e-06	9.43837e-05	3.73502	0.015
Testis	ENSG00000149346	SLX4IP	SLX4 interacting protein [Source:HGNC Symbol;Acc:HGNC:16225]	-1.25694	1.10911	-5.06168	6.22529e-06	9.49865e-05	3.40581	0.022
Testis	ENSG00000060749	QSER1	glutamine and serine rich 1 [Source:HGNC Symbol;Acc:HGNC:26154]	-0.568297	6.66782	-5.06146	6.22997e-06	9.49865e-05	3.73641	0.00082
Testis	ENSG00000060138	YBX3	Y-box binding protein 3 [Source:HGNC Symbol;Acc:HGNC:2428]	0.336463	10.896	5.05926	6.27744e-06	9.55958e-05	3.69594	0.29
Testis	ENSG00000089280	FUS	FUS RNA binding protein [Source:HGNC Symbol;Acc:HGNC:4010]	0.87199	8.18023	5.05882	6.2869e-06	9.56254e-05	3.71359	0.63
Testis	ENSG00000162032	SPSB3	splA/ryanodine receptor domain and SOCS box containing 3 [Source:HGNC Symbol;Acc:HGNC:30629]	0.712083	5.37034	5.05774	6.31024e-06	9.5866e-05	3.77042	0.18
Testis	ENSG00000260914	RP11-343C2.11		0.426147	6.97496	5.05739	6.31798e-06	9.58691e-05	3.72453	0.14
Testis	ENSG00000138468	SENP7	SUMO1/sentrin specific peptidase 7 [Source:HGNC Symbol;Acc:HGNC:30402]	-1.22209	3.91851	-5.0567	6.3329e-06	9.5961e-05	3.78147	0.088
Testis	ENSG00000095139	ARCN1	archain 1 [Source:HGNC Symbol;Acc:HGNC:649]	-0.495693	6.73345	-5.05642	6.33911e-06	9.5961e-05	3.72094	0.00055
Testis	ENSG00000168438	CDC40	cell division cycle 40 [Source:HGNC Symbol;Acc:HGNC:17350]	-0.447685	4.76274	-5.05499	6.37021e-06	9.63173e-05	3.76865	0.0029
Testis	ENSG00000130511	SSBP4	single stranded DNA binding protein 4 [Source:HGNC Symbol;Acc:HGNC:15676]	0.708756	3.49922	5.05186	6.43938e-06	9.72476e-05	3.73958	0.0074
Testis	ENSG00000186130	ZBTB6	zinc finger and BTB domain containing 6 [Source:HGNC Symbol;Acc:HGNC:16764]	-1.57689	0.814489	-5.04994	6.48201e-06	9.77754e-05	3.29795	0.02
Testis	ENSG00000122566	HNRNPA2B1	heterogeneous nuclear ribonucleoprotein A2/B1 [Source:HGNC Symbol;Acc:HGNC:5033]	0.883388	7.406	5.04726	6.5422e-06	9.83561e-05	3.68781	0.37
Testis	ENSG00000157502	MUM1L1	melanoma associated antigen (mutated) 1-like 1 [Source:HGNC Symbol;Acc:HGNC:26583]	-0.779321	7.59525	-5.04718	6.54391e-06	9.83561e-05	3.67635	0.035
Testis	ENSG00000137309	HMGA1	high mobility group AT-hook 1 [Source:HGNC Symbol;Acc:HGNC:5010]	1.07594	4.9937	5.04635	6.56254e-06	9.83561e-05	3.74474	0.011
Testis	ENSG00000178188	SH2B1	SH2B adaptor protein 1 [Source:HGNC Symbol;Acc:HGNC:30417]	0.650069	4.40457	5.04631	6.56353e-06	9.83561e-05	3.74842	0.002
Testis	ENSG00000134318	ROCK2	Rho-associated, coiled-coil containing protein kinase 2 [Source:HGNC Symbol;Acc:HGNC:10252]	-1.20545	5.07476	-5.04595	6.57168e-06	9.83561e-05	3.72813	0.18
Testis	ENSG00000166479	TMX3	thioredoxin-related transmembrane protein 3 [Source:HGNC Symbol;Acc:HGNC:24718]	-0.570861	4.95685	-5.04588	6.57327e-06	9.83561e-05	3.73386	0.0047
Testis	ENSG00000253729	PRKDC	protein kinase, DNA-activated, catalytic polypeptide [Source:HGNC Symbol;Acc:HGNC:9413]	-1.28504	4.22354	-5.04565	6.57852e-06	9.83561e-05	3.74452	0.14
Testis	ENSG00000182872	RBM10	RNA binding motif protein 10 [Source:HGNC Symbol;Acc:HGNC:9896]	0.422141	5.36043	5.04548	6.58231e-06	9.83561e-05	3.72885	2.00E-04
Testis	ENSG00000148337	CIZ1	CDKN1A interacting zinc finger protein 1 [Source:HGNC Symbol;Acc:HGNC:16744]	0.528088	6.4332	5.04413	6.61303e-06	9.86487e-05	3.69412	0.11
Testis	ENSG00000138152	BTBD16	BTB (POZ) domain containing 16 [Source:HGNC Symbol;Acc:HGNC:26340]	1.10299	6.38082	5.04393	6.61739e-06	9.86487e-05	3.69711	0.043
Testis	ENSG00000205309	NT5M	5',3'-nucleotidase, mitochondrial [Source:HGNC Symbol;Acc:HGNC:15769]	0.683134	6.23284	5.04276	6.64429e-06	9.89244e-05	3.69494	0.076
Testis	ENSG00000182645	CCDC172	coiled-coil domain containing 172 [Source:HGNC Symbol;Acc:HGNC:30524]	-0.602385	3.62687	-5.04244	6.65143e-06	9.89244e-05	3.73346	0.0041
Testis	ENSG00000256771	ZNF253	zinc finger protein 253 [Source:HGNC Symbol;Acc:HGNC:13497]	-1.22733	2.66627	-5.0388	6.73536e-06	0.000100056	3.67269	0.041
Testis	ENSG00000189077	TMEM120A	transmembrane protein 120A [Source:HGNC Symbol;Acc:HGNC:21697]	0.694662	4.61263	5.03825	6.74813e-06	0.000100129	3.72242	0.028
Testis	ENSG00000146826	C7orf43	chromosome 7 open reading frame 43 [Source:HGNC Symbol;Acc:HGNC:25604]	0.645726	5.13103	5.03593	6.80219e-06	0.000100813	3.70457	0.0033
Testis	ENSG00000273217	CTC-432M15.3		-0.618204	7.14405	-5.03425	6.84147e-06	0.000101067	3.6396	0.0055
Testis	ENSG00000100888	CHD8	chromodomain helicase DNA binding protein 8 [Source:HGNC Symbol;Acc:HGNC:20153]	-1.01521	5.87069	-5.03419	6.84286e-06	0.000101067	3.66579	0.09
Testis	ENSG00000167674	CTB-50L17.10	Hepatoma-derived growth factor-related protein 2 [Source:UniProtKB/Swiss-Prot;Acc:Q7Z4V5]	0.483648	6.81418	5.03418	6.84311e-06	0.000101067	3.6514	0.13
Testis	ENSG00000155621	C9orf85	chromosome 9 open reading frame 85 [Source:HGNC Symbol;Acc:HGNC:28784]	-0.890579	2.87005	-5.03342	6.86101e-06	0.000101138	3.67222	0.018
Testis	ENSG00000234284	ZNF879	zinc finger protein 879 [Source:HGNC Symbol;Acc:HGNC:37273]	-0.961653	1.84687	-5.03315	6.86761e-06	0.000101138	3.54042	0.011
Testis	ENSG00000213949	ITGA1	integrin subunit alpha 1 [Source:HGNC Symbol;Acc:HGNC:6134]	-1.63594	3.28546	-5.03297	6.87178e-06	0.000101138	3.69492	0.12
Testis	ENSG00000076944	STXBP2	syntaxin binding protein 2 [Source:HGNC Symbol;Acc:HGNC:11445]	0.46524	6.56404	5.03228	6.88798e-06	0.00010126	3.65236	0.35
Testis	ENSG00000130332	LSM7	LSM7 homolog, U6 small nuclear RNA and mRNA degradation associated [Source:HGNC Symbol;Acc:HGNC:20470]	0.615211	4.67568	5.03157	6.90494e-06	0.000101392	3.6999	0.045
Testis	ENSG00000136280	CCM2	cerebral cavernous malformation 2 [Source:HGNC Symbol;Acc:HGNC:21708]	0.493748	4.60211	5.031	6.91853e-06	0.000101474	3.69837	0.013
Testis	ENSG00000138735	PDE5A	phosphodiesterase 5A [Source:HGNC Symbol;Acc:HGNC:8784]	-1.99637	1.96863	-5.03054	6.9294e-06	0.000101517	3.5627	0.12
Testis	ENSG00000244687	UBE2V1	ubiquitin conjugating enzyme E2 variant 1 [Source:HGNC Symbol;Acc:HGNC:12494]	0.384673	7.23782	5.02958	6.95237e-06	0.000101522	3.62862	0.27
Testis	ENSG00000152413	HOMER1	homer scaffolding protein 1 [Source:HGNC Symbol;Acc:HGNC:17512]	-0.904831	2.89229	-5.02937	6.95746e-06	0.000101522	3.65627	0.037
Testis	ENSG00000108582	CPD	carboxypeptidase D [Source:HGNC Symbol;Acc:HGNC:2301]	-0.359019	8.08173	-5.02923	6.96073e-06	0.000101522	3.61312	0.037
Testis	ENSG00000077380	DYNC1I2	dynein, cytoplasmic 1, intermediate chain 2 [Source:HGNC Symbol;Acc:HGNC:2964]	-0.329349	7.43402	-5.02919	6.96164e-06	0.000101522	3.6209	0.012
Testis	ENSG00000181904	C5orf24	chromosome 5 open reading frame 24 [Source:HGNC Symbol;Acc:HGNC:26746]	-0.637115	3.71763	-5.02731	7.00675e-06	0.000102063	3.68573	0.015
Testis	ENSG00000092345	DAZL	deleted in azoospermia-like [Source:HGNC Symbol;Acc:HGNC:2685]	-0.640793	6.71874	-5.02577	7.04386e-06	0.000102425	3.61688	0.00065
Testis	ENSG00000141446	ESCO1	establishment of sister chromatid cohesion N-acetyltransferase 1 [Source:HGNC Symbol;Acc:HGNC:24645]	-0.678293	6.07633	-5.02529	7.05552e-06	0.000102425	3.63141	0.01
Testis	ENSG00000172878	METAP1D	methionyl aminopeptidase type 1D (mitochondrial) [Source:HGNC Symbol;Acc:HGNC:32583]	0.702035	5.50167	5.02528	7.05575e-06	0.000102425	3.66124	0.099
Testis	ENSG00000088038	CNOT3	CCR4-NOT transcription complex subunit 3 [Source:HGNC Symbol;Acc:HGNC:7879]	0.640384	5.69409	5.02185	7.13955e-06	0.000103524	3.64544	0.02
Testis	ENSG00000137185	ZSCAN9	zinc finger and SCAN domain containing 9 [Source:HGNC Symbol;Acc:HGNC:12984]	-0.676804	3.28144	-5.01808	7.23269e-06	0.000104755	3.64212	0.001
Testis	ENSG00000136040	PLXNC1	plexin C1 [Source:HGNC Symbol;Acc:HGNC:9106]	-0.750103	6.14164	-5.01696	7.26062e-06	0.000105023	3.60337	0.0021
Testis	ENSG00000008294	SPAG9	sperm associated antigen 9 [Source:HGNC Symbol;Acc:HGNC:14524]	-1.08796	3.34443	-5.01667	7.26769e-06	0.000105023	3.64743	0.015
Testis	ENSG00000160446	ZDHHC12	zinc finger, DHHC-type containing 12 [Source:HGNC Symbol;Acc:HGNC:19159]	0.532704	6.42354	5.01384	7.33881e-06	0.00010593	3.59468	0.18
Testis	ENSG00000163098	BIRC8	baculoviral IAP repeat containing 8 [Source:HGNC Symbol;Acc:HGNC:14878]	-1.59724	3.426	-5.01335	7.35125e-06	0.000105989	3.63681	0.13
Testis	ENSG00000145494	NDUFS6	NADH:ubiquinone oxidoreductase subunit S6 [Source:HGNC Symbol;Acc:HGNC:7713]	0.601267	4.06615	5.00927	7.45502e-06	0.000107364	3.62936	0.00072
Testis	ENSG00000126814	TRMT5	tRNA methyltransferase 5 [Source:HGNC Symbol;Acc:HGNC:23141]	-0.463993	4.29486	-5.00732	7.50503e-06	0.000107962	3.62289	0.0015
Testis	ENSG00000164508	HIST1H2AA	histone cluster 1, H2aa [Source:HGNC Symbol;Acc:HGNC:18729]	-5.74129	3.19424	-5.00677	7.51931e-06	0.000108046	3.59906	0.0079
Testis	ENSG00000177673	C2orf57	chromosome 2 open reading frame 57 [Source:HGNC Symbol;Acc:HGNC:28563]	0.684343	9.52367	5.00591	7.54131e-06	0.000108134	3.52686	0.25
Testis	ENSG00000215021	PHB2	prohibitin 2 [Source:HGNC Symbol;Acc:HGNC:30306]	0.363037	6.23307	5.00587	7.54245e-06	0.000108134	3.57374	0.0036
Testis	ENSG00000180628	PCGF5	polycomb group ring finger 5 [Source:HGNC Symbol;Acc:HGNC:28264]	-0.560953	4.26661	-5.00534	7.55617e-06	0.000108209	3.6158	0.002
Testis	ENSG00000104885	DOT1L	DOT1-like histone H3K79 methyltransferase [Source:HGNC Symbol;Acc:HGNC:24948]	0.826332	6.89071	5.00469	7.57313e-06	0.00010833	3.55572	0.034
Testis	ENSG00000198146	ZNF770	zinc finger protein 770 [Source:HGNC Symbol;Acc:HGNC:26061]	-0.457889	4.683	-5.00361	7.60123e-06	0.00010853	3.60407	0.0013
Testis	ENSG00000115808	STRN	striatin [Source:HGNC Symbol;Acc:HGNC:11424]	-0.854254	5.39329	-5.0035	7.60418e-06	0.00010853	3.58081	0.046
Testis	ENSG00000125652	ALKBH7	alkB homolog 7 [Source:HGNC Symbol;Acc:HGNC:21306]	0.469745	6.87321	5.0018	7.64863e-06	0.000108959	3.54326	0.053
Testis	ENSG00000077097	TOP2B	topoisomerase (DNA) II beta [Source:HGNC Symbol;Acc:HGNC:11990]	-0.613736	6.86134	-5.0017	7.65135e-06	0.000108959	3.53865	0.015
Testis	ENSG00000102189	EEA1	early endosome antigen 1 [Source:HGNC Symbol;Acc:HGNC:3185]	-0.549598	7.7145	-5.0008	7.67491e-06	0.000108996	3.52371	0.0032
Testis	ENSG00000160813	PPP1R35	protein phosphatase 1 regulatory subunit 35 [Source:HGNC Symbol;Acc:HGNC:28320]	0.796935	3.35434	5.00037	7.68639e-06	0.000108996	3.57866	0.00025
Testis	ENSG00000153767	GTF2E1	general transcription factor IIE subunit 1 [Source:HGNC Symbol;Acc:HGNC:4650]	-0.592444	3.26808	-5.00021	7.69056e-06	0.000108996	3.58613	0.0061
Testis	ENSG00000171365	CLCN5	chloride channel, voltage-sensitive 5 [Source:HGNC Symbol;Acc:HGNC:2023]	-2.2	0.389313	-4.99999	7.69638e-06	0.000108996	3.00003	0.027
Testis	ENSG00000214253	FIS1	fission, mitochondrial 1 [Source:HGNC Symbol;Acc:HGNC:21689]	0.59139	5.74434	4.99997	7.69676e-06	0.000108996	3.57427	0.25
Testis	ENSG00000204498	NFKBIL1	nuclear factor of kappa light polypeptide gene enhancer in B-cells inhibitor-like 1 [Source:HGNC Symbol;Acc:HGNC:7800]	0.582962	5.24643	4.99836	7.73957e-06	0.000109481	3.58047	0.035
Testis	ENSG00000168813	ZNF507	zinc finger protein 507 [Source:HGNC Symbol;Acc:HGNC:23783]	-0.847046	3.82489	-4.99801	7.74886e-06	0.00010949	3.59379	0.0078
Testis	ENSG00000071655	MBD3	methyl-CpG binding domain protein 3 [Source:HGNC Symbol;Acc:HGNC:6918]	0.447233	5.99575	4.99641	7.79136e-06	0.000109912	3.55223	0.051
Testis	ENSG00000154188	ANGPT1	angiopoietin 1 [Source:HGNC Symbol;Acc:HGNC:484]	-0.69746	3.32457	-4.99613	7.79895e-06	0.000109912	3.57859	0.036
Testis	ENSG00000256053	APOPT1	apoptogenic 1, mitochondrial [Source:HGNC Symbol;Acc:HGNC:20492]	0.766339	3.14927	4.99592	7.80463e-06	0.000109912	3.53992	0.0073
Testis	ENSG00000066279	ASPM	abnormal spindle microtubule assembly [Source:HGNC Symbol;Acc:HGNC:19048]	-0.937719	4.8781	-4.99504	7.82827e-06	0.00011012	3.56676	0.075
Testis	ENSG00000105202	FBL	fibrillarin [Source:HGNC Symbol;Acc:HGNC:3599]	0.713217	4.91185	4.99472	7.83668e-06	0.00011012	3.57947	0.008
Testis	ENSG00000163815	CLEC3B	C-type lectin domain family 3 member B [Source:HGNC Symbol;Acc:HGNC:11891]	0.937971	4.8303	4.99412	7.85308e-06	0.000110229	3.58042	0.0018
Testis	ENSG00000139644	TMBIM6	transmembrane BAX inhibitor motif containing 6 [Source:HGNC Symbol;Acc:HGNC:11723]	0.32261	10.0828	4.9932	7.87783e-06	0.000110454	3.48243	0.23
Testis	ENSG00000114455	HHLA2	HERV-H LTR-associating 2 [Source:HGNC Symbol;Acc:HGNC:4905]	-0.652245	3.76904	-4.98976	7.97139e-06	0.000111643	3.56806	0.00035
Testis	ENSG00000165240	ATP7A	ATPase, Cu++ transporting, alpha polypeptide [Source:HGNC Symbol;Acc:HGNC:869]	-1.95078	2.80522	-4.98794	8.02135e-06	0.00011222	3.53223	0.11
Testis	ENSG00000125107	CNOT1	CCR4-NOT transcription complex subunit 1 [Source:HGNC Symbol;Acc:HGNC:7877]	-0.531239	9.92571	-4.98684	8.05146e-06	0.000112517	3.46112	0.0076
Testis	ENSG00000114573	ATP6V1A	ATPase, H+ transporting, lysosomal 70kDa, V1 subunit A [Source:HGNC Symbol;Acc:HGNC:851]	-0.591884	7.6508	-4.98538	8.09201e-06	0.000112946	3.4737	0.0065
Testis	ENSG00000174776	WDR49	WD repeat domain 49 [Source:HGNC Symbol;Acc:HGNC:26587]	-0.90244	1.33289	-4.9851	8.09992e-06	0.000112946	3.28748	0.00044
Testis	ENSG00000137166	FOXP4	forkhead box P4 [Source:HGNC Symbol;Acc:HGNC:20842]	1.0342	4.87739	4.98343	8.14637e-06	0.000113396	3.54441	0.014
Testis	ENSG00000120798	NR2C1	nuclear receptor subfamily 2 group C member 1 [Source:HGNC Symbol;Acc:HGNC:7971]	-0.723032	5.2702	-4.98284	8.1629e-06	0.000113396	3.51831	0.068
Testis	ENSG00000162645	GBP2	guanylate binding protein 2, interferon-inducible [Source:HGNC Symbol;Acc:HGNC:4183]	-0.583728	3.86242	-4.98283	8.16308e-06	0.000113396	3.54588	0.011
Testis	ENSG00000130203	APOE	apolipoprotein E [Source:HGNC Symbol;Acc:HGNC:613]	1.20518	6.75625	4.98266	8.16776e-06	0.000113396	3.49595	0.0023
Testis	ENSG00000276161	NA	NA	-3.94112	-1.13716	-4.98199	8.18656e-06	0.000113487	2.295	0.0023
Testis	ENSG00000130204	TOMM40	translocase of outer mitochondrial membrane 40 homolog (yeast) [Source:HGNC Symbol;Acc:HGNC:18001]	0.610204	3.86179	4.98179	8.1922e-06	0.000113487	3.53464	0.0076
Testis	ENSG00000164187	LMBRD2	LMBR1 domain containing 2 [Source:HGNC Symbol;Acc:HGNC:25287]	-1.20276	4.01872	-4.98132	8.2056e-06	0.000113549	3.5409	0.088
Testis	ENSG00000164342	TLR3	toll-like receptor 3 [Source:HGNC Symbol;Acc:HGNC:11849]	-1.35728	0.6534	-4.98092	8.21665e-06	0.000113579	3.02346	0.038
Testis	ENSG00000136824	SMC2	structural maintenance of chromosomes 2 [Source:HGNC Symbol;Acc:HGNC:14011]	-1.06191	2.40712	-4.9803	8.23436e-06	0.000113658	3.46914	0.027
Testis	ENSG00000140545	MFGE8	milk fat globule-EGF factor 8 protein [Source:HGNC Symbol;Acc:HGNC:7036]	0.775618	7.63407	4.98009	8.24025e-06	0.000113658	3.46178	0.2
Testis	ENSG00000118508	RAB32	RAB32, member RAS oncogene family [Source:HGNC Symbol;Acc:HGNC:9772]	0.612631	6.04782	4.97756	8.31191e-06	0.000114523	3.48836	0.064
Testis	ENSG00000072952	MRVI1	murine retrovirus integration site 1 homolog [Source:HGNC Symbol;Acc:HGNC:7237]	-2.34683	0.420346	-4.97703	8.32708e-06	0.000114608	2.89434	0.048
Testis	ENSG00000204116	CHIC1	cysteine rich hydrophobic domain 1 [Source:HGNC Symbol;Acc:HGNC:1934]	-1.08307	2.62245	-4.97668	8.3371e-06	0.000114622	3.47754	0.056
Testis	ENSG00000198743	SLC5A3	solute carrier family 5 (sodium/myo-inositol cotransporter), member 3 [Source:HGNC Symbol;Acc:HGNC:11038]	-3.17666	0.66842	-4.9747	8.39382e-06	0.000115277	3.09986	0.027
Testis	ENSG00000175073	VCPIP1	valosin containing protein (p97)/p47 complex interacting protein 1 [Source:HGNC Symbol;Acc:HGNC:30897]	-0.903909	4.40235	-4.97435	8.40409e-06	0.000115294	3.51443	0.028
Testis	ENSG00000205085	FAM71F2	family with sequence similarity 71 member F2 [Source:HGNC Symbol;Acc:HGNC:27998]	0.839369	8.58068	4.97339	8.43166e-06	0.000115547	3.42825	0.47
Testis	ENSG00000136811	ODF2	outer dense fiber of sperm tails 2 [Source:HGNC Symbol;Acc:HGNC:8114]	0.591773	10.3072	4.97281	8.44837e-06	0.000115652	3.41452	0.35
Testis	ENSG00000196911	KPNA5	karyopherin alpha 5 (importin alpha 6) [Source:HGNC Symbol;Acc:HGNC:6398]	-0.668477	4.74622	-4.97186	8.47598e-06	0.000115815	3.49733	0.0026
Testis	ENSG00000109133	TMEM33	transmembrane protein 33 [Source:HGNC Symbol;Acc:HGNC:25541]	-1.28829	4.54871	-4.97178	8.4785e-06	0.000115815	3.50215	0.22
Testis	ENSG00000182307	C8orf33	chromosome 8 open reading frame 33 [Source:HGNC Symbol;Acc:HGNC:26104]	0.76874	3.29132	4.97105	8.49963e-06	0.000115822	3.4718	0.0098
Testis	ENSG00000143924	EML4	echinoderm microtubule associated protein like 4 [Source:HGNC Symbol;Acc:HGNC:1316]	-1.41359	3.7635	-4.97076	8.50798e-06	0.000115822	3.50777	0.13
Testis	ENSG00000166128	RAB8B	RAB8B, member RAS oncogene family [Source:HGNC Symbol;Acc:HGNC:30273]	-0.519483	6.12079	-4.97062	8.51225e-06	0.000115822	3.45472	0.016
Testis	ENSG00000104205	SGK3	serum/glucocorticoid regulated kinase family member 3 [Source:HGNC Symbol;Acc:HGNC:10812]	-0.74488	4.29799	-4.97051	8.51539e-06	0.000115822	3.50462	0.026
Testis	ENSG00000100503	NIN	ninein [Source:HGNC Symbol;Acc:HGNC:14906]	-1.81112	1.60143	-4.96906	8.55768e-06	0.000116273	3.29998	0.081
Testis	ENSG00000168143	FAM83B	family with sequence similarity 83 member B [Source:HGNC Symbol;Acc:HGNC:21357]	-1.53118	0.802728	-4.96802	8.5884e-06	0.000116566	3.0715	0.011
Testis	ENSG00000166171	DPCD	deleted in primary ciliary dyskinesia homolog (mouse) [Source:HGNC Symbol;Acc:HGNC:24542]	0.457814	7.31186	4.96715	8.61386e-06	0.000116787	3.42264	0.23
Testis	ENSG00000145725	PPIP5K2	diphosphoinositol pentakisphosphate kinase 2 [Source:HGNC Symbol;Acc:HGNC:29035]	-0.683092	6.02344	-4.96651	8.63285e-06	0.00011692	3.44202	0.0076
Testis	ENSG00000111885	MAN1A1	mannosidase, alpha, class 1A, member 1 [Source:HGNC Symbol;Acc:HGNC:6821]	-1.95138	-0.178234	-4.96443	8.69474e-06	0.000117633	2.55738	0.058
Testis	ENSG00000140386	SCAPER	S-phase cyclin A-associated protein in the ER [Source:HGNC Symbol;Acc:HGNC:13081]	-0.80447	4.99817	-4.96102	8.79671e-06	0.000118886	3.45617	0.009
Testis	ENSG00000021776	AQR	aquarius intron-binding spliceosomal factor [Source:HGNC Symbol;Acc:HGNC:29513]	-1.11823	3.92357	-4.96029	8.81894e-06	0.00011906	3.47457	0.037
Testis	ENSG00000143384	MCL1	myeloid cell leukemia 1 [Source:HGNC Symbol;Acc:HGNC:6943]	-0.506754	5.6888	-4.95986	8.83173e-06	0.000119107	3.43326	0.005
Testis	ENSG00000090857	PDPR	pyruvate dehydrogenase phosphatase regulatory subunit [Source:HGNC Symbol;Acc:HGNC:30264]	-1.86675	1.87527	-4.95837	8.8771e-06	0.000119427	3.32728	0.081
Testis	ENSG00000117724	CENPF	centromere protein F [Source:HGNC Symbol;Acc:HGNC:1857]	-1.07099	6.92482	-4.95803	8.88747e-06	0.000119427	3.39142	0.0036
Testis	ENSG00000239382	ALKBH6	alkB homolog 6 [Source:HGNC Symbol;Acc:HGNC:28243]	0.846692	5.84084	4.95797	8.88922e-06	0.000119427	3.43701	0.53
Testis	ENSG00000106305	AIMP2	aminoacyl tRNA synthetase complex-interacting multifunctional protein 2 [Source:HGNC Symbol;Acc:HGNC:20609]	0.537545	4.74303	4.95785	8.89299e-06	0.000119427	3.46227	0.043
Testis	ENSG00000176406	RIMS2	regulating synaptic membrane exocytosis 2 [Source:HGNC Symbol;Acc:HGNC:17283]	-1.05448	2.71809	-4.95739	8.9068e-06	0.000119486	3.43648	0.061
Testis	ENSG00000127955	GNAI1	guanine nucleotide binding protein (G protein), alpha inhibiting activity polypeptide 1 [Source:HGNC Symbol;Acc:HGNC:4384]	-0.609948	5.02819	-4.95643	8.93614e-06	0.000119754	3.4441	0.0032
Testis	ENSG00000171960	PPIH	peptidylprolyl isomerase H (cyclophilin H) [Source:HGNC Symbol;Acc:HGNC:14651]	0.401765	4.705	4.95543	8.96677e-06	0.000120038	3.45487	0.0064
Testis	ENSG00000170471	RALGAPB	Ral GTPase activating protein, beta subunit (non-catalytic) [Source:HGNC Symbol;Acc:HGNC:29221]	-0.634311	6.07991	-4.95389	9.01448e-06	0.00012055	3.39988	0.012
Testis	ENSG00000122735	DNAI1	dynein, axonemal, intermediate chain 1 [Source:HGNC Symbol;Acc:HGNC:2954]	0.858132	3.0024	4.95357	9.02434e-06	0.000120555	3.40549	0.012
Testis	ENSG00000185000	DGAT1	diacylglycerol O-acyltransferase 1 [Source:HGNC Symbol;Acc:HGNC:2843]	0.53449	5.50772	4.95243	9.05961e-06	0.000120764	3.42244	0.021
Testis	ENSG00000278588	HIST1H2BI	histone cluster 1, H2bi [Source:HGNC Symbol;Acc:HGNC:4756]	-2.48283	3.13049	-4.95243	9.05962e-06	0.000120764	3.44472	0.057
Testis	ENSG00000205213	LGR4	leucine-rich repeat containing G protein-coupled receptor 4 [Source:HGNC Symbol;Acc:HGNC:13299]	-1.49865	4.28771	-4.95199	9.07322e-06	0.000120764	3.44486	0.12
Testis	ENSG00000088854	C20orf194	chromosome 20 open reading frame 194 [Source:HGNC Symbol;Acc:HGNC:17721]	-1.03747	4.98887	-4.9516	9.08545e-06	0.000120764	3.42392	0.05
Testis	ENSG00000253710	ALG11	ALG11, alpha-1,2-mannosyltransferase [Source:HGNC Symbol;Acc:HGNC:32456]	-1.187	2.8449	-4.95153	9.08739e-06	0.000120764	3.41583	0.081
Testis	ENSG00000108406	DHX40	DEAH (Asp-Glu-Ala-His) box polypeptide 40 [Source:HGNC Symbol;Acc:HGNC:18018]	-0.317655	7.20899	-4.94947	9.1517e-06	0.000121394	3.36319	0.0076
Testis	ENSG00000181323	SPEM1	spermatid maturation 1 [Source:HGNC Symbol;Acc:HGNC:32429]	0.666135	7.53845	4.9494	9.15387e-06	0.000121394	3.36016	0.082
Testis	ENSG00000122966	CIT	citron rho-interacting serine/threonine kinase [Source:HGNC Symbol;Acc:HGNC:1985]	-1.40526	2.93542	-4.94835	9.18707e-06	0.000121583	3.41665	0.032
Testis	ENSG00000079393	DUSP13	dual specificity phosphatase 13 [Source:HGNC Symbol;Acc:HGNC:19681]	0.729622	7.27073	4.94834	9.18726e-06	0.000121583	3.36216	0.18
Testis	ENSG00000085224	ATRX	alpha thalassemia/mental retardation syndrome X-linked [Source:HGNC Symbol;Acc:HGNC:886]	-2.00864	4.07385	-4.94766	9.20872e-06	0.000121741	3.43288	0.17
Testis	ENSG00000104427	ZC2HC1A	zinc finger, C2HC-type containing 1A [Source:HGNC Symbol;Acc:HGNC:24277]	-0.488109	4.05881	-4.94552	9.27627e-06	0.000122506	3.42763	6.10E-05
Testis	ENSG00000136878	USP20	ubiquitin specific peptidase 20 [Source:HGNC Symbol;Acc:HGNC:12619]	0.504711	5.61644	4.94156	9.40313e-06	0.00012402	3.38462	0.03
Testis	ENSG00000169826	CSGALNACT2	chondroitin sulfate N-acetylgalactosaminyltransferase 2 [Source:HGNC Symbol;Acc:HGNC:24292]	-0.848481	3.60897	-4.94125	9.41287e-06	0.00012402	3.41133	0.048
Testis	ENSG00000196526	AFAP1	actin filament associated protein 1 [Source:HGNC Symbol;Acc:HGNC:24017]	0.614995	6.86063	4.94103	9.4201e-06	0.00012402	3.34695	0.31
Testis	ENSG00000107954	NEURL1	neuralized E3 ubiquitin protein ligase 1 [Source:HGNC Symbol;Acc:HGNC:7761]	0.78988	6.23323	4.94041	9.43994e-06	0.000124108	3.36359	0.15
Testis	ENSG00000173557	C2orf70	chromosome 2 open reading frame 70 [Source:HGNC Symbol;Acc:HGNC:27938]	0.885025	4.59143	4.94022	9.44626e-06	0.000124108	3.40798	0.062
Testis	ENSG00000196182	STK40	serine/threonine kinase 40 [Source:HGNC Symbol;Acc:HGNC:21373]	0.658716	5.34848	4.93979	9.46025e-06	0.000124163	3.39088	0.19
Testis	ENSG00000166987	MBD6	methyl-CpG binding domain protein 6 [Source:HGNC Symbol;Acc:HGNC:20445]	1.32725	5.20961	4.93914	9.48134e-06	0.000124312	3.40007	0.088
Testis	ENSG00000119285	HEATR1	HEAT repeat containing 1 [Source:HGNC Symbol;Acc:HGNC:25517]	-0.869554	5.95937	-4.9375	9.5347e-06	0.000124883	3.34863	0.057
Testis	ENSG00000198879	SFMBT2	Scm-like with four mbt domains 2 [Source:HGNC Symbol;Acc:HGNC:20256]	-2.90737	-0.746878	-4.93662	9.56325e-06	0.000125003	2.31721	0.057
Testis	ENSG00000161618	ALDH16A1	aldehyde dehydrogenase 16 family member A1 [Source:HGNC Symbol;Acc:HGNC:28114]	0.464606	4.04695	4.93641	9.57012e-06	0.000125003	3.39821	7.20E-05
Testis	ENSG00000160584	SIK3	SIK family kinase 3 [Source:HGNC Symbol;Acc:HGNC:29165]	0.598647	7.6656	4.93631	9.57335e-06	0.000125003	3.31773	0.28
Testis	ENSG00000120063	GNA13	guanine nucleotide binding protein (G protein), alpha 13 [Source:HGNC Symbol;Acc:HGNC:4381]	-0.543702	3.97655	-4.93469	9.62678e-06	0.000125572	3.39362	0.00075
Testis	ENSG00000128791	TWSG1	twisted gastrulation BMP signaling modulator 1 [Source:HGNC Symbol;Acc:HGNC:12429]	-1.26009	3.13722	-4.93389	9.65306e-06	0.000125691	3.37645	0.08
Testis	ENSG00000163596	ICA1L	islet cell autoantigen 1 like [Source:HGNC Symbol;Acc:HGNC:14442]	-0.610693	7.12712	-4.93381	9.65563e-06	0.000125691	3.31063	0.0034
Testis	ENSG00000138193	PLCE1	phospholipase C epsilon 1 [Source:HGNC Symbol;Acc:HGNC:17175]	-1.59631	2.27667	-4.93315	9.67751e-06	0.000125847	3.30194	0.11
Testis	ENSG00000182621	PLCB1	phospholipase C beta 1 [Source:HGNC Symbol;Acc:HGNC:15917]	-1.63737	2.57297	-4.9316	9.72894e-06	0.000126387	3.33422	0.041
Testis	ENSG00000151773	CCDC122	coiled-coil domain containing 122 [Source:HGNC Symbol;Acc:HGNC:26478]	-0.550077	4.28656	-4.9309	9.75246e-06	0.000126563	3.3779	0.0037
Testis	ENSG00000167004	PDIA3	protein disulfide isomerase family A member 3 [Source:HGNC Symbol;Acc:HGNC:4606]	0.388533	9.94593	4.92957	9.79677e-06	0.000127009	3.27498	0.34
Testis	ENSG00000183397	C19orf71	chromosome 19 open reading frame 71 [Source:HGNC Symbol;Acc:HGNC:34496]	0.779649	7.97036	4.92881	9.82211e-06	0.000127208	3.28846	0.3
Testis	ENSG00000131711	MAP1B	microtubule associated protein 1B [Source:HGNC Symbol;Acc:HGNC:6836]	-1.08592	6.97802	-4.92812	9.84561e-06	0.000127383	3.29428	0.091
Testis	ENSG00000165288	BRWD3	bromodomain and WD repeat domain containing 3 [Source:HGNC Symbol;Acc:HGNC:17342]	-0.883476	4.98988	-4.92736	9.87105e-06	0.000127539	3.34636	0.044
Testis	ENSG00000261587	TMEM249	transmembrane protein 249 [Source:HGNC Symbol;Acc:HGNC:44155]	1.09992	5.19298	4.92688	9.8873e-06	0.000127539	3.35446	0.052
Testis	ENSG00000148335	NTMT1	N-terminal Xaa-Pro-Lys N-methyltransferase 1 [Source:HGNC Symbol;Acc:HGNC:23373]	0.559377	6.95471	4.92687	9.88773e-06	0.000127539	3.29909	0.2
Testis	ENSG00000101158	NELFCD	negative elongation factor complex member C/D [Source:HGNC Symbol;Acc:HGNC:15934]	0.340916	6.32979	4.92358	9.99954e-06	0.00012885	3.30317	0.008
Testis	ENSG00000138071	ACTR2	ARP2 actin-related protein 2 homolog (yeast) [Source:HGNC Symbol;Acc:HGNC:169]	-0.408379	7.80473	-4.9222	1.00467e-05	0.000129327	3.26686	0.00098
Testis	ENSG00000275740	RP11-449H3.3		-0.504206	7.063	-4.92123	1.00801e-05	0.000129568	3.27177	0.0024
Testis	ENSG00000154040	CABYR	calcium binding tyrosine-(Y)-phosphorylation regulated [Source:HGNC Symbol;Acc:HGNC:15569]	0.744841	9.42781	4.92107	1.00858e-05	0.000129568	3.25021	0.47
Testis	ENSG00000091527	CDV3	CDV3 homolog (mouse) [Source:HGNC Symbol;Acc:HGNC:26928]	0.766906	6.33617	4.92037	1.01099e-05	0.000129678	3.29602	0.26
Testis	ENSG00000146021	KLHL3	kelch like family member 3 [Source:HGNC Symbol;Acc:HGNC:6354]	-1.42568	3.09735	-4.92023	1.01147e-05	0.000129678	3.33759	0.12
Testis	ENSG00000115421	PAPOLG	poly(A) polymerase gamma [Source:HGNC Symbol;Acc:HGNC:14982]	-0.732456	4.03229	-4.91947	1.01411e-05	0.000129886	3.34502	0.033
Testis	ENSG00000213465	ARL2	ADP ribosylation factor like GTPase 2 [Source:HGNC Symbol;Acc:HGNC:693]	0.688978	7.86211	4.91907	1.01548e-05	0.00012993	3.25903	0.44
Testis	ENSG00000105619	TFPT	TCF3 (E2A) fusion partner (in childhood Leukemia) [Source:HGNC Symbol;Acc:HGNC:13630]	0.676196	6.64187	4.91823	1.01841e-05	0.000130174	3.28011	0.37
Testis	ENSG00000136492	BRIP1	BRCA1 interacting protein C-terminal helicase 1 [Source:HGNC Symbol;Acc:HGNC:20473]	-1.7865	1.20899	-4.91752	1.02088e-05	0.000130359	3.08147	0.11
Testis	ENSG00000256671	LIMS3L	LIM and senescent cell antigen-like domains 3-like [Source:HGNC Symbol;Acc:HGNC:39941]	-0.774726	4.89527	-4.91344	1.0352e-05	0.000131954	3.30841	0.04
Testis	ENSG00000121741	ZMYM2	zinc finger, MYM-type 2 [Source:HGNC Symbol;Acc:HGNC:12989]	-0.39026	7.47121	-4.91338	1.03544e-05	0.000131954	3.2412	0.0072
Testis	ENSG00000066422	ZBTB11	zinc finger and BTB domain containing 11 [Source:HGNC Symbol;Acc:HGNC:16740]	-0.740572	5.32402	-4.91129	1.04284e-05	0.000132764	3.28561	0.025
Testis	ENSG00000138767	CNOT6L	CCR4-NOT transcription complex subunit 6-like [Source:HGNC Symbol;Acc:HGNC:18042]	-0.603204	4.96195	-4.9087	1.05213e-05	0.000133813	3.29154	0.013
Testis	ENSG00000047346	FAM214A	family with sequence similarity 214 member A [Source:HGNC Symbol;Acc:HGNC:25609]	-0.767936	6.52715	-4.90756	1.05621e-05	0.000134198	3.2366	0.0095
Testis	ENSG00000100592	DAAM1	dishevelled associated activator of morphogenesis 1 [Source:HGNC Symbol;Acc:HGNC:18142]	-1.19099	4.06946	-4.90642	1.06035e-05	0.000134589	3.30255	0.081
Testis	ENSG00000124535	WRNIP1	Werner helicase interacting protein 1 [Source:HGNC Symbol;Acc:HGNC:20876]	0.430954	5.85958	4.90581	1.06255e-05	0.000134603	3.25945	0.0025
Testis	ENSG00000119231	SENP5	SUMO1/sentrin specific peptidase 5 [Source:HGNC Symbol;Acc:HGNC:28407]	-0.788442	4.13763	-4.90581	1.06257e-05	0.000134603	3.30059	0.027
Testis	ENSG00000025770	NCAPH2	non-SMC condensin II complex subunit H2 [Source:HGNC Symbol;Acc:HGNC:25071]	0.539877	5.06403	4.90551	1.06364e-05	0.000134604	3.2876	0.032
Testis	ENSG00000112511	PHF1	PHD finger protein 1 [Source:HGNC Symbol;Acc:HGNC:8919]	0.523175	6.7097	4.90503	1.06538e-05	0.00013469	3.23334	0.1
Testis	ENSG00000059758	CDK17	cyclin-dependent kinase 17 [Source:HGNC Symbol;Acc:HGNC:8750]	-0.988299	3.86165	-4.90413	1.06867e-05	0.000134973	3.29702	0.12
Testis	ENSG00000171766	GATM	glycine amidinotransferase (L-arginine:glycine amidinotransferase) [Source:HGNC Symbol;Acc:HGNC:4175]	-0.553114	7.77449	-4.90153	1.07821e-05	0.000136042	3.19812	0.016
Testis	ENSG00000199785	NA	NA	-2.45141	-1.26816	-4.90058	1.08171e-05	0.000136349	2.11472	0.016
Testis	ENSG00000116017	ARID3A	AT-rich interaction domain 3A [Source:HGNC Symbol;Acc:HGNC:3031]	0.815906	6.47834	4.89903	1.08746e-05	0.000136939	3.22198	0.099
Testis	ENSG00000165091	TMC1	transmembrane channel like 1 [Source:HGNC Symbol;Acc:HGNC:16513]	-0.570239	3.82913	-4.89862	1.08896e-05	0.000136971	3.27961	0.00019
Testis	ENSG00000200795	NA	NA	-4.00864	4.37224	-4.89838	1.08987e-05	0.000136971	3.26903	0.00019
Testis	ENSG00000154997	SEPT14	septin 14 [Source:HGNC Symbol;Acc:HGNC:33280]	-0.692707	4.63189	-4.8974	1.09353e-05	0.000137295	3.26236	0.0015
Testis	ENSG00000160741	CRTC2	CREB regulated transcription coactivator 2 [Source:HGNC Symbol;Acc:HGNC:27301]	1.17171	4.61921	4.89702	1.09495e-05	0.000137338	3.27426	0.028
Testis	ENSG00000181544	FANCB	Fanconi anemia complementation group B [Source:HGNC Symbol;Acc:HGNC:3583]	-1.17551	1.76076	-4.89597	1.09889e-05	0.000137696	3.10961	0.023
Testis	ENSG00000164916	FOXK1	forkhead box K1 [Source:HGNC Symbol;Acc:HGNC:23480]	0.720588	3.83006	4.89501	1.10248e-05	0.000138011	3.26469	0.0019
Testis	ENSG00000101193	GID8	GID complex subunit 8 [Source:HGNC Symbol;Acc:HGNC:15857]	0.643958	4.96333	4.89456	1.10415e-05	0.000138084	3.2552	0.0054
Testis	ENSG00000096968	JAK2	Janus kinase 2 [Source:HGNC Symbol;Acc:HGNC:6192]	-1.38033	2.98762	-4.89416	1.1057e-05	0.000138142	3.24734	0.096
Testis	ENSG00000124207	CSE1L	CSE1 chromosome segregation 1-like (yeast) [Source:HGNC Symbol;Acc:HGNC:2431]	-0.922329	3.18892	-4.893	1.11006e-05	0.000138551	3.25283	0.0079
Testis	ENSG00000177225	PDDC1	Parkinson disease 7 domain containing 1 [Source:HGNC Symbol;Acc:HGNC:26616]	0.775144	5.20331	4.89101	1.11765e-05	0.00013924	3.23942	0.0015
Testis	ENSG00000162174	ASRGL1	asparaginase like 1 [Source:HGNC Symbol;Acc:HGNC:16448]	0.470861	9.16762	4.8908	1.11842e-05	0.00013924	3.15289	0.36
Testis	ENSG00000164134	NAA15	N(alpha)-acetyltransferase 15, NatA auxiliary subunit [Source:HGNC Symbol;Acc:HGNC:30782]	-0.39806	6.91433	-4.89069	1.11886e-05	0.00013924	3.17689	0.0023
Testis	ENSG00000185290	NUPR2	nuclear protein 2, transcriptional regulator [Source:HGNC Symbol;Acc:HGNC:44164]	1.00879	5.80996	4.88997	1.12162e-05	0.000139447	3.20722	0.0035
Testis	ENSG00000167637	ZNF283	zinc finger protein 283 [Source:HGNC Symbol;Acc:HGNC:13077]	-0.979199	2.58057	-4.88797	1.12928e-05	0.000140263	3.19174	0.033
Testis	ENSG00000176853	FAM91A1	family with sequence similarity 91 member A1 [Source:HGNC Symbol;Acc:HGNC:26306]	-0.591302	6.62691	-4.88722	1.13217e-05	0.000140484	3.1698	0.02
Testis	ENSG00000110711	AIP	aryl hydrocarbon receptor interacting protein [Source:HGNC Symbol;Acc:HGNC:358]	0.508875	3.91399	4.88652	1.13488e-05	0.000140683	3.23956	0.0066
Testis	ENSG00000119041	GTF3C3	general transcription factor IIIC subunit 3 [Source:HGNC Symbol;Acc:HGNC:4666]	-0.710433	5.21101	-4.88585	1.1375e-05	0.000140871	3.20889	0.063
Testis	ENSG00000170469	SPATA24	spermatogenesis associated 24 [Source:HGNC Symbol;Acc:HGNC:27322]	0.663296	8.15936	4.88406	1.14446e-05	0.000141507	3.14033	0.37
Testis	ENSG00000197323	TRIM33	tripartite motif containing 33 [Source:HGNC Symbol;Acc:HGNC:16290]	-0.777294	3.70675	-4.88372	1.14578e-05	0.000141507	3.23272	0.0044
Testis	ENSG00000196428	TSC22D2	TSC22 domain family member 2 [Source:HGNC Symbol;Acc:HGNC:29095]	-0.634436	4.53964	-4.88343	1.14693e-05	0.000141507	3.22145	0.042
Testis	ENSG00000119522	DENND1A	DENN/MADD domain containing 1A [Source:HGNC Symbol;Acc:HGNC:29324]	-0.705255	4.04547	-4.88339	1.14709e-05	0.000141507	3.23033	0.014
Testis	ENSG00000105549	THEG	theg spermatid protein [Source:HGNC Symbol;Acc:HGNC:13706]	0.863794	8.0026	4.88286	1.14913e-05	0.000141545	3.13894	0.51
Testis	ENSG00000123552	USP45	ubiquitin specific peptidase 45 [Source:HGNC Symbol;Acc:HGNC:20080]	-0.986448	2.57733	-4.88249	1.15061e-05	0.000141545	3.18503	0.024
Testis	ENSG00000065978	YBX1	Y-box binding protein 1 [Source:HGNC Symbol;Acc:HGNC:8014]	0.500203	6.97427	4.88246	1.15073e-05	0.000141545	3.15372	0.43
Testis	ENSG00000178567	EPM2AIP1	EPM2A (laforin) interacting protein 1 [Source:HGNC Symbol;Acc:HGNC:19735]	-1.65438	2.59361	-4.88168	1.15378e-05	0.000141778	3.18711	0.16
Testis	ENSG00000179152	TCAIM	T-cell activation inhibitor, mitochondrial [Source:HGNC Symbol;Acc:HGNC:25241]	-0.616738	3.21312	-4.88141	1.15485e-05	0.000141778	3.21028	0.00039
Testis	ENSG00000148516	ZEB1	zinc finger E-box binding homeobox 1 [Source:HGNC Symbol;Acc:HGNC:11642]	-0.625904	4.06419	-4.87963	1.16188e-05	0.000142351	3.21904	0.00091
Testis	ENSG00000164509	IL31RA	interleukin 31 receptor A [Source:HGNC Symbol;Acc:HGNC:18969]	-1.49391	1.91071	-4.8794	1.16278e-05	0.000142351	3.10298	0.059
Testis	ENSG00000242028	HYPK	huntingtin interacting protein K [Source:HGNC Symbol;Acc:HGNC:18418]	0.517591	5.91326	4.87923	1.16345e-05	0.000142351	3.17563	0.15
Testis	ENSG00000105438	KDELR1	KDEL endoplasmic reticulum protein retention receptor 1 [Source:HGNC Symbol;Acc:HGNC:6304]	0.396618	7.39398	4.87901	1.16432e-05	0.000142351	3.13508	0.09
Testis	ENSG00000139116	KIF21A	kinesin family member 21A [Source:HGNC Symbol;Acc:HGNC:19349]	-1.42125	5.42853	-4.87871	1.16555e-05	0.000142351	3.17466	0.14
Testis	ENSG00000135821	GLUL	glutamate-ammonia ligase [Source:HGNC Symbol;Acc:HGNC:4341]	0.495367	9.66764	4.87813	1.16784e-05	0.000142351	3.10899	0.42
Testis	ENSG00000047410	TPR	translocated promoter region, nuclear basket protein [Source:HGNC Symbol;Acc:HGNC:12017]	-0.611074	7.4915	-4.87791	1.16872e-05	0.000142351	3.12523	0.017
Testis	ENSG00000204310	AGPAT1	1-acylglycerol-3-phosphate O-acyltransferase 1 [Source:HGNC Symbol;Acc:HGNC:324]	0.582592	6.45997	4.87774	1.1694e-05	0.000142351	3.1535	0.16
Testis	ENSG00000113282	CLINT1	clathrin interactor 1 [Source:HGNC Symbol;Acc:HGNC:23186]	-0.759271	5.00944	-4.87751	1.1703e-05	0.000142351	3.18953	0.042
Testis	ENSG00000152332	UHMK1	U2AF homology motif (UHM) kinase 1 [Source:HGNC Symbol;Acc:HGNC:19683]	-2.13055	1.45	-4.87741	1.1707e-05	0.000142351	3.02132	0.062
Testis	ENSG00000008128	CDK11A	cyclin-dependent kinase 11A [Source:HGNC Symbol;Acc:HGNC:1730]	0.777246	5.5258	4.8766	1.17394e-05	0.000142609	3.18474	0.0045
Testis	ENSG00000176087	SLC35A4	solute carrier family 35 member A4 [Source:HGNC Symbol;Acc:HGNC:20753]	0.912668	5.18373	4.87556	1.17814e-05	0.000142982	3.19026	0.019
Testis	ENSG00000085719	CPNE3	copine III [Source:HGNC Symbol;Acc:HGNC:2316]	-1.11901	3.98777	-4.87326	1.18739e-05	0.000143847	3.19922	0.29
Testis	ENSG00000044012	GUCA2B	guanylate cyclase activator 2B [Source:HGNC Symbol;Acc:HGNC:4683]	2.0866	-0.462983	4.87323	1.18752e-05	0.000143847	1.77178	0.0087
Testis	ENSG00000110330	BIRC2	baculoviral IAP repeat containing 2 [Source:HGNC Symbol;Acc:HGNC:590]	-0.423028	6.72391	-4.87013	1.20015e-05	0.000145238	3.11361	0.0097
Testis	ENSG00000148943	LIN7C	lin-7 homolog C (C. elegans) [Source:HGNC Symbol;Acc:HGNC:17789]	-0.996268	4.75434	-4.86877	1.2057e-05	0.000145772	3.16714	0.25
Testis	ENSG00000102962	CCL22	chemokine (C-C motif) ligand 22 [Source:HGNC Symbol;Acc:HGNC:10621]	1.05029	6.86787	4.86808	1.20854e-05	0.000145976	3.11769	0.52
Testis	ENSG00000104957	CCDC130	coiled-coil domain containing 130 [Source:HGNC Symbol;Acc:HGNC:28118]	0.554265	7.42287	4.86646	1.21522e-05	0.000146551	3.09396	0.65
Testis	ENSG00000115257	PCSK4	proprotein convertase subtilisin/kexin type 4 [Source:HGNC Symbol;Acc:HGNC:8746]	0.550309	7.8978	4.86606	1.21691e-05	0.000146551	3.08425	0.3
Testis	ENSG00000106268	NUDT1	nudix hydrolase 1 [Source:HGNC Symbol;Acc:HGNC:8048]	0.670197	2.62876	4.86604	1.21699e-05	0.000146551	3.08434	0.0017
Testis	ENSG00000115966	ATF2	activating transcription factor 2 [Source:HGNC Symbol;Acc:HGNC:784]	-0.940406	4.27755	-4.86582	1.2179e-05	0.000146551	3.16933	0.059
Testis	ENSG00000179361	ARID3B	AT-rich interaction domain 3B [Source:HGNC Symbol;Acc:HGNC:14350]	0.662321	5.61226	4.86333	1.22826e-05	0.000147658	3.13486	0.099
Testis	ENSG00000276027	NA	NA	-2.55707	0.239045	-4.86244	1.23198e-05	0.000147966	2.6305	0.099
Testis	ENSG00000143368	SF3B4	splicing factor 3b subunit 4 [Source:HGNC Symbol;Acc:HGNC:10771]	0.699024	7.24809	4.86118	1.23732e-05	0.000148467	3.08202	0.67
Testis	ENSG00000204644	ZFP57	ZFP57 zinc finger protein [Source:HGNC Symbol;Acc:HGNC:18791]	1.65007	1.1003	4.85864	1.24806e-05	0.00014954	2.69923	0.0043
Testis	ENSG00000169247	SH3TC2	SH3 domain and tetratricopeptide repeats 2 [Source:HGNC Symbol;Acc:HGNC:29427]	-0.919201	4.40296	-4.85851	1.24861e-05	0.00014954	3.14247	0.017
Testis	ENSG00000137075	RNF38	ring finger protein 38 [Source:HGNC Symbol;Acc:HGNC:18052]	0.677425	8.7196	4.85811	1.25032e-05	0.000149603	3.05137	0.44
Testis	ENSG00000123329	ARHGAP9	Rho GTPase activating protein 9 [Source:HGNC Symbol;Acc:HGNC:14130]	0.900808	2.14471	4.85769	1.25208e-05	0.000149674	2.98956	0.00079
Testis	ENSG00000204950	LRRC10B	leucine rich repeat containing 10B [Source:HGNC Symbol;Acc:HGNC:37215]	1.02968	3.40572	4.85638	1.25768e-05	0.000150202	3.13288	0.0021
Testis	ENSG00000132466	ANKRD17	ankyrin repeat domain 17 [Source:HGNC Symbol;Acc:HGNC:23575]	-0.98527	6.37149	-4.85512	1.26309e-05	0.000150695	3.07027	0.099
Testis	ENSG00000149136	SSRP1	structure specific recognition protein 1 [Source:HGNC Symbol;Acc:HGNC:11327]	0.426348	7.61765	4.85474	1.26476e-05	0.000150695	3.05301	0.33
Testis	ENSG00000274810	NPHP3-ACAD11	NPHP3-ACAD11 readthrough (NMD candidate) [Source:HGNC Symbol;Acc:HGNC:48351]	-1.78011	1.93568	-4.8546	1.26536e-05	0.000150695	3.03956	0.11
Testis	ENSG00000100330	MTMR3	myotubularin related protein 3 [Source:HGNC Symbol;Acc:HGNC:7451]	-0.668813	6.42755	-4.85364	1.26949e-05	0.000150922	3.06564	0.042
Testis	ENSG00000158796	DEDD	death effector domain containing [Source:HGNC Symbol;Acc:HGNC:2755]	0.531547	6.90588	4.85357	1.26982e-05	0.000150922	3.06302	0.48
Testis	ENSG00000115020	PIKFYVE	phosphoinositide kinase, FYVE finger containing [Source:HGNC Symbol;Acc:HGNC:23785]	-1.3365	4.21679	-4.85333	1.27082e-05	0.000150922	3.13126	0.11
Testis	ENSG00000055609	KMT2C	lysine (K)-specific methyltransferase 2C [Source:HGNC Symbol;Acc:HGNC:13726]	-2.47946	1.20382	-4.85226	1.27546e-05	0.000151226	2.86395	0.12
Testis	ENSG00000167525	PROCA1	protein interacting with cyclin A1 [Source:HGNC Symbol;Acc:HGNC:28600]	0.815478	9.40478	4.85219	1.27576e-05	0.000151226	3.02645	0.51
Testis	ENSG00000108465	CDK5RAP3	CDK5 regulatory subunit associated protein 3 [Source:HGNC Symbol;Acc:HGNC:18673]	0.490534	6.26054	4.85169	1.27793e-05	0.000151342	3.07427	0.34
Testis	ENSG00000132002	DNAJB1	DnaJ heat shock protein family (Hsp40) member B1 [Source:HGNC Symbol;Acc:HGNC:5270]	0.544851	8.60743	4.85081	1.2818e-05	0.000151614	3.02786	0.51
Testis	ENSG00000085832	EPS15	epidermal growth factor receptor pathway substrate 15 [Source:HGNC Symbol;Acc:HGNC:3419]	-0.503968	7.86018	-4.85015	1.28467e-05	0.000151614	3.03155	0.0032
Testis	ENSG00000001629	ANKIB1	ankyrin repeat and IBR domain containing 1 [Source:HGNC Symbol;Acc:HGNC:22215]	-0.714236	5.18598	-4.85013	1.28474e-05	0.000151614	3.09395	0.015
Testis	ENSG00000114030	KPNA1	karyopherin alpha 1 [Source:HGNC Symbol;Acc:HGNC:6394]	-0.840299	4.39002	-4.85008	1.28499e-05	0.000151614	3.12016	0.047
Testis	ENSG00000101940	WDR13	WD repeat domain 13 [Source:HGNC Symbol;Acc:HGNC:14352]	0.602475	3.88902	4.84919	1.28889e-05	0.000151934	3.12204	0.025
Testis	ENSG00000139218	SCAF11	SR-related CTD-associated factor 11 [Source:HGNC Symbol;Acc:HGNC:10784]	-0.907874	5.30353	-4.84809	1.29371e-05	0.000152361	3.08349	0.21
Testis	ENSG00000125630	POLR1B	polymerase (RNA) I polypeptide B [Source:HGNC Symbol;Acc:HGNC:20454]	-0.790677	3.9391	-4.84744	1.29657e-05	0.000152557	3.11839	0.044
Testis	ENSG00000138593	SECISBP2L	SECIS binding protein 2-like [Source:HGNC Symbol;Acc:HGNC:28997]	-0.800247	6.07886	-4.84602	1.30288e-05	0.000153158	3.05044	0.17
Testis	ENSG00000023516	AKAP11	A-kinase anchoring protein 11 [Source:HGNC Symbol;Acc:HGNC:369]	-0.57242	7.85438	-4.84518	1.3066e-05	0.000153453	3.0144	0.0046
Testis	ENSG00000058272	PPP1R12A	protein phosphatase 1 regulatory subunit 12A [Source:HGNC Symbol;Acc:HGNC:7618]	-0.76582	4.58676	-4.84485	1.30804e-05	0.000153454	3.09864	0.023
Testis	ENSG00000104218	CSPP1	centrosome and spindle pole associated protein 1 [Source:HGNC Symbol;Acc:HGNC:26193]	-0.348918	7.22783	-4.84463	1.30902e-05	0.000153454	3.02149	0.014
Testis	ENSG00000065675	PRKCQ	protein kinase C, theta [Source:HGNC Symbol;Acc:HGNC:9410]	0.929109	6.52605	4.84284	1.31703e-05	0.000154175	3.04069	0.24
Testis	ENSG00000183751	TBL3	transducin (beta)-like 3 [Source:HGNC Symbol;Acc:HGNC:11587]	0.441562	6.13093	4.84272	1.31759e-05	0.000154175	3.04785	0.065
Testis	ENSG00000213085	CFAP45	cilia and flagella associated protein 45 [Source:HGNC Symbol;Acc:HGNC:17229]	0.754906	7.42832	4.84152	1.32296e-05	0.000154662	3.01307	0.29
Testis	ENSG00000165029	ABCA1	ATP binding cassette subfamily A member 1 [Source:HGNC Symbol;Acc:HGNC:29]	-3.20248	2.53462	-4.84083	1.32607e-05	0.000154883	3.05245	0.12
Testis	ENSG00000142513	ACPT	acid phosphatase, testicular [Source:HGNC Symbol;Acc:HGNC:14376]	0.735046	4.78897	4.83999	1.32989e-05	0.000155083	3.08663	0.036
Testis	ENSG00000134444	KIAA1468	KIAA1468 [Source:HGNC Symbol;Acc:HGNC:29289]	-0.792652	4.84006	-4.83991	1.33022e-05	0.000155083	3.07353	0.061
Testis	ENSG00000141456	PELP1	proline, glutamate and leucine rich protein 1 [Source:HGNC Symbol;Acc:HGNC:30134]	0.635815	4.98644	4.83956	1.33184e-05	0.00015513	3.07906	0.014
Testis	ENSG00000105810	CDK6	cyclin-dependent kinase 6 [Source:HGNC Symbol;Acc:HGNC:1777]	-0.814845	4.90247	-4.83859	1.33623e-05	0.000155499	3.06944	0.012
Testis	ENSG00000106868	SUSD1	sushi domain containing 1 [Source:HGNC Symbol;Acc:HGNC:25413]	-0.994766	2.57555	-4.83753	1.34106e-05	0.000155793	3.04641	0.021
Testis	ENSG00000158122	AAED1	AhpC/TSA antioxidant enzyme domain containing 1 [Source:HGNC Symbol;Acc:HGNC:16881]	-1.30084	1.59038	-4.8375	1.3412e-05	0.000155793	2.89655	0.048
Testis	ENSG00000186432	KPNA4	karyopherin alpha 4 (importin alpha 3) [Source:HGNC Symbol;Acc:HGNC:6397]	-0.769075	4.2564	-4.83705	1.34324e-05	0.000155887	3.08046	0.026
Testis	ENSG00000142910	TINAGL1	tubulointerstitial nephritis antigen-like 1 [Source:HGNC Symbol;Acc:HGNC:19168]	0.641402	4.87644	4.83636	1.34639e-05	0.00015611	3.07365	0.0013
Testis	ENSG00000198258	UBL5	ubiquitin like 5 [Source:HGNC Symbol;Acc:HGNC:13736]	0.723843	7.05762	4.83509	1.35222e-05	0.000156644	3.00331	0.24
Testis	ENSG00000064313	TAF2	TATA-box binding protein associated factor 2 [Source:HGNC Symbol;Acc:HGNC:11536]	-0.851051	5.38243	-4.83475	1.35378e-05	0.000156681	3.03749	0.12
Testis	ENSG00000163104	SMARCAD1	SWI/SNF-related, matrix-associated actin-dependent regulator of chromatin, subfamily a, containing DEAD/H box 1 [Source:HGNC Symbol;Acc:HGNC:18398]	-0.731208	4.97279	-4.83421	1.35628e-05	0.000156828	3.05137	0.024
Testis	ENSG00000122218	COPA	coatomer protein complex subunit alpha [Source:HGNC Symbol;Acc:HGNC:2230]	-0.600277	7.7015	-4.83233	1.365e-05	0.000157693	2.97525	0.051
Testis	ENSG00000113916	BCL6	B-cell CLL/lymphoma 6 [Source:HGNC Symbol;Acc:HGNC:1001]	0.63913	4.65648	4.83204	1.36633e-05	0.000157703	3.06595	0.043
Testis	ENSG00000073598	FNDC8	fibronectin type III domain containing 8 [Source:HGNC Symbol;Acc:HGNC:25286]	0.822046	8.48302	4.8301	1.37539e-05	0.000158483	2.96249	0.41
Testis	ENSG00000101182	PSMA7	proteasome subunit alpha 7 [Source:HGNC Symbol;Acc:HGNC:9536]	0.485993	6.10106	4.82988	1.37642e-05	0.000158483	3.00994	0.022
Testis	ENSG00000108387	SEPT4	septin 4 [Source:HGNC Symbol;Acc:HGNC:9165]	0.730045	6.50835	4.82979	1.37681e-05	0.000158483	2.99872	0.22
Testis	ENSG00000130733	YIPF2	Yip1 domain family member 2 [Source:HGNC Symbol;Acc:HGNC:28476]	0.431614	6.70253	4.82944	1.37849e-05	0.000158526	2.98919	0.19
Testis	ENSG00000113552	GNPDA1	glucosamine-6-phosphate deaminase 1 [Source:HGNC Symbol;Acc:HGNC:4417]	0.345948	5.50409	4.82918	1.37968e-05	0.000158526	3.0267	0.067
Testis	ENSG00000174939	ASPHD1	aspartate beta-hydroxylase domain containing 1 [Source:HGNC Symbol;Acc:HGNC:27380]	1.36853	0.306756	4.82866	1.38214e-05	0.000158666	2.34316	0.00045
Testis	ENSG00000188419	CHM	choroideremia (Rab escort protein 1) [Source:HGNC Symbol;Acc:HGNC:1940]	-1.43959	2.80525	-4.82809	1.38479e-05	0.000158827	3.03249	0.081
Testis	ENSG00000110367	DDX6	DEAD (Asp-Glu-Ala-Asp) box helicase 6 [Source:HGNC Symbol;Acc:HGNC:2747]	-0.838404	8.03889	-4.82691	1.39037e-05	0.000159324	2.95309	0.055
Testis	ENSG00000110200	ANAPC15	anaphase promoting complex subunit 15 [Source:HGNC Symbol;Acc:HGNC:24531]	0.35614	5.75602	4.82464	1.40118e-05	0.000160281	3.00244	0.042
Testis	ENSG00000103227	LMF1	lipase maturation factor 1 [Source:HGNC Symbol;Acc:HGNC:14154]	0.382845	5.3633	4.82462	1.40125e-05	0.000160281	3.01553	0.0034
Testis	ENSG00000074800	ENO1	enolase 1, (alpha) [Source:HGNC Symbol;Acc:HGNC:3350]	0.346521	8.56103	4.82346	1.4068e-05	0.000160772	2.94002	0.19
Testis	ENSG00000112282	MED23	mediator complex subunit 23 [Source:HGNC Symbol;Acc:HGNC:2372]	-1.81345	2.14944	-4.82301	1.40894e-05	0.000160813	2.96512	0.14
Testis	ENSG00000091640	SPAG7	sperm associated antigen 7 [Source:HGNC Symbol;Acc:HGNC:11216]	0.495776	6.58579	4.82285	1.40969e-05	0.000160813	2.97206	0.32
Testis	ENSG00000164074	ABHD18	abhydrolase domain containing 18 [Source:HGNC Symbol;Acc:HGNC:26111]	-0.557353	3.14233	-4.82097	1.41875e-05	0.000161702	3.02092	0.0046
Testis	ENSG00000129493	HEATR5A	HEAT repeat containing 5A [Source:HGNC Symbol;Acc:HGNC:20276]	-1.09965	4.95082	-4.82064	1.42034e-05	0.000161739	3.00829	0.31
Testis	ENSG00000070010	UFD1L	ubiquitin fusion degradation 1 like (yeast) [Source:HGNC Symbol;Acc:HGNC:12520]	0.29685	6.29935	4.81926	1.42702e-05	0.00016228	2.96644	0.24
Testis	ENSG00000159069	FBXW5	F-box and WD repeat domain containing 5 [Source:HGNC Symbol;Acc:HGNC:13613]	0.629235	6.86506	4.81913	1.42764e-05	0.00016228	2.95188	0.029
Testis	ENSG00000164983	TMEM65	transmembrane protein 65 [Source:HGNC Symbol;Acc:HGNC:25203]	-1.50326	1.68045	-4.81877	1.42941e-05	0.000162335	2.86339	0.048
Testis	ENSG00000112419	PHACTR2	phosphatase and actin regulator 2 [Source:HGNC Symbol;Acc:HGNC:20956]	-1.13231	1.72973	-4.8182	1.43214e-05	0.000162415	2.8599	0.04
Testis	ENSG00000120675	DNAJC15	DnaJ heat shock protein family (Hsp40) member C15 [Source:HGNC Symbol;Acc:HGNC:20325]	0.397307	5.81895	4.8181	1.43266e-05	0.000162415	2.97864	0.068
Testis	ENSG00000125409	TEKT3	tektin 3 [Source:HGNC Symbol;Acc:HGNC:14293]	0.766199	8.05223	4.81731	1.43648e-05	0.000162704	2.92539	0.39
Testis	ENSG00000213213	CCDC183	coiled-coil domain containing 183 [Source:HGNC Symbol;Acc:HGNC:28236]	0.880205	6.81767	4.81679	1.43904e-05	0.000162848	2.94634	0.15
Testis	ENSG00000100580	TMED8	transmembrane p24 trafficking protein family member 8 [Source:HGNC Symbol;Acc:HGNC:18633]	-1.47952	-0.00663151	-4.81573	1.44421e-05	0.000163288	2.38088	0.11
Testis	ENSG00000124575	HIST1H1D	histone cluster 1, H1d [Source:HGNC Symbol;Acc:HGNC:4717]	-2.5052	3.02539	-4.81486	1.4485e-05	0.000163628	3.00622	0.12
Testis	ENSG00000230989	HSBP1	heat shock factor binding protein 1 [Source:HGNC Symbol;Acc:HGNC:5203]	0.761793	6.00133	4.81183	1.46351e-05	0.000165049	2.95904	0.3
Testis	ENSG00000156515	HK1	hexokinase 1 [Source:HGNC Symbol;Acc:HGNC:4922]	0.671855	8.90934	4.81179	1.46368e-05	0.000165049	2.89931	0.54
Testis	ENSG00000178950	GAK	cyclin G associated kinase [Source:HGNC Symbol;Acc:HGNC:4113]	0.599306	6.1766	4.81139	1.46571e-05	0.000165122	2.9455	0.0014
Testis	ENSG00000140481	CCDC33	coiled-coil domain containing 33 [Source:HGNC Symbol;Acc:HGNC:26552]	0.731137	7.12252	4.81114	1.46692e-05	0.000165122	2.92125	0.38
Testis	ENSG00000141741	MIEN1	migration and invasion enhancer 1 [Source:HGNC Symbol;Acc:HGNC:28230]	0.393864	5.38949	4.80884	1.47842e-05	0.00016627	2.96623	0.07
Testis	ENSG00000204463	BAG6	BCL2 associated athanogene 6 [Source:HGNC Symbol;Acc:HGNC:13919]	0.536241	10.3108	4.80811	1.48212e-05	0.000166539	2.87795	0.44
Testis	ENSG00000110697	PITPNM1	phosphatidylinositol transfer protein, membrane associated 1 [Source:HGNC Symbol;Acc:HGNC:9003]	0.547001	5.38046	4.80729	1.48626e-05	0.000166741	2.96149	0.015
Testis	ENSG00000101751	POLI	polymerase (DNA directed) iota [Source:HGNC Symbol;Acc:HGNC:9182]	-0.493782	4.2319	-4.80723	1.48654e-05	0.000166741	2.98783	0.0021
Testis	ENSG00000196655	TRAPPC4	trafficking protein particle complex 4 [Source:HGNC Symbol;Acc:HGNC:19943]	0.333109	6.21164	4.80692	1.48811e-05	0.00016677	2.92926	0.11
Testis	ENSG00000050748	MAPK9	mitogen-activated protein kinase 9 [Source:HGNC Symbol;Acc:HGNC:6886]	-0.725183	4.45847	-4.8039	1.50348e-05	0.000168344	2.97157	0.025
Testis	ENSG00000108556	CHRNE	cholinergic receptor, nicotinic epsilon [Source:HGNC Symbol;Acc:HGNC:1966]	0.655245	4.1623	4.80141	1.5162e-05	0.00016962	2.97316	0.02
Testis	ENSG00000167797	CDK2AP2	cyclin-dependent kinase 2 associated protein 2 [Source:HGNC Symbol;Acc:HGNC:30833]	0.538651	4.38428	4.80059	1.52046e-05	0.000169947	2.96949	0.0051
Testis	ENSG00000206203	TSSK2	testis-specific serine kinase 2 [Source:HGNC Symbol;Acc:HGNC:11401]	0.684033	9.47521	4.79971	1.525e-05	0.000170305	2.85544	0.39
Testis	ENSG00000054267	ARID4B	AT-rich interaction domain 4B [Source:HGNC Symbol;Acc:HGNC:15550]	-0.415187	8.21242	-4.7992	1.52762e-05	0.000170449	2.86189	0.005
Testis	ENSG00000110108	TMEM109	transmembrane protein 109 [Source:HGNC Symbol;Acc:HGNC:28771]	0.770376	3.76972	4.79592	1.54475e-05	0.000172128	2.95181	0.00015
Testis	ENSG00000204217	BMPR2	bone morphogenetic protein receptor type II [Source:HGNC Symbol;Acc:HGNC:1078]	-1.25492	5.07657	-4.7958	1.54538e-05	0.000172128	2.92252	0.096
Testis	ENSG00000065989	PDE4A	phosphodiesterase 4A [Source:HGNC Symbol;Acc:HGNC:8780]	0.908402	6.09478	4.79524	1.5483e-05	0.000172303	2.90289	0.34
Testis	ENSG00000203724	C1orf53	chromosome 1 open reading frame 53 [Source:HGNC Symbol;Acc:HGNC:30003]	0.619577	2.97556	4.79442	1.55262e-05	0.000172633	2.9192	0.0028
Testis	ENSG00000160216	AGPAT3	1-acylglycerol-3-phosphate O-acyltransferase 3 [Source:HGNC Symbol;Acc:HGNC:326]	0.666826	5.32749	4.79406	1.55452e-05	0.000172693	2.92242	0.23
Testis	ENSG00000105664	COMP	cartilage oligomeric matrix protein [Source:HGNC Symbol;Acc:HGNC:2227]	0.870407	7.85652	4.79155	1.56784e-05	0.000174021	2.84462	0.011
Testis	ENSG00000107262	BAG1	BCL2 associated athanogene 1 [Source:HGNC Symbol;Acc:HGNC:937]	0.297341	7.89006	4.78842	1.58455e-05	0.000175686	2.83359	0.31
Testis	ENSG00000137872	SEMA6D	sema domain, transmembrane domain (TM), and cytoplasmic domain, (semaphorin) 6D [Source:HGNC Symbol;Acc:HGNC:16770]	-1.42094	2.13789	-4.78822	1.5856e-05	0.000175686	2.85105	0.027
Testis	ENSG00000050438	SLC4A8	solute carrier family 4, sodium bicarbonate cotransporter, member 8 [Source:HGNC Symbol;Acc:HGNC:11034]	-1.21212	4.72541	-4.78645	1.5952e-05	0.000176596	2.89898	0.17
Testis	ENSG00000198455	ZXDB	zinc finger, X-linked, duplicated B [Source:HGNC Symbol;Acc:HGNC:13199]	-1.44296	1.63288	-4.78461	1.60518e-05	0.000177546	2.75597	0.05
Testis	ENSG00000132635	PCED1A	PC-esterase domain containing 1A [Source:HGNC Symbol;Acc:HGNC:16212]	0.580594	5.18814	4.78382	1.60947e-05	0.000177866	2.89676	0.044
Testis	ENSG00000169083	AR	androgen receptor [Source:HGNC Symbol;Acc:HGNC:644]	-2.45116	1.62576	-4.78284	1.61482e-05	0.000178246	2.78	0.15
Testis	ENSG00000086200	IPO11	importin 11 [Source:HGNC Symbol;Acc:HGNC:20628]	-1.07439	2.1519	-4.78268	1.61571e-05	0.000178246	2.84711	0.025
Testis	ENSG00000182253	SYNM	synemin [Source:HGNC Symbol;Acc:HGNC:24466]	-2.0496	1.02076	-4.78206	1.61908e-05	0.000178463	2.57332	0.057
Testis	ENSG00000205177	C11orf91	chromosome 11 open reading frame 91 [Source:HGNC Symbol;Acc:HGNC:34444]	0.829875	3.98542	4.78029	1.62887e-05	0.000179387	2.90835	0.0064
Testis	ENSG00000130479	MAP1S	microtubule associated protein 1S [Source:HGNC Symbol;Acc:HGNC:15715]	0.534449	5.79974	4.77967	1.63226e-05	0.000179605	2.86057	0.031
Testis	ENSG00000101347	SAMHD1	SAM domain and HD domain 1 [Source:HGNC Symbol;Acc:HGNC:15925]	-1.06192	0.981689	-4.7793	1.63431e-05	0.000179675	2.54172	0.00034
Testis	ENSG00000124357	NAGK	N-acetylglucosamine kinase [Source:HGNC Symbol;Acc:HGNC:17174]	0.523112	4.78771	4.77904	1.63575e-05	0.000179678	2.89467	0.013
Testis	ENSG00000170921	TANC2	tetratricopeptide repeat, ankyrin repeat and coiled-coil containing 2 [Source:HGNC Symbol;Acc:HGNC:30212]	-1.38715	3.02924	-4.77788	1.64222e-05	0.000180233	2.89361	0.053
Testis	ENSG00000118762	PKD2	polycystic kidney disease 2 (autosomal dominant) [Source:HGNC Symbol;Acc:HGNC:9009]	-1.36994	2.34799	-4.77748	1.64445e-05	0.000180323	2.84389	0.044
Testis	ENSG00000180917	CMTR2	cap methyltransferase 2 [Source:HGNC Symbol;Acc:HGNC:25635]	-0.688355	3.62219	-4.77703	1.64694e-05	0.000180441	2.89812	0.0077
Testis	ENSG00000106546	AHR	aryl hydrocarbon receptor [Source:HGNC Symbol;Acc:HGNC:348]	-1.04762	4.47625	-4.77618	1.65173e-05	0.000180729	2.88363	0.068
Testis	ENSG00000166220	TBATA	thymus, brain and testes associated [Source:HGNC Symbol;Acc:HGNC:23511]	0.827092	7.3763	4.77605	1.65241e-05	0.000180729	2.80378	0.42
Testis	ENSG00000204130	RUFY2	RUN and FYVE domain containing 2 [Source:HGNC Symbol;Acc:HGNC:19761]	-0.693337	4.74663	-4.77539	1.65612e-05	0.000180979	2.87189	0.029
Testis	ENSG00000173171	MTX1	metaxin 1 [Source:HGNC Symbol;Acc:HGNC:7504]	0.370818	6.0738	4.77455	1.66088e-05	0.000181344	2.83053	0.19
Testis	ENSG00000039650	PNKP	polynucleotide kinase 3'-phosphatase [Source:HGNC Symbol;Acc:HGNC:9154]	0.438994	5.00768	4.77234	1.67336e-05	0.00018248	2.86533	0.0092
Testis	ENSG00000085491	SLC25A24	solute carrier family 25 (mitochondrial carrier; phosphate carrier), member 24 [Source:HGNC Symbol;Acc:HGNC:20662]	-0.994827	2.52843	-4.7722	1.67415e-05	0.00018248	2.83822	0.036
Testis	ENSG00000168675	LDLRAD4	low density lipoprotein receptor class A domain containing 4 [Source:HGNC Symbol;Acc:HGNC:1224]	0.533953	3.51513	4.77137	1.67887e-05	0.000182687	2.87491	0.019
Testis	ENSG00000124588	NQO2	NAD(P)H dehydrogenase, quinone 2 [Source:HGNC Symbol;Acc:HGNC:7856]	0.566235	3.64339	4.77136	1.67893e-05	0.000182687	2.87344	0.00045
Testis	ENSG00000105053	VRK3	vaccinia related kinase 3 [Source:HGNC Symbol;Acc:HGNC:18996]	0.502744	7.51655	4.77054	1.68356e-05	0.000182808	2.78205	0.43
Testis	ENSG00000100138	SNU13	SNU13 homolog, small nuclear ribonucleoprotein (U4/U6.U5) [Source:HGNC Symbol;Acc:HGNC:7819]	0.408429	8.57275	4.77046	1.68406e-05	0.000182808	2.7682	0.54
Testis	ENSG00000205413	SAMD9	sterile alpha motif domain containing 9 [Source:HGNC Symbol;Acc:HGNC:1348]	-0.967937	3.51171	-4.77041	1.68434e-05	0.000182808	2.87639	0.0087
Testis	ENSG00000101189	MRGBP	MRG/MORF4L binding protein [Source:HGNC Symbol;Acc:HGNC:15866]	0.42302	7.26326	4.76824	1.69677e-05	0.000183882	2.77702	0.098
Testis	ENSG00000147526	TACC1	transforming, acidic coiled-coil containing protein 1 [Source:HGNC Symbol;Acc:HGNC:11522]	-1.73505	2.26633	-4.76817	1.69713e-05	0.000183882	2.81189	0.093
Testis	ENSG00000196586	MYO6	myosin VI [Source:HGNC Symbol;Acc:HGNC:7605]	-0.943257	4.79816	-4.7678	1.69928e-05	0.000183959	2.84594	0.095
Testis	ENSG00000254685	FPGT	fucose-1-phosphate guanylyltransferase [Source:HGNC Symbol;Acc:HGNC:3825]	-1.0986	1.6718	-4.76682	1.70492e-05	0.000184413	2.72361	0.049
Testis	ENSG00000213186	TRIM59	tripartite motif containing 59 [Source:HGNC Symbol;Acc:HGNC:30834]	-0.373607	6.46092	-4.76622	1.7084e-05	0.000184478	2.78232	0.015
Testis	ENSG00000157426	AASDH	aminoadipate-semialdehyde dehydrogenase [Source:HGNC Symbol;Acc:HGNC:23993]	-1.04834	2.89865	-4.76622	1.70843e-05	0.000184478	2.85096	0.077
Testis	ENSG00000237441	RGL2	ral guanine nucleotide dissociation stimulator-like 2 [Source:HGNC Symbol;Acc:HGNC:9769]	0.334021	5.53216	4.76533	1.71357e-05	0.000184877	2.82217	8.40E-06
Testis	ENSG00000089351	GRAMD1A	GRAM domain containing 1A [Source:HGNC Symbol;Acc:HGNC:29305]	0.581975	4.06221	4.7637	1.72307e-05	0.000185744	2.85669	0.00043
Testis	ENSG00000116171	SCP2	sterol carrier protein 2 [Source:HGNC Symbol;Acc:HGNC:10606]	-0.672628	5.31052	-4.7622	1.73181e-05	0.000186529	2.8091	0.011
Testis	ENSG00000015479	MATR3	matrin 3 [Source:HGNC Symbol;Acc:HGNC:6912]	-0.465974	8.67979	-4.76117	1.73785e-05	0.000187021	2.73526	0.00053
Testis	ENSG00000065613	SLK	STE20 like kinase [Source:HGNC Symbol;Acc:HGNC:11088]	-0.750348	6.15154	-4.75896	1.75096e-05	0.000188273	2.76885	0.021
Testis	ENSG00000102103	PQBP1	polyglutamine binding protein 1 [Source:HGNC Symbol;Acc:HGNC:9330]	0.608492	4.9149	4.75864	1.75282e-05	0.000188314	2.82643	0.086
Testis	ENSG00000005882	PDK2	pyruvate dehydrogenase kinase, isozyme 2 [Source:HGNC Symbol;Acc:HGNC:8810]	0.751159	4.13891	4.757	1.76259e-05	0.000189203	2.83588	0.0052
Testis	ENSG00000134698	AGO4	argonaute 4, RISC catalytic component [Source:HGNC Symbol;Acc:HGNC:18424]	-0.669962	3.46069	-4.75598	1.76872e-05	0.000189701	2.83073	0.032
Testis	ENSG00000164729	SLC35G3	solute carrier family 35 member G3 [Source:HGNC Symbol;Acc:HGNC:26848]	0.743417	6.18456	4.75461	1.77689e-05	0.000190417	2.76432	0.12
Testis	ENSG00000166130	IKBIP	IKBKB interacting protein [Source:HGNC Symbol;Acc:HGNC:26430]	-1.09689	2.65919	-4.75336	1.78446e-05	0.000191068	2.78905	0.026
Testis	ENSG00000104889	RNASEH2A	ribonuclease H2 subunit A [Source:HGNC Symbol;Acc:HGNC:18518]	0.553029	7.15002	4.75224	1.79121e-05	0.000191629	2.73038	0.28
Testis	ENSG00000155858	LSM11	LSM11, U7 small nuclear RNA associated [Source:HGNC Symbol;Acc:HGNC:30860]	-0.816501	2.88534	-4.7509	1.79937e-05	0.000192341	2.79748	0.15
Testis	ENSG00000186001	LRCH3	leucine-rich repeats and calponin homology (CH) domain containing 3 [Source:HGNC Symbol;Acc:HGNC:28637]	-0.606345	4.83812	-4.74998	1.805e-05	0.000192781	2.78753	0.041
Testis	ENSG00000142459	EVI5L	ecotropic viral integration site 5-like [Source:HGNC Symbol;Acc:HGNC:30464]	0.530027	5.84988	4.7494	1.80854e-05	0.000192997	2.75961	0.029
Testis	ENSG00000105221	AKT2	v-akt murine thymoma viral oncogene homolog 2 [Source:HGNC Symbol;Acc:HGNC:392]	0.461983	7.74348	4.74689	1.82394e-05	0.000194477	2.70209	0.27
Testis	ENSG00000198483	ANKRD35	ankyrin repeat domain 35 [Source:HGNC Symbol;Acc:HGNC:26323]	0.631125	11.8205	4.7465	1.82635e-05	0.000194571	2.67316	0.34
Testis	ENSG00000151694	ADAM17	ADAM metallopeptidase domain 17 [Source:HGNC Symbol;Acc:HGNC:195]	-0.86823	4.02544	-4.74596	1.8297e-05	0.000194765	2.798	0.05
Testis	ENSG00000198252	STYX	serine/threonine/tyrosine interacting protein [Source:HGNC Symbol;Acc:HGNC:11447]	-0.616391	4.69488	-4.74245	1.85154e-05	0.000196844	2.76858	0.0085
Testis	ENSG00000280071	CH507-9B2.3		0.920417	3.29215	4.74229	1.85259e-05	0.000196844	2.77264	6.00E-04
Testis	ENSG00000117114	ADGRL2	adhesion G protein-coupled receptor L2 [Source:HGNC Symbol;Acc:HGNC:18582]	-1.18848	3.41625	-4.74208	1.85387e-05	0.000196844	2.78841	0.18
Testis	ENSG00000128272	ATF4	activating transcription factor 4 [Source:HGNC Symbol;Acc:HGNC:786]	0.652822	7.11176	4.74138	1.85825e-05	0.000197044	2.70015	0.018
Testis	ENSG00000174851	YIF1A	Yip1 interacting factor homolog A (S. cerevisiae) [Source:HGNC Symbol;Acc:HGNC:16688]	0.367032	5.85073	4.74129	1.85885e-05	0.000197044	2.73335	0.098
Testis	ENSG00000185483	ROR1	receptor tyrosine kinase-like orphan receptor 1 [Source:HGNC Symbol;Acc:HGNC:10256]	-0.980351	2.33084	-4.73955	1.86982e-05	0.000197914	2.72286	0.019
Testis	ENSG00000166435	XRRA1	X-ray radiation resistance associated 1 [Source:HGNC Symbol;Acc:HGNC:18868]	1.28381	3.16305	4.73949	1.87016e-05	0.000197914	2.74173	0.069
Testis	ENSG00000182551	ADI1	acireductone dioxygenase 1 [Source:HGNC Symbol;Acc:HGNC:30576]	0.642211	5.82691	4.73888	1.87408e-05	0.000198	2.73164	0.0016
Testis	ENSG00000158604	TMED4	transmembrane p24 trafficking protein 4 [Source:HGNC Symbol;Acc:HGNC:22301]	0.453844	6.58982	4.73887	1.87409e-05	0.000198	2.70256	0.05
Testis	ENSG00000257923	CUX1	cut-like homeobox 1 [Source:HGNC Symbol;Acc:HGNC:2557]	0.577153	6.74814	4.73767	1.88175e-05	0.000198644	2.69557	0.3
Testis	ENSG00000165055	METTL2B	methyltransferase like 2B [Source:HGNC Symbol;Acc:HGNC:18272]	-0.407008	4.74736	-4.73717	1.88491e-05	0.000198813	2.75223	0.00037
Testis	ENSG00000198786	MT-ND5	mitochondrially encoded NADH:ubiquinone oxidoreductase core subunit 5 [Source:HGNC Symbol;Acc:HGNC:7461]	1.18875	9.82185	4.73564	1.89472e-05	0.000199683	2.6498	0.011
Testis	ENSG00000120137	PANK3	pantothenate kinase 3 [Source:HGNC Symbol;Acc:HGNC:19365]	-0.503004	5.52558	-4.73484	1.89981e-05	0.000199782	2.71427	0.017
Testis	ENSG00000258881	AC007040.11		0.455212	5.97046	4.73472	1.9006e-05	0.000199782	2.70853	0.11
Testis	ENSG00000087448	KLHL42	kelch like family member 42 [Source:HGNC Symbol;Acc:HGNC:29252]	-0.858358	3.03999	-4.73393	1.90567e-05	0.000199782	2.75441	0.036
Testis	ENSG00000168769	TET2	tet methylcytosine dioxygenase 2 [Source:HGNC Symbol;Acc:HGNC:25941]	-2.28046	1.3694	-4.73371	1.90709e-05	0.000199782	2.57442	0.17
Testis	ENSG00000182983	ZNF662	zinc finger protein 662 [Source:HGNC Symbol;Acc:HGNC:31930]	-1.10591	1.51319	-4.7336	1.90781e-05	0.000199782	2.55205	0.019
Testis	ENSG00000238707	NA	NA	-2.5508	-0.491394	-4.73355	1.90816e-05	0.000199782	2.01758	0.019
Testis	ENSG00000070018	LRP6	LDL receptor related protein 6 [Source:HGNC Symbol;Acc:HGNC:6698]	-1.12523	4.82327	-4.73355	1.90816e-05	0.000199782	2.73548	0.13
Testis	ENSG00000147852	VLDLR	very low density lipoprotein receptor [Source:HGNC Symbol;Acc:HGNC:12698]	-0.723162	4.84162	-4.73325	1.91006e-05	0.000199782	2.7366	0.082
Testis	ENSG00000159840	ZYX	zyxin [Source:HGNC Symbol;Acc:HGNC:13200]	0.713557	3.73367	4.73311	1.911e-05	0.000199782	2.75549	0.0033
Testis	ENSG00000115825	PRKD3	protein kinase D3 [Source:HGNC Symbol;Acc:HGNC:9408]	-0.622665	6.0622	-4.7329	1.91232e-05	0.000199782	2.68841	0.0039
Testis	ENSG00000213281	NRAS	neuroblastoma RAS viral (v-ras) oncogene homolog [Source:HGNC Symbol;Acc:HGNC:7989]	0.414476	7.14484	4.73281	1.91292e-05	0.000199782	2.66749	0.43
Testis	ENSG00000150093	ITGB1	integrin subunit beta 1 [Source:HGNC Symbol;Acc:HGNC:6153]	-0.592786	7.73897	-4.73249	1.91498e-05	0.000199813	2.65311	0.04
Testis	ENSG00000091164	TXNL1	thioredoxin like 1 [Source:HGNC Symbol;Acc:HGNC:12436]	0.402773	6.84457	4.73206	1.91775e-05	0.000199813	2.67256	0.48
Testis	ENSG00000198356	ASNA1	arsA arsenite transporter, ATP-binding, homolog 1 (bacterial) [Source:HGNC Symbol;Acc:HGNC:752]	0.531735	7.03008	4.73203	1.91793e-05	0.000199813	2.66965	0.45
Testis	ENSG00000146066	HIGD2A	HIG1 hypoxia inducible domain family member 2A [Source:HGNC Symbol;Acc:HGNC:28311]	0.470431	8.14855	4.73116	1.9236e-05	0.000200117	2.64608	0.33
Testis	ENSG00000156639	ZFAND3	zinc finger, AN1-type domain 3 [Source:HGNC Symbol;Acc:HGNC:18019]	0.59487	5.28691	4.7311	1.92399e-05	0.000200117	2.72212	0.13
Testis	ENSG00000183354	KIAA2026	KIAA2026 [Source:HGNC Symbol;Acc:HGNC:23378]	-0.70019	5.81427	-4.73029	1.92927e-05	0.000200503	2.68694	0.029
Testis	ENSG00000095321	CRAT	carnitine O-acetyltransferase [Source:HGNC Symbol;Acc:HGNC:2342]	0.558295	7.93237	4.72889	1.93842e-05	0.000201289	2.64199	0.17
Testis	ENSG00000078902	TOLLIP	toll interacting protein [Source:HGNC Symbol;Acc:HGNC:16476]	0.648616	3.63676	4.72754	1.94727e-05	0.000202043	2.74234	0.00058
Testis	ENSG00000100418	DESI1	desumoylating isopeptidase 1 [Source:HGNC Symbol;Acc:HGNC:24577]	0.528509	7.84963	4.7269	1.95152e-05	0.000202319	2.63536	0.3
Testis	ENSG00000275146	NA	NA	-1.86153	0.94658	-4.72609	1.95684e-05	0.000202571	2.49222	0.3
Testis	ENSG00000113638	TTC33	tetratricopeptide repeat domain 33 [Source:HGNC Symbol;Acc:HGNC:29959]	-0.43481	3.97289	-4.72605	1.95713e-05	0.000202571	2.7377	0.00039
Testis	ENSG00000175518	UBQLNL	ubiquilin-like [Source:HGNC Symbol;Acc:HGNC:28294]	0.744543	9.42486	4.72559	1.96016e-05	0.000202719	2.61694	0.33
Testis	ENSG00000198887	SMC5	structural maintenance of chromosomes 5 [Source:HGNC Symbol;Acc:HGNC:20465]	-0.550977	5.99219	-4.72399	1.97081e-05	0.00020359	2.661	0.0066
Testis	ENSG00000126432	PRDX5	peroxiredoxin 5 [Source:HGNC Symbol;Acc:HGNC:9355]	0.383635	9.46069	4.72366	1.97301e-05	0.00020359	2.60977	0.36
Testis	ENSG00000138095	LRPPRC	leucine rich pentatricopeptide repeat containing [Source:HGNC Symbol;Acc:HGNC:15714]	-0.616137	6.82063	-4.72338	1.97483e-05	0.00020359	2.63723	0.029
Testis	ENSG00000167085	PHB	prohibitin [Source:HGNC Symbol;Acc:HGNC:8912]	0.583654	4.79746	4.72336	1.97497e-05	0.00020359	2.71952	0.0079
Testis	ENSG00000130956	HABP4	hyaluronan binding protein 4 [Source:HGNC Symbol;Acc:HGNC:17062]	0.628206	8.23268	4.72233	1.98189e-05	0.000204138	2.61683	0.31
Testis	ENSG00000168818	STX18	syntaxin 18 [Source:HGNC Symbol;Acc:HGNC:15942]	0.46756	6.42143	4.72202	1.98392e-05	0.000204182	2.65217	0.39
Testis	ENSG00000183508	FAM46C	family with sequence similarity 46 member C [Source:HGNC Symbol;Acc:HGNC:24712]	0.566117	7.84461	4.72172	1.98595e-05	0.000204226	2.61896	0.2
Testis	ENSG00000121680	PEX16	peroxisomal biogenesis factor 16 [Source:HGNC Symbol;Acc:HGNC:8857]	0.521917	6.06211	4.72072	1.99269e-05	0.000204754	2.66086	0.3
Testis	ENSG00000186638	KIF24	kinesin family member 24 [Source:HGNC Symbol;Acc:HGNC:19916]	-0.645024	4.52804	-4.72042	1.99473e-05	0.000204797	2.70306	0.01
Testis	ENSG00000047188	YTHDC2	YTH domain containing 2 [Source:HGNC Symbol;Acc:HGNC:24721]	-0.738211	5.91298	-4.71941	2.00153e-05	0.00020533	2.64737	0.037
Testis	ENSG00000155545	MIER3	mesoderm induction early response 1, family member 3 [Source:HGNC Symbol;Acc:HGNC:26678]	-0.886108	5.21923	-4.719	2.00426e-05	0.000205356	2.66985	0.047
Testis	ENSG00000185651	UBE2L3	ubiquitin conjugating enzyme E2L 3 [Source:HGNC Symbol;Acc:HGNC:12488]	0.524593	7.32807	4.71889	2.005e-05	0.000205356	2.62065	0.36
Testis	ENSG00000148308	GTF3C5	general transcription factor IIIC subunit 5 [Source:HGNC Symbol;Acc:HGNC:4668]	0.667301	5.43598	4.71828	2.00917e-05	0.000205617	2.67737	0.057
Testis	ENSG00000162543	UBXN10	UBX domain protein 10 [Source:HGNC Symbol;Acc:HGNC:26354]	0.615549	6.37532	4.71708	2.0173e-05	0.000206254	2.63826	0.27
Testis	ENSG00000115677	HDLBP	high density lipoprotein binding protein [Source:HGNC Symbol;Acc:HGNC:4857]	0.397812	8.53563	4.71689	2.01863e-05	0.000206254	2.59628	0.14
Testis	ENSG00000090376	IRAK3	interleukin 1 receptor associated kinase 3 [Source:HGNC Symbol;Acc:HGNC:17020]	-1.02444	1.65055	-4.71597	2.02488e-05	0.000206727	2.55691	0.025
Testis	ENSG00000168615	ADAM9	ADAM metallopeptidase domain 9 [Source:HGNC Symbol;Acc:HGNC:216]	-1.28154	4.35697	-4.71546	2.02839e-05	0.000206919	2.69516	0.16
Testis	ENSG00000123572	NRK	Nik related kinase [Source:HGNC Symbol;Acc:HGNC:25391]	-3.12485	-1.68266	-4.71521	2.03014e-05	0.000206931	1.29668	0.12
Testis	ENSG00000205339	IPO7	importin 7 [Source:HGNC Symbol;Acc:HGNC:9852]	-0.618091	6.58115	-4.71438	2.03583e-05	0.000207273	2.61465	0.032
Testis	ENSG00000001631	KRIT1	KRIT1, ankyrin repeat containing [Source:HGNC Symbol;Acc:HGNC:1573]	-0.600254	5.59585	-4.71424	2.03675e-05	0.000207273	2.64589	0.018
Testis	ENSG00000033050	ABCF2	ATP binding cassette subfamily F member 2 [Source:HGNC Symbol;Acc:HGNC:71]	0.583252	9.01203	4.71349	2.04194e-05	0.000207599	2.58088	0.53
Testis	ENSG00000119684	MLH3	mutL homolog 3 [Source:HGNC Symbol;Acc:HGNC:7128]	-0.346127	6.83563	-4.71326	2.04352e-05	0.000207599	2.60506	0.0079
Testis	ENSG00000161203	AP2M1	adaptor related protein complex 2, mu 1 subunit [Source:HGNC Symbol;Acc:HGNC:564]	0.321131	8.40752	4.71305	2.045e-05	0.000207599	2.585	0.37
Testis	ENSG00000165929	TC2N	tandem C2 domains, nuclear [Source:HGNC Symbol;Acc:HGNC:19859]	-0.730264	5.3903	-4.71283	2.04647e-05	0.000207599	2.64878	0.011
Testis	ENSG00000072274	TFRC	transferrin receptor [Source:HGNC Symbol;Acc:HGNC:11763]	-1.31956	5.22704	-4.71252	2.04861e-05	0.00020765	2.65152	0.13
Testis	ENSG00000108523	RNF167	ring finger protein 167 [Source:HGNC Symbol;Acc:HGNC:24544]	0.412157	5.60862	4.71125	2.05741e-05	0.000208377	2.64882	0.0022
Testis	ENSG00000143322	ABL2	ABL proto-oncogene 2, non-receptor tyrosine kinase [Source:HGNC Symbol;Acc:HGNC:77]	-1.46061	2.88422	-4.71066	2.06152e-05	0.000208626	2.68005	0.1
Testis	ENSG00000198478	SH3BGRL2	SH3 domain binding glutamate-rich protein like 2 [Source:HGNC Symbol;Acc:HGNC:15567]	-1.38633	3.65656	-4.70906	2.07271e-05	0.000209592	2.68625	0.098
Testis	ENSG00000111731	C2CD5	C2 calcium-dependent domain containing 5 [Source:HGNC Symbol;Acc:HGNC:29062]	-0.331845	5.92956	-4.70855	2.07631e-05	0.00020979	2.61578	6.00E-04
Testis	ENSG00000054148	PHPT1	phosphohistidine phosphatase 1 [Source:HGNC Symbol;Acc:HGNC:30033]	0.487028	6.70431	4.70815	2.07905e-05	0.000209814	2.59892	0.13
Testis	ENSG00000138190	EXOC6	exocyst complex component 6 [Source:HGNC Symbol;Acc:HGNC:23196]	-0.525985	5.18902	-4.70783	2.08134e-05	0.000209814	2.64018	0.0049
Testis	ENSG00000172167	MTBP	MDM2 binding protein [Source:HGNC Symbol;Acc:HGNC:7417]	-0.656308	3.94822	-4.70766	2.08254e-05	0.000209814	2.67999	0.00082
Testis	ENSG00000133138	TBC1D8B	TBC1 domain family member 8B [Source:HGNC Symbol;Acc:HGNC:24715]	-0.943065	4.34645	-4.70757	2.08314e-05	0.000209814	2.66953	0.031
Testis	ENSG00000163681	SLMAP	sarcolemma associated protein [Source:HGNC Symbol;Acc:HGNC:16643]	-1.09605	3.25962	-4.70668	2.08939e-05	0.000210233	2.6775	0.099
Testis	ENSG00000179950	PUF60	poly(U) binding splicing factor 60KDa [Source:HGNC Symbol;Acc:HGNC:17042]	0.358459	6.73651	4.70651	2.0906e-05	0.000210233	2.59286	0.066
Testis	ENSG00000114805	PLCH1	phospholipase C eta 1 [Source:HGNC Symbol;Acc:HGNC:29185]	-0.839989	4.43617	-4.70549	2.0978e-05	0.00021079	2.65583	0.036
Testis	ENSG00000198840	MT-ND3	mitochondrially encoded NADH:ubiquinone oxidoreductase core subunit 3 [Source:HGNC Symbol;Acc:HGNC:7458]	1.16226	8.97636	4.70497	2.1015e-05	0.000210995	2.5578	0.053
Testis	ENSG00000122254	HS3ST2	heparan sulfate-glucosamine 3-sulfotransferase 2 [Source:HGNC Symbol;Acc:HGNC:5195]	1.27406	0.746499	4.70422	2.10687e-05	0.000211367	2.13226	0.0048
Testis	ENSG00000170369	CST2	cystatin SA [Source:HGNC Symbol;Acc:HGNC:2474]	0.638838	6.3157	4.70397	2.10861e-05	0.000211376	2.60304	5.00E-04
Testis	ENSG00000136715	SAP130	Sin3A associated protein 130kDa [Source:HGNC Symbol;Acc:HGNC:29813]	0.716044	7.93671	4.70324	2.1138e-05	0.00021173	2.56039	0.72
Testis	ENSG00000259916	RP11-407P15.2		0.573887	8.33961	4.70149	2.1263e-05	0.000212629	2.5482	0.41
Testis	ENSG00000144426	NBEAL1	neurobeachin like 1 [Source:HGNC Symbol;Acc:HGNC:20681]	-2.57954	1.8707	-4.70135	2.12731e-05	0.000212629	2.57413	0.087
Testis	ENSG00000135298	ADGRB3	adhesion G protein-coupled receptor B3 [Source:HGNC Symbol;Acc:HGNC:945]	-1.05304	2.67609	-4.70129	2.1278e-05	0.000212629	2.64267	0.022
Testis	ENSG00000138080	EMILIN1	elastin microfibril interfacer 1 [Source:HGNC Symbol;Acc:HGNC:19880]	0.818544	3.4027	4.70098	2.13e-05	0.000212683	2.64493	0.0025
Testis	ENSG00000172795	DCP2	decapping mRNA 2 [Source:HGNC Symbol;Acc:HGNC:24452]	-0.395274	4.92044	-4.6982	2.15009e-05	0.000214521	2.62174	0.0016
Testis	ENSG00000111785	RIC8B	RIC8 guanine nucleotide exchange factor B [Source:HGNC Symbol;Acc:HGNC:25555]	-0.618268	4.05737	-4.69742	2.15576e-05	0.000214917	2.64801	8.00E-04
Testis	ENSG00000152104	PTPN14	protein tyrosine phosphatase, non-receptor type 14 [Source:HGNC Symbol;Acc:HGNC:9647]	-1.14264	0.377767	-4.69598	2.16626e-05	0.000215795	2.15574	0.022
Testis	ENSG00000149823	VPS51	VPS51 GARP complex subunit [Source:HGNC Symbol;Acc:HGNC:1172]	0.308543	5.70346	4.69572	2.16812e-05	0.000215812	2.59046	0.0043
Testis	ENSG00000188229	TUBB4B	tubulin beta 4B class IVb [Source:HGNC Symbol;Acc:HGNC:20771]	0.357243	10.3983	4.69507	2.17289e-05	0.000216117	2.51255	0.2
Testis	ENSG00000142065	ZFP14	ZFP14 zinc finger protein [Source:HGNC Symbol;Acc:HGNC:29312]	-0.795578	3.26361	-4.69463	2.17612e-05	0.00021627	2.63903	0.022
Testis	ENSG00000177830	CHID1	chitinase domain containing 1 [Source:HGNC Symbol;Acc:HGNC:28474]	0.308427	6.94264	4.6933	2.18586e-05	0.000217069	2.54482	0.038
Testis	ENSG00000184992	BRI3BP	BRI3 binding protein [Source:HGNC Symbol;Acc:HGNC:14251]	0.613763	4.76863	4.69304	2.18781e-05	0.000217093	2.61914	0.07
Testis	ENSG00000269858	EGLN2	egl-9 family hypoxia-inducible factor 2 [Source:HGNC Symbol;Acc:HGNC:14660]	0.502143	8.30986	4.69241	2.19245e-05	0.000217384	2.51958	0.061
Testis	ENSG00000152620	NADK2	NAD kinase 2, mitochondrial [Source:HGNC Symbol;Acc:HGNC:26404]	-0.543719	6.3905	-4.69167	2.19795e-05	0.000217734	2.54622	0.032
Testis	ENSG00000112531	QKI	QKI, KH domain containing, RNA binding [Source:HGNC Symbol;Acc:HGNC:21100]	-0.860683	6.27195	-4.69147	2.1994e-05	0.000217734	2.54791	0.3
Testis	ENSG00000143569	UBAP2L	ubiquitin associated protein 2 like [Source:HGNC Symbol;Acc:HGNC:29877]	0.9276	2.68965	4.69059	2.20597e-05	0.000218215	2.56197	0.066
Testis	ENSG00000159082	SYNJ1	synaptojanin 1 [Source:HGNC Symbol;Acc:HGNC:11503]	-0.730769	5.65419	-4.69008	2.20974e-05	0.000218417	2.56451	0.022
Testis	ENSG00000185532	PRKG1	protein kinase, cGMP-dependent, type I [Source:HGNC Symbol;Acc:HGNC:9414]	-1.164	2.83175	-4.689	2.21781e-05	0.000219045	2.60802	0.024
Testis	ENSG00000162733	DDR2	discoidin domain receptor tyrosine kinase 2 [Source:HGNC Symbol;Acc:HGNC:2731]	-2.17274	0.445321	-4.68831	2.22295e-05	0.000219382	2.19771	0.21
Testis	ENSG00000174996	KLC2	kinesin light chain 2 [Source:HGNC Symbol;Acc:HGNC:20716]	0.718209	4.99956	4.68772	2.22737e-05	0.000219589	2.59995	0.0085
Testis	ENSG00000220988	NA	NA	-2.33868	-0.66886	-4.68757	2.22849e-05	0.000219589	1.75996	0.0085
Testis	ENSG00000114200	BCHE	butyrylcholinesterase [Source:HGNC Symbol;Acc:HGNC:983]	-1.29852	3.02798	-4.68698	2.23293e-05	0.000219857	2.60984	0.034
Testis	ENSG00000151612	ZNF827	zinc finger protein 827 [Source:HGNC Symbol;Acc:HGNC:27193]	-1.2601	2.05322	-4.68656	2.23614e-05	0.000220003	2.54942	0.086
Testis	ENSG00000140153	WDR20	WD repeat domain 20 [Source:HGNC Symbol;Acc:HGNC:19667]	0.414243	6.46351	4.6857	2.24261e-05	0.000220468	2.53257	0.18
Testis	ENSG00000177954	RPS27	ribosomal protein S27 [Source:HGNC Symbol;Acc:HGNC:10416]	-0.546855	9.20435	-4.68444	2.25215e-05	0.000221196	2.4843	0.085
Testis	ENSG00000108443	RPS6KB1	ribosomal protein S6 kinase, 70kDa, polypeptide 1 [Source:HGNC Symbol;Acc:HGNC:10436]	-0.783409	4.83011	-4.68427	2.25348e-05	0.000221196	2.58123	0.13
Testis	ENSG00000132128	LRRC41	leucine rich repeat containing 41 [Source:HGNC Symbol;Acc:HGNC:16917]	0.346891	5.82812	4.68186	2.27184e-05	0.000222815	2.54453	0.00053
Testis	ENSG00000136051	KIAA1033	KIAA1033 [Source:HGNC Symbol;Acc:HGNC:29174]	-0.794623	5.3567	-4.68142	2.2752e-05	0.000222815	2.55042	0.06
Testis	ENSG00000106992	AK1	adenylate kinase 1 [Source:HGNC Symbol;Acc:HGNC:361]	0.684687	7.52037	4.68106	2.27798e-05	0.000222815	2.49558	0.21
Testis	ENSG00000176018	LYSMD3	LysM, putative peptidoglycan-binding, domain containing 3 [Source:HGNC Symbol;Acc:HGNC:26969]	-0.739163	4.84241	-4.68079	2.28004e-05	0.000222815	2.56909	0.056
Testis	ENSG00000140199	SLC12A6	solute carrier family 12 (potassium/chloride transporter), member 6 [Source:HGNC Symbol;Acc:HGNC:10914]	-1.05585	3.46902	-4.68056	2.28182e-05	0.000222815	2.59882	0.072
Testis	ENSG00000263426	NA	NA	-6.29936	3.91397	-4.68049	2.28237e-05	0.000222815	2.59816	0.072
Testis	ENSG00000211455	STK38L	serine/threonine kinase 38 like [Source:HGNC Symbol;Acc:HGNC:17848]	-0.579883	5.23528	-4.68039	2.28308e-05	0.000222815	2.55378	0.027
Testis	ENSG00000174718	KIAA1551	KIAA1551 [Source:HGNC Symbol;Acc:HGNC:25559]	-0.956368	5.45419	-4.68028	2.28398e-05	0.000222815	2.54111	0.21
Testis	ENSG00000134330	IAH1	isoamyl acetate-hydrolyzing esterase 1 homolog [Source:HGNC Symbol;Acc:HGNC:27696]	0.382353	6.36416	4.67966	2.28874e-05	0.000223109	2.51709	0.18
Testis	ENSG00000174231	PRPF8	pre-mRNA processing factor 8 [Source:HGNC Symbol;Acc:HGNC:17340]	-0.755363	7.49487	-4.67891	2.29452e-05	0.000223391	2.4839	0.091
Testis	ENSG00000168517	HEXIM2	hexamethylene bis-acetamide inducible 2 [Source:HGNC Symbol;Acc:HGNC:28591]	0.572058	5.31976	4.67883	2.29515e-05	0.000223391	2.55699	0.15
Testis	ENSG00000109089	CDR2L	cerebellar degeneration-related protein 2-like [Source:HGNC Symbol;Acc:HGNC:29999]	0.588853	5.85269	4.67456	2.32837e-05	0.000226451	2.52163	0.017
Testis	ENSG00000111206	FOXM1	forkhead box M1 [Source:HGNC Symbol;Acc:HGNC:3818]	0.634298	7.76281	4.67295	2.34103e-05	0.000227508	2.46472	0.34
Testis	ENSG00000143376	SNX27	sorting nexin family member 27 [Source:HGNC Symbol;Acc:HGNC:20073]	-0.676705	5.38222	-4.67261	2.34374e-05	0.000227598	2.52005	0.029
Testis	ENSG00000110841	PPFIBP1	PTPRF interacting protein, binding protein 1 (liprin beta 1) [Source:HGNC Symbol;Acc:HGNC:9249]	-0.491135	7.1858	-4.6723	2.34616e-05	0.000227659	2.46803	0.025
Testis	ENSG00000157343	ARMC12	armadillo repeat containing 12 [Source:HGNC Symbol;Acc:HGNC:21099]	0.661862	7.30836	4.67082	2.35793e-05	0.000228627	2.4651	0.36
Testis	ENSG00000109519	GRPEL1	GrpE-like 1, mitochondrial (E. coli) [Source:HGNC Symbol;Acc:HGNC:19696]	0.699788	5.88305	4.67052	2.36031e-05	0.000228684	2.51125	0.00066
Testis	ENSG00000172296	SPTLC3	serine palmitoyltransferase, long chain base subunit 3 [Source:HGNC Symbol;Acc:HGNC:16253]	-0.866174	5.3591	-4.67028	2.36218e-05	0.000228692	2.51396	0.017
Testis	ENSG00000128915	ICE2	interactor of little elongation complex ELL subunit 2 [Source:HGNC Symbol;Acc:HGNC:29885]	-0.410167	5.40788	-4.66975	2.3664e-05	0.000228926	2.51161	0.00069
Testis	ENSG00000106346	USP42	ubiquitin specific peptidase 42 [Source:HGNC Symbol;Acc:HGNC:20068]	-0.864722	3.14474	-4.66908	2.37176e-05	0.00022927	2.56112	0.012
Testis	ENSG00000173163	COMMD1	copper metabolism (Murr1) domain containing 1 [Source:HGNC Symbol;Acc:HGNC:23024]	0.408148	7.35105	4.66827	2.37819e-05	0.000229588	2.45595	0.34
Testis	ENSG00000141627	DYM	dymeclin [Source:HGNC Symbol;Acc:HGNC:21317]	0.458938	6.98051	4.66822	2.37865e-05	0.000229588	2.46479	0.37
Testis	ENSG00000277075	HIST1H2AE	histone cluster 1, H2ae [Source:HGNC Symbol;Acc:HGNC:4724]	-3.35898	1.12776	-4.66767	2.38304e-05	0.000229831	2.35871	0.031
Testis	ENSG00000162006	MSLNL	mesothelin-like [Source:HGNC Symbol;Acc:HGNC:14170]	1.01321	2.49875	4.66744	2.38486e-05	0.000229831	2.49035	0.012
Testis	ENSG00000184937	WT1	Wilms tumor 1 [Source:HGNC Symbol;Acc:HGNC:12796]	0.551615	4.87774	4.66723	2.38659e-05	0.000229831	2.54038	0.12
Testis	ENSG00000179407	DNAJB8	DnaJ heat shock protein family (Hsp40) member B8 [Source:HGNC Symbol;Acc:HGNC:23699]	0.595458	9.05969	4.66617	2.39507e-05	0.000230473	2.42797	0.2
Testis	ENSG00000118058	KMT2A	lysine (K)-specific methyltransferase 2A [Source:HGNC Symbol;Acc:HGNC:7132]	-1.7036	3.00711	-4.66505	2.40418e-05	0.000230993	2.54608	0.14
Testis	ENSG00000088756	ARHGAP28	Rho GTPase activating protein 28 [Source:HGNC Symbol;Acc:HGNC:25509]	-1.07765	3.9686	-4.6648	2.40614e-05	0.000230993	2.54552	0.12
Testis	ENSG00000103175	WFDC1	WAP four-disulfide core domain 1 [Source:HGNC Symbol;Acc:HGNC:15466]	0.45901	7.37629	4.66461	2.40772e-05	0.000230993	2.44514	0.17
Testis	ENSG00000204052	LRRC73	leucine rich repeat containing 73 [Source:HGNC Symbol;Acc:HGNC:21375]	0.695869	5.72366	4.66461	2.40773e-05	0.000230993	2.49399	0.037
Testis	ENSG00000113615	SEC24A	SEC24 homolog A, COPII coat complex component [Source:HGNC Symbol;Acc:HGNC:10703]	-0.400794	7.33035	-4.66395	2.41302e-05	0.000231327	2.43855	0.0084
Testis	ENSG00000126106	TMEM53	transmembrane protein 53 [Source:HGNC Symbol;Acc:HGNC:26186]	0.747905	2.74	4.66344	2.41721e-05	0.000231554	2.50239	0.0054
Testis	ENSG00000183808	RBM12B	RNA binding motif protein 12B [Source:HGNC Symbol;Acc:HGNC:32310]	-0.803719	4.87168	-4.66297	2.42099e-05	0.000231741	2.50917	0.065
Testis	ENSG00000132294	EFR3A	EFR3 homolog A [Source:HGNC Symbol;Acc:HGNC:28970]	-0.628819	5.40341	-4.66207	2.42835e-05	0.000231996	2.48569	0.01
Testis	ENSG00000166444	ST5	suppression of tumorigenicity 5 [Source:HGNC Symbol;Acc:HGNC:11350]	0.568874	5.46144	4.66206	2.42848e-05	0.000231996	2.50044	0.059
Testis	ENSG00000051382	PIK3CB	phosphatidylinositol-4,5-bisphosphate 3-kinase catalytic subunit beta [Source:HGNC Symbol;Acc:HGNC:8976]	-1.33007	2.28787	-4.66196	2.4293e-05	0.000231996	2.49167	0.15
Testis	ENSG00000177694	NAALADL2	N-acetylated alpha-linked acidic dipeptidase-like 2 [Source:HGNC Symbol;Acc:HGNC:23219]	-1.64562	-0.521967	-4.66176	2.43094e-05	0.000231996	1.7124	0.012
Testis	ENSG00000142920	AZIN2	antizyme inhibitor 2 [Source:HGNC Symbol;Acc:HGNC:29957]	0.674652	7.7557	4.66148	2.43317e-05	0.000232035	2.42794	0.25
Testis	ENSG00000163206	SMCP	sperm mitochondria-associated cysteine-rich protein [Source:HGNC Symbol;Acc:HGNC:6962]	0.821097	9.24629	4.66126	2.43503e-05	0.000232039	2.41156	0.32
Testis	ENSG00000141985	SH3GL1	SH3-domain GRB2-like 1 [Source:HGNC Symbol;Acc:HGNC:10830]	0.460539	6.0691	4.66065	2.43997e-05	0.000232335	2.47189	0.094
Testis	ENSG00000120875	DUSP4	dual specificity phosphatase 4 [Source:HGNC Symbol;Acc:HGNC:3070]	0.468447	6.54123	4.66007	2.44478e-05	0.000232619	2.4497	0.11
Testis	ENSG00000118260	CREB1	cAMP responsive element binding protein 1 [Source:HGNC Symbol;Acc:HGNC:2345]	-0.527797	3.24138	-4.65805	2.46147e-05	0.000233984	2.52642	0.0038
Testis	ENSG00000111752	PHC1	polyhomeotic homolog 1 (Drosophila) [Source:HGNC Symbol;Acc:HGNC:3182]	0.651199	6.71985	4.65789	2.46279e-05	0.000233984	2.44064	0.3
Testis	ENSG00000170571	EMB	embigin [Source:HGNC Symbol;Acc:HGNC:30465]	-1.11932	3.89722	-4.65748	2.46613e-05	0.000234126	2.52305	0.1
Testis	ENSG00000173875	ZNF791	zinc finger protein 791 [Source:HGNC Symbol;Acc:HGNC:26895]	-1.09472	3.54819	-4.65698	2.47035e-05	0.000234352	2.52606	0.0052
Testis	ENSG00000117632	STMN1	stathmin 1 [Source:HGNC Symbol;Acc:HGNC:6510]	0.408823	9.459	4.65666	2.47298e-05	0.000234427	2.3948	0.45
Testis	ENSG00000227345	PARG	poly(ADP-ribose) glycohydrolase [Source:HGNC Symbol;Acc:HGNC:8605]	-0.894042	4.6421	-4.65578	2.48032e-05	0.000234947	2.49609	0.11
Testis	ENSG00000099330	OCEL1	occludin/ELL domain containing 1 [Source:HGNC Symbol;Acc:HGNC:26221]	0.948665	1.39971	4.65524	2.48478e-05	0.000235195	2.19183	0.0068
Testis	ENSG00000128510	CPA4	carboxypeptidase A4 [Source:HGNC Symbol;Acc:HGNC:15740]	-1.16438	1.84607	-4.65416	2.49384e-05	0.00023577	2.44239	0.018
Testis	ENSG00000158042	MRPL17	mitochondrial ribosomal protein L17 [Source:HGNC Symbol;Acc:HGNC:14053]	0.364203	7.16397	4.65408	2.49456e-05	0.00023577	2.41484	0.23
Testis	ENSG00000175513	TSGA10IP	testis specific 10 interacting protein [Source:HGNC Symbol;Acc:HGNC:26555]	0.607951	5.95582	4.65338	2.50042e-05	0.000236149	2.44426	0.0078
Testis	ENSG00000075785	RAB7A	RAB7A, member RAS oncogene family [Source:HGNC Symbol;Acc:HGNC:9788]	0.507303	5.95991	4.65121	2.51871e-05	0.000237689	2.44907	0.0026
Testis	ENSG00000138668	HNRNPD	heterogeneous nuclear ribonucleoprotein D [Source:HGNC Symbol;Acc:HGNC:5036]	0.576045	6.68101	4.65086	2.5217e-05	0.000237689	2.42146	0.39
Testis	ENSG00000088538	DOCK3	dedicator of cytokinesis 3 [Source:HGNC Symbol;Acc:HGNC:2989]	-0.669532	4.46058	-4.65078	2.52233e-05	0.000237689	2.485	0.0021
Testis	ENSG00000107362	ABHD17B	abhydrolase domain containing 17B [Source:HGNC Symbol;Acc:HGNC:24278]	-0.369828	5.65675	-4.65038	2.52578e-05	0.000237838	2.44136	0.0035
Testis	ENSG00000105784	RUNDC3B	RUN domain containing 3B [Source:HGNC Symbol;Acc:HGNC:30286]	-0.826704	3.28564	-4.64914	2.53632e-05	0.000238542	2.50151	0.045
Testis	ENSG00000163069	SGCB	sarcoglycan beta [Source:HGNC Symbol;Acc:HGNC:10806]	-1.14679	1.8851	-4.64906	2.53701e-05	0.000238542	2.40045	0.016
Testis	ENSG00000125703	ATG4C	autophagy related 4C, cysteine peptidase [Source:HGNC Symbol;Acc:HGNC:16040]	-0.530064	4.57941	-4.64854	2.5414e-05	0.000238779	2.47791	0.0069
Testis	ENSG00000011451	WIZ	widely interspaced zinc finger motifs [Source:HGNC Symbol;Acc:HGNC:30917]	0.673407	4.95304	4.64726	2.55243e-05	0.000239639	2.47526	0.0025
Testis	ENSG00000168454	TXNDC2	thioredoxin domain containing 2 (spermatozoa) [Source:HGNC Symbol;Acc:HGNC:16470]	1.51303	6.34166	4.64667	2.55749e-05	0.000239937	2.43254	0.56
Testis	ENSG00000145794	MEGF10	multiple EGF-like-domains 10 [Source:HGNC Symbol;Acc:HGNC:29634]	-1.25365	1.67259	-4.64567	2.56607e-05	0.000240243	2.38233	0.082
Testis	ENSG00000159640	ACE	angiotensin I converting enzyme [Source:HGNC Symbol;Acc:HGNC:2707]	0.549013	10.0144	4.64564	2.56629e-05	0.000240243	2.35631	0.51
Testis	ENSG00000163870	TPRA1	transmembrane protein, adipocyte asscociated 1 [Source:HGNC Symbol;Acc:HGNC:30413]	0.37431	4.78789	4.64563	2.56642e-05	0.000240243	2.47046	0.00018
Testis	ENSG00000219435	TEX40	testis expressed 40 [Source:HGNC Symbol;Acc:HGNC:19231]	0.605566	8.30117	4.64502	2.57171e-05	0.000240562	2.36781	0.49
Testis	ENSG00000184209	SNRNP35	small nuclear ribonucleoprotein, U11/U12 35kDa subunit [Source:HGNC Symbol;Acc:HGNC:30852]	0.752114	7.35143	4.64462	2.57514e-05	0.000240705	2.38275	0.43
Testis	ENSG00000121644	DESI2	desumoylating isopeptidase 2 [Source:HGNC Symbol;Acc:HGNC:24264]	0.355376	7.87173	4.64389	2.58151e-05	0.000241124	2.36945	0.39
Testis	ENSG00000177558	FAM187B	family with sequence similarity 187 member B [Source:HGNC Symbol;Acc:HGNC:26366]	0.590099	8.39411	4.64349	2.58492e-05	0.000241266	2.36202	0.47
Testis	ENSG00000067064	IDI1	isopentenyl-diphosphate delta isomerase 1 [Source:HGNC Symbol;Acc:HGNC:5387]	2.53679	1.80754	4.64232	2.59513e-05	0.000242035	2.1534	0.00056
Testis	ENSG00000164708	PGAM2	phosphoglycerate mutase 2 [Source:HGNC Symbol;Acc:HGNC:8889]	0.585261	9.1468	4.64211	2.59696e-05	0.000242035	2.3501	0.13
Testis	ENSG00000136628	EPRS	glutamyl-prolyl-tRNA synthetase [Source:HGNC Symbol;Acc:HGNC:3418]	-0.548959	6.40494	-4.64155	2.60189e-05	0.000242316	2.38625	0.0068
Testis	ENSG00000135968	GCC2	GRIP and coiled-coil domain containing 2 [Source:HGNC Symbol;Acc:HGNC:23218]	-0.50392	8.17854	-4.64095	2.60713e-05	0.000242627	2.35365	0.0084
Testis	ENSG00000197841	ZNF181	zinc finger protein 181 [Source:HGNC Symbol;Acc:HGNC:12971]	-0.451376	4.57493	-4.64065	2.6097e-05	0.000242689	2.45695	0.00049
Testis	ENSG00000115806	GORASP2	golgi reassembly stacking protein 2 [Source:HGNC Symbol;Acc:HGNC:17500]	0.333521	7.00049	4.64037	2.61216e-05	0.000242718	2.37514	0.25
Testis	ENSG00000180304	OAZ2	ornithine decarboxylase antizyme 2 [Source:HGNC Symbol;Acc:HGNC:8096]	0.39268	7.63323	4.64018	2.61383e-05	0.000242718	2.36228	0.44
Testis	ENSG00000158691	ZSCAN12	zinc finger and SCAN domain containing 12 [Source:HGNC Symbol;Acc:HGNC:13172]	-0.528256	5.10448	-4.63982	2.61699e-05	0.000242835	2.42907	0.00072
Testis	ENSG00000196504	PRPF40A	pre-mRNA processing factor 40 homolog A [Source:HGNC Symbol;Acc:HGNC:16463]	-0.285559	8.61286	-4.63904	2.62391e-05	0.000243299	2.34372	0.11
Testis	ENSG00000144843	ADPRH	ADP-ribosylarginine hydrolase [Source:HGNC Symbol;Acc:HGNC:269]	-1.12161	3.08068	-4.63817	2.63157e-05	0.000243677	2.46376	0.1
Testis	ENSG00000156017	CARNMT1	carnosine N-methyltransferase 1 [Source:HGNC Symbol;Acc:HGNC:23435]	-0.763074	4.37374	-4.63814	2.63181e-05	0.000243677	2.45289	0.082
Testis	ENSG00000188906	LRRK2	leucine-rich repeat kinase 2 [Source:HGNC Symbol;Acc:HGNC:18618]	-1.41877	4.75844	-4.63734	2.63893e-05	0.000244159	2.43251	0.36
Testis	ENSG00000075399	VPS9D1	VPS9 domain containing 1 [Source:HGNC Symbol;Acc:HGNC:13526]	0.399827	5.85418	4.63698	2.64207e-05	0.000244271	2.39922	0.022
Testis	ENSG00000140319	SRP14	signal recognition particle 14kDa [Source:HGNC Symbol;Acc:HGNC:11299]	-0.918413	2.67132	-4.63676	2.64402e-05	0.000244274	2.44745	0.022
Testis	ENSG00000111711	GOLT1B	golgi transport 1B [Source:HGNC Symbol;Acc:HGNC:20175]	-0.503836	5.46803	-4.63603	2.65052e-05	0.000244698	2.40429	0.035
Testis	ENSG00000102935	ZNF423	zinc finger protein 423 [Source:HGNC Symbol;Acc:HGNC:16762]	-1.12869	0.0221619	-4.63572	2.65328e-05	0.000244774	1.78012	0.01
Testis	ENSG00000178028	DMAP1	DNA methyltransferase 1 associated protein 1 [Source:HGNC Symbol;Acc:HGNC:18291]	0.471385	5.13427	4.6349	2.66065e-05	0.000245277	2.42644	0.037
Testis	ENSG00000162782	TDRD5	tudor domain containing 5 [Source:HGNC Symbol;Acc:HGNC:20614]	-0.65547	6.21431	-4.63385	2.67006e-05	0.000245966	2.36242	0.0041
Testis	ENSG00000074755	ZZEF1	zinc finger, ZZ-type with EF-hand domain 1 [Source:HGNC Symbol;Acc:HGNC:29027]	-1.55235	1.05504	-4.6335	2.67321e-05	0.000246078	2.21293	0.15
Testis	ENSG00000103152	MPG	N-methylpurine DNA glycosylase [Source:HGNC Symbol;Acc:HGNC:7211]	0.462132	6.10241	4.63212	2.68558e-05	0.000247038	2.37419	0.035
Testis	ENSG00000183779	ZNF703	zinc finger protein 703 [Source:HGNC Symbol;Acc:HGNC:25883]	1.09578	1.58371	4.63145	2.69167e-05	0.000247245	2.22714	0.00029
Testis	ENSG00000153006	SREK1IP1	SREK1-interacting protein 1 [Source:HGNC Symbol;Acc:HGNC:26716]	-0.408016	5.44508	-4.63139	2.69219e-05	0.000247245	2.3886	0.00049
Testis	ENSG00000196616	ADH1B	alcohol dehydrogenase 1B (class I), beta polypeptide [Source:HGNC Symbol;Acc:HGNC:250]	-2.66315	-2.28929	-4.63123	2.69367e-05	0.000247245	0.673148	4.50E-05
Testis	ENSG00000196233	LCOR	ligand dependent nuclear receptor corepressor [Source:HGNC Symbol;Acc:HGNC:29503]	-2.53179	0.609433	-4.63101	2.6956e-05	0.000247245	2.10338	0.2
Testis	ENSG00000100644	HIF1A	hypoxia inducible factor 1, alpha subunit (basic helix-loop-helix transcription factor) [Source:HGNC Symbol;Acc:HGNC:4910]	-0.876992	5.97507	-4.62979	2.70671e-05	0.000248086	2.3638	0.041
Testis	ENSG00000131844	MCCC2	methylcrotonoyl-CoA carboxylase 2 [Source:HGNC Symbol;Acc:HGNC:6937]	-1.37276	3.04376	-4.62783	2.72457e-05	0.000249543	2.43297	0.14
Testis	ENSG00000100796	PPP4R3A	protein phosphatase 4 regulatory subunit 3A [Source:HGNC Symbol;Acc:HGNC:20219]	-0.473386	6.83389	-4.62688	2.73328e-05	0.000250063	2.32951	0.021
Testis	ENSG00000172782	FADS6	fatty acid desaturase 6 [Source:HGNC Symbol;Acc:HGNC:30459]	0.80803	3.70397	4.62678	2.73417e-05	0.000250063	2.43312	0.00017
Testis	ENSG00000067057	PFKP	phosphofructokinase, platelet [Source:HGNC Symbol;Acc:HGNC:8878]	0.967221	2.5369	4.62582	2.74299e-05	0.000250689	2.36029	0.0049
Testis	ENSG00000204256	BRD2	bromodomain containing 2 [Source:HGNC Symbol;Acc:HGNC:1103]	0.44567	9.86742	4.62393	2.76043e-05	0.000252102	2.2878	0.57
Testis	ENSG00000182054	IDH2	isocitrate dehydrogenase 2 (NADP+), mitochondrial [Source:HGNC Symbol;Acc:HGNC:5383]	0.636324	7.98196	4.62361	2.7634e-05	0.000252192	2.3046	0.41
Testis	ENSG00000112159	MDN1	midasin AAA ATPase 1 [Source:HGNC Symbol;Acc:HGNC:18302]	-1.34265	5.11444	-4.62273	2.77162e-05	0.000252762	2.36925	0.0055
Testis	ENSG00000213079	SCAF8	SR-related CTD-associated factor 8 [Source:HGNC Symbol;Acc:HGNC:20959]	-0.625687	5.55608	-4.62233	2.77529e-05	0.000252915	2.35718	0.058
Testis	ENSG00000114439	BBX	bobby sox homolog (Drosophila) [Source:HGNC Symbol;Acc:HGNC:14422]	-0.750583	3.29042	-4.62175	2.78072e-05	0.000253229	2.4171	0.0068
Testis	ENSG00000186010	NDUFA13	NADH:ubiquinone oxidoreductase subunit A13 [Source:HGNC Symbol;Acc:HGNC:17194]	0.552652	6.95271	4.62047	2.79268e-05	0.000254136	2.31573	0.2
Testis	ENSG00000132549	VPS13B	vacuolar protein sorting 13 homolog B (yeast) [Source:HGNC Symbol;Acc:HGNC:2183]	-0.813102	5.22841	-4.61937	2.80306e-05	0.000254899	2.35777	0.13
Testis	ENSG00000141854	CTB-55O6.8	Uncharacterized protein LOC113230 [Source:UniProtKB/Swiss-Prot;Acc:Q96FF7]	0.778824	6.57053	4.61878	2.80859e-05	0.000255219	2.32221	0.34
Testis	ENSG00000167077	MEI1	meiotic double-stranded break formation protein 1 [Source:HGNC Symbol;Acc:HGNC:28613]	-1.141	1.12744	-4.61713	2.82415e-05	0.00025645	2.20903	0.015
Testis	ENSG00000160256	FAM207A	family with sequence similarity 207 member A [Source:HGNC Symbol;Acc:HGNC:15811]	0.748761	2.09266	4.61675	2.82773e-05	0.000256592	2.28005	0.00036
Testis	ENSG00000164338	UTP15	UTP15, U3 small nucleolar ribonucleoprotein, homolog (S. cerevisiae) [Source:HGNC Symbol;Acc:HGNC:25758]	-0.718434	3.35355	-4.61541	2.84054e-05	0.00025757	2.3975	0.12
Testis	ENSG00000177189	RPS6KA3	ribosomal protein S6 kinase, 90kDa, polypeptide 3 [Source:HGNC Symbol;Acc:HGNC:10432]	-0.862504	4.04977	-4.61501	2.84432e-05	0.000257599	2.38992	0.07
Testis	ENSG00000023191	RNH1	ribonuclease/angiogenin inhibitor 1 [Source:HGNC Symbol;Acc:HGNC:10074]	0.443488	4.70059	4.61495	2.8449e-05	0.000257599	2.37639	0.0017
Testis	ENSG00000163607	GTPBP8	GTP-binding protein 8 (putative) [Source:HGNC Symbol;Acc:HGNC:25007]	-0.340051	5.58602	-4.61357	2.85808e-05	0.000258537	2.32897	0.006
Testis	ENSG00000158195	WASF2	WAS protein family member 2 [Source:HGNC Symbol;Acc:HGNC:12733]	0.861209	6.01286	4.61344	2.85932e-05	0.000258537	2.3302	0.6
Testis	ENSG00000162402	USP24	ubiquitin specific peptidase 24 [Source:HGNC Symbol;Acc:HGNC:12623]	-0.784306	5.81878	-4.61312	2.86242e-05	0.000258634	2.31439	0.2
Testis	ENSG00000137100	DCTN3	dynactin subunit 3 [Source:HGNC Symbol;Acc:HGNC:2713]	0.345651	5.94536	4.61226	2.87066e-05	0.000259194	2.31956	0.11
Testis	ENSG00000180198	RCC1	regulator of chromosome condensation 1 [Source:HGNC Symbol;Acc:HGNC:1913]	0.609526	8.29493	4.612	2.87314e-05	0.000259235	2.26302	0.55
Testis	ENSG00000196865	NHLRC2	NHL repeat containing 2 [Source:HGNC Symbol;Acc:HGNC:24731]	-1.2381	2.89373	-4.6114	2.87896e-05	0.00025957	2.38055	0.17
Testis	ENSG00000100312	ACR	acrosin [Source:HGNC Symbol;Acc:HGNC:126]	0.672938	7.87879	4.6112	2.88094e-05	0.00025957	2.26507	0.42
Testis	ENSG00000212195	NA	NA	-3.20775	-1.79371	-4.61073	2.88549e-05	0.000259796	1.15694	0.42
Testis	ENSG00000125388	GRK4	G protein-coupled receptor kinase 4 [Source:HGNC Symbol;Acc:HGNC:4543]	0.557826	9.01116	4.61045	2.88811e-05	0.000259849	2.25087	0.3
Testis	ENSG00000138443	ABI2	abl-interactor 2 [Source:HGNC Symbol;Acc:HGNC:24011]	1.20127	6.23512	4.60924	2.89985e-05	0.000260721	2.31147	0.031
Testis	ENSG00000101294	HM13	histocompatibility (minor) 13 [Source:HGNC Symbol;Acc:HGNC:16435]	0.426374	4.76238	4.60883	2.90392e-05	0.000260759	2.35957	7.90E-05
Testis	ENSG00000119912	IDE	insulin-degrading enzyme [Source:HGNC Symbol;Acc:HGNC:5381]	-0.322065	7.75032	-4.60878	2.90438e-05	0.000260759	2.25728	0.064
Testis	ENSG00000101363	MANBAL	mannosidase, beta A, lysosomal-like [Source:HGNC Symbol;Acc:HGNC:15799]	0.408124	5.14771	4.60828	2.90928e-05	0.000261015	2.34154	0.009
Testis	ENSG00000057608	GDI2	GDP dissociation inhibitor 2 [Source:HGNC Symbol;Acc:HGNC:4227]	0.24733	8.16789	4.60626	2.929e-05	0.000262599	2.24583	0.06
Testis	ENSG00000163898	LIPH	lipase, member H [Source:HGNC Symbol;Acc:HGNC:18483]	-1.10534	1.27802	-4.605	2.94143e-05	0.000263088	2.16961	0.0065
Testis	ENSG00000075223	SEMA3C	sema domain, immunoglobulin domain (Ig), short basic domain, secreted, (semaphorin) 3C [Source:HGNC Symbol;Acc:HGNC:10725]	-1.00573	2.60275	-4.60498	2.94159e-05	0.000263088	2.3431	0.056
Testis	ENSG00000147383	NSDHL	NAD(P) dependent steroid dehydrogenase-like [Source:HGNC Symbol;Acc:HGNC:13398]	0.575763	8.66748	4.60479	2.9435e-05	0.000263088	2.23644	0.41
Testis	ENSG00000113141	IK	IK cytokine, down-regulator of HLA II [Source:HGNC Symbol;Acc:HGNC:5958]	0.510992	8.00343	4.60474	2.944e-05	0.000263088	2.24428	0.69
Testis	ENSG00000071073	MGAT4A	mannosyl (alpha-1,3-)-glycoprotein beta-1,4-N-acetylglucosaminyltransferase, isozyme A [Source:HGNC Symbol;Acc:HGNC:7047]	-0.683121	3.12209	-4.60466	2.94478e-05	0.000263088	2.36219	0.013
Testis	ENSG00000110958	PTGES3	prostaglandin E synthase 3 [Source:HGNC Symbol;Acc:HGNC:16049]	-0.261028	8.4321	-4.60402	2.95113e-05	0.00026347	2.23412	0.22
Testis	ENSG00000197410	DCHS2	dachsous cadherin-related 2 [Source:HGNC Symbol;Acc:HGNC:23111]	-1.40138	0.871482	-4.60365	2.95472e-05	0.000263606	2.0875	0.067
Testis	ENSG00000277258	PCGF2	polycomb group ring finger 2 [Source:HGNC Symbol;Acc:HGNC:12929]	0.793312	2.60213	4.60284	2.96274e-05	0.000264013	2.2891	0.0056
Testis	ENSG00000174839	DENND6A	DENN/MADD domain containing 6A [Source:HGNC Symbol;Acc:HGNC:26635]	-0.882735	3.42477	-4.60271	2.96412e-05	0.000264013	2.35923	0.15
Testis	ENSG00000179262	RAD23A	RAD23 homolog A, nucleotide excision repair protein [Source:HGNC Symbol;Acc:HGNC:9812]	0.395815	6.14088	4.60257	2.96551e-05	0.000264013	2.28152	0.25
Testis	ENSG00000213397	HAUS7	HAUS augmin like complex subunit 7 [Source:HGNC Symbol;Acc:HGNC:32979]	0.527838	3.13367	4.60022	2.98891e-05	0.000265745	2.3416	0.0014
Testis	ENSG00000117118	SDHB	succinate dehydrogenase complex subunit B, iron sulfur (Ip) [Source:HGNC Symbol;Acc:HGNC:10681]	0.25603	6.92931	4.6002	2.98914e-05	0.000265745	2.24826	0.15
Testis	ENSG00000181222	POLR2A	polymerase (RNA) II (DNA directed) polypeptide A, 220kDa [Source:HGNC Symbol;Acc:HGNC:9187]	1.00052	4.51776	4.59943	2.99681e-05	0.000266241	2.34334	0.021
Testis	ENSG00000186150	UBL4B	ubiquitin like 4B [Source:HGNC Symbol;Acc:HGNC:32309]	0.956567	6.52926	4.59856	3.00556e-05	0.000266833	2.26132	0.27
Testis	ENSG00000125037	EMC3	ER membrane protein complex subunit 3 [Source:HGNC Symbol;Acc:HGNC:23999]	0.29083	8.19987	4.5966	3.02539e-05	0.000268406	2.21463	0.37
Testis	ENSG00000199023	NA	NA	1.43424	-0.567155	4.59531	3.03845e-05	0.000269366	1.25793	0.37
Testis	ENSG00000012660	ELOVL5	ELOVL fatty acid elongase 5 [Source:HGNC Symbol;Acc:HGNC:21308]	-0.813091	5.35744	-4.59512	3.04045e-05	0.000269366	2.27764	0.052
Testis	ENSG00000131408	NR1H2	nuclear receptor subfamily 1 group H member 2 [Source:HGNC Symbol;Acc:HGNC:7965]	0.408901	5.72092	4.59362	3.05575e-05	0.000270448	2.27029	0.014
Testis	ENSG00000169925	BRD3	bromodomain containing 3 [Source:HGNC Symbol;Acc:HGNC:1104]	0.638558	5.37452	4.59351	3.0569e-05	0.000270448	2.28736	0.016
Testis	ENSG00000164032	H2AFZ	H2A histone family member Z [Source:HGNC Symbol;Acc:HGNC:4741]	-0.453908	8.26003	-4.5905	3.08782e-05	0.00027289	2.19158	0.055
Testis	ENSG00000013503	POLR3B	polymerase (RNA) III (DNA directed) polypeptide B [Source:HGNC Symbol;Acc:HGNC:30348]	-0.909889	3.77232	-4.59041	3.08879e-05	0.00027289	2.31771	0.043
Testis	ENSG00000189050	RNFT1	ring finger protein, transmembrane 1 [Source:HGNC Symbol;Acc:HGNC:30206]	-0.44954	5.85567	-4.58941	3.09913e-05	0.000273318	2.24182	0.0017
Testis	ENSG00000005700	IBTK	inhibitor of Bruton tyrosine kinase [Source:HGNC Symbol;Acc:HGNC:17853]	-0.773216	6.25747	-4.58933	3.09992e-05	0.000273318	2.22366	0.17
Testis	ENSG00000277775	HIST1H3F	histone cluster 1, H3f [Source:HGNC Symbol;Acc:HGNC:4773]	-3.11378	1.41106	-4.5893	3.1003e-05	0.000273318	2.22816	0.0091
Testis	ENSG00000132122	SPATA6	spermatogenesis associated 6 [Source:HGNC Symbol;Acc:HGNC:18309]	0.621448	9.09042	4.58911	3.10223e-05	0.000273318	2.18207	0.53
Testis	ENSG00000164169	PRMT9	protein arginine methyltransferase 9 [Source:HGNC Symbol;Acc:HGNC:25099]	-0.575112	6.25569	-4.5886	3.10756e-05	0.00027341	2.22177	0.0077
Testis	ENSG00000206043	C18orf63	chromosome 18 open reading frame 63 [Source:HGNC Symbol;Acc:HGNC:40037]	-1.02135	1.80747	-4.5886	3.10757e-05	0.00027341	2.24335	0.02
Testis	ENSG00000128298	BAIAP2L2	BAI1-associated protein 2-like 2 [Source:HGNC Symbol;Acc:HGNC:26203]	1.37613	0.980084	4.58838	3.10983e-05	0.00027342	1.78729	0.00028
Testis	ENSG00000173960	UBXN2A	UBX domain protein 2A [Source:HGNC Symbol;Acc:HGNC:27265]	-0.746495	2.81429	-4.5881	3.11274e-05	0.000273487	2.30228	0.033
Testis	ENSG00000172943	PHF8	PHD finger protein 8 [Source:HGNC Symbol;Acc:HGNC:20672]	-0.496525	5.3949	-4.58629	3.13164e-05	0.000274958	2.24761	0.004
Testis	ENSG00000125772	GPCPD1	glycerophosphocholine phosphodiesterase 1 [Source:HGNC Symbol;Acc:HGNC:26957]	-0.548302	4.80775	-4.58479	3.14747e-05	0.000276157	2.27001	0.013
Testis	ENSG00000171490	RSL1D1	ribosomal L1 domain containing 1 [Source:HGNC Symbol;Acc:HGNC:24534]	0.532829	7.70276	4.58423	3.15336e-05	0.000276338	2.18341	0.48
Testis	ENSG00000180182	MED14	mediator complex subunit 14 [Source:HGNC Symbol;Acc:HGNC:2370]	-0.79879	4.67696	-4.58418	3.15387e-05	0.000276338	2.27202	0.16
Testis	ENSG00000103254	FAM173A	family with sequence similarity 173 member A [Source:HGNC Symbol;Acc:HGNC:14152]	0.484208	5.87487	4.5835	3.16101e-05	0.000276773	2.22801	0.0083
Testis	ENSG00000131652	THOC6	THO complex 6 [Source:HGNC Symbol;Acc:HGNC:28369]	0.521319	3.45093	4.58325	3.16368e-05	0.000276817	2.2952	0.0072
Testis	ENSG00000066739	ATG2B	autophagy related 2B [Source:HGNC Symbol;Acc:HGNC:20187]	-0.893847	4.96302	-4.58198	3.17711e-05	0.000277629	2.25072	0.17
Testis	ENSG00000111644	ACRBP	acrosin binding protein [Source:HGNC Symbol;Acc:HGNC:17195]	0.519087	10.3965	4.58196	3.17733e-05	0.000277629	2.1508	0.59
Testis	ENSG00000123154	WDR83	WD repeat domain 83 [Source:HGNC Symbol;Acc:HGNC:32672]	0.414162	4.34219	4.58008	3.19747e-05	0.000279198	2.28186	0.053
Testis	ENSG00000180697	C3orf22	chromosome 3 open reading frame 22 [Source:HGNC Symbol;Acc:HGNC:28534]	0.871671	7.46791	4.57862	3.21308e-05	0.000280368	2.17099	0.28
Testis	ENSG00000088930	XRN2	5'-3' exoribonuclease 2 [Source:HGNC Symbol;Acc:HGNC:12836]	-0.5278	5.88345	-4.57552	3.24653e-05	0.000282982	2.19616	0.033
Testis	ENSG00000134020	PEBP4	phosphatidylethanolamine binding protein 4 [Source:HGNC Symbol;Acc:HGNC:28319]	0.541553	9.04429	4.57544	3.24748e-05	0.000282982	2.13916	0.58
Testis	ENSG00000145241	CENPC	centromere protein C [Source:HGNC Symbol;Acc:HGNC:1854]	-0.437686	6.49111	-4.57518	3.25022e-05	0.000283027	2.17422	0.0025
Testis	ENSG00000204209	DAXX	death-domain associated protein [Source:HGNC Symbol;Acc:HGNC:2681]	0.50471	7.98918	4.57172	3.28807e-05	0.000286066	2.13884	0.51
Testis	ENSG00000126882	FAM78A	family with sequence similarity 78 member A [Source:HGNC Symbol;Acc:HGNC:25465]	0.655063	6.89396	4.57158	3.28961e-05	0.000286066	2.1602	0.19
Testis	ENSG00000119711	ALDH6A1	aldehyde dehydrogenase 6 family member A1 [Source:HGNC Symbol;Acc:HGNC:7179]	-0.957895	5.0092	-4.56916	3.31633e-05	0.000288192	2.2094	0.14
Testis	ENSG00000117419	ERI3	ERI1 exoribonuclease family member 3 [Source:HGNC Symbol;Acc:HGNC:17276]	-0.460308	5.25369	-4.56606	3.35087e-05	0.000290995	2.18898	0.0021
Testis	ENSG00000184702	SEPT5	septin 5 [Source:HGNC Symbol;Acc:HGNC:9164]	0.462844	6.29454	4.56327	3.38226e-05	0.000293521	2.15258	0.088
Testis	ENSG00000147889	CDKN2A	cyclin-dependent kinase inhibitor 2A [Source:HGNC Symbol;Acc:HGNC:1787]	0.68621	5.54938	4.56134	3.40414e-05	0.000295188	2.16956	0.0066
Testis	ENSG00000136930	PSMB7	proteasome subunit beta 7 [Source:HGNC Symbol;Acc:HGNC:9544]	0.309438	7.34635	4.56111	3.40686e-05	0.000295188	2.11618	0.25
Testis	ENSG00000133657	ATP13A3	ATPase type 13A3 [Source:HGNC Symbol;Acc:HGNC:24113]	-0.606097	6.5192	-4.56097	3.40843e-05	0.000295188	2.12633	0.034
Testis	ENSG00000110107	PRPF19	pre-mRNA processing factor 19 [Source:HGNC Symbol;Acc:HGNC:17896]	0.387857	6.39535	4.56045	3.41432e-05	0.00029538	2.14126	0.068
Testis	ENSG00000086544	ITPKC	inositol-trisphosphate 3-kinase C [Source:HGNC Symbol;Acc:HGNC:14897]	0.982845	5.43088	4.56037	3.41528e-05	0.00029538	2.18912	0.15
Testis	ENSG00000169855	ROBO1	roundabout guidance receptor 1 [Source:HGNC Symbol;Acc:HGNC:10249]	-1.65532	2.22332	-4.56014	3.41782e-05	0.000295399	2.18971	0.049
Testis	ENSG00000182050	MGAT4C	MGAT4 family member C [Source:HGNC Symbol;Acc:HGNC:30871]	-0.912169	2.31599	-4.55963	3.42369e-05	0.000295706	2.19903	0.026
Testis	ENSG00000147606	SLC26A7	solute carrier family 26 (anion exchanger), member 7 [Source:HGNC Symbol;Acc:HGNC:14467]	-1.19002	1.89987	-4.55797	3.44272e-05	0.000297148	2.16336	0.084
Testis	ENSG00000076043	REXO2	RNA exonuclease 2 [Source:HGNC Symbol;Acc:HGNC:17851]	0.630252	5.05104	4.55759	3.44709e-05	0.000297324	2.19064	0.02
Testis	ENSG00000166851	PLK1	polo-like kinase 1 [Source:HGNC Symbol;Acc:HGNC:9077]	0.693014	7.25425	4.55687	3.45544e-05	0.000297685	2.10412	0.23
Testis	ENSG00000180611	MB21D2	Mab-21 domain containing 2 [Source:HGNC Symbol;Acc:HGNC:30438]	-1.4482	0.495898	-4.55682	3.45596e-05	0.000297685	1.80494	0.034
Testis	ENSG00000167749	KLK4	kallikrein related peptidase 4 [Source:HGNC Symbol;Acc:HGNC:6365]	0.837927	2.7762	4.55647	3.46005e-05	0.000297836	2.18821	0.047
Testis	ENSG00000217128	FNIP1	folliculin interacting protein 1 [Source:HGNC Symbol;Acc:HGNC:29418]	-0.577196	5.8205	-4.55523	3.47441e-05	0.00029887	2.13103	0.055
Testis	ENSG00000205765	C5orf51	chromosome 5 open reading frame 51 [Source:HGNC Symbol;Acc:HGNC:27750]	-0.709295	3.3668	-4.55498	3.47733e-05	0.000298919	2.2134	0.026
Testis	ENSG00000100629	CEP128	centrosomal protein 128kDa [Source:HGNC Symbol;Acc:HGNC:20359]	-0.676603	4.57271	-4.55411	3.48737e-05	0.00029958	2.17866	0.014
Testis	ENSG00000062650	WAPL	WAPL cohesin release factor [Source:HGNC Symbol;Acc:HGNC:23293]	-0.486814	7.74564	-4.55358	3.49363e-05	0.00029975	2.08102	0.0061
Testis	ENSG00000103148	NPRL3	NPR3-like, GATOR1 complex subunit [Source:HGNC Symbol;Acc:HGNC:14124]	0.628587	5.23956	4.55348	3.49478e-05	0.00029975	2.16631	0.0043
Testis	ENSG00000115839	RAB3GAP1	RAB3 GTPase activating protein catalytic subunit 1 [Source:HGNC Symbol;Acc:HGNC:17063]	-0.576344	5.86148	-4.55327	3.49717e-05	0.00029975	2.12656	0.024
Testis	ENSG00000141480	ARRB2	arrestin, beta 2 [Source:HGNC Symbol;Acc:HGNC:712]	0.753365	3.78253	4.55314	3.49877e-05	0.00029975	2.20742	0.047
Testis	ENSG00000187051	RPS19BP1	ribosomal protein S19 binding protein 1 [Source:HGNC Symbol;Acc:HGNC:28749]	0.421218	4.70009	4.55274	3.50339e-05	0.000299944	2.18528	0.021
Testis	ENSG00000139133	ALG10	ALG10, alpha-1,2-glucosyltransferase [Source:HGNC Symbol;Acc:HGNC:23162]	-0.611592	4.3157	-4.55222	3.50947e-05	0.000300262	2.18764	0.16
Testis	ENSG00000166181	API5	apoptosis inhibitor 5 [Source:HGNC Symbol;Acc:HGNC:594]	-0.697109	5.46876	-4.55138	3.51931e-05	0.000300902	2.13656	0.043
Testis	ENSG00000151414	NEK7	NIMA-related kinase 7 [Source:HGNC Symbol;Acc:HGNC:13386]	-0.98335	2.24336	-4.54927	3.54429e-05	0.000302834	2.15331	0.091
Testis	ENSG00000120008	WDR11	WD repeat domain 11 [Source:HGNC Symbol;Acc:HGNC:13831]	-0.652651	4.84132	-4.54822	3.55664e-05	0.000303503	2.15382	0.021
Testis	ENSG00000163293	NIPAL1	NIPA-like domain containing 1 [Source:HGNC Symbol;Acc:HGNC:27194]	-2.75883	0.00266259	-4.54804	3.55885e-05	0.000303503	1.70394	0.096
[truncated: 4,451 more rows]
