# Supplementary material for: Differential expression and co-expression gene networks reveal candidate biomarkers of boar taint in non-castrated pigs
Source: Sci Rep. 2017 Sep 22;7:12205. doi: 10.1038/s41598-017-11928-0 (PMC5610188; doi:10.1038/s41598-017-11928-0)
Supplement: Supplementary file 3 — Dataset 3 [file 41598_2017_11928_MOESM3_ESM.xls]

## Sheet: LiverKEGGPathways2016-05-18
Tissue	GOID	GOTerm	Ontology Source	Term PValue	Term PValue Corrected with Bonferroni step down	% Associated Genes	Nr. Genes	Associated Genes Found
Liver	GO:0006518	peptide metabolic process	GO_BiologicalProcess-GOA_06.05.2016_10h39	9.5e-07	0.00011	5.46	48	[ATP6AP2, BECN1, CARNMT1, CNOT8, EEF1B2, EIF1AY, EIF3H, GLO1, GSR, GSTO1, GTF2H3, IDE, IMMP1L, IMPACT, LRPPRC, MRPL13, MRPL21, MRPL9, MRPS28, MRPS35, MRPS36, MTFMT, NCK1, NEURL1, PAIP1, RMND1, RPL14, RPL22L1, RPL27A, RPL30, RPL34, RPL35A, RPL6, RPL9, RPS27L, RPS3A, RPS8, SEC11C, SELT, SLC25A16, SLC25A19, SLC25A40, SPCS1, SPCS3, SRP9, TIA1, TRNAU1AP, UQCC1]
Liver	GO:0006612	protein targeting to membrane	GO_BiologicalProcess-GOA_06.05.2016_10h39	1e-06	0.00012	9.55	19	[ATG4C, MFF, MRPL13, NUP54, PDZK1, PEX3, RPL14, RPL27A, RPL30, RPL34, RPL35A, RPL6, RPL9, RPS3A, RPS8, SRP14, SRP9, TMED2, VAMP7]
Liver	GO:0043603	cellular amide metabolic process	GO_BiologicalProcess-GOA_06.05.2016_10h39	1.6e-06	0.00019	5.11	54	[AASDHPPT, ATP6AP2, ATPIF1, BECN1, CARNMT1, CNOT8, EEF1B2, EIF1AY, EIF3H, GGH, GLO1, GSR, GSTO1, GTF2H3, IDE, IMMP1L, IMPACT, LRPPRC, MCCC1, MRPL13, MRPL21, MRPL9, MRPS28, MRPS35, MRPS36, MTFMT, NAMPT, NCK1, NEURL1, ORMDL1, PAIP1, RMND1, RPL14, RPL22L1, RPL27A, RPL30, RPL34, RPL35A, RPL6, RPL9, RPS27L, RPS3A, RPS8, SEC11C, SELT, SLC25A16, SLC25A19, SLC25A40, SPCS1, SPCS3, SRP9, TIA1, TRNAU1AP, UQ…
Liver	GO:0045047	protein targeting to ER	GO_BiologicalProcess-GOA_06.05.2016_10h39	4.2e-06	0.00049	12.04	13	[MRPL13, RPL14, RPL27A, RPL30, RPL34, RPL35A, RPL6, RPL9, RPS3A, RPS8, SPCS1, SRP14, SRP9]
Liver	GO:0007005	mitochondrion organization	GO_BiologicalProcess-GOA_06.05.2016_10h39	3.2e-05	0.0037	5.21	40	[APOO, ATG4C, ATPIF1, BECN1, BLOC1S2, DDHD2, DNAAF2, DNAJC19, FAM162A, FUNDC1, GABARAPL2, HNMT, IMMP1L, JTB, LRPPRC, MFF, MRPL13, MRPL21, MRPL9, MRPS28, MRPS35, MRPS36, NDUFA2, NDUFA5, NDUFB5, NDUFC1, PARP1, PDK1, PET100, PEX3, PRDX3, RMND1, RRM2B, SLC25A46, TIMM9, TMEM126B, TOMM22, TRMT10C, UQCC1, VPS11]
Liver	GO:0006412	translation	GO_BiologicalProcess-GOA_06.05.2016_10h39	3.8e-05	0.0044	5.32	37	[CNOT8, EEF1B2, EIF1AY, EIF3H, GTF2H3, IMPACT, LRPPRC, MRPL13, MRPL21, MRPL9, MRPS28, MRPS35, MRPS36, MTFMT, NCK1, NEURL1, PAIP1, RMND1, RPL14, RPL22L1, RPL27A, RPL30, RPL34, RPL35A, RPL6, RPL9, RPS27L, RPS3A, RPS8, SELT, SLC25A16, SLC25A19, SLC25A40, SRP9, TIA1, TRNAU1AP, UQCC1]
Liver	GO:0006413	translational initiation	GO_BiologicalProcess-GOA_06.05.2016_10h39	8.8e-05	0.01	7.8	16	[EIF1AY, EIF3H, IMPACT, MRPL13, MTFMT, NCK1, PAIP1, RPL14, RPL27A, RPL30, RPL34, RPL35A, RPL6, RPL9, RPS3A, RPS8]
Liver	GO:0019083	viral transcription	GO_BiologicalProcess-GOA_06.05.2016_10h39	0.00011	0.012	7.98	15	[MRPL13, NUP35, NUP43, NUP54, RAE1, RPL14, RPL27A, RPL30, RPL34, RPL35A, RPL6, RPL9, RPS3A, RPS8, USF1]
Liver	GO:0072594	establishment of protein localization to organelle	GO_BiologicalProcess-GOA_06.05.2016_10h39	0.00018	0.02	5.07	35	[ATPIF1, BECN1, C11orf73, DNAJC19, HNMT, IMMP1L, MFF, MRPL13, NRAS, NUP35, NUP54, PARP1, PEX3, POT1, PPP3CB, RAB11A, RAE1, RPL14, RPL27A, RPL30, RPL34, RPL35A, RPL6, RPL9, RPS3A, RPS8, SPCS1, SRP14, SRP9, TIMM9, TOMM22, UBR5, VAMP7, VPS11, ZFAND6]
Liver	GO:0034470	ncRNA processing	GO_BiologicalProcess-GOA_06.05.2016_10h39	0.00024	0.027	5.76	24	[C1D, DUS4L, IKBKAP, METTL15, MRPL13, MTFMT, NSUN3, OSGEPL1, PIN4, PUS7L, RCL1, RPL14, RPL27A, RPL30, RPL34, RPL35A, RPL6, RPL9, RPS27L, RPS3A, RPS8, TRMT10C, TYW3, ZBTB8OS]
Liver	GO:0097300	programmed necrotic cell death	GO_BiologicalProcess-GOA_06.05.2016_10h39	0.00033	0.037	16.22	6	[CASP1, LY96, NDUFA2, TANK, TICAM2, TRPM7]
Liver	GO:0000956	nuclear-transcribed mRNA catabolic process	GO_BiologicalProcess-GOA_06.05.2016_10h39	0.00038	0.041	7.14	15	[CNOT8, LSM1, LSM5, MRPL13, PAIP1, PNRC2, RPL14, RPL27A, RPL30, RPL34, RPL35A, RPL6, RPL9, RPS3A, RPS8]
Liver	GO:0000184	nuclear-transcribed mRNA catabolic process, nonsense-mediated decay	GO_BiologicalProcess-GOA_06.05.2016_10h39	0.00052	0.056	8.53	11	[MRPL13, PNRC2, RPL14, RPL27A, RPL30, RPL34, RPL35A, RPL6, RPL9, RPS3A, RPS8]
Liver	GO:0022613	ribonucleoprotein complex biogenesis	GO_BiologicalProcess-GOA_06.05.2016_10h39	0.00065	0.069	5.34	26	[ATR, C1D, C7orf55-LUC7L2, EIF3H, FAM103A1, GEMIN2, GTPBP10, METTL15, MRPL13, NIP7, NSUN3, PIN4, RCL1, RPL14, RPL27A, RPL30, RPL34, RPL35A, RPL6, RPL9, RPS27L, RPS3A, RPS8, SNRPG, STRAP, XPO1]
Liver	GO:0033108	mitochondrial respiratory chain complex assembly	GO_BiologicalProcess-GOA_06.05.2016_10h39	0.0009	0.094	10.26	8	[IMMP1L, NDUFA2, NDUFA5, NDUFB5, NDUFC1, PET100, TMEM126B, UQCC1]
Liver	GO:0051188	cofactor biosynthetic process	GO_BiologicalProcess-GOA_06.05.2016_10h39	0.00092	0.095	7.14	13	[ATPIF1, COQ3, COQ5, CPOX, MAT2B, MOCS2, NADK2, NAMPT, PCBD2, PDK1, PPCS, PTS, SLC25A16]
Liver	GO:0072657	protein localization to membrane	GO_BiologicalProcess-GOA_06.05.2016_10h39	0.00098	0.1	5.09	26	[ATG4C, FERMT2, MFF, MRPL13, NUP54, PDZK1, PEX3, RAB11A, RPL14, RPL27A, RPL30, RPL34, RPL35A, RPL6, RPL9, RPS3A, RPS8, SRP14, SRP9, TIMM9, TMED2, TMEM59, TOMM22, VAMP4, VAMP7, WRB]
Liver	GO:0009116	nucleoside metabolic process	GO_BiologicalProcess-GOA_06.05.2016_10h39	0.001	0.1	5.32	23	[AK3, ATP5F1, ATP5H, ATP5L2, ATP5O, ATPIF1, COA6, COX6C, COX7A2L, DERA, ERH, HPRT1, LDHA, MAT2B, MOCS2, MTAP, NDUFA2, NDUFA5, NDUFB5, NDUFC1, NT5C3A, PPCS, TXNDC9]
Liver	GO:0006401	RNA catabolic process	GO_BiologicalProcess-GOA_06.05.2016_10h39	0.001	0.1	6.27	16	[CNOT8, LRPPRC, LSM1, LSM5, MRPL13, PAIP1, PNRC2, RPL14, RPL27A, RPL30, RPL34, RPL35A, RPL6, RPL9, RPS3A, RPS8]
Liver	GO:0042254	ribosome biogenesis	GO_BiologicalProcess-GOA_06.05.2016_10h39	0.0013	0.13	5.67	19	[C1D, GTPBP10, METTL15, MRPL13, NIP7, NSUN3, PIN4, RCL1, RPL14, RPL27A, RPL30, RPL34, RPL35A, RPL6, RPL9, RPS27L, RPS3A, RPS8, XPO1]
Liver	GO:0042455	ribonucleoside biosynthetic process	GO_BiologicalProcess-GOA_06.05.2016_10h39	0.0014	0.14	8.06	10	[AK3, ATP5F1, ATP5H, ATP5L2, ATP5O, HPRT1, MAT2B, MTAP, PPCS, TXNDC9]
Liver	GO:0046700	heterocycle catabolic process	GO_BiologicalProcess-GOA_06.05.2016_10h39	0.0015	0.14	5.15	24	[CNOT8, DERA, HINT1, HNMT, HPRT1, LRPPRC, LSM1, LSM5, MRPL13, MTAP, NT5C3A, PAIP1, PNRC2, RPL14, RPL27A, RPL30, RPL34, RPL35A, RPL6, RPL9, RPS3A, RPS8, SLC25A16, TATDN1]
Liver	GO:0044270	cellular nitrogen compound catabolic process	GO_BiologicalProcess-GOA_06.05.2016_10h39	0.0015	0.14	5.15	24	[CNOT8, DERA, HINT1, HNMT, HPRT1, LRPPRC, LSM1, LSM5, MRPL13, MTAP, NT5C3A, PAIP1, PNRC2, RPL14, RPL27A, RPL30, RPL34, RPL35A, RPL6, RPL9, RPS3A, RPS8, SLC25A16, TATDN1]
Liver	GO:0048280	vesicle fusion with Golgi apparatus	GO_BiologicalProcess-GOA_06.05.2016_10h39	0.0017	0.17	30	3	[BET1, SEC22A, VAMP7]
Liver	GO:0019439	aromatic compound catabolic process	GO_BiologicalProcess-GOA_06.05.2016_10h39	0.0018	0.18	5.02	24	[CNOT8, DERA, HINT1, HNMT, HPRT1, LRPPRC, LSM1, LSM5, MRPL13, MTAP, NT5C3A, PAIP1, PNRC2, RPL14, RPL27A, RPL30, RPL34, RPL35A, RPL6, RPL9, RPS3A, RPS8, SLC25A16, TATDN1]
Liver	GO:0070129	regulation of mitochondrial translation	GO_BiologicalProcess-GOA_06.05.2016_10h39	0.0024	0.22	27.27	3	[LRPPRC, RMND1, UQCC1]
Liver	GO:0031397	negative regulation of protein ubiquitination	GO_BiologicalProcess-GOA_06.05.2016_10h39	0.0024	0.22	7.52	10	[ANAPC16, ANAPC4, CDC27, MAD2L1, PSMC6, PSME1, SPOPL, UBE2E1, UBR5, UFL1]
Liver	GO:0051436	negative regulation of ubiquitin-protein ligase activity involved in mitotic cell cycle	GO_BiologicalProcess-GOA_06.05.2016_10h39	0.0025	0.23	9.72	7	[ANAPC16, ANAPC4, CDC27, MAD2L1, PSMC6, PSME1, UBE2E1]
Liver	GO:2000060	positive regulation of protein ubiquitination involved in ubiquitin-dependent protein catabolic process	GO_BiologicalProcess-GOA_06.05.2016_10h39	0.0026	0.24	8.7	8	[ANAPC16, ANAPC4, CDC27, FBXO22, MAD2L1, PSMC6, PSME1, UBE2E1]
Liver	GO:0042787	protein ubiquitination involved in ubiquitin-dependent protein catabolic process	GO_BiologicalProcess-GOA_06.05.2016_10h39	0.0026	0.24	6.34	13	[ANAPC16, ANAPC4, CDC27, CUL2, FBXO10, FBXO22, KLHL7, MAD2L1, PSMC6, PSME1, RCHY1, UBE2E1, UBR5]
Liver	GO:0006364	rRNA processing	GO_BiologicalProcess-GOA_06.05.2016_10h39	0.0027	0.24	5.88	16	[C1D, METTL15, MRPL13, NSUN3, PIN4, RCL1, RPL14, RPL27A, RPL30, RPL34, RPL35A, RPL6, RPL9, RPS27L, RPS3A, RPS8]
Liver	GO:0009141	nucleoside triphosphate metabolic process	GO_BiologicalProcess-GOA_06.05.2016_10h39	0.0028	0.24	5.59	17	[AK3, ATP5F1, ATP5H, ATP5L2, ATP5O, ATPIF1, COA6, COX6C, COX7A2L, LDHA, MOCS2, NDUFA2, NDUFA5, NDUFB5, NDUFC1, RRM2B, SUCLG1]
Liver	GO:0015992	proton transport	GO_BiologicalProcess-GOA_06.05.2016_10h39	0.0034	0.3	6.75	11	[ATP5F1, ATP5H, ATP5L2, ATP5O, COA6, COX6C, COX7A1, COX7A2L, COX7B2, SLC33A1, SLC35A1]
Liver	GO:1902600	hydrogen ion transmembrane transport	GO_BiologicalProcess-GOA_06.05.2016_10h39	0.0035	0.3	7.63	9	[ATP5F1, ATP5H, ATP5L2, ATP5O, COA6, COX6C, COX7A1, COX7A2L, COX7B2]
Liver	GO:1903362	regulation of cellular protein catabolic process	GO_BiologicalProcess-GOA_06.05.2016_10h39	0.0036	0.3	5.63	16	[ANAPC16, ANAPC4, ATPIF1, BBS7, CDC27, FBXO22, GABARAPL2, GEN1, MAD2L1, PSMC6, PSME1, RCHY1, UBE2E1, UBE2K, UFL1, VPS11]
Liver	GO:0009119	ribonucleoside metabolic process	GO_BiologicalProcess-GOA_06.05.2016_10h39	0.0037	0.31	5.13	21	[AK3, ATP5F1, ATP5H, ATP5L2, ATP5O, ATPIF1, COA6, COX6C, COX7A2L, HPRT1, LDHA, MAT2B, MOCS2, MTAP, NDUFA2, NDUFA5, NDUFB5, NDUFC1, NT5C3A, PPCS, TXNDC9]
Liver	GO:0032543	mitochondrial translation	GO_BiologicalProcess-GOA_06.05.2016_10h39	0.0039	0.33	7.5	9	[LRPPRC, MRPL13, MRPL21, MRPL9, MRPS28, MRPS35, MRPS36, RMND1, UQCC1]
Liver	GO:0006732	coenzyme metabolic process	GO_BiologicalProcess-GOA_06.05.2016_10h39	0.0041	0.34	5.41	18	[AASDHPPT, ATPIF1, COQ3, COQ5, CYB5R4, DERA, GGH, LDHA, MAT2B, MOCS2, NADK2, NAMPT, PCBD2, PDK1, PPCS, PTS, SLC25A16, SUCLG1]
Liver	GO:1903364	positive regulation of cellular protein catabolic process	GO_BiologicalProcess-GOA_06.05.2016_10h39	0.0046	0.38	6.19	12	[ANAPC16, ANAPC4, ATPIF1, BBS7, CDC27, FBXO22, MAD2L1, PSMC6, PSME1, RCHY1, UBE2E1, VPS11]
Liver	GO:0015986	ATP synthesis coupled proton transport	GO_BiologicalProcess-GOA_06.05.2016_10h39	0.0048	0.39	14.81	4	[ATP5F1, ATP5H, ATP5L2, ATP5O]
Liver	GO:0006465	signal peptide processing	GO_BiologicalProcess-GOA_06.05.2016_10h39	0.0048	0.39	14.81	4	[IMMP1L, SEC11C, SPCS1, SPCS3]
Liver	GO:0035666	TRIF-dependent toll-like receptor signaling pathway	GO_BiologicalProcess-GOA_06.05.2016_10h39	0.0055	0.44	14.29	4	[LY96, NDUFA2, TANK, TICAM2]
Liver	GO:0006414	translational elongation	GO_BiologicalProcess-GOA_06.05.2016_10h39	0.0056	0.44	6.67	10	[EEF1B2, MRPL13, MRPL21, MRPL9, MRPS28, MRPS35, MRPS36, SELT, SRP9, TRNAU1AP]
Liver	GO:1900034	regulation of cellular response to heat	GO_BiologicalProcess-GOA_06.05.2016_10h39	0.0056	0.44	8.43	7	[ATR, C11orf73, HSBP1, NUP35, NUP43, NUP54, RAE1]
Liver	GO:0009205	purine ribonucleoside triphosphate metabolic process	GO_BiologicalProcess-GOA_06.05.2016_10h39	0.0058	0.44	5.49	15	[AK3, ATP5F1, ATP5H, ATP5L2, ATP5O, ATPIF1, COA6, COX6C, COX7A2L, LDHA, MOCS2, NDUFA2, NDUFA5, NDUFB5, NDUFC1]
Liver	GO:0035493	SNARE complex assembly	GO_BiologicalProcess-GOA_06.05.2016_10h39	0.0061	0.47	20	3	[VAMP4, VAMP7, VPS11]
Liver	GO:0051443	positive regulation of ubiquitin-protein transferase activity	GO_BiologicalProcess-GOA_06.05.2016_10h39	0.0069	0.52	7.41	8	[ANAPC16, ANAPC4, CDC27, DCUN1D1, MAD2L1, PSMC6, PSME1, UBE2E1]
Liver	GO:0070266	necroptotic process	GO_BiologicalProcess-GOA_06.05.2016_10h39	0.007	0.52	13.33	4	[LY96, NDUFA2, TICAM2, TRPM7]
Liver	GO:0042773	ATP synthesis coupled electron transport	GO_BiologicalProcess-GOA_06.05.2016_10h39	0.0077	0.56	7.95	7	[COA6, COX6C, COX7A2L, NDUFA2, NDUFA5, NDUFB5, NDUFC1]
Liver	GO:0006409	tRNA export from nucleus	GO_BiologicalProcess-GOA_06.05.2016_10h39	0.0099	0.7	12.12	4	[NUP35, NUP43, NUP54, RAE1]
Liver	GO:0031396	regulation of protein ubiquitination	GO_BiologicalProcess-GOA_06.05.2016_10h39	0.0099	0.71	5.3	14	[ANAPC16, ANAPC4, CDC27, DCUN1D1, FBXO22, MAD2L1, NMI, PSMC6, PSME1, RCHY1, SPOPL, UBE2E1, UBR5, UFL1]
Liver	GO:0075733	intracellular transport of virus	GO_BiologicalProcess-GOA_06.05.2016_10h39	0.01	0.73	8.33	6	[NUP35, NUP43, NUP54, RAE1, TSG101, XPO1]
Liver	GO:0031398	positive regulation of protein ubiquitination	GO_BiologicalProcess-GOA_06.05.2016_10h39	0.01	0.74	5.79	11	[ANAPC16, ANAPC4, CDC27, DCUN1D1, FBXO22, MAD2L1, NMI, PSMC6, PSME1, RCHY1, UBE2E1]
Liver	GO:0009168	purine ribonucleoside monophosphate biosynthetic process	GO_BiologicalProcess-GOA_06.05.2016_10h39	0.012	0.82	8.11	6	[AK3, ATP5F1, ATP5H, ATP5L2, ATP5O, HPRT1]
Liver	GO:0009167	purine ribonucleoside monophosphate metabolic process	GO_BiologicalProcess-GOA_06.05.2016_10h39	0.013	0.89	5.12	15	[AK3, ATP5F1, ATP5H, ATP5L2, ATP5O, ATPIF1, COA6, COX6C, COX7A2L, HPRT1, LDHA, NDUFA2, NDUFA5, NDUFB5, NDUFC1]
Liver	GO:0042558	pteridine-containing compound metabolic process	GO_BiologicalProcess-GOA_06.05.2016_10h39	0.013	0.89	11.11	4	[ATPIF1, GGH, PCBD2, PTS]
Liver	GO:0008033	tRNA processing	GO_BiologicalProcess-GOA_06.05.2016_10h39	0.013	0.9	6.56	8	[DUS4L, IKBKAP, MTFMT, OSGEPL1, PUS7L, TRMT10C, TYW3, ZBTB8OS]
Liver	GO:0046034	ATP metabolic process	GO_BiologicalProcess-GOA_06.05.2016_10h39	0.014	0.93	5.2	13	[ATP5F1, ATP5H, ATP5L2, ATP5O, ATPIF1, COA6, COX6C, COX7A2L, LDHA, NDUFA2, NDUFA5, NDUFB5, NDUFC1]
Liver	GO:0009164	nucleoside catabolic process	GO_BiologicalProcess-GOA_06.05.2016_10h39	0.014	0.94	10.81	4	[DERA, HPRT1, MTAP, NT5C3A]
Liver	GO:0032981	mitochondrial respiratory chain complex I assembly	GO_BiologicalProcess-GOA_06.05.2016_10h39	0.015	0.97	8.77	5	[NDUFA2, NDUFA5, NDUFB5, NDUFC1, TMEM126B]
Liver	GO:0009451	RNA modification	GO_BiologicalProcess-GOA_06.05.2016_10h39	0.016	1	6.35	8	[DUS4L, IKBKAP, METTL15, MTFMT, NSUN3, OSGEPL1, PUS7L, TRMT10C]
Liver	GO:0033047	regulation of mitotic sister chromatid segregation	GO_BiologicalProcess-GOA_06.05.2016_10h39	0.016	1	8.62	5	[ANAPC4, BECN1, CDC27, GEN1, MAD2L1]
Liver	GO:1990542	mitochondrial transmembrane transport	GO_BiologicalProcess-GOA_06.05.2016_10h39	0.018	1	8.47	5	[ATP5F1, ATP5H, ATP5O, TIMM9, TOMM22]
Liver	GO:0002181	cytoplasmic translation	GO_BiologicalProcess-GOA_06.05.2016_10h39	0.018	1	8.47	5	[NCK1, RPL22L1, RPL35A, RPL6, RPL9]
Liver	GO:0000717	nucleotide-excision repair, DNA duplex unwinding	GO_BiologicalProcess-GOA_06.05.2016_10h39	0.018	1	13.64	3	[CETN2, GTF2H3, PARP1]
Liver	GO:0000819	sister chromatid segregation	GO_BiologicalProcess-GOA_06.05.2016_10h39	0.018	1	5.24	12	[ANAPC4, BECN1, CDC27, CENPQ, CHMP5, ESCO1, GEN1, MAD2L1, NUP43, RAB11A, RAD21, XPO1]
Liver	GO:0048284	organelle fusion	GO_BiologicalProcess-GOA_06.05.2016_10h39	0.019	1	5.53	11	[ANXA1, BET1, MFF, SEC22A, SNX14, STX10, TBC1D15, TSG101, VAMP4, VAMP7, VPS11]
Liver	GO:0006400	tRNA modification	GO_BiologicalProcess-GOA_06.05.2016_10h39	0.021	1	8.06	5	[DUS4L, IKBKAP, MTFMT, OSGEPL1, TRMT10C]
Liver	GO:0048208	COPII vesicle coating	GO_BiologicalProcess-GOA_06.05.2016_10h39	0.021	1	8.06	5	[BET1, F5, SERPINA1, TMED2, TRAPPC3]
Liver	GO:0007033	vacuole organization	GO_BiologicalProcess-GOA_06.05.2016_10h39	0.022	1	5.34	11	[ATG4C, BECN1, CHMP5, FEZ2, GABARAPL2, MFSD8, RAB11A, SNX14, TSG101, VAMP7, VPS11]
Liver	GO:0043462	regulation of ATPase activity	GO_BiologicalProcess-GOA_06.05.2016_10h39	0.023	1	7.94	5	[ATPIF1, DNAJC24, GABARAPL2, PXK, RAB4A]
Liver	GO:0070125	mitochondrial translational elongation	GO_BiologicalProcess-GOA_06.05.2016_10h39	0.023	1	6.98	6	[MRPL13, MRPL21, MRPL9, MRPS28, MRPS35, MRPS36]
Liver	GO:0070126	mitochondrial translational termination	GO_BiologicalProcess-GOA_06.05.2016_10h39	0.025	1	6.9	6	[MRPL13, MRPL21, MRPL9, MRPS28, MRPS35, MRPS36]
Liver	GO:0051297	centrosome organization	GO_BiologicalProcess-GOA_06.05.2016_10h39	0.026	1	6.25	7	[CETN2, CETN3, CHMP5, GEN1, HAUS1, HAUS3, XPO1]
Liver	GO:0007077	mitotic nuclear envelope disassembly	GO_BiologicalProcess-GOA_06.05.2016_10h39	0.028	1	8.89	4	[NUP35, NUP43, NUP54, RAE1]
Liver	GO:0061136	regulation of proteasomal protein catabolic process	GO_BiologicalProcess-GOA_06.05.2016_10h39	0.029	1	5.41	10	[BBS7, FBXO22, GABARAPL2, GEN1, MAD2L1, PSMC6, PSME1, RCHY1, UBE2K, UFL1]
Liver	GO:0097352	autophagosome maturation	GO_BiologicalProcess-GOA_06.05.2016_10h39	0.031	1	11.11	3	[SNX14, TSG101, VAMP7]
Liver	GO:0000266	mitochondrial fission	GO_BiologicalProcess-GOA_06.05.2016_10h39	0.034	1	10.71	3	[DDHD2, MFF, SLC25A46]
Liver	GO:0032814	regulation of natural killer cell activation	GO_BiologicalProcess-GOA_06.05.2016_10h39	0.034	1	10.71	3	[IL15, MICA, ZBTB1]
Liver	GO:0008333	endosome to lysosome transport	GO_BiologicalProcess-GOA_06.05.2016_10h39	0.035	1	8.33	4	[CHMP5, TSG101, VAMP7, VPS11]
Liver	GO:0006900	membrane budding	GO_BiologicalProcess-GOA_06.05.2016_10h39	0.036	1	5.83	7	[BET1, CHMP5, F5, SERPINA1, TMED2, TRAPPC3, TSG101]
Liver	GO:0065002	intracellular protein transmembrane transport	GO_BiologicalProcess-GOA_06.05.2016_10h39	0.037	1	8.16	4	[PEX3, SRP9, TIMM9, TOMM22]
Liver	GO:0007091	metaphase/anaphase transition of mitotic cell cycle	GO_BiologicalProcess-GOA_06.05.2016_10h39	0.037	1	8.16	4	[ANAPC4, CDC27, GEN1, MAD2L1]
Liver	GO:0000413	protein peptidyl-prolyl isomerization	GO_BiologicalProcess-GOA_06.05.2016_10h39	0.039	1	8	4	[FKBP3, PIN4, PPIL1, PPIL3]
Liver	GO:0036258	multivesicular body assembly	GO_BiologicalProcess-GOA_06.05.2016_10h39	0.041	1	10	3	[CHMP5, RAB11A, TSG101]
Liver	GO:0006120	mitochondrial electron transport, NADH to ubiquinone	GO_BiologicalProcess-GOA_06.05.2016_10h39	0.042	1	7.84	4	[NDUFA2, NDUFA5, NDUFB5, NDUFC1]
Liver	GO:0009408	response to heat	GO_BiologicalProcess-GOA_06.05.2016_10h39	0.044	1	5.26	9	[ATR, C11orf73, HSBP1, MICA, NDUFA2, NUP35, NUP43, NUP54, RAE1]
Liver	GO:0000291	nuclear-transcribed mRNA catabolic process, exonucleolytic	GO_BiologicalProcess-GOA_06.05.2016_10h39	0.045	1	9.68	3	[CNOT8, LSM1, LSM5]
Liver	GO:0001913	T cell mediated cytotoxicity	GO_BiologicalProcess-GOA_06.05.2016_10h39	0.045	1	9.68	3	[B2M, MICA, PPP3CB]
Liver	GO:0007040	lysosome organization	GO_BiologicalProcess-GOA_06.05.2016_10h39	0.047	1	7.55	4	[BECN1, CHMP5, MFSD8, VPS11]
Liver	GO:0051262	protein tetramerization	GO_BiologicalProcess-GOA_06.05.2016_10h39	0.048	1	5.47	7	[ATPIF1, CUTC, HPRT1, IDE, NUP54, PCBD2, TRPM7]
Liver	GO:0009142	nucleoside triphosphate biosynthetic process	GO_BiologicalProcess-GOA_06.05.2016_10h39	0.049	1	6.49	5	[ATP5F1, ATP5H, ATP5L2, ATP5O, SUCLG1]
Liver	GO:0010822	positive regulation of mitochondrion organization	GO_BiologicalProcess-GOA_06.05.2016_10h39	0.05	1	5.08	9	[ATPIF1, BECN1, DDHD2, FAM162A, HNMT, MFF, RMND1, UQCC1, VPS11]
Liver	GO:0030101	natural killer cell activation	GO_BiologicalProcess-GOA_06.05.2016_10h39	0.051	1	6.41	5	[IL15, KLRK1, MICA, VAMP7, ZBTB1]
Liver	GO:0006370	7-methylguanosine mRNA capping	GO_BiologicalProcess-GOA_06.05.2016_10h39	0.052	1	9.09	3	[CDK7, FAM103A1, GTF2H3]
Liver	GO:0007098	centrosome cycle	GO_BiologicalProcess-GOA_06.05.2016_10h39	0.053	1	6.33	5	[CETN2, CETN3, CHMP5, GEN1, XPO1]
Liver	GO:0045727	positive regulation of translation	GO_BiologicalProcess-GOA_06.05.2016_10h39	0.054	1	5.71	6	[IMPACT, NCK1, PAIP1, RMND1, RPS27L, UQCC1]
Liver	GO:0001961	positive regulation of cytokine-mediated signaling pathway	GO_BiologicalProcess-GOA_06.05.2016_10h39	0.056	1	8.82	3	[TANK, TICAM2, UBE2K]
Liver	GO:0090313	regulation of protein targeting to membrane	GO_BiologicalProcess-GOA_06.05.2016_10h39	0.056	1	8.82	3	[MFF, PDZK1, VAMP7]
Liver	GO:0006906	vesicle fusion	GO_BiologicalProcess-GOA_06.05.2016_10h39	0.059	1	5.37	8	[ANXA1, BET1, SEC22A, STX10, TBC1D15, VAMP4, VAMP7, VPS11]
Liver	GO:0032508	DNA duplex unwinding	GO_BiologicalProcess-GOA_06.05.2016_10h39	0.061	1	6.1	5	[ANXA1, CETN2, GTF2H3, PARP1, POT1]
Liver	GO:0002456	T cell mediated immunity	GO_BiologicalProcess-GOA_06.05.2016_10h39	0.061	1	6.1	5	[B2M, MICA, PPP3CB, TANK, ZBTB1]
Liver	GO:0006998	nuclear envelope organization	GO_BiologicalProcess-GOA_06.05.2016_10h39	0.063	1	6.02	5	[NUP35, NUP43, NUP54, RAE1, REEP3]
Liver	GO:0006626	protein targeting to mitochondrion	GO_BiologicalProcess-GOA_06.05.2016_10h39	0.067	1	5.1	8	[ATPIF1, DNAJC19, HNMT, IMMP1L, MFF, TIMM9, TOMM22, VPS11]
Liver	GO:0007080	mitotic metaphase plate congression	GO_BiologicalProcess-GOA_06.05.2016_10h39	0.069	1	8.11	3	[BECN1, CHMP5, RAB11A]
Liver	GO:0001909	leukocyte mediated cytotoxicity	GO_BiologicalProcess-GOA_06.05.2016_10h39	0.074	1	5.75	5	[B2M, KLRK1, MICA, PPP3CB, VAMP7]
Liver	GO:0098869	cellular oxidant detoxification	GO_BiologicalProcess-GOA_06.05.2016_10h39	0.077	1	5.68	5	[FAM213A, GSR, GSTO1, PRDX3, SEPW1]
Liver	GO:0002705	positive regulation of leukocyte mediated immunity	GO_BiologicalProcess-GOA_06.05.2016_10h39	0.077	1	5.68	5	[B2M, KLRK1, TANK, VAMP7, ZBTB1]
Liver	GO:0007032	endosome organization	GO_BiologicalProcess-GOA_06.05.2016_10h39	0.083	1	6.25	4	[CHMP5, RAB11A, TSG101, VPS11]
Liver	GO:0000070	mitotic sister chromatid segregation	GO_BiologicalProcess-GOA_06.05.2016_10h39	0.092	1	5.11	7	[ANAPC4, BECN1, CDC27, CHMP5, GEN1, MAD2L1, RAB11A]
Liver	GO:0006296	nucleotide-excision repair, DNA incision, 5'-to lesion	GO_BiologicalProcess-GOA_06.05.2016_10h39	0.094	1	7.14	3	[GTF2H3, PARP1, PCNA]
Liver	GO:0032374	regulation of cholesterol transport	GO_BiologicalProcess-GOA_06.05.2016_10h39	0.094	1	7.14	3	[APOA1, C1D, NUS1]
Liver	GO:0043618	regulation of transcription from RNA polymerase II promoter in response to stress	GO_BiologicalProcess-GOA_06.05.2016_10h39	0.099	1	5.88	4	[CEBPB, CUL2, IMPACT, NCK1]
Liver	GO:0032781	positive regulation of ATPase activity	GO_BiologicalProcess-GOA_06.05.2016_10h39	0.099	1	6.98	3	[DNAJC24, GABARAPL2, RAB4A]
Liver	GO:0000288	nuclear-transcribed mRNA catabolic process, deadenylation-dependent decay	GO_BiologicalProcess-GOA_06.05.2016_10h39	0.1	1	5.71	4	[CNOT8, LSM1, LSM5, PAIP1]
Liver	GO:0010833	telomere maintenance via telomere lengthening	GO_BiologicalProcess-GOA_06.05.2016_10h39	0.1	1	5.8	4	[ATR, PARP1, PCNA, POT1]
Liver	GO:0044773	mitotic DNA damage checkpoint	GO_BiologicalProcess-GOA_06.05.2016_10h39	0.11	1	5	5	[CDKN1B, CNOT8, PCNA, RPS27L, TIPIN]
Liver	GO:0051289	protein homotetramerization	GO_BiologicalProcess-GOA_06.05.2016_10h39	0.11	1	5.56	4	[ATPIF1, HPRT1, IDE, PCBD2]
Liver	GO:0002824	positive regulation of adaptive immune response based on somatic recombination of immune receptors built from immunoglobulin superfamily domains	GO_BiologicalProcess-GOA_06.05.2016_10h39	0.11	1	5.63	4	[ANXA1, B2M, TANK, ZBTB1]
Liver	GO:0002706	regulation of lymphocyte mediated immunity	GO_BiologicalProcess-GOA_06.05.2016_10h39	0.12	1	5.13	6	[B2M, KLRK1, MICA, PPP3CB, TANK, ZBTB1]
Liver	GO:0071426	ribonucleoprotein complex export from nucleus	GO_BiologicalProcess-GOA_06.05.2016_10h39	0.13	1	5	6	[FYTTD1, NUP35, NUP43, NUP54, RAE1, XPO1]
Liver	GO:0006195	purine nucleotide catabolic process	GO_BiologicalProcess-GOA_06.05.2016_10h39	0.13	1	6.12	3	[HINT1, HPRT1, SLC25A16]
Liver	GO:0000045	autophagosome assembly	GO_BiologicalProcess-GOA_06.05.2016_10h39	0.14	1	5.13	4	[ATG4C, BECN1, FEZ2, GABARAPL2]
Liver	GO:0006487	protein N-linked glycosylation	GO_BiologicalProcess-GOA_06.05.2016_10h39	0.14	1	5.06	4	[CCDC126, DPM3, MGAT2, OSTC]
Liver	GO:0042273	ribosomal large subunit biogenesis	GO_BiologicalProcess-GOA_06.05.2016_10h39	0.15	0.78	5.66	3	[RPL14, RPL35A, RPL6]
Liver	GO:1901068	guanosine-containing compound metabolic process	GO_BiologicalProcess-GOA_06.05.2016_10h39	0.15	0.9	5.77	3	[AK3, HPRT1, MOCS2]
Liver	GO:0006213	pyrimidine nucleoside metabolic process	GO_BiologicalProcess-GOA_06.05.2016_10h39	0.17	0.7	5.36	3	[AK3, ERH, NT5C3A]
Liver	GO:0042267	natural killer cell mediated cytotoxicity	GO_BiologicalProcess-GOA_06.05.2016_10h39	0.18	0.54	5.26	3	[KLRK1, MICA, VAMP7]
Liver	GO:0042255	ribosome assembly	GO_BiologicalProcess-GOA_06.05.2016_10h39	0.19	0.39	5.08	3	[NIP7, RPL6, RPS27L]
Liver	GO:0001510	RNA methylation	GO_BiologicalProcess-GOA_06.05.2016_10h39	0.2	0.2	5	3	[METTL15, NSUN3, TRMT10C]
Liver	GO:0005739	mitochondrion	GO_CellularComponent-GOA_06.05.2016_10h39	4.7e-15	2.3e-13	5.7	101	[ABCB10, ACAD10, ACADSB, ACOX2, AK3, ANXA1, APOO, ATP5F1, ATP5H, ATP5L2, ATP5O, ATPIF1, BBOX1, BECN1, BLOC1S2, BOLA1, CASP1, CCDC90B, CDK7, CEBPZOS, CLPX, COA5, COA6, COQ3, COQ5, COX6C, COX7A1, COX7A2L, COX7B2, CPOX, DNAJC19, FAM162A, FAM213A, FUNDC1, GHITM, GOLT1B, GSR, GTPBP10, GTPBP8, HAUS3, HDDC2, IDE, IMMP1L, JTB, L2HGDH, LACTB2, LINC00493, LRPPRC, LYRM5, LYRM7, MAT2B, MCCC1, MFF, MRPL13, MR…
Liver	GO:0019866	organelle inner membrane	GO_CellularComponent-GOA_06.05.2016_10h39	3e-11	1.4e-09	7.89	44	[ABCB10, APOO, ATP5F1, ATP5H, ATP5L2, ATP5O, ATPIF1, CBX3, CLPX, COQ3, COQ5, COX6C, COX7A1, COX7A2L, COX7B2, CPOX, DNAJC19, GHITM, IMMP1L, ITPR1, L2HGDH, LRPPRC, MCCC1, MRPL13, MRPL21, MRPL9, MRPS28, MRPS35, MRPS36, NDUFA2, NDUFA5, NDUFB5, NDUFC1, ROMO1, SLC25A16, SLC25A19, SLC25A40, SUCLG1, TIMM8A, TIMM9, TMEM126B, TOMM22, UNC50, UQCC1]
Liver	GO:0005743	mitochondrial inner membrane	GO_CellularComponent-GOA_06.05.2016_10h39	1.8e-10	8.7e-09	7.97	40	[ABCB10, APOO, ATP5F1, ATP5H, ATP5L2, ATP5O, ATPIF1, CLPX, COQ3, COQ5, COX6C, COX7A1, COX7A2L, COX7B2, CPOX, DNAJC19, GHITM, IMMP1L, L2HGDH, MCCC1, MRPL13, MRPL21, MRPL9, MRPS28, MRPS35, MRPS36, NDUFA2, NDUFA5, NDUFB5, NDUFC1, ROMO1, SLC25A16, SLC25A19, SLC25A40, SUCLG1, TIMM8A, TIMM9, TMEM126B, TOMM22, UQCC1]
Liver	GO:0044429	mitochondrial part	GO_CellularComponent-GOA_06.05.2016_10h39	1.9e-09	9.1e-08	5.86	60	[ABCB10, ACAD10, ACADSB, AK3, ANXA1, APOO, ATP5F1, ATP5H, ATP5L2, ATP5O, ATPIF1, BECN1, CEBPZOS, CLPX, COA6, COQ3, COQ5, COX6C, COX7A1, COX7A2L, COX7B2, CPOX, DNAJC19, FUNDC1, GHITM, GSR, IMMP1L, L2HGDH, LRPPRC, LYRM7, MCCC1, MFF, MRPL13, MRPL21, MRPL9, MRPS28, MRPS35, MRPS36, NDUFA2, NDUFA5, NDUFB5, NDUFC1, NSUN3, NUDT13, PDK1, PIN4, PRDX3, ROMO1, SLC25A16, SLC25A19, SLC25A40, SLC25A46, SUCLG1, …
Liver	GO:0044455	mitochondrial membrane part	GO_CellularComponent-GOA_06.05.2016_10h39	2.8e-09	1.2e-07	11.7	22	[ABCB10, APOO, ATP5F1, ATP5H, ATP5L2, ATP5O, ATPIF1, COQ3, COQ5, COX7A1, COX7A2L, COX7B2, FUNDC1, IMMP1L, L2HGDH, MFF, NDUFA2, NDUFA5, NDUFB5, NDUFC1, TIMM9, TOMM22]
Liver	GO:0005740	mitochondrial envelope	GO_CellularComponent-GOA_06.05.2016_10h39	3.8e-09	1.7e-07	6.43	48	[ABCB10, ANXA1, APOO, ATP5F1, ATP5H, ATP5L2, ATP5O, ATPIF1, BECN1, CEBPZOS, CLPX, COA6, COQ3, COQ5, COX6C, COX7A1, COX7A2L, COX7B2, CPOX, DNAJC19, FUNDC1, GHITM, IMMP1L, L2HGDH, MCCC1, MFF, MRPL13, MRPL21, MRPL9, MRPS28, MRPS35, MRPS36, NDUFA2, NDUFA5, NDUFB5, NDUFC1, ROMO1, SLC25A16, SLC25A19, SLC25A40, SLC25A46, SUCLG1, TIMM8A, TIMM9, TMEM126B, TOMM22, UBD, UQCC1]
Liver	GO:1902494	catalytic complex	GO_CellularComponent-GOA_06.05.2016_10h39	2.5e-08	1.1e-06	5.47	60	[AEBP2, ANAPC16, ANAPC4, BECN1, BRMS1L, CCNC, CDC27, CDK7, CDKN1B, CUL2, DCUN1D1, DPM3, DPY30, EED, ELP2, ENG, ERH, FBXO10, GTF2H3, HINT1, IKBKAP, ING2, ITPR1, KBTBD3, KDM6A, KLHL7, MAT2B, MBIP, MED11, MED21, MRPS36, MSL3, NAA20, NCK1, NDUFA2, NDUFA5, NDUFB5, NDUFC1, OSTC, PDK1, POLR3G, PPP1CB, PPP3CB, PPP4R3B, PRDX3, PTAR1, RBBP4, RCHY1, RPRD1A, RRM2B, SNRPG, SPCS1, SPCS3, SPOPL, TADA1, TANK, UB…
Liver	GO:1990234	transferase complex	GO_CellularComponent-GOA_06.05.2016_10h39	2.6e-08	1.1e-06	6.22	46	[AEBP2, ANAPC16, ANAPC4, BECN1, CCNC, CDC27, CDK7, CDKN1B, CUL2, DCUN1D1, DPM3, DPY30, EED, ELP2, ENG, ERH, FBXO10, GTF2H3, IKBKAP, KBTBD3, KDM6A, KLHL7, MAT2B, MBIP, MED11, MED21, MRPS36, MSL3, NAA20, OSTC, POLR3G, PPP1CB, PRDX3, PTAR1, RBBP4, RCHY1, RPRD1A, SNRPG, SPCS1, SPCS3, SPOPL, TADA1, TANK, UBE2E1, UBE4A, WDR61]
Liver	GO:0031967	organelle envelope	GO_CellularComponent-GOA_06.05.2016_10h39	3.7e-08	1.5e-06	5.33	62	[ABCB10, ANXA1, APOO, ATP5F1, ATP5H, ATP5L2, ATP5O, ATPIF1, BECN1, CBX3, CEBPZOS, CLPX, COA6, COQ3, COQ5, COX6C, COX7A1, COX7A2L, COX7B2, CPOX, DNAJC19, FUNDC1, GHITM, GSTO1, GTF3C3, IMMP1L, ITPR1, KLHDC2, L2HGDH, LRPPRC, MAD2L1, MCCC1, MFF, MRPL13, MRPL21, MRPL9, MRPS28, MRPS35, MRPS36, NDUFA2, NDUFA5, NDUFB5, NDUFC1, NUP35, NUP43, NUP54, PARP1, RAE1, ROMO1, SLC25A16, SLC25A19, SLC25A40, SLC25A4…
Liver	GO:0098798	mitochondrial protein complex	GO_CellularComponent-GOA_06.05.2016_10h39	8.3e-07	3.3e-05	11.11	16	[APOO, ATP5F1, ATP5H, ATP5L2, ATP5O, ATPIF1, CLPX, IMMP1L, MRPS36, NDUFA2, NDUFA5, NDUFB5, NDUFC1, PDK1, TIMM9, TOMM22]
Liver	GO:0044391	ribosomal subunit	GO_CellularComponent-GOA_06.05.2016_10h39	3.1e-06	0.00012	9.55	17	[MRPL13, MRPL21, MRPS28, MRPS35, MRPS36, NSUN3, RPL14, RPL22L1, RPL27A, RPL30, RPL34, RPL35A, RPL6, RPL9, RPS27L, RPS3A, RPS8]
Liver	GO:0005840	ribosome	GO_CellularComponent-GOA_06.05.2016_10h39	2.1e-05	0.0008	7.66	19	[MRPL13, MRPL21, MRPL9, MRPS28, MRPS35, MRPS36, NCK1, NSUN3, RPL14, RPL22L1, RPL27A, RPL30, RPL34, RPL35A, RPL6, RPL9, RPS27L, RPS3A, RPS8]
Liver	GO:0098800	inner mitochondrial membrane protein complex	GO_CellularComponent-GOA_06.05.2016_10h39	3.1e-05	0.0011	10.62	12	[APOO, ATP5F1, ATP5H, ATP5L2, ATP5O, ATPIF1, IMMP1L, NDUFA2, NDUFA5, NDUFB5, NDUFC1, TIMM9]
Liver	GO:0022625	cytosolic large ribosomal subunit	GO_CellularComponent-GOA_06.05.2016_10h39	3.7e-05	0.0013	13.85	9	[MRPL13, RPL14, RPL22L1, RPL27A, RPL30, RPL34, RPL35A, RPL6, RPL9]
Liver	GO:0044445	cytosolic part	GO_CellularComponent-GOA_06.05.2016_10h39	5.7e-05	0.0019	7.38	18	[BLOC1S2, CASP1, IDE, MRPL13, PRDX3, PSMC6, RPL14, RPL22L1, RPL27A, RPL30, RPL34, RPL35A, RPL6, RPL9, RPS27L, RPS3A, RPS8, RRM2B]
Liver	GO:0015934	large ribosomal subunit	GO_CellularComponent-GOA_06.05.2016_10h39	5.7e-05	0.0019	10.78	11	[MRPL13, MRPL21, NSUN3, RPL14, RPL22L1, RPL27A, RPL30, RPL34, RPL35A, RPL6, RPL9]
Liver	GO:0030529	intracellular ribonucleoprotein complex	GO_CellularComponent-GOA_06.05.2016_10h39	6e-05	0.002	5	39	[C7orf55-LUC7L2, EIF3H, GEMIN2, HNRNPLL, IMPACT, LRPPRC, LSM1, LSM5, MRPL13, MRPL21, MRPL9, MRPS28, MRPS35, MRPS36, NCK1, NSUN3, PIN4, PNRC2, PPIL1, PPIL3, RPL14, RPL22L1, RPL27A, RPL30, RPL34, RPL35A, RPL6, RPL9, RPS27L, RPS3A, RPS8, SNRNP27, SNRPG, SRP14, SRP9, TIA1, TIAL1, VBP1, XPO1]
Liver	GO:0022626	cytosolic ribosome	GO_CellularComponent-GOA_06.05.2016_10h39	7.2e-05	0.0023	9.76	12	[MRPL13, RPL14, RPL22L1, RPL27A, RPL30, RPL34, RPL35A, RPL6, RPL9, RPS27L, RPS3A, RPS8]
Liver	GO:0005753	mitochondrial proton-transporting ATP synthase complex	GO_CellularComponent-GOA_06.05.2016_10h39	0.00024	0.0074	21.74	5	[ATP5F1, ATP5H, ATP5L2, ATP5O, ATPIF1]
Liver	GO:0000151	ubiquitin ligase complex	GO_CellularComponent-GOA_06.05.2016_10h39	0.00058	0.017	6.3	17	[ANAPC16, ANAPC4, CCNC, CDC27, CDKN1B, CUL2, DCUN1D1, FBXO10, KBTBD3, KLHL7, MED11, MED21, RCHY1, SPOPL, TANK, UBE2E1, UBE4A]
Liver	GO:0005759	mitochondrial matrix	GO_CellularComponent-GOA_06.05.2016_10h39	0.0011	0.033	5.2	23	[ACAD10, ACADSB, AK3, ATP5F1, CLPX, COQ3, GSR, LRPPRC, LYRM7, MCCC1, MRPL13, MRPL21, MRPL9, MRPS28, MRPS35, MRPS36, NSUN3, NUDT13, PDK1, PIN4, PRDX3, SUCLG1, TRMT10C]
Liver	GO:0000276	mitochondrial proton-transporting ATP synthase complex, coupling factor F(o)	GO_CellularComponent-GOA_06.05.2016_10h39	0.0012	0.034	33.33	3	[ATP5F1, ATP5H, ATP5L2]
Liver	GO:0005793	endoplasmic reticulum-Golgi intermediate compartment	GO_CellularComponent-GOA_06.05.2016_10h39	0.0017	0.047	8.33	9	[BET1, DDHD2, ERGIC2, ERP44, F5, GNPNAT1, SERPINA1, TMED2, TMEM199]
Liver	GO:0034708	methyltransferase complex	GO_CellularComponent-GOA_06.05.2016_10h39	0.0025	0.066	8.6	8	[AEBP2, DPY30, EED, ERH, KDM6A, PPP1CB, RBBP4, SNRPG]
Liver	GO:0032592	integral component of mitochondrial membrane	GO_CellularComponent-GOA_06.05.2016_10h39	0.0026	0.066	10.91	6	[ABCB10, APOO, FUNDC1, L2HGDH, MFF, TOMM22]
Liver	GO:0005746	mitochondrial respiratory chain	GO_CellularComponent-GOA_06.05.2016_10h39	0.0029	0.071	9.33	7	[COX7A1, COX7A2L, COX7B2, NDUFA2, NDUFA5, NDUFB5, NDUFC1]
Liver	GO:0005761	mitochondrial ribosome	GO_CellularComponent-GOA_06.05.2016_10h39	0.0031	0.073	9.21	7	[MRPL13, MRPL21, MRPL9, MRPS28, MRPS35, MRPS36, NSUN3]
Liver	GO:0033116	endoplasmic reticulum-Golgi intermediate compartment membrane	GO_CellularComponent-GOA_06.05.2016_10h39	0.0052	0.11	9.52	6	[BET1, ERGIC2, F5, SERPINA1, TMED2, TMEM199]
Liver	GO:0035098	ESC/E(Z) complex	GO_CellularComponent-GOA_06.05.2016_10h39	0.0071	0.15	18.75	3	[AEBP2, EED, RBBP4]
Liver	GO:0008287	protein serine/threonine phosphatase complex	GO_CellularComponent-GOA_06.05.2016_10h39	0.0079	0.15	10.2	5	[ITPR1, NCK1, PPP1CB, PPP3CB, PPP4R3B]
Liver	GO:0035097	histone methyltransferase complex	GO_CellularComponent-GOA_06.05.2016_10h39	0.011	0.21	8.11	6	[AEBP2, DPY30, EED, KDM6A, PPP1CB, RBBP4]
Liver	GO:0015935	small ribosomal subunit	GO_CellularComponent-GOA_06.05.2016_10h39	0.012	0.21	7.89	6	[MRPS28, MRPS35, MRPS36, RPS27L, RPS3A, RPS8]
Liver	GO:1990204	oxidoreductase complex	GO_CellularComponent-GOA_06.05.2016_10h39	0.012	0.22	7.14	7	[MRPS36, NDUFA2, NDUFA5, NDUFB5, NDUFC1, PDK1, RRM2B]
Liver	GO:0070822	Sin3-type complex	GO_CellularComponent-GOA_06.05.2016_10h39	0.013	0.21	15	3	[BRMS1L, ING2, RBBP4]
Liver	GO:0005680	anaphase-promoting complex	GO_CellularComponent-GOA_06.05.2016_10h39	0.019	0.29	13.04	3	[ANAPC16, ANAPC4, CDC27]
Liver	GO:0005747	mitochondrial respiratory chain complex I	GO_CellularComponent-GOA_06.05.2016_10h39	0.023	0.32	9.3	4	[NDUFA2, NDUFA5, NDUFB5, NDUFC1]
Liver	GO:0098803	respiratory chain complex	GO_CellularComponent-GOA_06.05.2016_10h39	0.027	0.36	7.46	5	[COX7B2, NDUFA2, NDUFA5, NDUFB5, NDUFC1]
Liver	GO:0005763	mitochondrial small ribosomal subunit	GO_CellularComponent-GOA_06.05.2016_10h39	0.03	0.36	11.11	3	[MRPS28, MRPS35, MRPS36]
Liver	GO:0000118	histone deacetylase complex	GO_CellularComponent-GOA_06.05.2016_10h39	0.04	0.44	6.76	5	[BRMS1L, HINT1, ING2, RBBP4, WRB]
Liver	GO:0000792	heterochromatin	GO_CellularComponent-GOA_06.05.2016_10h39	0.042	0.42	6.67	5	[CBX3, EED, ESCO2, H2AFZ, WRB]
Liver	GO:0005795	Golgi stack	GO_CellularComponent-GOA_06.05.2016_10h39	0.048	0.43	5.38	7	[B3GALT6, BET1, GALNT1, GOLIM4, MGAT2, TMED2, TMEM59]
Liver	GO:0005637	nuclear inner membrane	GO_CellularComponent-GOA_06.05.2016_10h39	0.051	0.4	7.27	4	[CBX3, ITPR1, LRPPRC, UNC50]
Liver	GO:1902554	serine/threonine protein kinase complex	GO_CellularComponent-GOA_06.05.2016_10h39	0.055	0.39	6.17	5	[CCNC, CDK7, ENG, GTF2H3, PRDX3]
Liver	GO:0031461	cullin-RING ubiquitin ligase complex	GO_CellularComponent-GOA_06.05.2016_10h39	0.059	0.35	5.3	8	[ANAPC16, ANAPC4, CDC27, CDKN1B, CUL2, KBTBD3, KLHL7, SPOPL]
Liver	GO:0031248	protein acetyltransferase complex	GO_CellularComponent-GOA_06.05.2016_10h39	0.06	0.3	5.5	6	[ELP2, IKBKAP, MBIP, MSL3, NAA20, TADA1]
Liver	GO:0005762	mitochondrial large ribosomal subunit	GO_CellularComponent-GOA_06.05.2016_10h39	0.063	0.25	8.33	3	[MRPL13, MRPL21, NSUN3]
Liver	GO:0042645	mitochondrial nucleoid	GO_CellularComponent-GOA_06.05.2016_10h39	0.1	0.31	6.67	3	[CLPX, LRPPRC, TRMT10C]
Liver	GO:0022627	cytosolic small ribosomal subunit	GO_CellularComponent-GOA_06.05.2016_10h39	0.12	0.12	6.12	3	[RPS27L, RPS3A, RPS8]
Liver	GO:0032580	Golgi cisterna membrane	GO_CellularComponent-GOA_06.05.2016_10h39	0.12	0.24	5.33	4	[B3GALT6, GALNT1, GOLIM4, TMED2]
Liver	GO:0016741	transferase activity, transferring one-carbon groups	GO_MolecularFunction-GOA_06.05.2016_10h39	0.001	0.018	6.36	15	[ARMT1, CARNMT1, COQ3, COQ5, DPY30, EED, HNMT, METTL15, METTL23, METTL5, MTFMT, NSUN3, NSUN6, TRMT10C, TYW3]
Liver	GO:0004129	cytochrome-c oxidase activity	GO_MolecularFunction-GOA_06.05.2016_10h39	0.0011	0.019	15.63	5	[COA6, COX6C, COX7A1, COX7A2L, COX7B2]
Liver	GO:0015078	hydrogen ion transmembrane transporter activity	GO_MolecularFunction-GOA_06.05.2016_10h39	0.0025	0.038	7.89	9	[ATP5F1, ATP5H, ATP5L2, ATP5O, COA6, COX6C, COX7A1, COX7A2L, COX7B2]
Liver	GO:0016504	peptidase activator activity	GO_MolecularFunction-GOA_06.05.2016_10h39	0.0033	0.046	12.5	5	[CASP1, CDKN1B, CLPX, PSME1, RPS27L]
Liver	GO:0000149	SNARE binding	GO_MolecularFunction-GOA_06.05.2016_10h39	0.007	0.091	6.77	9	[BET1, GABARAPL2, RAB11A, RAB4A, SEC22A, STX10, VAMP4, VAMP7, VPS11]
Liver	GO:0052890	oxidoreductase activity, acting on the CH-CH group of donors, with a flavin as acceptor	GO_MolecularFunction-GOA_06.05.2016_10h39	0.0071	0.086	18.75	3	[ACAD10, ACADSB, ACOX2]
Liver	GO:0003995	acyl-CoA dehydrogenase activity	GO_MolecularFunction-GOA_06.05.2016_10h39	0.0085	0.094	17.65	3	[ACAD10, ACADSB, ACOX2]
Liver	GO:0016627	oxidoreductase activity, acting on the CH-CH group of donors	GO_MolecularFunction-GOA_06.05.2016_10h39	0.015	0.15	8.62	5	[ACAD10, ACADSB, ACOX2, CPOX, DUS4L]
Liver	GO:0016651	oxidoreductase activity, acting on NAD(P)H	GO_MolecularFunction-GOA_06.05.2016_10h39	0.02	0.18	6.48	7	[CYB5R4, GSR, NDUFA2, NDUFA5, NDUFB5, NDUFC1, PRDX3]
Liver	GO:0043028	cysteine-type endopeptidase regulator activity involved in apoptotic process	GO_MolecularFunction-GOA_06.05.2016_10h39	0.025	0.2	9.09	4	[CASP1, CDKN1B, PRDX3, RPS27L]
Liver	GO:0008757	S-adenosylmethionine-dependent methyltransferase activity	GO_MolecularFunction-GOA_06.05.2016_10h39	0.03	0.21	5.59	8	[ARMT1, CARNMT1, COQ3, COQ5, DPY30, HNMT, METTL15, TRMT10C]
Liver	GO:0008137	NADH dehydrogenase (ubiquinone) activity	GO_MolecularFunction-GOA_06.05.2016_10h39	0.033	0.2	8.33	4	[NDUFA2, NDUFA5, NDUFB5, NDUFC1]
Liver	GO:0019905	syntaxin binding	GO_MolecularFunction-GOA_06.05.2016_10h39	0.037	0.18	6.19	6	[BET1, RAB11A, RAB4A, STX10, VAMP7, VPS11]
Liver	GO:0003755	peptidyl-prolyl cis-trans isomerase activity	GO_MolecularFunction-GOA_06.05.2016_10h39	0.038	0.15	8	4	[FKBP3, PIN4, PPIL1, PPIL3]
Liver	GO:0032182	ubiquitin-like protein binding	GO_MolecularFunction-GOA_06.05.2016_10h39	0.042	0.12	5.56	7	[DCUN1D1, IDE, RAE1, TSG101, UBR5, ZBTB1, ZFAND6]
Liver	GO:0031492	nucleosomal DNA binding	GO_MolecularFunction-GOA_06.05.2016_10h39	0.047	0.094	9.38	3	[H2AFZ, HMGN3, RBBP4]
Liver	GO:0030971	receptor tyrosine kinase binding	GO_MolecularFunction-GOA_06.05.2016_10h39	0.17	0.17	5.36	3	[NCK1, PCNA, TRAT1]
Testis	GO:0006996	organelle organization	GO_BiologicalProcess-GOA_06.05.2016_10h39	5e-54	1.3e-50	40.04	1520	[ABCA1, ABCC4, ABCD3, ABI2, ABL2, ABLIM1, ABLIM2, ABR, ACBD5, ACD, ACOT8, ACTA1, ACTB, ACTC1, ACTG1, ACTL6B, ACTR2, ACTR3, ADPRH, ADPRHL1, AEBP2, AFAP1, AFG3L2, AHCTF1, AIFM2, AIP, AKAP4, AKAP8, AKAP8L, AKAP9, AKT2, ALKBH7, ALMS1, ALPK1, ALS2, AMBRA1, AMOT, ANAPC1, ANAPC11, ANAPC15, ANAPC4, ANAPC7, ANG, ANKFY1, ANKLE2, ANKRD27, ANKRD28, ANLN, ANP32B, ANTXR1, ANXA2, AP1AR, AP1G1, AP1M1, AP2S1, APB…
Testis	GO:0050906	detection of stimulus involved in sensory perception	GO_BiologicalProcess-GOA_06.05.2016_10h39	4e-52	1e-48	4.43	24	[ARRB2, ATP2B4, ATP8A2, BEST1, CACNA2D4, CACNB4, CCDC6, CCDC66, CNGB1, COL11A1, CST2, IGF1, KCNA1, KIT, NR2F6, OR10Q1, OR1E1, OR51E1, OR52E5, OR7D4, PCDH15, PPEF1, PTCH1, TMC1]
Testis	GO:0007186	G-protein coupled receptor signaling pathway	GO_BiologicalProcess-GOA_06.05.2016_10h39	6.5e-51	1.6e-47	12.89	171	[ABCA1, ACKR2, ADA, ADAM17, ADCY1, ADCY7, ADCYAP1R1, ADGRB3, ADGRD1, ADGRE2, ADGRF5, ADGRL1, ADGRL2, ADGRL4, ADIPOR1, ADRA1B, ADRBK1, AHCYL1, AKAP12, APOE, ARHGEF11, ARHGEF12, ARRB2, ARRDC3, ATF4, ATP2B4, ATRNL1, BAIAP3, BDKRB2, BUD31, C3AR1, C5, CA2, CACNB4, CALCRL, CAV1, CAV2, CCDC6, CCL16, CCL21, CCL22, CCR1, CCR4, CELSR3, CENPI, CHGA, CMKLR1, CNGA1, CNGB1, CNOT6, CRY1, CYSLTR1, DGKE, DHX15, D…
Testis	GO:0007600	sensory perception	GO_BiologicalProcess-GOA_06.05.2016_10h39	1.5e-47	4e-44	11.25	115	[ABCA4, ABLIM1, ALDH7A1, ALMS1, ALOXE3, ARL4D, ARL6, ARRB2, ATP2B4, ATP8A2, ATXN7, BBS10, BBS2, BBS7, BBS9, BEST1, BTBD9, CACNA2D4, CACNB4, CCDC6, CCDC66, CDKN2D, CHD7, CHM, CLDN19, CLIC5, CLN5, CLN6, CNGA1, CNGA4, CNGB1, COL11A1, COL4A3, CRYM, CST2, CYP1B1, CYP4V2, DRAM2, EDNRA, EDNRB, EPAS1, F2R, FAM161A, GNAI2, GRM1, HSF4, IGF1, ITPR3, KCNA1, KIFC3, KIT, KPTN, LAMB2, LAMC1, LMNB2, MAPK3, MED12…
Testis	GO:1902589	single-organism organelle organization	GO_BiologicalProcess-GOA_06.05.2016_10h39	7.2e-40	1.8e-36	40.33	1141	[ABCC4, ABI2, ABL2, ABLIM1, ABLIM2, ABR, ACBD5, ACD, ACTA1, ACTC1, ACTG1, ACTR2, ACTR3, ADPRH, ADPRHL1, AFG3L2, AHCTF1, AKAP4, AKAP8, AKAP8L, AKAP9, AKT2, ALKBH7, ALMS1, ALPK1, AMBRA1, AMOT, ANAPC1, ANAPC11, ANAPC15, ANAPC4, ANAPC7, ANG, ANKFY1, ANKLE2, ANKRD27, ANKRD28, ANLN, ANTXR1, ANXA2, AP1AR, APBB1, APC, APEX1, ARF1, ARFGEF1, ARFIP1, ARFIP2, ARHGAP18, ARHGAP26, ARHGEF10, ARHGEF11, ARHGEF15,…
Testis	GO:0050877	neurological system process	GO_BiologicalProcess-GOA_06.05.2016_10h39	4.6e-35	1.2e-31	15.84	217	[ABCA4, ABLIM1, ABR, ACD, ACE2, ADAM2, ADCY1, AFF2, ALDH1A3, ALDH7A1, ALMS1, ALOXE3, APP, ARF4, ARL4D, ARL6, ARRB2, ATP1A2, ATP2B4, ATP8A2, ATXN7, BBS10, BBS2, BBS7, BBS9, BCHE, BEST1, BTBD9, CACNA2D4, CACNB4, CAMK4, CCDC6, CCDC66, CDKN2D, CHD7, CHL1, CHM, CHMP2B, CLCN1, CLDN19, CLDN5, CLIC5, CLN5, CLN6, CNGA1, CNGA4, CNGB1, COL11A1, COL4A3, CPEB3, CREB1, CRTC1, CRYM, CST2, CTNS, CYFIP1, CYP1B1, …
Testis	GO:0043933	macromolecular complex subunit organization	GO_BiologicalProcess-GOA_06.05.2016_10h39	1.3e-30	3.4e-27	39.21	1058	[AASS, ABCA1, ABCA5, ABI2, ACACA, ACTA1, ACTB, ACTC1, ACTL6B, ACTR2, ACTR3, ADAR, AEBP2, AFG3L2, AGO2, AGO3, AGO4, AHCTF1, AHNAK, AKAP8, AKAP8L, AKAP9, ALMS1, ALOX5AP, AMER1, AMOT, ANG, ANGPT1, ANKRD27, ANKRD28, ANLN, ANO6, ANP32B, ANTXR1, ANXA2, AP1AR, AP2S1, APAF1, APBB1, APC, APOA1BP, APOA4, APOB, APOE, AQP11, AR, ARF1, ARFGEF1, ARFIP1, ARFIP2, ARG1, ARHGAP18, ARHGEF10, ARHGEF15, ARHGEF7, ARID…
Testis	GO:0007049	cell cycle	GO_BiologicalProcess-GOA_06.05.2016_10h39	4.5e-30	1.1e-26	41.76	742	[AATF, ACTR2, ACTR3, ACVR1, ADAM17, AFAP1L2, AHCTF1, AHR, AK1, AKAP8, AKAP8L, AKAP9, AKT2, ALMS1, ANAPC1, ANAPC11, ANAPC15, ANAPC4, ANAPC7, ANGEL2, ANKLE2, ANKRD17, ANLN, ANTXR1, ANXA11, APBB1, APC, APEX1, APP, APPL2, ARHGEF10, ARHGEF11, ARHGEF7, ARID3A, ARL2, ARL8B, ASPM, ATF2, ATF5, ATM, ATP2B4, ATR, ATRAID, ATRX, AZI2, AZIN2, B9D2, BABAM1, BACH1, BAD, BAG6, BAK1, BAX, BCAT1, BCCIP, BCL2L1, BEC…
Testis	GO:0044260	cellular macromolecule metabolic process	GO_BiologicalProcess-GOA_06.05.2016_10h39	4.8e-28	1.2e-24	33.6	2843	[AAK1, AATF, ABCA1, ABCA3, ABCF1, ABI2, ABL2, ABLIM2, ACD, ACE, ACE2, ACO1, ACOT8, ACP1, ACR, ACTL6B, ACVR1, ACVR2A, ACVR2B, ADAM10, ADAM17, ADAM9, ADAMTS12, ADAMTS9, ADAMTSL4, ADAR, ADCK5, ADCY1, ADCY7, ADH5, ADNP2, ADPRH, ADPRHL1, ADRA1B, ADRBK1, AEBP2, AFAP1L2, AFF1, AFF2, AFF3, AFG3L2, AGA, AGBL3, AGBL5, AGER, AGGF1, AGL, AGO2, AGO3, AGO4, AHCTF1, AHCYL1, AHNAK, AHR, AHSG, AIFM2, AIMP1, AIMP2…
Testis	GO:0022607	cellular component assembly	GO_BiologicalProcess-GOA_06.05.2016_10h39	8.2e-24	2.1e-20	38.15	1001	[AASS, ABCA1, ABCC4, ABI2, ABLIM1, ACACA, ACD, ACE, ACE2, ACTA1, ACTB, ACTC1, ACTG1, ACTR2, ACTR3, ADAR, ADGRB3, ADGRL1, AFG3L2, AGO2, AGO3, AGO4, AHCTF1, AHNAK, AKAP4, AKAP9, ALMS1, ALOX5AP, AMBRA1, AMER1, AMOT, ANG, ANGPT1, ANK2, ANKRD27, ANKRD28, ANLN, ANO6, ANP32B, ANTXR1, ANXA2, AP1AR, AP2S1, APAF1, APC, APEX1, APOA1BP, APOA4, APOB, APOE, APP, AQP11, AR, ARF1, ARFGEF1, ARFIP1, ARFIP2, ARG1, …
Testis	GO:0044267	cellular protein metabolic process	GO_BiologicalProcess-GOA_06.05.2016_10h39	1e-22	2.8e-19	35.1	1756	[AAK1, ABCA1, ABCA3, ABCF1, ABI2, ABL2, ACE, ACO1, ACP1, ACR, ACVR1, ACVR2A, ACVR2B, ADAM10, ADAM17, ADAM9, ADAMTS12, ADAMTSL4, ADAR, ADCK5, ADCY1, ADCY7, ADH5, ADPRH, ADPRHL1, ADRA1B, ADRBK1, AFAP1L2, AFG3L2, AGA, AGBL3, AGBL5, AGER, AGO2, AGO3, AGO4, AHSG, AIFM2, AIMP1, AIMP2, AIP, AKAP8, AKAP8L, AKAP9, AKIRIN2, AKT1S1, AKT2, ALG10, ALG6, ALK, ALPK1, ALS2, AMBP, AMER1, ANAPC1, ANAPC11, ANAPC15,…
Testis	GO:0022402	cell cycle process	GO_BiologicalProcess-GOA_06.05.2016_10h39	1.4e-22	3.7e-19	41.61	573	[ACTR2, ACTR3, ACVR1, ADAM17, AHCTF1, AK1, AKAP8, AKAP8L, AKAP9, AKT2, ALMS1, ANAPC1, ANAPC11, ANAPC15, ANAPC4, ANAPC7, ANKLE2, ANKRD17, ANLN, ANTXR1, APBB1, APC, APEX1, APP, ARHGEF10, ARHGEF11, ARID3A, ASPM, ATF2, ATF5, ATM, ATP2B4, ATR, ATRX, B9D2, BABAM1, BACH1, BAG6, BAX, BCAT1, BCL2L1, BECN1, BIRC2, BIRC3, BIRC6, BIRC8, BLM, BRD4, BRD7, BRINP3, BRIP1, BRSK1, C2CD3, CALR, CAMK2D, CAMK2G, CAPN…
Testis	GO:0033554	cellular response to stress	GO_BiologicalProcess-GOA_06.05.2016_10h39	3.8e-22	9.9e-19	39.17	792	[AATF, ACADVL, ACD, ADNP2, ADPRHL2, AGER, AKT1S1, ALB, ALKBH1, ALKBH3, ALKBH7, ALKBH8, ALPK1, AMBP, AMBRA1, ANKS1B, ANTXR1, AP5S1, AP5Z1, APAF1, APBB1, APC, APEX1, APLF, APOA4, APOE, APTX, AQR, ARFGAP3, ARG1, ARID3A, ARNT, ASB2, ASCC3, ASNA1, ATF2, ATF4, ATF6B, ATG10, ATG14, ATG5, ATG7, ATM, ATP2A2, ATP6V0A2, ATP6V0C, ATP6V0D2, ATP6V0E1, ATP6V1A, ATP6V1E2, ATP6V1G2, ATP7A, ATR, ATRX, AUP1, AXIN1,…
Testis	GO:0043170	macromolecule metabolic process	GO_BiologicalProcess-GOA_06.05.2016_10h39	5e-22	1.3e-18	32.84	3019	[AAK1, AATF, ABCA1, ABCA3, ABCC5, ABCF1, ABI2, ABL2, ABLIM2, ACACA, ACD, ACE, ACE2, ACO1, ACOT8, ACP1, ACR, ACTA1, ACTB, ACTC1, ACTG2, ACTL6B, ACVR1, ACVR2A, ACVR2B, ADAM10, ADAM17, ADAM2, ADAM23, ADAM29, ADAM7, ADAM9, ADAMTS1, ADAMTS12, ADAMTS6, ADAMTS9, ADAMTSL3, ADAMTSL4, ADAR, ADCK5, ADCY1, ADCY7, ADGB, ADH5, ADNP2, ADPRH, ADPRHL1, ADRA1B, ADRBK1, AEBP2, AFAP1L2, AFF1, AFF2, AFF3, AFG3L2, AGA…
Testis	GO:0046907	intracellular transport	GO_BiologicalProcess-GOA_06.05.2016_10h39	2.6e-21	6.9e-18	38.91	795	[ABCA1, ACACA, ACD, ACTR2, ADAR, ADCYAP1R1, ADGRL1, ADPRH, ADPRHL1, AFG3L2, AHCYL1, AIP, AKAP12, AKAP8L, AKT2, ALKBH5, ALKBH7, ALMS1, ALS2, AMN, ANGPT1, ANK2, ANKFY1, ANKRD27, ANKRD28, ANKRD50, ANP32B, ANXA13, ANXA2, AP1AR, AP1G1, AP1M1, AP1S1, AP1S2, AP2A1, AP2M1, AP2S1, AP3M1, AP3M2, AP5M1, AP5S1, AP5Z1, APEX1, APOE, APP, APPBP2, ARCN1, ARF1, ARF4, ARF5, ARFGAP3, ARFGEF2, ARFIP1, ARL4D, ARL6, A…
Testis	GO:0000278	mitotic cell cycle	GO_BiologicalProcess-GOA_06.05.2016_10h39	2.8e-21	7.3e-18	43.43	436	[AATF, ACVR1, ADAM17, AFAP1L2, AKAP8, AKAP8L, AKAP9, ALMS1, ANAPC1, ANAPC11, ANAPC15, ANAPC4, ANAPC7, ANGEL2, ANKLE2, ANKRD17, ANLN, APC, APEX1, APP, ARHGEF10, ARHGEF7, ARID3A, ASPM, ATF2, ATM, ATRX, AZI2, AZIN2, BABAM1, BACH1, BAX, BCAT1, BCL2L1, BECN1, BIRC2, BIRC3, BIRC6, BIRC8, BLM, BRD4, BRD7, BRINP3, BRIP1, CAMK2D, CAMK2G, CARM1, CASC5, CAV2, CCNE2, CCNG1, CCNG2, CCNH, CCNK, CCNY, CCP110, C…
Testis	GO:0008104	protein localization	GO_BiologicalProcess-GOA_06.05.2016_10h39	1.7e-19	4.5e-16	37.44	946	[AAK1, ABAT, ABCA1, ABCC8, ACAP1, ACAP2, ACD, ACVR2B, ADAM9, ADAMTS9, ADAR, ADPRH, ADPRHL1, AFG3L2, AHCTF1, AHCYL1, AIP, AKAP10, AKAP12, AKAP3, AKAP4, AKAP7, AKAP8, AKT2, ALS2, AMN, AMOT, ANG, ANGPT1, ANK2, ANKRD13C, ANKRD27, ANKRD50, ANP32B, ANTXR1, ANXA13, ANXA2, ANXA4, AP1AR, AP1G1, AP1M1, AP1S1, AP1S2, AP2A1, AP2M1, AP2S1, AP3M1, AP3M2, AP5M1, AP5S1, AP5Z1, APBB1, APC, APEX1, APOB, APOE, APPB…
Testis	GO:0043412	macromolecule modification	GO_BiologicalProcess-GOA_06.05.2016_10h39	2.5e-19	6.5e-16	35.38	1453	[AAK1, ABCA1, ABI2, ABL2, ACE, ACP1, ACVR1, ACVR2A, ACVR2B, ADAM10, ADAM17, ADAM9, ADAMTSL4, ADAR, ADCK5, ADCY1, ADCY7, ADH5, ADPRH, ADPRHL1, ADRA1B, ADRBK1, AFAP1L2, AGA, AGBL3, AGBL5, AGER, AIMP2, AIP, AKAP8, AKAP8L, AKAP9, AKT1S1, AKT2, ALG10, ALG6, ALK, ALKBH1, ALKBH3, ALKBH5, ALKBH8, ALPK1, ALS2, AMBP, AMER1, ANAPC1, ANAPC11, ANAPC15, ANAPC4, ANAPC7, ANG, ANGPT1, ANKIB1, ANKLE2, ANKS1B, ANTX…
Testis	GO:0051276	chromosome organization	GO_BiologicalProcess-GOA_06.05.2016_10h39	4.2e-19	1.1e-15	41.53	490	[ACD, ACTB, ACTL6B, AEBP2, AHCTF1, AKAP8, AKAP8L, ANAPC11, ANAPC15, ANAPC4, ANP32B, ANTXR1, APBB1, APC, APEX1, ARID2, ARID4A, ARID4B, ARID5B, ASCC3, ASH1L, ATAD2, ATAD2B, ATF2, ATG5, ATM, ATR, ATRX, ATXN7, B3GALNT1, B9D2, BABAM1, BAG6, BAHCC1, BAZ1A, BAZ1B, BCL6, BECN1, BLM, BRD2, BRD3, BRD4, BRD7, BRD8, BRIP1, BRMS1, C6orf89, CAMK1, CAMK2D, CARM1, CASC5, CCT5, CCT7, CDC14A, CDC26, CDC27, CDCA5, …
Testis	GO:0006464	cellular protein modification process	GO_BiologicalProcess-GOA_06.05.2016_10h39	1.1e-18	3e-15	35.42	1397	[AAK1, ABCA1, ABI2, ABL2, ACE, ACP1, ACVR1, ACVR2A, ACVR2B, ADAM10, ADAM17, ADAM9, ADAMTSL4, ADAR, ADCK5, ADCY1, ADCY7, ADH5, ADPRH, ADPRHL1, ADRA1B, ADRBK1, AFAP1L2, AGA, AGBL3, AGBL5, AGER, AIMP2, AIP, AKAP8, AKAP8L, AKAP9, AKT1S1, AKT2, ALG10, ALG6, ALK, ALPK1, ALS2, AMBP, AMER1, ANAPC1, ANAPC11, ANAPC15, ANAPC4, ANAPC7, ANG, ANGPT1, ANKIB1, ANKLE2, ANKS1B, ANTXR1, ANXA2, APBB1, APC, APOE, APP…
Testis	GO:1903047	mitotic cell cycle process	GO_BiologicalProcess-GOA_06.05.2016_10h39	1.7e-18	4.5e-15	43	396	[ACVR1, ADAM17, AKAP8, AKAP8L, AKAP9, ALMS1, ANAPC1, ANAPC11, ANAPC15, ANAPC4, ANAPC7, ANKLE2, ANKRD17, ANLN, APC, APEX1, APP, ARHGEF10, ARID3A, ASPM, ATF2, ATM, ATRX, BABAM1, BACH1, BAX, BCAT1, BCL2L1, BECN1, BIRC2, BIRC3, BIRC6, BIRC8, BLM, BRD4, BRD7, BRIP1, CAMK2D, CAMK2G, CARM1, CASC5, CAV2, CCNE2, CCNG1, CCNG2, CCNH, CCNK, CCNY, CCP110, CD2AP, CDC14A, CDC25B, CDC25C, CDC26, CDC27, CDC34, CD…
Testis	GO:0033043	regulation of organelle organization	GO_BiologicalProcess-GOA_06.05.2016_10h39	1.9e-18	4.9e-15	40.89	514	[ABI2, ABL2, ACD, ACTR2, ACTR3, ADPRH, ADPRHL1, AFAP1, AKAP8, AKAP8L, AKT2, ALMS1, AMBRA1, AMOT, ANAPC11, ANAPC15, ANAPC4, ANKRD27, ANLN, ANTXR1, ANXA2, AP1AR, APC, APEX1, APOPT1, ARF1, ARFGEF1, ARFIP1, ARFIP2, ARHGAP18, ARHGEF10, ARHGEF15, ARHGEF7, ARL2, ARPC1A, ARPC1B, ARPC2, ARPC3, ARPC4-TTLL3, ARPC5L, ARRB2, ASPM, ATAD2, ATAD2B, ATAT1, ATF5, ATG5, ATG7, ATM, ATR, ATRX, ATXN2, ATXN2L, BAD, BAG…
Testis	GO:0051649	establishment of localization in cell	GO_BiologicalProcess-GOA_06.05.2016_10h39	1.9e-18	5.1e-15	37.77	845	[ABCA1, ACACA, ACD, ACTR2, ACTR3, ADAR, ADCYAP1R1, ADGRL1, ADPRH, ADPRHL1, AFG3L2, AHCYL1, AIP, AKAP12, AKAP8L, AKT2, ALKBH5, ALKBH7, ALMS1, ALS2, AMN, ANGPT1, ANK2, ANKFY1, ANKRD27, ANKRD28, ANKRD50, ANP32B, ANXA13, ANXA2, AP1AR, AP1G1, AP1M1, AP1S1, AP1S2, AP2A1, AP2M1, AP2S1, AP3M1, AP3M2, AP5M1, AP5S1, AP5Z1, APEX1, APOE, APP, APPBP2, ARCN1, ARF1, ARF4, ARF5, ARFGAP3, ARFGEF2, ARFIP1, ARL4D, …
Testis	GO:0034641	cellular nitrogen compound metabolic process	GO_BiologicalProcess-GOA_06.05.2016_10h39	2.5e-18	6.5e-15	33.55	2241	[AASDHPPT, AATF, ABAT, ABCA1, ABCF1, ABLIM2, ACACA, ACD, ACE, ACE2, ACER3, ACO1, ACOT7, ACR, ACTL6B, ACVR1, ACVR2A, ACVR2B, ADA, ADAR, ADCY1, ADCY7, ADCYAP1R1, ADGRD1, ADNP2, ADPRM, AEBP2, AFAP1L2, AFF1, AFF2, AFF3, AGER, AGGF1, AGO2, AGO3, AGO4, AHCTF1, AHCY, AHCYL1, AHNAK, AHR, AIFM2, AIMP1, AIMP2, AIP, AK1, AK2, AK3, AK4, AK9, AKAP12, AKAP8, AKAP8L, AKIRIN2, AKNA, AKT2, ALDH1L2, ALDH6A1, ALDH7…
Testis	GO:1902582	single-organism intracellular transport	GO_BiologicalProcess-GOA_06.05.2016_10h39	7.7e-18	2e-14	38.57	712	[ABCA1, ACACA, ADAR, ADCYAP1R1, ADGRL1, AFG3L2, AHCYL1, AIP, AKAP12, AKAP8L, AKT2, ALKBH5, ALKBH7, ALMS1, ALS2, AMN, ANGPT1, ANK2, ANKFY1, ANKRD27, ANKRD28, ANKRD50, ANP32B, ANXA13, ANXA2, AP1AR, AP1G1, AP1M1, AP1S1, AP2A1, AP3M1, AP3M2, AP5M1, AP5S1, AP5Z1, APEX1, APP, ARCN1, ARF1, ARF4, ARF5, ARFGAP3, ARFGEF2, ARL4D, ARL6, ARV1, ASPH, ATF2, ATG14, ATG4C, ATG4D, ATG5, ATL2, ATP1A2, ATP2A2, ATP2B…
Testis	GO:0065003	macromolecular complex assembly	GO_BiologicalProcess-GOA_06.05.2016_10h39	1.5e-17	3.9e-14	38.7	683	[AASS, ABCA1, ABI2, ACACA, ACTR2, ACTR3, ADAR, AFG3L2, AGO2, AGO3, AGO4, AHCTF1, AHNAK, AKAP9, ALOX5AP, AMER1, ANG, ANGPT1, ANKRD27, ANKRD28, ANLN, ANO6, ANP32B, ANTXR1, ANXA2, AP1AR, AP2S1, APAF1, APC, APOA1BP, APOA4, APOB, APOE, AQP11, AR, ARF1, ARFGEF1, ARFIP1, ARFIP2, ARG1, ARHGAP18, ARHGEF10, ARHGEF7, ARL2, ARL4D, ARL6, ARPC1A, ARPC1B, ARPC2, ARPC3, ARPC4-TTLL3, ARPC5L, ASPM, ATAT1, ATF1, AT…
Testis	GO:0045184	establishment of protein localization	GO_BiologicalProcess-GOA_06.05.2016_10h39	5.2e-17	1.3e-13	37.74	788	[ABAT, ABCA1, ABCC8, ACAP1, ACD, ACVR2B, ADAM9, ADAMTS9, ADAR, ADPRH, ADPRHL1, AFG3L2, AHCTF1, AHCYL1, AIP, AKAP12, AKAP4, AKAP8, AKT2, AMN, ANG, ANGPT1, ANK2, ANKRD27, ANKRD50, ANP32B, ANXA13, ANXA2, ANXA4, AP1AR, AP1G1, AP1M1, AP1S1, AP1S2, AP2A1, AP2M1, AP2S1, AP3M1, AP3M2, AP5M1, AP5S1, AP5Z1, APBB1, APEX1, APOB, APOE, APPBP2, AR, ARCN1, ARF1, ARF4, ARF5, ARFGAP3, ARFGEF1, ARFGEF2, ARFIP1, AR…
Testis	GO:0019538	protein metabolic process	GO_BiologicalProcess-GOA_06.05.2016_10h39	5.9e-17	1.5e-13	33.9	1924	[AAK1, AATF, ABCA1, ABCA3, ABCF1, ABI2, ABL2, ACACA, ACD, ACE, ACE2, ACO1, ACOT8, ACP1, ACR, ACVR1, ACVR2A, ACVR2B, ADAM10, ADAM17, ADAM2, ADAM23, ADAM29, ADAM7, ADAM9, ADAMTS1, ADAMTS12, ADAMTS6, ADAMTS9, ADAMTSL3, ADAMTSL4, ADAR, ADCK5, ADCY1, ADCY7, ADGB, ADH5, ADPRH, ADPRHL1, ADRA1B, ADRBK1, AFAP1L2, AFG3L2, AGA, AGBL3, AGBL5, AGER, AGO2, AGO3, AGO4, AHSG, AIFM2, AIMP1, AIMP2, AIP, AKAP8, AKA…
Testis	GO:0034622	cellular macromolecular complex assembly	GO_BiologicalProcess-GOA_06.05.2016_10h39	1e-16	2.8e-13	41.92	407	[ABI2, ACTR2, ACTR3, ADAR, AGO2, AGO3, AGO4, AHCTF1, AKAP9, ANG, ANGPT1, ANKRD27, ANLN, ANP32B, ANTXR1, AP1AR, AP2S1, ARF1, ARFGEF1, ARFIP1, ARFIP2, ARHGAP18, ARHGEF7, ARL2, ARL4D, ARL6, ARPC1A, ARPC1B, ARPC2, ARPC3, ARPC4-TTLL3, ARPC5L, ATAT1, ATF1, ATF7IP, ATM, ATP6V0A2, ATPAF2, ATR, ATRX, ATXN2, ATXN2L, AXIN1, BAG4, BAIAP2, BAIAP2L2, BBS10, BBS12, BCS1L, BLOC1S2, BRD2, BRIX1, BRK1, C7orf55-LUC…
Testis	GO:0032446	protein modification by small protein conjugation	GO_BiologicalProcess-GOA_06.05.2016_10h39	1.4e-16	3.6e-13	42.38	381	[AIMP2, AMER1, ANAPC1, ANAPC11, ANAPC15, ANAPC4, ANAPC7, ANGPT1, ANKIB1, ARIH1, ARNT, ARRB2, ARRDC3, ASB2, ASB5, ASB7, ASB8, ASB9, ATG10, ATG5, ATG7, AXIN1, BACH1, BAG5, BIRC2, BIRC3, BIRC6, BIRC8, BLM, BRAP, BRIP1, C18orf25, C6orf89, CAND1, CAPN3, CAV1, CBL, CBLB, CBLL1, CCDC22, CCIN, CCNC, CDC26, CDC27, CDC34, CDK5RAP3, CDK9, CDKN2A, CETN2, CHFR, CHP1, CNOT4, COMMD1, CRBN, CRY1, CTNNB1, CTR9, C…
Testis	GO:0034613	cellular protein localization	GO_BiologicalProcess-GOA_06.05.2016_10h39	2.7e-16	7e-13	38.71	634	[ACAP2, ACD, ADAR, ADPRH, ADPRHL1, AFG3L2, AHCYL1, AIP, AKAP12, AKT2, AMN, AMOT, ANGPT1, ANK2, ANKRD13C, ANP32B, ANTXR1, ANXA13, ANXA2, AP1AR, AP1G1, AP1M1, AP1S1, AP1S2, AP2A1, AP2M1, AP2S1, AP3M1, AP3M2, APC, APOE, APPBP2, AR, ARCN1, ARF4, ARFGAP3, ARFIP1, ARL2, ARL4D, ARL6, ARMCX3, ASNA1, ASPH, ASTN2, ATG4C, ATG4D, ATG9A, ATG9B, ATP9B, ATR, ATRX, AUP1, AXIN1, B3GAT3, BAD, BAG4, BAG6, BAMBI, BA…
Testis	GO:0070727	cellular macromolecule localization	GO_BiologicalProcess-GOA_06.05.2016_10h39	5e-16	1.3e-12	38.62	636	[ACAP2, ACD, ADAR, ADPRH, ADPRHL1, AFG3L2, AHCYL1, AIP, AKAP12, AKT2, AMN, AMOT, ANGPT1, ANK2, ANKRD13C, ANP32B, ANTXR1, ANXA13, ANXA2, AP1AR, AP1G1, AP1M1, AP1S1, AP1S2, AP2A1, AP2M1, AP2S1, AP3M1, AP3M2, APC, APOE, APPBP2, AR, ARCN1, ARF4, ARFGAP3, ARFIP1, ARL2, ARL4D, ARL6, ARMCX3, ASNA1, ASPH, ASTN2, ATG4C, ATG4D, ATG9A, ATG9B, ATM, ATP9B, ATR, ATRX, AUP1, AXIN1, B3GAT3, BAD, BAG4, BAG6, BAMB…
Testis	GO:0044770	cell cycle phase transition	GO_BiologicalProcess-GOA_06.05.2016_10h39	5.1e-16	1.3e-12	45.9	252	[ACVR1, ADAM17, AKAP8, AKAP8L, AKAP9, ALMS1, ANAPC1, ANAPC11, ANAPC15, ANAPC4, ANAPC7, ANKRD17, ANLN, APC, APEX1, APP, ARID3A, ATF5, ATM, ATP2B4, BACH1, BAX, BCAT1, BLM, BRD4, BRD7, BRIP1, CAMK2D, CAMK2G, CARM1, CCNE2, CCNH, CCNY, CCP110, CDC14A, CDC25B, CDC25C, CDC26, CDC27, CDC34, CDCA5, CDK10, CDK14, CDK4, CDK5RAP3, CDK6, CDK7, CDKN1A, CDKN2A, CDKN2D, CDKN3, CENPE, CENPF, CENPJ, CEP131, CEP135…
Testis	GO:0070647	protein modification by small protein conjugation or removal	GO_BiologicalProcess-GOA_06.05.2016_10h39	1.6e-15	4.3e-12	41.05	422	[AIMP2, AMER1, ANAPC1, ANAPC11, ANAPC15, ANAPC4, ANAPC7, ANGPT1, ANKIB1, ARIH1, ARNT, ARRB2, ARRDC3, ASB2, ASB5, ASB7, ASB8, ASB9, ATG10, ATG5, ATG7, ATXN7, AXIN1, BABAM1, BACH1, BAG5, BIRC2, BIRC3, BIRC6, BIRC8, BLM, BRAP, BRIP1, C18orf25, C6orf89, CAND1, CAPN3, CAV1, CBL, CBLB, CBLL1, CCDC22, CCIN, CCNC, CDC26, CDC27, CDC34, CDK5RAP3, CDK9, CDKN2A, CETN2, CHFR, CHP1, CNOT4, COMMD1, COPS3, COPS7…
Testis	GO:0071822	protein complex subunit organization	GO_BiologicalProcess-GOA_06.05.2016_10h39	1.7e-15	4.3e-12	37.69	726	[AASS, ABI2, ACACA, ACTA1, ACTC1, ACTR2, ACTR3, AFG3L2, AHCTF1, AHNAK, AKAP9, ALMS1, ALOX5AP, AMER1, AMOT, ANG, ANGPT1, ANKRD27, ANKRD28, ANLN, ANO6, ANP32B, ANXA2, AP1AR, AP2S1, APAF1, APC, APOA1BP, AQP11, AR, ARF1, ARFGEF1, ARFIP1, ARFIP2, ARG1, ARHGAP18, ARHGEF10, ARHGEF15, ARHGEF7, ARID2, ARL2, ARL4D, ARL6, ARPC1A, ARPC1B, ARPC2, ARPC3, ARPC4-TTLL3, ARPC5L, ASPH, ASPM, ATAT1, ATF1, ATF7IP, AT…
Testis	GO:0006974	cellular response to DNA damage stimulus	GO_BiologicalProcess-GOA_06.05.2016_10h39	2e-15	5.3e-12	42.57	344	[AATF, ACD, ALKBH1, ALKBH3, ALKBH7, ALKBH8, ANTXR1, AP5S1, AP5Z1, APBB1, APC, APEX1, APLF, APTX, AQR, ARID3A, ASCC3, ATF2, ATM, ATR, ATRX, BABAM1, BACH1, BAD, BAG6, BAK1, BATF, BAX, BAZ1B, BCCIP, BCL2L1, BCL2L12, BCL3, BCL6, BCLAF1, BLM, BOD1L1, BRD4, BRIP1, BRSK1, CARM1, CCNH, CCNK, CDC25C, CDCA5, CDK5RAP3, CDK7, CDK9, CDKN1A, CDKN2A, CDKN2D, CENPJ, CEP63, CETN2, CHD2, CHEK1, CIB1, CLOCK, CLSPN,…
Testis	GO:0015031	protein transport	GO_BiologicalProcess-GOA_06.05.2016_10h39	4.4e-15	1.1e-11	37.56	726	[ABAT, ABCA1, ABCC8, ACAP1, ACD, ACVR2B, ADAM9, ADAMTS9, ADAR, ADPRH, ADPRHL1, AFG3L2, AHCTF1, AHCYL1, AIP, AKAP12, AKAP8, AKT2, AMN, ANG, ANGPT1, ANK2, ANKRD27, ANKRD50, ANP32B, ANXA13, ANXA2, ANXA4, AP1AR, AP1G1, AP1M1, AP1S1, AP1S2, AP2A1, AP2M1, AP2S1, AP3M1, AP3M2, AP5M1, AP5S1, AP5Z1, APBB1, APEX1, APOB, APOE, APPBP2, ARCN1, ARF1, ARF4, ARF5, ARFGAP3, ARFGEF1, ARFGEF2, ARFIP1, ARL2, ARL4D, …
Testis	GO:0006139	nucleobase-containing compound metabolic process	GO_BiologicalProcess-GOA_06.05.2016_10h39	8.2e-15	2.1e-11	33.5	1970	[AATF, ABCA1, ABLIM2, ACACA, ACD, ACOT7, ACR, ACTL6B, ACVR1, ACVR2A, ACVR2B, ADA, ADAR, ADCY1, ADCY7, ADCYAP1R1, ADGRD1, ADNP2, ADPRM, AEBP2, AFAP1L2, AFF1, AFF2, AFF3, AGER, AGGF1, AGO2, AGO3, AGO4, AHCTF1, AHCY, AHCYL1, AHNAK, AHR, AIMP1, AIMP2, AIP, AK1, AK2, AK3, AK4, AK9, AKAP12, AKAP8, AKAP8L, AKIRIN2, AKNA, AKT2, ALDH6A1, ALK, ALKBH1, ALKBH3, ALKBH5, ALKBH8, AMD1, AMDHD2, ANG, ANHX, ANKRD1…
Testis	GO:0044772	mitotic cell cycle phase transition	GO_BiologicalProcess-GOA_06.05.2016_10h39	8.4e-15	2.1e-11	45.59	238	[ACVR1, ADAM17, AKAP9, ALMS1, ANAPC1, ANAPC11, ANAPC15, ANAPC4, ANAPC7, ANKRD17, ANLN, APC, APEX1, APP, ARID3A, ATM, BACH1, BAX, BCAT1, BLM, BRD4, BRD7, BRIP1, CAMK2D, CAMK2G, CARM1, CCNE2, CCNH, CCNY, CCP110, CDC14A, CDC25B, CDC25C, CDC26, CDC27, CDC34, CDCA5, CDK10, CDK14, CDK4, CDK5RAP3, CDK6, CDK7, CDKN1A, CDKN2A, CDKN2D, CDKN3, CENPE, CENPF, CENPJ, CEP131, CEP135, CEP192, CEP290, CEP41, CEP5…
Testis	GO:0090304	nucleic acid metabolic process	GO_BiologicalProcess-GOA_06.05.2016_10h39	8.9e-15	2.2e-11	33.84	1765	[AATF, ABLIM2, ACD, ACTL6B, ACVR1, ACVR2A, ACVR2B, ADAR, ADNP2, AEBP2, AFAP1L2, AFF1, AFF2, AFF3, AGER, AGGF1, AGO2, AGO3, AGO4, AHCTF1, AHCYL1, AHNAK, AHR, AIMP1, AIMP2, AIP, AKAP8, AKAP8L, AKIRIN2, AKNA, AKT2, ALK, ALKBH1, ALKBH3, ALKBH5, ALKBH8, ANG, ANHX, ANKRD17, ANKRD52, ANTXR1, ANXA4, AP5S1, AP5Z1, APAF1, APBB1, APEX1, APLF, APP, APTX, AQR, AR, ARF4, ARHGAP22, ARHGAP35, ARHGEF11, ARHGEF7, …
Testis	GO:0006259	DNA metabolic process	GO_BiologicalProcess-GOA_06.05.2016_10h39	1.5e-14	3.8e-11	40.8	410	[ACD, ALKBH1, ALKBH3, ANKRD17, ANTXR1, AP5S1, AP5Z1, APAF1, APBB1, APEX1, APLF, APTX, AQR, ARHGEF7, ARRB2, ASCC3, ATF1, ATF7IP, ATM, ATR, ATRX, BABAM1, BACH1, BATF, BAX, BAZ1A, BAZ1B, BCCIP, BCL6, BLM, BMPR2, BOD1L1, BRIP1, C3AR1, CALR, CCDC88A, CCNE2, CCNH, CCT5, CCT7, CDC25C, CDC34, CDCA5, CDK2AP1, CDK7, CDK9, CDKN1A, CDKN2A, CDKN2D, CECR2, CENPF, CETN2, CHD5, CHD6, CHEK1, CHRAC1, CHTF18, CIB1,…
Testis	GO:0006397	mRNA processing	GO_BiologicalProcess-GOA_06.05.2016_10h39	2.7e-14	7.1e-11	45.96	222	[ADAR, AFF2, AGO2, AHCYL1, AKAP8L, ALKBH5, APP, AQR, ARL6IP4, BUD31, C7orf55-LUC7L2, CCNH, CCNT1, CD2BP2, CDC40, CDK11A, CDK12, CDK13, CDK7, CDK9, CELF2, CELF5, CIR1, CMTR1, CMTR2, CNOT1, CNOT6L, CNOT7, CPEB3, CPSF1, CPSF2, CPSF6, CSDC2, CSTF2, CSTF2T, CTR9, CWC15, CWC22, DAZAP1, DDX20, DDX39A, DDX39B, DGCR14, DHX15, DHX32, DHX35, DHX8, DHX9, DNAJC8, DYRK1A, ELAVL2, ERCC2, FAM103A1, FMR1, FUS, GC…
Testis	GO:0016568	chromatin modification	GO_BiologicalProcess-GOA_06.05.2016_10h39	4.6e-14	1.1e-10	43.53	279	[ACTB, ACTL6B, AEBP2, AKAP8, AKAP8L, APBB1, ARID2, ARID4A, ARID4B, ARID5B, ASH1L, ATAD2, ATAD2B, ATF2, ATG5, ATM, ATRX, ATXN7, BABAM1, BAG6, BAHCC1, BAZ1A, BAZ1B, BCL6, BRD2, BRD3, BRD4, BRD7, BRD8, BRMS1, C6orf89, CAMK1, CAMK2D, CARM1, CASC5, CDK9, CDKN2A, CECR2, CENPC, CENPI, CENPK, CENPL, CENPM, CENPP, CENPV, CHD1, CHD2, CHD4, CHD5, CHD6, CHD7, CHD8, CHEK1, CHRAC1, CLOCK, CPA4, CREBBP, CRTC2, …
Testis	GO:0006396	RNA processing	GO_BiologicalProcess-GOA_06.05.2016_10h39	7.4e-14	1.9e-10	40.94	382	[ADAR, AFF2, AGGF1, AGO2, AGO3, AGO4, AHCYL1, AHNAK, AKAP8L, AKT2, ALKBH5, ALKBH8, APP, AQR, ARL6IP4, ATXN1, BOP1, BUD31, BYSL, C7orf55-LUC7L2, CCNH, CCNL1, CCNT1, CD2BP2, CDC40, CDK11A, CDK12, CDK13, CDK5RAP1, CDK7, CDK9, CDKN2A, CELF2, CELF5, CHD7, CIR1, CLK1, CLK3, CLN5, CMTR1, CMTR2, CNGB1, CNOT1, CNOT6L, CNOT7, CPEB3, CPSF1, CPSF2, CPSF6, CSDC2, CSNK1D, CSTF2, CSTF2T, CTR9, CTU1, CWC15, CWC2…
Testis	GO:0006725	cellular aromatic compound metabolic process	GO_BiologicalProcess-GOA_06.05.2016_10h39	1e-13	2.5e-10	33.24	2023	[AATF, ABAT, ABCA1, ABCC1, ABLIM2, ACACA, ACD, ACOT7, ACR, ACTL6B, ACVR1, ACVR2A, ACVR2B, ADA, ADAR, ADCY1, ADCY7, ADCYAP1R1, ADGRD1, ADNP2, ADPRM, AEBP2, AFAP1L2, AFF1, AFF2, AFF3, AGER, AGGF1, AGO2, AGO3, AGO4, AHCTF1, AHCY, AHCYL1, AHNAK, AHR, AIFM2, AIMP1, AIMP2, AIP, AK1, AK2, AK3, AK4, AK9, AKAP12, AKAP8, AKAP8L, AKIRIN2, AKNA, AKT2, ALDH1L2, ALDH6A1, ALK, ALKBH1, ALKBH3, ALKBH5, ALKBH8, AM…
Testis	GO:0051726	regulation of cell cycle	GO_BiologicalProcess-GOA_06.05.2016_10h39	1.4e-13	3.8e-10	40.32	406	[AATF, ADAM17, AFAP1L2, AK1, AKT2, ANAPC1, ANAPC11, ANAPC15, ANAPC4, ANAPC7, ANGEL2, ANKRD17, ANLN, APBB1, APC, APEX1, APP, ARID3A, ASPM, ATF2, ATF5, ATM, ATP2B4, ATRAID, ATRX, BAD, BAK1, BAX, BCCIP, BCL2L1, BECN1, BIRC2, BIRC6, BLM, BOP1, BRD4, BRD7, BRINP3, C6orf89, CABLES1, CABLES2, CALR, CAMK2D, CARM1, CAST, CAV2, CCM2, CCNC, CCND2, CCNE2, CCNG1, CCNG2, CCNH, CCNK, CCNL1, CCNT1, CCNT2, CCNY, …
Testis	GO:0051128	regulation of cellular component organization	GO_BiologicalProcess-GOA_06.05.2016_10h39	1.5e-13	4e-10	36.12	889	[AAK1, ABI2, ABL2, ABR, ACD, ACE, ACE2, ACSL4, ACTR2, ACTR3, ADAM10, ADAM17, ADAM9, ADAMTS1, ADGRB3, ADGRL1, ADIPOR1, ADNP2, ADPRH, ADPRHL1, AFAP1, AGER, AHSG, AKAP8, AKAP8L, AKT2, ALMS1, AMBRA1, AMOT, ANAPC11, ANAPC15, ANAPC4, ANGPT1, ANKFY1, ANKRD27, ANLN, ANO6, ANTXR1, ANXA13, ANXA2, ANXA7, AP1AR, AP2M1, AP2S1, APAF1, APBB1, APC, APEX1, APOE, APOPT1, AR, ARF1, ARFGAP3, ARFGEF1, ARFIP1, ARFIP2,…
Testis	GO:0046483	heterocycle metabolic process	GO_BiologicalProcess-GOA_06.05.2016_10h39	1.8e-13	4.7e-10	33.21	2014	[AATF, ABCA1, ABCC1, ABLIM2, ACACA, ACD, ACOT7, ACR, ACTL6B, ACVR1, ACVR2A, ACVR2B, ADA, ADAR, ADCY1, ADCY7, ADCYAP1R1, ADGRD1, ADNP2, ADPRM, AEBP2, AFAP1L2, AFF1, AFF2, AFF3, AGER, AGGF1, AGO2, AGO3, AGO4, AHCTF1, AHCY, AHCYL1, AHNAK, AHR, AIFM2, AIMP1, AIMP2, AIP, AK1, AK2, AK3, AK4, AK9, AKAP12, AKAP8, AKAP8L, AKIRIN2, AKNA, AKT2, ALDH1L2, ALDH6A1, ALK, ALKBH1, ALKBH3, ALKBH5, ALKBH8, AMBP, AM…
Testis	GO:0009057	macromolecule catabolic process	GO_BiologicalProcess-GOA_06.05.2016_10h39	1.8e-13	4.6e-10	39.22	480	[ACD, ACE, ACE2, ACR, ADAM9, ADAMTS12, ADAMTS9, AGL, AGO2, AGO3, AGO4, AMBP, AMER1, ANAPC1, ANAPC11, ANAPC15, ANAPC4, ANAPC7, ANKIB1, ANXA2, APAF1, APC, APOB, APOE, ARIH1, ARRB2, ASB2, ASB9, ATE1, ATG7, ATM, ATRAID, AUP1, AXIN1, AZIN1, AZIN2, BAG5, BAG6, BAX, BBS7, BCAP31, BECN1, BGN, BIRC2, BNIP3, BNIP3L, C17orf97, C18orf25, CASP8, CAV1, CBL, CCDC22, CD2AP, CDC26, CDC27, CDC34, CDK5RAP3, CDKN2A,…
Testis	GO:1901360	organic cyclic compound metabolic process	GO_BiologicalProcess-GOA_06.05.2016_10h39	4.9e-13	1.2e-09	33.04	2084	[AATF, ABAT, ABCA1, ABCC1, ABLIM2, ACAA1, ACACA, ACADVL, ACD, ACLY, ACOT7, ACOT8, ACR, ACTL6B, ACVR1, ACVR2A, ACVR2B, ADA, ADAR, ADCY1, ADCY7, ADCYAP1R1, ADGRD1, ADNP2, ADPRM, AEBP2, AFAP1L2, AFF1, AFF2, AFF3, AGER, AGGF1, AGO2, AGO3, AGO4, AHCTF1, AHCY, AHCYL1, AHNAK, AHR, AIFM2, AIMP1, AIMP2, AIP, AK1, AK2, AK3, AK4, AK9, AKAP12, AKAP8, AKAP8L, AKIRIN2, AKNA, AKT2, ALDH1L2, ALDH6A1, ALK, ALKBH1…
Testis	GO:0030163	protein catabolic process	GO_BiologicalProcess-GOA_06.05.2016_10h39	5.6e-13	1.4e-09	41.17	345	[ACD, ACE, ACE2, ACR, ADAM9, ADAMTS12, ADAMTS9, AMBP, AMER1, ANAPC1, ANAPC11, ANAPC15, ANAPC4, ANAPC7, ANKIB1, ANXA2, APC, APOB, APOE, ARIH1, ARRB2, ASB2, ASB9, ATE1, ATG7, ATM, ATRAID, AUP1, AXIN1, AZIN1, AZIN2, BAG5, BAG6, BBS7, BCAP31, BIRC2, BNIP3, BNIP3L, C17orf97, C18orf25, CASP8, CAV1, CBL, CCDC22, CD2AP, CDC26, CDC27, CDC34, CDK5RAP3, CDKN2A, CENPF, CHFR, CHMP4B, CLN5, CLN6, CLOCK, CLPP, …
Testis	GO:0007017	microtubule-based process	GO_BiologicalProcess-GOA_06.05.2016_10h39	6.6e-13	1.6e-09	42.9	275	[ACTR2, ACTR3, AKAP9, AP2A1, AP2M1, AP2S1, AP3M1, AP3M2, APC, APEX1, APP, ARHGEF10, ARL2, ASPM, ATAT1, ATF5, ATXN7, AXIN1, BBS12, BBS2, BCAS3, BECN1, BICD2, BIRC2, BIRC3, BIRC8, BLOC1S2, BLOC1S6, BNIP2, BRSK1, C2CD3, CABYR, CAMSAP3, CAPZB, CATSPER1, CAV1, CC2D2A, CCDC151, CCDC39, CCP110, CCSER2, CDC14A, CENPE, CENPJ, CEP131, CEP135, CEP192, CEP350, CEP57, CEP63, CEP68, CEP76, CEP85, CETN2, CFAP46…
Testis	GO:0044265	cellular macromolecule catabolic process	GO_BiologicalProcess-GOA_06.05.2016_10h39	1.4e-12	3.7e-09	40.02	393	[ACR, ADAMTS12, ADAMTS9, AGO2, AGO3, AGO4, AMER1, ANAPC1, ANAPC11, ANAPC15, ANAPC4, ANAPC7, ANKIB1, ANXA2, APAF1, APC, APOB, APOE, ARIH1, ARRB2, ASB2, ATE1, ATM, ATRAID, AUP1, AXIN1, BAG5, BAG6, BAX, BBS7, BCAP31, BIRC2, BNIP3, BNIP3L, C17orf97, C18orf25, CASP8, CAV1, CBL, CCDC22, CD2AP, CDC26, CDC27, CDC34, CDK5RAP3, CDKN2A, CECR2, CENPF, CHFR, CHMP4B, CIDEA, CLN6, CLOCK, CLPP, CNOT1, CNOT10, CN…
Testis	GO:0010256	endomembrane system organization	GO_BiologicalProcess-GOA_06.05.2016_10h39	1.5e-12	4e-09	43.65	244	[ABCA1, AKAP8L, AKT2, ALS2, AMN, ANK2, ANKLE2, ANO3, ANO6, ANXA13, ANXA2, AP2M1, AR, ARFGEF1, ARFGEF2, ARHGEF7, ARV1, ASNA1, ATL2, ATP2A2, ATP8B3, BAG4, BAG5, BAG6, BAIAP2, BAIAP2L2, BBS2, BCAS3, BCL2L1, BIN2, BLOC1S2, BLZF1, C2CD5, CASC5, CAV1, CAV2, CDH2, CHMP1A, CHMP2A, CHMP2B, CHMP4B, CHMP6, CIB1, CLASP2, CLTC, CNST, COG2, COG4, COL4A3BP, CREB1, CSNK1A1, CSNK1D, CTDNEP1, CTDSP2, DAB2, DENND4C…
Testis	GO:0016567	protein ubiquitination	GO_BiologicalProcess-GOA_06.05.2016_10h39	3e-12	7.7e-09	41.21	321	[AIMP2, AMER1, ANAPC1, ANAPC11, ANAPC15, ANAPC4, ANAPC7, ANGPT1, ANKIB1, ARIH1, ARRB2, ARRDC3, ASB2, ASB5, ASB7, ASB8, ASB9, ATG5, ATG7, AXIN1, BACH1, BAG5, BIRC2, BIRC3, BIRC6, BIRC8, BRAP, BRIP1, C18orf25, C6orf89, CAND1, CAV1, CBL, CBLB, CBLL1, CCDC22, CCIN, CCNC, CDC26, CDC27, CDC34, CDK5RAP3, CDK9, CDKN2A, CHFR, CHP1, CNOT4, COMMD1, CRBN, CRY1, CTR9, CUL4B, CUL5, DAXX, DCAF10, DCAF12, DCAF13…
Testis	GO:0008380	RNA splicing	GO_BiologicalProcess-GOA_06.05.2016_10h39	3.3e-12	8.6e-09	45.85	188	[AFF2, AHNAK, AKAP8L, AKT2, AQR, ARL6IP4, BUD31, C7orf55-LUC7L2, CD2BP2, CDC40, CDK12, CDK13, CELF2, CIR1, CLK1, CLK3, CPSF1, CPSF2, CSTF2, CWC15, CWC22, DAZAP1, DDX20, DDX39A, DDX39B, DGCR14, DHX15, DHX32, DHX35, DHX8, DHX9, DNAJC8, DYRK1A, ELAVL2, FAM98B, FASTK, FMR1, FUS, GCFC2, GEMIN2, GEMIN7, GEMIN8, GTF2F1, GTF2F2, HEXIM1, HNRNPA0, HNRNPA1, HNRNPA2B1, HNRNPA3, HNRNPD, HNRNPH3, HNRNPLL, HNRN…
Testis	GO:0007010	cytoskeleton organization	GO_BiologicalProcess-GOA_06.05.2016_10h39	4.2e-12	1e-08	39	445	[ABI2, ABL2, ABLIM1, ABLIM2, ABR, ACTA1, ACTC1, ACTG1, ACTR2, ACTR3, AFAP1, AKAP9, ALMS1, AMOT, ANG, ANLN, ANTXR1, AP1AR, APC, APOE, ARF1, ARFGEF1, ARFIP1, ARFIP2, ARHGAP10, ARHGAP18, ARHGAP26, ARHGEF10, ARHGEF11, ARHGEF15, ARHGEF17, ARHGEF7, ARL2, ARPC1A, ARPC1B, ARPC2, ARPC3, ARPC4-TTLL3, ARPC5L, ASPM, ATAT1, ATF5, ATP2C1, ATP8A2, ATXN7, AXIN1, BAG4, BAIAP2, BAIAP2L2, BBS2, BCAS3, BCL6, BECN1, …
Testis	GO:0006281	DNA repair	GO_BiologicalProcess-GOA_06.05.2016_10h39	4.6e-12	1.1e-08	43.87	229	[ALKBH1, ALKBH3, ANTXR1, AP5S1, AP5Z1, APBB1, APEX1, APLF, APTX, AQR, ASCC3, ATM, ATR, ATRX, BABAM1, BACH1, BAZ1B, BCCIP, BLM, BOD1L1, BRIP1, CCNH, CDCA5, CDK7, CDK9, CDKN2D, CETN2, CHEK1, CIB1, CLSPN, COPS3, COPS7A, COPS8, CSNK1D, CUL4B, DCLRE1C, DDB1, DEK, DMAP1, DNA2, DTX3L, EGFR, EP300, EPC2, ERCC1, ERCC2, ERCC5, ERCC6, ERCC6L2, EXD2, EXO1, EYA2, FANCB, FANCD2, FANCI, FANCL, FANCM, FBXO18, FB…
Testis	GO:0010467	gene expression	GO_BiologicalProcess-GOA_06.05.2016_10h39	5e-12	1.2e-08	33.27	1813	[AATF, ABCF1, ABLIM2, ACE, ACE2, ACO1, ACTA1, ACTB, ACTC1, ACTG2, ACTL6B, ACVR1, ACVR2A, ACVR2B, ADAM10, ADAR, ADNP2, AEBP2, AFAP1L2, AFF1, AFF2, AFF3, AFG3L2, AGA, AGER, AGGF1, AGO2, AGO3, AGO4, AHCTF1, AHCYL1, AHNAK, AHR, AIFM2, AIMP1, AIMP2, AIP, AKAP8, AKAP8L, AKIRIN2, AKNA, AKT2, ALDH1A2, ALK, ALKBH1, ALKBH5, ALKBH8, ANG, ANGEL2, ANHX, ANK2, ANKRD52, ANP32B, ANXA4, ANXA7, AP5Z1, APAF1, APBB1…
Testis	GO:0044248	cellular catabolic process	GO_BiologicalProcess-GOA_06.05.2016_10h39	6.1e-12	1.5e-08	36.78	676	[AASS, ABAT, ABCD3, ABHD12, ABHD2, ABL2, ACAA1, ACAD11, ACADVL, ACD, ACE, ACE2, ACOT7, ACOT8, ACR, ACSF3, ADA, ADAM9, ADAMTS12, ADAMTS9, ADH5, ADPRM, AGER, AGL, AGO2, AGO3, AGO4, AHCY, AKT2, ALDH1L2, ALDH6A1, ALDH7A1, AMBP, AMBRA1, AMDHD2, AMER1, ANAPC1, ANAPC11, ANAPC15, ANAPC4, ANAPC7, ANKIB1, ANXA2, AOX1, APAF1, APC, APOA4, APOB, APOE, ARG1, ARIH1, ARNT, ARRB2, ASB2, ASPA, ASRGL1, ATAT1, ATE1,…
Testis	GO:0006511	ubiquitin-dependent protein catabolic process	GO_BiologicalProcess-GOA_06.05.2016_10h39	8.2e-12	2e-08	42.78	252	[AMER1, ANAPC1, ANAPC11, ANAPC15, ANAPC4, ANAPC7, ANKIB1, APC, ARIH1, ARRB2, ASB2, ATE1, ATM, ATRAID, AUP1, AXIN1, BAG5, BAG6, BBS7, BCAP31, BIRC2, C17orf97, C18orf25, CAV1, CBL, CCDC22, CD2AP, CDC26, CDC27, CDC34, CDK5RAP3, CDKN2A, CENPF, CHFR, CLOCK, COMMD1, COPS3, CRBN, CSNK1A1, CSNK1D, CSNK2A2, CTNNB1, CUL4B, CUL5, DAB2, DDB1, DERL3, DISC1, DNAJB2, DVL1, DZIP3, EDEM3, ERLIN2, ESPL1, FAF2, FBX…
Testis	GO:0006325	chromatin organization	GO_BiologicalProcess-GOA_06.05.2016_10h39	1.1e-11	2.9e-08	41.18	308	[ACTB, ACTL6B, AEBP2, AKAP8, AKAP8L, ANP32B, APBB1, ARID2, ARID4A, ARID4B, ARID5B, ASH1L, ATAD2, ATAD2B, ATF2, ATG5, ATM, ATRX, ATXN7, BABAM1, BAG6, BAHCC1, BAZ1A, BAZ1B, BCL6, BRD2, BRD3, BRD4, BRD7, BRD8, BRMS1, C6orf89, CAMK1, CAMK2D, CARM1, CASC5, CDK9, CDKN2A, CECR2, CENPC, CENPI, CENPK, CENPL, CENPM, CENPP, CENPV, CHD1, CHD2, CHD4, CHD5, CHD6, CHD7, CHD8, CHEK1, CHRAC1, CLOCK, CPA4, CREBBP,…
Testis	GO:0044257	cellular protein catabolic process	GO_BiologicalProcess-GOA_06.05.2016_10h39	1.5e-11	3.9e-08	41.56	288	[ACR, ADAMTS12, AMER1, ANAPC1, ANAPC11, ANAPC15, ANAPC4, ANAPC7, ANKIB1, ANXA2, APC, APOB, APOE, ARIH1, ARRB2, ASB2, ATE1, ATM, ATRAID, AUP1, AXIN1, BAG5, BAG6, BBS7, BCAP31, BIRC2, BNIP3, BNIP3L, C17orf97, C18orf25, CASP8, CAV1, CBL, CCDC22, CD2AP, CDC26, CDC27, CDC34, CDK5RAP3, CDKN2A, CENPF, CHFR, CHMP4B, CLOCK, CLPP, COMMD1, COPS3, CPVL, CRBN, CSNK1A1, CSNK1D, CSNK2A2, CTNNB1, CTSF, CTSL, CTS…
Testis	GO:0051603	proteolysis involved in cellular protein catabolic process	GO_BiologicalProcess-GOA_06.05.2016_10h39	1.7e-11	4.4e-08	41.82	276	[ACR, ADAMTS12, AMER1, ANAPC1, ANAPC11, ANAPC15, ANAPC4, ANAPC7, ANKIB1, APC, ARIH1, ARRB2, ASB2, ATE1, ATM, ATRAID, AUP1, AXIN1, BAG5, BAG6, BBS7, BCAP31, BIRC2, C17orf97, C18orf25, CASP8, CAV1, CBL, CCDC22, CD2AP, CDC26, CDC27, CDC34, CDK5RAP3, CDKN2A, CENPF, CHFR, CHMP4B, CLOCK, CLPP, COMMD1, COPS3, CPVL, CRBN, CSNK1A1, CSNK1D, CSNK2A2, CTNNB1, CTSF, CTSL, CTSZ, CUL4B, CUL5, DAB2, DDB1, DDRGK1…
Testis	GO:0019222	regulation of metabolic process	GO_BiologicalProcess-GOA_06.05.2016_10h39	1.8e-11	4.6e-08	32.78	2096	[AATF, ABAT, ABCA1, ABCF1, ABL2, ACACA, ACADVL, ACD, ACE, ACE2, ACLY, ACO1, ACOT8, ACR, ACTA1, ACTB, ACTC1, ACTG2, ACTL6B, ACVR1, ACVR2A, ACVR2B, ADAM17, ADAM9, ADAR, ADCY1, ADCY7, ADCYAP1R1, ADGRD1, ADGRF5, ADIPOR1, ADNP2, ADRA1B, AEBP2, AFAP1L2, AFF1, AFF2, AFF3, AGER, AGO2, AGO3, AGO4, AGPAT1, AHCTF1, AHCYL1, AHNAK, AHR, AHSG, AIFM2, AIMP2, AIP, AKAP12, AKAP8, AKAP8L, AKAP9, AKIRIN2, AKNA, AKT…
Testis	GO:0007346	regulation of mitotic cell cycle	GO_BiologicalProcess-GOA_06.05.2016_10h39	1.8e-11	4.5e-08	43.88	215	[AATF, ADAM17, AFAP1L2, ANAPC1, ANAPC11, ANAPC15, ANAPC4, ANAPC7, ANGEL2, ANKRD17, ANLN, APC, APEX1, APP, ARID3A, ATF2, ATM, ATRX, BAX, BCL2L1, BECN1, BLM, BRD4, BRD7, BRINP3, CAMK2D, CARM1, CAV2, CDC123, CDC14A, CDC25B, CDC25C, CDC26, CDC27, CDCA5, CDK10, CDK13, CDK4, CDK5RAP3, CDK9, CDKN1A, CDKN2A, CENPE, CENPF, CENPJ, CEP85, CHEK1, CHFR, CHMP1A, CHMP2A, CHMP2B, CHMP4B, CLSPN, CNOT1, CNOT10, CN…
Testis	GO:0007276	gamete generation	GO_BiologicalProcess-GOA_06.05.2016_10h39	2.4e-11	6.1e-08	41.93	270	[ABHD2, ACE, ACRBP, ACSBG2, ACVR1, ACVR2A, ADAM17, ADAM29, ADAMTS1, ADCYAP1R1, ADIG, ALKBH5, ALMS1, ANG, ANGPT2, APOB, ARID4A, ARID4B, ASPM, ATAT1, ATM, ATP1A4, ATP2B4, ATRX, AZIN2, B3GALNT1, B4GALNT1, BAD, BAG6, BAX, BBS2, BCAP31, BCL2L1, BCL6, BIRC3, BMPR1B, BRD2, C9orf24, CABYR, CALR, CALR3, CAPZA3, CASC5, CATSPER1, CATSPERB, CATSPERG, CCDC63, CCIN, CD55, CDC25B, CDC25C, CDK16, CEP131, CEP57, …
Testis	GO:0070925	organelle assembly	GO_BiologicalProcess-GOA_06.05.2016_10h39	2.8e-11	7.1e-08	41.82	271	[ABCC4, ABLIM1, ACTA1, ACTC1, ACTG1, ACTR2, AKAP4, ALMS1, AMBRA1, ANLN, APEX1, ARHGEF10, ARL13B, ARL4D, ARL6, ASPM, ATG12, ATG14, ATG16L1, ATG2B, ATG4C, ATG4D, ATG5, ATG9A, ATG9B, ATXN2, ATXN2L, B9D2, BBS10, BBS2, BBS7, BBS9, BECN1, BIN2, BIRC2, BIRC3, BIRC8, BRIX1, C2CD3, CAPG, CAPN3, CASC5, CBY1, CC2D2A, CCDC151, CCDC39, CCP110, CD34, CDC14A, CELSR3, CENPC, CENPE, CENPF, CENPJ, CEP135, CEP162, …
Testis	GO:0010638	positive regulation of organelle organization	GO_BiologicalProcess-GOA_06.05.2016_10h39	3e-11	7.8e-08	42.11	259	[ABI2, ACD, ACTR2, ACTR3, AKAP8, AKAP8L, AKT2, AMBRA1, AMOT, ANAPC11, ANTXR1, ANXA2, AP1AR, APEX1, APOPT1, ARF1, ARFIP1, ARFIP2, ARHGEF10, ARHGEF15, ARL2, ARPC1A, ARPC1B, ARPC2, ARPC3, ARPC4-TTLL3, ARPC5L, ATG5, ATM, ATR, ATRX, BAD, BAG4, BAIAP2, BAIAP2L2, BAK1, BAX, BCAS3, BCL6, BECN1, BNIP3, BRD7, BRK1, BUD31, C2CD5, C6orf89, CALCOCO2, CAPG, CASP8, CAV1, CCL21, CCP110, CCT5, CCT7, CDC42EP1, CDC…
Testis	GO:0044702	single organism reproductive process	GO_BiologicalProcess-GOA_06.05.2016_10h39	3.1e-11	8e-08	38.03	491	[ABHD2, ACE, ACR, ACRBP, ACSBG2, ACSL4, ACTR2, ACTR3, ACVR1, ACVR2A, ADA, ADAM17, ADAM2, ADAM29, ADAMTS1, ADCY7, ADCYAP1R1, ADIG, AHR, AKAP3, AKAP4, ALKBH1, ALKBH5, ALMS1, ANG, ANGPT2, ANKRD7, APOB, AR, ARG1, ARID4A, ARID4B, ARID5B, ARNT, ARRB2, ARSA, ASPM, ATAT1, ATM, ATP1A4, ATP2B4, ATP8B3, ATRX, AZIN2, B3GALNT1, B4GALNT1, B4GALT1, BAD, BAG6, BAK1, BAX, BBS2, BCAP31, BCL2L1, BCL6, BIRC2, BIRC3,…
Testis	GO:0043632	modification-dependent macromolecule catabolic process	GO_BiologicalProcess-GOA_06.05.2016_10h39	3.9e-11	1e-07	42.15	255	[AMER1, ANAPC1, ANAPC11, ANAPC15, ANAPC4, ANAPC7, ANKIB1, APC, ARIH1, ARRB2, ASB2, ATE1, ATM, ATRAID, AUP1, AXIN1, BAG5, BAG6, BBS7, BCAP31, BIRC2, C17orf97, C18orf25, CAV1, CBL, CCDC22, CD2AP, CDC26, CDC27, CDC34, CDK5RAP3, CDKN2A, CENPF, CHFR, CLOCK, COMMD1, COPS3, CRBN, CSNK1A1, CSNK1D, CSNK2A2, CTNNB1, CUL4B, CUL5, DAB2, DDB1, DERL3, DISC1, DNAJB2, DVL1, DZIP3, EDEM3, ERLIN2, ESPL1, EXOSC8, F…
Testis	GO:0006461	protein complex assembly	GO_BiologicalProcess-GOA_06.05.2016_10h39	4.1e-11	1e-07	37.33	557	[AASS, ABI2, ACACA, ACTR2, ACTR3, AFG3L2, AHCTF1, AHNAK, AKAP9, ALOX5AP, AMER1, ANG, ANGPT1, ANKRD27, ANKRD28, ANLN, ANO6, ANP32B, ANXA2, AP1AR, AP2S1, APAF1, APC, APOA1BP, AQP11, AR, ARF1, ARFGEF1, ARFIP1, ARFIP2, ARG1, ARHGAP18, ARHGEF10, ARHGEF7, ARL2, ARL4D, ARL6, ARPC1A, ARPC1B, ARPC2, ARPC3, ARPC4-TTLL3, ARPC5L, ASPM, ATAT1, ATF1, ATF7IP, ATG16L1, ATL2, ATP6V0A2, ATPAF2, ATRX, AXIN1, BAD, B…
Testis	GO:0071702	organic substance transport	GO_BiologicalProcess-GOA_06.05.2016_10h39	4.4e-11	1.1e-07	35.05	965	[ABAT, ABCA1, ABCA13, ABCA3, ABCA4, ABCA5, ABCA6, ABCA8, ABCB7, ABCC1, ABCC4, ABCC5, ABCC8, ABCD3, ACACA, ACAP1, ACD, ACE, ACE2, ACSL4, ACVR2B, ADA, ADAM9, ADAMTS9, ADAR, ADPRH, ADPRHL1, ADRBK1, AFG3L2, AHCTF1, AHCYL1, AIP, AKAP12, AKAP8, AKAP8L, AKT2, ALB, ALKBH5, AMN, ANG, ANGPT1, ANK2, ANKRD27, ANKRD50, ANO3, ANO6, ANP32B, ANXA13, ANXA2, ANXA4, AP1AR, AP1G1, AP1M1, AP1S1, AP1S2, AP2A1, AP2M1, …
Testis	GO:0016570	histone modification	GO_BiologicalProcess-GOA_06.05.2016_10h39	4.8e-11	1.2e-07	44.25	200	[AKAP8, AKAP8L, APBB1, ARID4A, ARID4B, ARID5B, ASH1L, ATF2, ATG5, ATM, ATXN7, BAZ1B, BCL6, BRD7, BRD8, BRMS1, C6orf89, CAMK1, CAMK2D, CARM1, CDK9, CHD4, CHD5, CHD6, CHEK1, CLOCK, CPA4, CREBBP, CRTC2, CTCF, CTNNB1, CTR9, CUL4B, DAXX, DDB1, DMAP1, DNMT1, DOT1L, DR1, DTX3L, EHMT2, ELP3, ELP4, EP300, EP400, EPC1, EYA2, EZH1, EZH2, FBL, FBLL1, FMR1, FOXP3, GATA2, GSG2, GTF3C4, HDAC10, HDAC11, HDAC5, H…
Testis	GO:0007059	chromosome segregation	GO_BiologicalProcess-GOA_06.05.2016_10h39	5.3e-11	1.3e-07	46.69	155	[ACTR2, ACTR3, AHCTF1, AKAP8, AKAP8L, ANAPC11, ANAPC15, ANAPC4, APC, ARL8B, ATM, ATRX, B9D2, BAG6, BECN1, CASC5, CDC14A, CDC26, CDC27, CDCA2, CDCA5, CENPC, CENPE, CENPF, CENPI, CENPK, CENPL, CENPM, CENPP, CEP55, CEP57, CEP85, CHMP1A, CHMP2A, CHMP2B, CHMP4B, CHMP6, CIAO1, CLASP2, CSNK2A2, CTCF, CTNNB1, EHMT2, ERCC2, ESCO1, ESPL1, FANCD2, FANCM, FBXW7, GSG2, HFM1, HORMAD1, INO80, KANSL1, KATNB1, KI…
Testis	GO:0006886	intracellular protein transport	GO_BiologicalProcess-GOA_06.05.2016_10h39	5.8e-11	1.4e-07	38.69	424	[ACD, ADAR, ADPRH, ADPRHL1, AFG3L2, AHCYL1, AIP, AKAP12, AKT2, AMN, ANGPT1, ANK2, ANP32B, ANXA13, ANXA2, AP1G1, AP1M1, AP1S1, AP1S2, AP2A1, AP2M1, AP2S1, AP3M1, AP3M2, APPBP2, ARCN1, ARFGAP3, ARFIP1, ARL4D, ARL6, ASPH, ATG4C, ATG4D, AUP1, AXIN1, B3GAT3, BAG4, BAMBI, BBS12, BBS2, BCAP29, BCAP31, BCAS3, BCL3, BCL6, BECN1, BLZF1, BMPR1A, BNIP3L, C11orf73, C2CD5, CALR, CAMK1, CBLB, CCDC22, CCHCR1, CD…
Testis	GO:0009896	positive regulation of catabolic process	GO_BiologicalProcess-GOA_06.05.2016_10h39	6.1e-11	1.5e-07	44.96	183	[ADAM9, AGER, AGO2, AKT2, AMBRA1, AMER1, ANAPC1, ANAPC11, ANAPC15, ANAPC4, ANAPC7, ANKIB1, APC, APOA4, APOE, ARIH1, ARNT, ASB9, ATG14, ATG5, ATG7, AXIN1, BAD, BAG6, BAX, BBS7, BCAP31, BECN1, BNIP3, BNIP3L, CALCOCO2, CAV1, CCDC22, CDC26, CDC27, CDK5RAP3, CHFR, CNOT1, CNOT7, CPEB3, CREBRF, CSNK1A1, CSNK1D, CSNK2A2, CUL4B, DAB2, DDRGK1, DISC1, DNAJB2, DVL1, EGLN2, ENTPD5, ESPL1, FBXL5, FBXW7, FMR1, …
Testis	GO:0016071	mRNA metabolic process	GO_BiologicalProcess-GOA_06.05.2016_10h39	8.9e-11	2.2e-07	41.25	278	[ADAR, AFF2, AGO2, AGO3, AGO4, AHCYL1, AKAP8L, ALKBH5, ANG, APP, AQR, ARL6IP4, ATM, BUD31, C7orf55-LUC7L2, CCNH, CCNT1, CD2BP2, CDC40, CDK11A, CDK12, CDK13, CDK7, CDK9, CELF2, CELF5, CIR1, CMTR1, CMTR2, CNOT1, CNOT10, CNOT3, CNOT4, CNOT6, CNOT6L, CNOT7, CPEB3, CPSF1, CPSF2, CPSF6, CSDC2, CSTF2, CSTF2T, CTR9, CWC15, CWC22, DAZAP1, DCP2, DDX20, DDX39A, DDX39B, DDX6, DGCR14, DHX15, DHX32, DHX35, DHX…
Testis	GO:1901575	organic substance catabolic process	GO_BiologicalProcess-GOA_06.05.2016_10h39	9.4e-11	2.3e-07	36.15	701	[AASS, ABAT, ABCD3, ABHD12, ABHD2, ABHD4, ACAA1, ACAD11, ACADVL, ACD, ACE, ACE2, ACOT7, ACOT8, ACR, ACSF3, ADA, ADAM9, ADAMTS12, ADAMTS9, ADH5, ADPRM, AGL, AGO2, AGO3, AGO4, AHCY, AKT2, ALDH1L2, ALDH6A1, ALDH7A1, AMBP, AMDHD2, AMER1, ANAPC1, ANAPC11, ANAPC15, ANAPC4, ANAPC7, ANKIB1, ANXA2, AOX1, APAF1, APC, APOA4, APOB, APOE, ARG1, ARIH1, ARNT, ARRB2, ASB2, ASB9, ASPA, ASRGL1, ATAT1, ATE1, ATG7, …
Testis	GO:0009894	regulation of catabolic process	GO_BiologicalProcess-GOA_06.05.2016_10h39	9.4e-11	2.4e-07	40.41	312	[ABL2, ADAM9, AGER, AGO2, AKT2, AMBRA1, AMER1, ANAPC1, ANAPC11, ANAPC15, ANAPC4, ANAPC7, ANKIB1, ANXA2, APAF1, APC, APOA4, APOE, ARIH1, ARNT, ASB9, ATG14, ATG5, ATG7, ATM, ATP2B4, ATP6V0A2, ATP6V0C, ATP6V0D2, ATP6V0E1, ATP6V1A, ATP6V1E2, ATP6V1G2, ATRAID, AXIN1, AZIN1, AZIN2, BAD, BAG5, BAG6, BAX, BBS7, BCAP31, BCL2L1, BECN1, BNIP3, BNIP3L, BSCL2, CALCOCO2, CAPNS1, CASP1, CAV1, CCDC22, CDC26, CDC…
Testis	GO:0016569	covalent chromatin modification	GO_BiologicalProcess-GOA_06.05.2016_10h39	1.4e-10	3.6e-07	43.59	204	[AKAP8, AKAP8L, APBB1, ARID4A, ARID4B, ARID5B, ASH1L, ATF2, ATG5, ATM, ATXN7, BAZ1B, BCL6, BRD7, BRD8, BRMS1, C6orf89, CAMK1, CAMK2D, CARM1, CDK9, CHD4, CHD5, CHD6, CHEK1, CLOCK, CPA4, CREBBP, CRTC2, CTCF, CTNNB1, CTR9, CUL4B, DAXX, DDB1, DMAP1, DNMT1, DNMT3A, DOT1L, DPEP2, DR1, DTX3L, EHMT2, ELP3, ELP4, EP300, EP400, EPC1, EYA2, EZH1, EZH2, FBL, FBLL1, FMR1, FOXP3, GATA2, GSG2, GTF3C4, HDAC10, H…
Testis	GO:0007283	spermatogenesis	GO_BiologicalProcess-GOA_06.05.2016_10h39	1.5e-10	3.9e-07	42.83	221	[ABHD2, ACE, ACRBP, ACSBG2, ACVR2A, ADAM17, ADAM29, ADCYAP1R1, ADIG, ALKBH5, ALMS1, APOB, ARID4A, ARID4B, ASPM, ATAT1, ATP1A4, ATP2B4, ATRX, AZIN2, B3GALNT1, B4GALNT1, BAD, BAG6, BAX, BBS2, BCAP31, BCL2L1, BCL6, BIRC3, BRD2, C9orf24, CABYR, CALR, CALR3, CAPZA3, CASC5, CATSPER1, CATSPERB, CATSPERG, CCDC63, CCIN, CD55, CDC25C, CDK16, CEP131, CEP57, CETN2, CHD5, CHD6, CIB1, CLDN11, CLN5, CLOCK, CREM…
Testis	GO:0048285	organelle fission	GO_BiologicalProcess-GOA_06.05.2016_10h39	1.6e-10	4.1e-07	41.61	258	[ACOT8, ACTR2, ACTR3, AKAP8, AKAP8L, ANAPC1, ANAPC11, ANAPC15, ANAPC4, ANAPC7, ANKLE2, ANLN, APC, ARHGEF10, ASPM, ATM, ATRX, BABAM1, BAG6, BECN1, BIRC2, BIRC3, BIRC6, BIRC8, BNIP3, CALR, CASC5, CAV2, CCM2, CCNG1, CCNG2, CCNK, CD2AP, CDC14A, CDC25B, CDC25C, CDC26, CDC27, CDCA2, CDCA5, CDK11A, CDK13, CENPC, CENPE, CENPF, CENPV, CEP55, CEP57, CEP63, CEP85, CETN1, CETN2, CHEK1, CHFR, CHMP1A, CHMP2A, …
Testis	GO:0019953	sexual reproduction	GO_BiologicalProcess-GOA_06.05.2016_10h39	1.7e-10	4.4e-07	40.02	323	[ABAT, ABHD2, ACE, ACR, ACRBP, ACSBG2, ACVR1, ACVR2A, ADA, ADAM17, ADAM2, ADAM29, ADAMTS1, ADCYAP1R1, ADIG, AKAP3, AKAP4, ALKBH5, ALMS1, ANG, ANGPT2, APOB, APP, ARID4A, ARID4B, ARSA, ASPM, ATAT1, ATM, ATP1A4, ATP2B4, ATP8B3, ATRX, AZIN2, B3GALNT1, B4GALNT1, B4GALT1, BAD, BAG6, BAX, BBS2, BCAP31, BCL2L1, BCL6, BIRC3, BMPR1B, BRD2, C9orf24, CABYR, CALR, CALR3, CAPZA3, CASC5, CAST, CATSPER1, CATSPER…
Testis	GO:0009059	macromolecule biosynthetic process	GO_BiologicalProcess-GOA_06.05.2016_10h39	2.8e-10	7.2e-07	33.07	1733	[AATF, ABCA1, ABCC5, ABCF1, ABLIM2, ACD, ACE2, ACO1, ACOT8, ACTL6B, ACVR1, ACVR2A, ACVR2B, ADAMTSL4, ADAR, ADNP2, AEBP2, AFAP1L2, AFF1, AFF3, AGER, AGL, AGO2, AGO3, AGO4, AHCTF1, AHR, AIFM2, AIMP1, AIMP2, AIP, AKAP8, AKAP8L, AKIRIN2, AKNA, AKT2, ALG10, ALG6, ALK, ANG, ANGPT1, ANHX, ANKRD13C, ANKRD17, ANKRD52, ANTXR1, ANXA4, AP2A1, AP5Z1, APBB1, APEX1, APOA4, APOB, APOE, APP, AR, ARF4, ARFGEF1, AR…
Testis	GO:0018205	peptidyl-lysine modification	GO_BiologicalProcess-GOA_06.05.2016_10h39	3.6e-10	9.2e-07	44.05	185	[APBB1, ARID4A, ARID4B, ARNT, ASH1L, ATAT1, ATF2, ATG5, ATP7A, BAG6, BLM, BRD7, BRD8, CAMK1, CAPN3, CDKN2A, CETN2, CHD5, CHD6, CHEK1, CLOCK, CPA4, CREBBP, CRTC2, CTCF, CTNNB1, CTR9, DHPS, DMAP1, DNMT1, DOHH, DOT1L, DR1, EHMT2, ELP3, ELP4, EP300, EP400, EPC1, EZH1, EZH2, FOXP3, GATA2, GTF3C4, HDAC5, HDAC9, HERC2, HIST1H1B, HIST1H1D, IL1B, JADE1, JADE3, JMJD6, KANSL1, KANSL3, KAT2B, KAT6A, KAT6B, K…
Testis	GO:0060255	regulation of macromolecule metabolic process	GO_BiologicalProcess-GOA_06.05.2016_10h39	4.8e-10	1.2e-06	32.71	1952	[AATF, ABCF1, ACD, ACE, ACE2, ACO1, ACOT8, ACTA1, ACTB, ACTC1, ACTG2, ACTL6B, ACVR1, ACVR2A, ACVR2B, ADAM17, ADAM9, ADAR, ADCY1, ADCY7, ADNP2, ADRA1B, AEBP2, AFAP1L2, AFF1, AFF2, AFF3, AGER, AGO2, AGO3, AGO4, AHCTF1, AHCYL1, AHNAK, AHR, AHSG, AIFM2, AIMP2, AIP, AKAP8, AKAP8L, AKAP9, AKIRIN2, AKNA, AKT1S1, AKT2, ALDH1A2, ALK, ALKBH1, ALS2, AMBP, AMER1, ANAPC1, ANAPC11, ANAPC15, ANAPC4, ANAPC7, ANG…
Testis	GO:0031323	regulation of cellular metabolic process	GO_BiologicalProcess-GOA_06.05.2016_10h39	5.1e-10	1.3e-06	32.66	1986	[AATF, ABAT, ABCA1, ABCF1, ABL2, ACACA, ACADVL, ACD, ACE, ACE2, ACLY, ACO1, ACOT8, ACR, ACTL6B, ACVR1, ACVR2A, ACVR2B, ADAM17, ADAM9, ADAR, ADCY1, ADCY7, ADCYAP1R1, ADGRD1, ADGRF5, ADIPOR1, ADNP2, ADRA1B, AEBP2, AFAP1L2, AFF1, AFF2, AFF3, AGER, AGO2, AGO3, AGO4, AGPAT1, AHCTF1, AHCYL1, AHNAK, AHR, AHSG, AIFM2, AIMP2, AIP, AKAP12, AKAP8, AKAP8L, AKAP9, AKIRIN2, AKNA, AKT1S1, AKT2, ALK, ALS2, AMBP,…
Testis	GO:0033044	regulation of chromosome organization	GO_BiologicalProcess-GOA_06.05.2016_10h39	5.2e-10	1.3e-06	46.92	137	[ACD, AKAP8, AKAP8L, ANAPC11, ANAPC15, ANAPC4, ANTXR1, APC, ATAD2, ATAD2B, ATG5, ATM, ATR, ATRX, BCL6, BECN1, BRD7, C6orf89, CAMK1, CAMK2D, CCT5, CCT7, CDC26, CDC27, CDCA5, CDK9, CENPE, CENPF, CENPV, CHEK1, CSNK2A2, CTCF, CTNNB1, CTR9, DAXX, DHX36, DNMT1, EHMT2, EP300, ERCC1, ESPL1, FMR1, FOXP3, FSHR, GATA2, HDAC5, HIST1H1B, HMGA1, HNRNPA1, HNRNPU, IL1B, KAT2B, KDM3A, KDM4A, KDM4B, KDM5A, KMT2A, …
Testis	GO:0048609	multicellular organismal reproductive process	GO_BiologicalProcess-GOA_06.05.2016_10h39	6.4e-10	1.6e-06	39.57	328	[ABHD2, ACE, ACR, ACRBP, ACSBG2, ACSL4, ACVR1, ACVR2A, ADA, ADAM17, ADAM29, ADAMTS1, ADCY7, ADCYAP1R1, ADIG, AHR, ALKBH5, ALMS1, ANG, ANGPT2, APOB, APP, ARG1, ARID4A, ARID4B, ARRB2, ASPM, ATAT1, ATM, ATP1A4, ATP2B4, ATRX, AZIN2, B3GALNT1, B4GALNT1, B4GALT1, BAD, BAG6, BAX, BBS2, BCAP31, BCL2L1, BCL6, BIRC3, BMPR1B, BMPR2, BRD2, C9orf24, CABYR, CALR, CALR3, CAPN5, CAPZA3, CASC5, CATSPER1, CATSPERB…
Testis	GO:0006959	humoral immune response	GO_BiologicalProcess-GOA_06.05.2016_10h39	6.6e-10	1.6e-06	12.66	30	[ANG, APP, B2M, BCL3, C3AR1, C4A, C5, CD55, CD83, CFD, EXO1, FAU, FOXJ1, GNPDA1, GPI, HIST1H2BI, HIST1H2BK, HPX, JCHAIN, KLKB1, MS4A2, PHB, PHB2, PIKFYVE, PLA2G6, PROS1, PSMA7, RBPJ, VSIG4, YTHDF2]
Testis	GO:0044087	regulation of cellular component biogenesis	GO_BiologicalProcess-GOA_06.05.2016_10h39	7.8e-10	1.9e-06	39.43	330	[ABI2, ACE, ACE2, ACTR2, ACTR3, ADGRB3, ADGRL1, ALMS1, AMBRA1, AMOT, ANKRD27, ANTXR1, AP1AR, APC, APEX1, APOE, ARF1, ARFGEF1, ARFIP1, ARFIP2, ARHGAP18, ARHGEF10, ARHGEF15, ARHGEF7, ARL2, ARPC1A, ARPC1B, ARPC2, ARPC3, ARPC4-TTLL3, ARPC5L, ATAT1, ATF7IP, ATG5, ATM, ATR, ATXN2, ATXN2L, BAG4, BAG5, BAIAP2, BAIAP2L2, BAX, BBS10, BCAS3, BCLAF1, BIRC2, BRK1, BUD31, CAND1, CAPG, CAPZA2, CAPZA3, CAPZB, CA…
Testis	GO:0000398	mRNA splicing, via spliceosome	GO_BiologicalProcess-GOA_06.05.2016_10h39	7.8e-10	1.9e-06	46.38	141	[AQR, BUD31, C7orf55-LUC7L2, CD2BP2, CDC40, CDK13, CELF2, CPSF1, CPSF2, CSTF2, CWC15, CWC22, DAZAP1, DDX20, DDX39A, DDX39B, DGCR14, DHX15, DHX32, DHX35, DHX8, DHX9, DNAJC8, DYRK1A, ELAVL2, FMR1, FUS, GCFC2, GEMIN2, GEMIN7, GEMIN8, GTF2F1, GTF2F2, HEXIM1, HNRNPA0, HNRNPA1, HNRNPA2B1, HNRNPA3, HNRNPD, HNRNPH3, HNRNPU, HNRNPUL1, ISY1, JMJD6, LIN9, LMNTD2, LSM2, LSM3, LSM6, LSM7, LUC7L, MAGOH, MBNL2,…
Testis	GO:0048193	Golgi vesicle transport	GO_BiologicalProcess-GOA_06.05.2016_10h39	1e-09	2.6e-06	45.11	157	[AMN, ANK2, ANKFY1, ANKRD28, ANXA13, AP1AR, AP1G1, AP2A1, ARCN1, ARF1, ARF4, ARF5, ARFGAP3, ARFGEF2, ATL2, ATP8A2, ATP9B, BBS2, BCAP29, BCAP31, BLZF1, C16orf62, CCDC22, CD55, CENPE, CHIC2, CNIH2, CNST, COG2, COG4, COG6, COMMD1, COPA, COPB1, COPB2, COPE, COPG1, COPZ1, CREB3L2, CSNK1D, CTAGE5, CTSZ, CUX1, DCTN3, DCTN4, DCTN5, DCTN6, DNM2, DOPEY1, DYNC1H1, DYNC1I1, DYNC1I2, DYNC1LI2, DYNLL1, DYNLL2,…
Testis	GO:0000375	RNA splicing, via transesterification reactions	GO_BiologicalProcess-GOA_06.05.2016_10h39	1e-09	2.6e-06	46.1	142	[AQR, BUD31, C7orf55-LUC7L2, CD2BP2, CDC40, CDK13, CELF2, CPSF1, CPSF2, CSTF2, CWC15, CWC22, DAZAP1, DDX20, DDX39A, DDX39B, DGCR14, DHX15, DHX32, DHX35, DHX8, DHX9, DNAJC8, DYRK1A, ELAVL2, FMR1, FUS, GCFC2, GEMIN2, GEMIN7, GEMIN8, GTF2F1, GTF2F2, HEXIM1, HNRNPA0, HNRNPA1, HNRNPA2B1, HNRNPA3, HNRNPD, HNRNPH3, HNRNPU, HNRNPUL1, ISY1, JMJD6, LIN9, LMNTD2, LSM2, LSM3, LSM6, LSM7, LUC7L, MAGOH, MBNL2,…
Testis	GO:0010564	regulation of cell cycle process	GO_BiologicalProcess-GOA_06.05.2016_10h39	1e-09	2.5e-06	41.34	246	[ADAM17, AKT2, ANAPC1, ANAPC11, ANAPC15, ANAPC4, ANAPC7, ANKRD17, ANLN, APC, APEX1, APP, ARID3A, ATF5, ATM, ATP2B4, ATRX, BAX, BECN1, BIRC6, BLM, BRD4, BRD7, CALR, CAMK2D, CARM1, CAST, CAV2, CCM2, CCNK, CCP110, CD3EAP, CDC14A, CDC25B, CDC25C, CDC26, CDC27, CDCA5, CDK10, CDK13, CDK4, CDK5RAP3, CDK9, CDKN1A, CDKN2A, CENPE, CENPF, CENPJ, CENPV, CEP131, CEP76, CEP85, CETN2, CHEK1, CHMP1A, CHMP2A, CHM…
Testis	GO:0034645	cellular macromolecule biosynthetic process	GO_BiologicalProcess-GOA_06.05.2016_10h39	1.1e-09	2.8e-06	33.02	1676	[AATF, ABCA1, ABCF1, ABLIM2, ACD, ACO1, ACOT8, ACTL6B, ACVR1, ACVR2A, ACVR2B, ADAMTSL4, ADAR, ADNP2, AEBP2, AFAP1L2, AFF1, AFF3, AGER, AGL, AGO2, AGO3, AGO4, AHCTF1, AHR, AIFM2, AIMP1, AIMP2, AKAP8, AKAP8L, AKIRIN2, AKNA, AKT2, ALG10, ALG6, ALK, ANG, ANHX, ANKRD17, ANKRD52, ANTXR1, ANXA4, AP5Z1, APBB1, APEX1, APOA4, APOB, APOE, APP, AR, ARF4, ARFGEF1, ARHGAP22, ARHGAP35, ARHGEF11, ARHGEF7, ARID2,…
Testis	GO:0031329	regulation of cellular catabolic process	GO_BiologicalProcess-GOA_06.05.2016_10h39	1.2e-09	3.1e-06	40.67	268	[ABL2, ADAM9, AGER, AGO2, AKT2, AMBRA1, AMER1, ANAPC1, ANAPC11, ANAPC15, ANAPC4, ANAPC7, ANKIB1, ANXA2, APAF1, APC, APOA4, APOE, ARIH1, ARNT, ATG14, ATG5, ATG7, ATM, ATP2B4, ATP6V0A2, ATP6V0C, ATP6V0D2, ATP6V0E1, ATP6V1A, ATP6V1E2, ATP6V1G2, ATRAID, AXIN1, BAD, BAG5, BAG6, BAX, BBS7, BCAP31, BCL2L1, BECN1, BNIP3, BNIP3L, CALCOCO2, CAPNS1, CASP1, CAV1, CCDC22, CDC26, CDC27, CDK5RAP3, CDKN2A, CENPF…
Testis	GO:0043623	cellular protein complex assembly	GO_BiologicalProcess-GOA_06.05.2016_10h39	1.4e-09	3.6e-06	41.48	236	[ABI2, ACTR2, ACTR3, AHCTF1, AKAP9, ANG, ANGPT1, ANKRD27, ANLN, AP1AR, AP2S1, ARF1, ARFGEF1, ARFIP1, ARFIP2, ARHGAP18, ARHGEF7, ARL2, ARL4D, ARL6, ARPC1A, ARPC1B, ARPC2, ARPC3, ARPC4-TTLL3, ARPC5L, ATAT1, ATF1, ATP6V0A2, ATPAF2, AXIN1, BAG4, BAIAP2, BAIAP2L2, BBS10, BBS12, BCS1L, BLOC1S2, BRK1, C9orf24, CALR, CAND1, CAPG, CAPZA2, CAPZA3, CAPZB, CAV1, CCDC151, CCDC39, CCL21, CDC42EP1, CENPC, CENPE…
Testis	GO:0010608	posttranscriptional regulation of gene expression	GO_BiologicalProcess-GOA_06.05.2016_10h39	1.7e-09	4.3e-06	42.68	201	[ABCF1, ACO1, ADAR, AGO2, AGO3, AGO4, AIFM2, AKT2, ANG, ANGEL2, APEX1, APP, ATF4, ATG14, ATXN2, BCL3, C12orf65, CALR, CAPRIN1, CAPRIN2, CARHSP1, CAV1, CDC123, CDC37, CDK4, CIRBP, CNOT1, CNOT10, CNOT3, CNOT6, CNOT6L, CNOT7, COA3, CPEB3, DAPK1, DAZL, DCP2, DDX39B, DDX6, DHX9, DICER1, DIO2, DNAJC1, DND1, DROSHA, DTD1, DXO, EIF1, EIF2AK3, EIF2B2, EIF2B4, EIF3A, EIF3D, EIF3G, EIF3I, EIF3J, EIF3K, EIF3…
Testis	GO:0035556	intracellular signal transduction	GO_BiologicalProcess-GOA_06.05.2016_10h39	1.8e-09	4.7e-06	34.56	955	[ABCA1, ABI2, ABR, ADA, ADAM9, ADCY1, ADCY7, ADCYAP1R1, ADGRL1, ADIPOR1, ADRA1B, AGAP3, AGER, AGO2, AGO3, AGO4, AIP, AKAP11, AKAP12, AKAP3, AKAP4, AKAP7, AKAP9, AKIP1, AKT1S1, AKT2, ALK, ALMS1, ALS2, AMBP, AMOT, AMOTL2, ANGPT1, ANK2, ANKRD17, ANKS1B, ANTXR1, APAF1, APEX1, APOE, APOPT1, ARAP2, ARF1, ARF4, ARF5, ARFGEF1, ARFGEF2, ARFGEF3, ARFIP2, ARHGAP10, ARHGAP11A, ARHGAP12, ARHGAP15, ARHGAP18, A…
Testis	GO:0000280	nuclear division	GO_BiologicalProcess-GOA_06.05.2016_10h39	2.3e-09	5.9e-06	41.2	241	[ACTR2, ACTR3, AKAP8, AKAP8L, ANAPC1, ANAPC11, ANAPC15, ANAPC4, ANAPC7, ANKLE2, ANLN, APC, ARHGEF10, ASPM, ATM, ATRX, BABAM1, BAG6, BECN1, BIRC2, BIRC3, BIRC6, BIRC8, CALR, CASC5, CAV2, CCM2, CCNG1, CCNG2, CCNK, CD2AP, CDC14A, CDC25B, CDC25C, CDC26, CDC27, CDCA2, CDCA5, CDK11A, CDK13, CENPC, CENPE, CENPF, CENPV, CEP55, CEP57, CEP63, CEP85, CETN1, CETN2, CHEK1, CHFR, CHMP1A, CHMP2A, CHMP2B, CHMP4B…
Testis	GO:0000226	microtubule cytoskeleton organization	GO_BiologicalProcess-GOA_06.05.2016_10h39	2.4e-09	6.2e-06	42.76	195	[AKAP9, APC, ARHGEF10, ARL2, ASPM, ATAT1, ATF5, ATXN7, AXIN1, BBS2, BCAS3, BECN1, BICD2, BIRC2, BIRC3, BIRC8, BLOC1S2, BNIP2, BRSK1, C2CD3, CAMSAP3, CAPZB, CAV1, CC2D2A, CCDC151, CCDC39, CCP110, CCSER2, CDC14A, CENPJ, CEP131, CEP135, CEP192, CEP350, CEP57, CEP63, CEP68, CEP76, CEP85, CETN2, CFAP46, CHD4, CHEK1, CHMP1A, CHMP2A, CHMP2B, CHMP4B, CHP1, CIB1, CLASP2, CLTC, CNTLN, CRNN, CRYAB, CSNK1D, …
Testis	GO:0080090	regulation of primary metabolic process	GO_BiologicalProcess-GOA_06.05.2016_10h39	3.1e-09	7.8e-06	32.57	1943	[AATF, ABAT, ABCA1, ABCF1, ACADVL, ACD, ACE, ACE2, ACO1, ACOT8, ACR, ACTL6B, ACVR1, ACVR2A, ACVR2B, ADAM17, ADAM9, ADAR, ADCY1, ADCY7, ADCYAP1R1, ADGRD1, ADGRF5, ADIPOR1, ADNP2, ADRA1B, AEBP2, AFAP1L2, AFF1, AFF2, AFF3, AGER, AGO2, AGO3, AGO4, AHCTF1, AHCYL1, AHNAK, AHR, AHSG, AIFM2, AIMP2, AIP, AKAP12, AKAP8, AKAP8L, AKAP9, AKIRIN2, AKNA, AKT1S1, AKT2, ALK, ALS2, AMBP, AMBRA1, AMER1, ANAPC1, ANA…
Testis	GO:1901576	organic substance biosynthetic process	GO_BiologicalProcess-GOA_06.05.2016_10h39	3.2e-09	8.1e-06	32.44	2051	[AASDHPPT, AATF, ABAT, ABCA1, ABCC5, ABCD3, ABCF1, ABLIM2, ACACA, ACADVL, ACD, ACE2, ACER3, ACLY, ACO1, ACOT7, ACOT8, ACR, ACSBG2, ACSF3, ACSL4, ACSM3, ACTL6B, ACVR1, ACVR2A, ACVR2B, ADA, ADAMTSL4, ADAR, ADCK3, ADCY1, ADCY7, ADCYAP1R1, ADGRD1, ADGRF5, ADI1, ADNP2, AEBP2, AFAP1L2, AFF1, AFF3, AGER, AGL, AGO2, AGO3, AGO4, AGPAT1, AGPAT2, AGPAT3, AGPS, AHCTF1, AHCY, AHR, AIFM2, AIMP1, AIMP2, AIP, AK…
Testis	GO:0051246	regulation of protein metabolic process	GO_BiologicalProcess-GOA_06.05.2016_10h39	4e-09	1e-05	34.57	924	[AATF, ABCF1, ACE, ACE2, ACO1, ACOT8, ACVR1, ACVR2A, ACVR2B, ADAM17, ADAM9, ADAR, ADCY1, ADCY7, ADRA1B, AFAP1L2, AGER, AGO2, AGO3, AGO4, AHSG, AIFM2, AIMP2, AKAP8, AKAP8L, AKAP9, AKIRIN2, AKT1S1, AKT2, ALK, ALS2, AMBP, AMER1, ANAPC1, ANAPC11, ANAPC15, ANAPC4, ANAPC7, ANG, ANGPT1, ANKIB1, ANKLE2, ANKS1B, ANP32B, ANXA2, APAF1, APBB1, APC, APEX1, APOA4, APOE, APOPT1, APP, ARFGEF1, ARFGEF3, ARHGEF7, …
Testis	GO:0043161	proteasome-mediated ubiquitin-dependent protein catabolic process	GO_BiologicalProcess-GOA_06.05.2016_10h39	4e-09	1e-05	43.7	170	[AMER1, ANAPC1, ANAPC11, ANAPC15, ANAPC4, ANAPC7, ANKIB1, APC, ARIH1, ARRB2, ATM, ATRAID, AUP1, AXIN1, BAG5, BAG6, BBS7, BCAP31, BIRC2, C18orf25, CAV1, CD2AP, CDC26, CDC27, CDC34, CENPF, CHFR, CLOCK, COMMD1, CRBN, CSNK1A1, CSNK1D, CSNK2A2, CTNNB1, DAB2, DDB1, DERL3, DNAJB2, DVL1, DZIP3, EDEM3, ERLIN2, ESPL1, FAF2, FBXL19, FBXL3, FBXL5, FBXO39, FBXO6, FBXW11, FBXW5, FBXW7, GCLC, GIPC1, GSK3B, GTSE…
Testis	GO:0051130	positive regulation of cellular component organization	GO_BiologicalProcess-GOA_06.05.2016_10h39	4.7e-09	1.1e-05	37.21	461	[ABI2, ABL2, ABR, ACD, ACE2, ACTR2, ACTR3, ADAM9, ADAMTS1, ADGRB3, ADGRL1, AGER, AHSG, AKAP8, AKAP8L, AKT2, AMBRA1, AMOT, ANAPC11, ANGPT1, ANKFY1, ANKRD27, ANO6, ANTXR1, ANXA13, ANXA2, AP1AR, APBB1, APC, APEX1, APOE, APOPT1, AR, ARF1, ARFIP1, ARFIP2, ARHGAP35, ARHGEF10, ARHGEF15, ARHGEF7, ARL2, ARPC1A, ARPC1B, ARPC2, ARPC3, ARPC4-TTLL3, ARPC5L, ARRB2, ATAT1, ATF1, ATG5, ATM, ATP8A2, ATR, ATRX, B2…
Testis	GO:0051301	cell division	GO_BiologicalProcess-GOA_06.05.2016_10h39	4.9e-09	1.2e-05	40.15	269	[AATF, ACTR2, ACTR3, AHCTF1, ANAPC1, ANAPC11, ANAPC15, ANAPC4, ANAPC7, ANKLE2, ANLN, ANXA11, APC, ARHGEF11, ARL8B, ASPM, ATM, ATRX, BABAM1, BCL2L1, BECN1, BIRC6, BLM, CABLES1, CABLES2, CALR, CASC5, CAV2, CCDC124, CCM2, CCND2, CCNE2, CCNG1, CCNG2, CCNK, CCNT1, CCNT2, CCNY, CCP110, CD2AP, CDC123, CDC14A, CDC25B, CDC25C, CDC26, CDC27, CDC34, CDC37, CDC40, CDCA2, CDCA4, CDCA5, CDK11A, CDK13, CDK14, C…
Testis	GO:1901987	regulation of cell cycle phase transition	GO_BiologicalProcess-GOA_06.05.2016_10h39	4.9e-09	1.2e-05	44.78	150	[ADAM17, ANAPC1, ANAPC11, ANAPC15, ANAPC4, ANAPC7, ANKRD17, ANLN, APC, APEX1, APP, ARID3A, ATF5, ATM, ATP2B4, BAX, BLM, BRD4, BRD7, CAMK2D, CARM1, CDC14A, CDC25C, CDC26, CDC27, CDCA5, CDK10, CDK4, CDK5RAP3, CDKN1A, CDKN2A, CENPE, CENPF, CENPJ, CLSPN, CNOT1, CNOT10, CNOT3, CNOT4, CNOT6, CNOT6L, CNOT7, CREBBP, CSNK2A2, CTDSP2, CUL4B, DDB1, E2F4, EGFR, EP300, ERCC2, ESPL1, EZH2, FANCI, FBXO7, FBXW7,…
Testis	GO:1901990	regulation of mitotic cell cycle phase transition	GO_BiologicalProcess-GOA_06.05.2016_10h39	5e-09	1.2e-05	45.22	142	[ADAM17, ANAPC1, ANAPC11, ANAPC15, ANAPC4, ANAPC7, ANKRD17, ANLN, APC, APEX1, APP, ARID3A, ATM, BAX, BLM, BRD4, BRD7, CAMK2D, CARM1, CDC14A, CDC25C, CDC26, CDC27, CDCA5, CDK10, CDK4, CDK5RAP3, CDKN1A, CDKN2A, CENPE, CENPF, CENPJ, CLSPN, CNOT1, CNOT10, CNOT3, CNOT4, CNOT6, CNOT6L, CNOT7, CREBBP, CSNK2A2, CTDSP2, CUL4B, DDB1, E2F4, EGFR, EP300, ERCC2, ESPL1, EZH2, FANCI, FBXO7, FOXO4, GIGYF2, GTSE1…
Testis	GO:0016192	vesicle-mediated transport	GO_BiologicalProcess-GOA_06.05.2016_10h39	5.1e-09	1.2e-05	36.3	562	[AAK1, ABCA1, ABCC4, ABL2, ABR, ACKR2, ACTB, ACTG1, ACTR2, ACTR3, ADAMTS9, ADGRL1, ADPRH, ADPRHL1, ADRBK1, AGER, AHSG, AKT2, ALB, AMBP, AMN, ANGPT1, ANK2, ANKFY1, ANKRD27, ANKRD28, ANKRD50, ANO6, ANXA11, ANXA13, ANXA2, AP1AR, AP1G1, AP1M1, AP1S1, AP1S2, AP2A1, AP2M1, AP2S1, AP3M1, AP3M2, APEX1, APOB, APOE, APP, ARCN1, ARF1, ARF4, ARF5, ARFGAP3, ARFGEF1, ARFGEF2, ARHGAP44, ARPC1A, ARPC1B, ARPC2, A…
Testis	GO:0032268	regulation of cellular protein metabolic process	GO_BiologicalProcess-GOA_06.05.2016_10h39	5.1e-09	1.2e-05	34.74	865	[ABCF1, ACE, ACO1, ACVR1, ACVR2A, ACVR2B, ADAM17, ADAM9, ADAR, ADCY1, ADCY7, ADRA1B, AFAP1L2, AGER, AGO2, AGO3, AGO4, AHSG, AIFM2, AIMP2, AKAP8, AKAP8L, AKAP9, AKIRIN2, AKT1S1, AKT2, ALK, ALS2, AMBP, AMER1, ANAPC1, ANAPC11, ANAPC15, ANAPC4, ANAPC7, ANG, ANGPT1, ANKIB1, ANKLE2, ANKS1B, ANP32B, ANXA2, APAF1, APC, APEX1, APOE, APOPT1, APP, ARFGEF1, ARFGEF3, ARHGEF7, ARIH1, ARNT, ARRB2, ARRDC3, ASH1L…
Testis	GO:0010498	proteasomal protein catabolic process	GO_BiologicalProcess-GOA_06.05.2016_10h39	6.6e-09	1.6e-05	43.03	179	[AMER1, ANAPC1, ANAPC11, ANAPC15, ANAPC4, ANAPC7, ANKIB1, APC, ARIH1, ARRB2, ATM, ATRAID, AUP1, AXIN1, BAG5, BAG6, BBS7, BCAP31, BIRC2, C18orf25, CAV1, CD2AP, CDC26, CDC27, CDC34, CENPF, CHFR, CLOCK, COMMD1, CRBN, CSNK1A1, CSNK1D, CSNK2A2, CTNNB1, DAB2, DDB1, DDRGK1, DERL3, DNAJB2, DVL1, DYX1C1, DZIP3, EDEM3, ENC1, ERLIN2, ESPL1, FAF2, FBXL19, FBXL3, FBXL5, FBXO39, FBXO6, FBXW11, FBXW5, FBXW7, FM…
Testis	GO:0051168	nuclear export	GO_BiologicalProcess-GOA_06.05.2016_10h39	6.8e-09	1.7e-05	50	94	[ADAR, AHCYL1, AKAP8L, ALKBH5, ANP32B, ATXN1, CALR, CAMK1, CCHCR1, CDC40, CDKN2A, CHP1, CPSF1, CPSF2, CSE1L, DDX19B, DDX39A, DDX39B, DUSP16, EIF6, FYTTD1, GSK3B, GTSE1, HNRNPA1, HNRNPA2B1, IL1B, LZTS2, MAGOH, MDM2, NCBP1, NDC1, NEMF, NMD3, NUP107, NUP153, NUP160, NUP188, NUP205, NUP210, NUP50, NUP54, NUP62, NUP98, NXF1, PABPN1, PARK7, PHAX, POLR2D, POM121C, PPM1A, PRKACA, PTPN11, PTPN14, RAN, RAN…
Testis	GO:0030030	cell projection organization	GO_BiologicalProcess-GOA_06.05.2016_10h39	7.2e-09	1.8e-05	36.77	496	[ABCC4, ABL2, ABLIM1, ACSL4, ACTR2, ACTR3, ADAMTS1, ADCY1, ADGRB3, AFG3L2, AGER, AKAP4, ALCAM, ALKBH1, ALMS1, ALS2, ANKRD27, ANO6, APBB1, APC, APEX1, APOA4, APOE, APP, ARF1, ARF4, ARFGEF1, ARFIP2, ARHGAP35, ARHGEF1, ARHGEF26, ARHGEF7, ARL13B, ARL4D, ARL6, ARPC2, ATF1, ATG5, ATP2B4, ATP7A, ATP8A2, B2M, B9D2, BAG4, BAG5, BAIAP2, BBS10, BBS12, BBS2, BBS7, BBS9, BCAS3, BLOC1S2, BLOC1S6, BMPR1B, BMPR2…
Testis	GO:0006958	complement activation, classical pathway	GO_BiologicalProcess-GOA_06.05.2016_10h39	7.8e-09	1.9e-05	4.65	4	[C4A, C5, CD55, PSMA7]
Testis	GO:0022613	ribonucleoprotein complex biogenesis	GO_BiologicalProcess-GOA_06.05.2016_10h39	8e-09	1.9e-05	41.89	204	[AATF, ABCF1, ADAR, AGO2, AGO3, AGO4, ANTXR1, ATM, ATR, ATXN2, ATXN2L, BOP1, BRIX1, BYSL, C7orf55-LUC7L2, CD2BP2, CDC123, CDC40, CDKN2A, CELF2, CHD7, CIRBP, CLN5, CNGB1, CNOT1, CNOT6, CNOT6L, CNOT7, CSNK1D, DCAF13, DDX20, DDX21, DDX39B, DDX49, DDX6, DICER1, DIS3L, DROSHA, DYNC1H1, EIF2D, EIF3A, EIF3D, EIF3G, EIF3I, EIF3J, EIF3K, EIF3M, EIF6, ERAL1, ERI1, ERI2, ERI3, EXOSC1, EXOSC4, EXOSC5, EXOSC6…
Testis	GO:1902580	single-organism cellular localization	GO_BiologicalProcess-GOA_06.05.2016_10h39	8e-09	1.9e-05	36.76	493	[ACTR2, ACTR3, ADAR, ADGRL1, AFG3L2, AIP, AKT2, ALB, AMN, ANGPT1, ANK2, ANKRD28, ANXA13, ANXA2, AP2M1, AP3M1, AP3M2, APEX1, APOE, AR, ARF1, ARL4D, ARL6, ASNA1, ASPM, ATG4C, ATG4D, ATM, ATP2A2, AXIN1, BAD, BAG4, BAG6, BAMBI, BAX, BBS2, BBS7, BCL2L1, BCL3, BCL6, BECN1, BICD2, BLOC1S2, BLOC1S6, BLZF1, BMPR1A, BNIP3L, BTBD9, C11orf73, C2CD5, CANX, CAPN3, CASP8, CAV1, CBLB, CCDC22, CD300A, CDCA5, CDH2…
Testis	GO:0098813	nuclear chromosome segregation	GO_BiologicalProcess-GOA_06.05.2016_10h39	8.9e-09	2.2e-05	45.77	130	[ACTR2, ACTR3, AHCTF1, AKAP8, AKAP8L, ANAPC11, ANAPC15, ANAPC4, APC, ATM, ATRX, B9D2, BAG6, BECN1, CASC5, CDC14A, CDC26, CDC27, CDCA5, CENPC, CENPE, CENPF, CENPI, CENPK, CENPL, CENPM, CENPP, CEP55, CEP57, CHMP1A, CHMP2A, CHMP2B, CHMP4B, CHMP6, CLASP2, CSNK2A2, CTCF, CTNNB1, EHMT2, ESCO1, ESPL1, FANCD2, FANCM, FBXW7, GSG2, HFM1, HORMAD1, INO80, KANSL1, KATNB1, KIF14, KIF18A, KIF23, KIF25, KIF2C, K…
Testis	GO:0033365	protein localization to organelle	GO_BiologicalProcess-GOA_06.05.2016_10h39	1e-08	2.7e-05	38.31	354	[ACAP2, ACD, ADAR, AFG3L2, AIP, ANGPT1, ANK2, ANKRD13C, ANTXR1, AP3M1, ARF4, ARL2, ARL4D, ARL6, ASNA1, ATP9B, ATR, ATRX, AXIN1, BAD, BAG4, BAG6, BAMBI, BAX, BBS2, BBS9, BCAP29, BCAP31, BCL3, BCL6, BECN1, BMPR1A, BNIP3L, C11orf73, C2CD3, CALR, CASC5, CASP8, CBLB, CCDC14, CCDC22, CCT5, CCT7, CD2AP, CDCA5, CDK5RAP3, CDKL2, CDKN1A, CDKN2A, CEP131, CEP57, CEP68, CEP83, CHCHD4, CHMP4B, CHP1, CIZ1, CNGB…
Testis	GO:0007264	small GTPase mediated signal transduction	GO_BiologicalProcess-GOA_06.05.2016_10h39	1.1e-08	2.9e-05	40.36	247	[ABCA1, ABI2, ABR, AGAP3, ALS2, AMOT, APOE, ARAP2, ARF1, ARF4, ARF5, ARFGEF1, ARFGEF2, ARFGEF3, ARFIP2, ARHGAP10, ARHGAP11A, ARHGAP12, ARHGAP15, ARHGAP18, ARHGAP20, ARHGAP22, ARHGAP24, ARHGAP26, ARHGAP28, ARHGAP31, ARHGAP32, ARHGAP35, ARHGAP36, ARHGAP39, ARHGAP44, ARHGAP5, ARHGAP9, ARHGEF1, ARHGEF10, ARHGEF11, ARHGEF12, ARHGEF15, ARHGEF17, ARHGEF26, ARHGEF28, ARHGEF7, ARL13B, ARL15, ARL16, ARL2, …
Testis	GO:0080135	regulation of cellular response to stress	GO_BiologicalProcess-GOA_06.05.2016_10h39	1.3e-08	3.4e-05	39.25	292	[AKT1S1, AMBP, AMBRA1, ANKS1B, ANTXR1, APBB1, APEX1, ATF4, ATG5, ATG7, ATM, ATP6V0A2, ATP6V0C, ATP6V0D2, ATP6V0E1, ATP6V1A, ATP6V1E2, ATP6V1G2, ATR, AXIN1, BABAM1, BAG1, BAG2, BAG3, BAG4, BAG5, BAG6, BAK1, BAX, BCAP31, BCL2L1, BCL2L12, BCL6, BCLAF1, BDKRB2, BECN1, BMPR1A, BNIP3, BNIP3L, BRD4, C11orf73, CALCOCO2, CAMK2D, CAMK2G, CAPNS1, CAV1, CCL21, CD34, CDK6, CDK9, CDKN2A, CDKN2D, CHEK1, CHMP4B,…
Testis	GO:0031331	positive regulation of cellular catabolic process	GO_BiologicalProcess-GOA_06.05.2016_10h39	1.4e-08	3.6e-05	44.15	151	[ADAM9, AGER, AGO2, AKT2, AMBRA1, AMER1, ANAPC1, ANAPC11, ANAPC15, ANAPC4, ANAPC7, ANKIB1, APOA4, APOE, ARIH1, ARNT, ATG14, ATG5, ATG7, AXIN1, BAD, BAX, BBS7, BCAP31, BECN1, BNIP3, BNIP3L, CALCOCO2, CAV1, CCDC22, CDC26, CDC27, CDK5RAP3, CHFR, CNOT1, CNOT7, CPEB3, CSNK1A1, CSNK1D, DAB2, DDRGK1, DISC1, DNAJB2, DVL1, ENTPD5, ESPL1, FBXL5, FBXW7, FMR1, GAPDHS, GCLC, GPD1, GSK3B, HIF1A, HSPBP1, IGF1, …
Testis	GO:0016070	RNA metabolic process	GO_BiologicalProcess-GOA_06.05.2016_10h39	2.4e-08	6.1e-05	32.91	1545	[AATF, ABLIM2, ACTL6B, ACVR1, ACVR2A, ACVR2B, ADAR, ADNP2, AEBP2, AFAP1L2, AFF1, AFF2, AFF3, AGER, AGGF1, AGO2, AGO3, AGO4, AHCTF1, AHCYL1, AHNAK, AHR, AIMP1, AIMP2, AIP, AKAP8, AKAP8L, AKIRIN2, AKNA, AKT2, ALK, ALKBH1, ALKBH3, ALKBH5, ALKBH8, ANG, ANHX, ANKRD52, ANXA4, AP5Z1, APBB1, APEX1, APP, AQR, AR, ARF4, ARHGAP22, ARHGAP35, ARHGEF11, ARID2, ARID3A, ARID3B, ARID3C, ARID4A, ARID4B, ARID5B, AR…
Testis	GO:0030031	cell projection assembly	GO_BiologicalProcess-GOA_06.05.2016_10h39	2.8e-08	7.1e-05	42.11	184	[ABCC4, ABLIM1, ACTR2, AKAP4, ALMS1, ANO6, APC, APEX1, ARFIP2, ARHGEF26, ARHGEF7, ARL13B, ARL4D, ARL6, ARPC2, ATG5, B9D2, BAG4, BBS10, BBS2, BBS7, BBS9, BCAS3, BRK1, BUD31, C2CD3, CAPZB, CAV1, CBY1, CC2D2A, CCDC151, CCDC39, CCDC88A, CCL21, CCP110, CD2AP, CDC14A, CDC42EP1, CELSR3, CEP135, CEP162, CEP290, CEP41, CEP83, CFAP46, CFAP53, CLUAP1, COBL, CRNN, CSNK1D, CYFIP1, DBNL, DISC1, DNAAF1, DNAH1, …
Testis	GO:0071897	DNA biosynthetic process	GO_BiologicalProcess-GOA_06.05.2016_10h39	2.9e-08	7.2e-05	47.14	107	[ACD, ANTXR1, ARHGEF7, ARRB2, ATM, ATR, BLM, BMPR2, BRIP1, C3AR1, CCT5, CCT7, CDKN1A, CDKN2D, CENPF, CHRAC1, CHTF18, CNGB1, CTNNB1, DACH1, DDX39B, DNA2, DNAJC2, EXO1, GJA1, GSK3B, HGF, HNRNPA1, HNRNPU, KCNK2, KIAA0101, KLF4, LIG4, LIN9, LRIG3, MAD2L2, MAP3K4, MAPK3, MEN1, MRE11A, MYC, NABP2, NAT10, NBN, NEK7, NHP2, NOP10, PAK3, PARM1, PDGFRB, PHB, PINX1, PML, PNKP, POLA1, POLB, POLD1, POLD2, POLD…
Testis	GO:0034248	regulation of cellular amide metabolic process	GO_BiologicalProcess-GOA_06.05.2016_10h39	3e-08	7.5e-05	43.16	161	[ABCF1, ACO1, ADAR, AGO2, AGO3, AGO4, AIFM2, AKT2, ANG, APEX1, APOE, APP, ATF4, ATXN2, BCL3, C12orf65, CALR, CAPRIN1, CAPRIN2, CDC123, CDK4, CIRBP, CNOT1, CNOT10, CNOT3, CNOT6, CNOT6L, CNOT7, COA3, CPEB3, DAPK1, DAZL, DDX39B, DDX6, DICER1, DIO2, DNAJC1, DND1, DROSHA, DTD1, EIF1, EIF2AK3, EIF2B2, EIF2B4, EIF3A, EIF3D, EIF3G, EIF3I, EIF3J, EIF3K, EIF3M, EIF4E3, EIF4EBP1, EIF4EBP3, EIF4G2, EIF5, EIF…
Testis	GO:0044249	cellular biosynthetic process	GO_BiologicalProcess-GOA_06.05.2016_10h39	3e-08	7.5e-05	32.29	2008	[AASDHPPT, AATF, ABAT, ABCA1, ABCD3, ABCF1, ABLIM2, ACACA, ACADVL, ACD, ACER3, ACLY, ACO1, ACOT7, ACOT8, ACR, ACSBG2, ACSF3, ACSL4, ACSM3, ACTL6B, ACVR1, ACVR2A, ACVR2B, ADA, ADAMTSL4, ADAR, ADCK3, ADCY1, ADCY7, ADCYAP1R1, ADGRD1, ADGRF5, ADI1, ADNP2, AEBP2, AFAP1L2, AFF1, AFF3, AGER, AGL, AGO2, AGO3, AGO4, AGPAT1, AGPAT2, AGPAT3, AGPS, AHCTF1, AHCY, AHR, AIFM2, AIMP1, AIMP2, AIP, AK1, AK2, AK3, …
Testis	GO:0061024	membrane organization	GO_BiologicalProcess-GOA_06.05.2016_10h39	3.4e-08	8.6e-05	37.26	408	[ABCA1, ABCA4, ADAM2, ADPRH, ADPRHL1, AFG3L2, AGER, AKAP8L, AKT2, ALKBH7, AMN, ANK2, ANKFY1, ANKLE2, ANKRD27, ANKRD28, ANO3, ANO6, ANXA13, ANXA2, ANXA7, AP2M1, AP2S1, APOE, AR, ARF1, ARL4D, ARL6, ARV1, ASNA1, ATF2, ATG4C, ATG4D, ATG7, ATG9A, ATG9B, ATP10A, ATP10D, ATP11B, ATP11C, ATP2A2, ATP8A2, ATP8B3, ATP9B, AZIN2, BAD, BAG4, BAG6, BAIAP2, BAIAP2L2, BAK1, BAX, BBS2, BCL2L1, BECN1, BIN2, BLOC1S2…
Testis	GO:0044802	single-organism membrane organization	GO_BiologicalProcess-GOA_06.05.2016_10h39	4.9e-08	0.00012	37.63	368	[ABCA1, ABCA4, ADAM2, ADPRH, ADPRHL1, AFG3L2, AKAP8L, AKT2, ALKBH7, AMN, ANK2, ANKFY1, ANKLE2, ANKRD27, ANKRD28, ANO3, ANO6, ANXA13, ANXA2, AP2M1, APOE, AR, ARF1, ARL4D, ARL6, ARV1, ASNA1, ATF2, ATG4C, ATG4D, ATG7, ATG9A, ATG9B, ATP10A, ATP10D, ATP11B, ATP11C, ATP2A2, ATP8A2, ATP8B3, ATP9B, BAD, BAG4, BAG6, BAIAP2, BAIAP2L2, BAK1, BAX, BBS2, BCL2L1, BIN2, BLOC1S2, BLZF1, BNIP3, BNIP3L, C2CD5, CAP…
Testis	GO:0007267	cell-cell signaling	GO_BiologicalProcess-GOA_06.05.2016_10h39	6e-08	0.00014	22.94	275	[ABAT, ABCC8, ACVR2B, ADAM10, ADGRL1, ADRA1B, ADRBK1, AIMP1, AKAP9, ALS2, ANK2, APEX1, APOE, AR, ARF1, ARHGEF7, ARL2, ARRB2, ASH1L, ATP1A2, ATP2A2, ATP2B4, BAD, BAIAP2, BAIAP3, BCHE, BLOC1S6, BRSK1, CA2, CACNA1E, CACNB1, CACNB4, CAMK2G, CASK, CCL16, CCL21, CCL22, CCM2, CCR1, CD34, CD86, CDK16, CHD7, CHGA, CHRNB3, CHRNE, CLOCK, CNIH2, CPEB3, CPLX1, CREB1, CRTC1, CRY1, CSPG5, CTNNB1, DAPK1, DHX15, …
Testis	GO:0042742	defense response to bacterium	GO_BiologicalProcess-GOA_06.05.2016_10h39	6.2e-08	0.00015	15.12	39	[ADAM17, ANG, ANKRD17, APP, B2M, BCL3, BPIFA2, CHGA, DEAF1, DROSHA, EHHADH, FAU, HIST1H2BI, HIST1H2BK, HMGB2, HP, JCHAIN, KLKB1, LYST, OPTN, PGLYRP3, PLA2G6, PLPPR3, PRKCD, PXDN, PYCARD, RAB14, RAB1A, RBPJ, ROMO1, SEH1L, SEPP1, SIRT2, STAB1, TLR3, TLR5, TLR6, TNFRSF1A, TUSC2]
Testis	GO:0071826	ribonucleoprotein complex subunit organization	GO_BiologicalProcess-GOA_06.05.2016_10h39	6.7e-08	0.00016	46.7	106	[ADAR, AGO2, AGO3, AGO4, ANTXR1, ATM, ATR, ATXN2, ATXN2L, BRIX1, C7orf55-LUC7L2, CD2BP2, CDC123, CDC40, CELF2, CIRBP, CNOT1, CNOT6, CNOT6L, CNOT7, DDX20, DDX39B, DDX6, DICER1, DYNC1H1, EIF2D, EIF3A, EIF3D, EIF3G, EIF3I, EIF3J, EIF3K, EIF3M, EIF6, ERAL1, FAM103A1, GCFC2, GEMIN2, GEMIN7, GEMIN8, HBS1L, HEXIM1, ISY1, KIF5B, LIN9, LSM14A, LSM3, LUC7L, MDN1, MRPL11, MRPL20, MRPS11, MRPS7, MRRF, MRTO4,…
Testis	GO:1902275	regulation of chromatin organization	GO_BiologicalProcess-GOA_06.05.2016_10h39	7.2e-08	0.00017	50	80	[AKAP8, AKAP8L, ATAD2, ATAD2B, ATG5, ATM, BCL6, BRD7, C6orf89, CAMK1, CAMK2D, CDK9, CHEK1, CTCF, CTNNB1, CTR9, DAXX, DNMT1, EHMT2, EP300, FMR1, FOXP3, GATA2, HDAC5, HIST1H1B, HMGA1, IL1B, KAT2B, KDM3A, KDM4A, KDM4B, KDM5A, KMT2A, MAP1S, MAPK3, MIER1, MTF2, MTHFR, MUC1, NELFA, NELFE, NIPBL, NOC2L, NSD1, OGT, OTUB1, PAF1, PARP10, PAXBP1, PHF1, PHF8, PIWIL2, PML, PRKD1, PRKD2, PYGO2, RAPGEF3, RNF20,…
Testis	GO:0032984	macromolecular complex disassembly	GO_BiologicalProcess-GOA_06.05.2016_10h39	7.8e-08	0.00019	42.22	171	[AMER1, APC, ARHGEF10, ARID2, ASPH, ASPM, AXIN1, BIRC2, BIRC3, BIRC8, BNIP3, C12orf65, CAPG, CAPZA2, CAPZA3, CAPZB, CAV1, CDC14A, CEP192, CEP63, CFL1, CHD4, CHMP1A, CHMP2A, CHMP2B, CHMP4B, CIB1, CLASP2, CLTC, CSNK1A1, CSNK1D, CTNNB1, DLG1, DLGAP3, DVL1, DVL3, DYNC1H1, EIF2D, EIF5AL1, EPS8, ESPL1, FZD5, GAS2L1, GSK3B, GSPT1, GSPT2, HAUS1, HAUS6, HAUS7, HAUS8, HBS1L, HIST1H2BA, HMGA1, INO80, IRAK3,…
Testis	GO:0007034	vacuolar transport	GO_BiologicalProcess-GOA_06.05.2016_10h39	8.5e-08	0.00021	44.48	129	[ABCA1, ALMS1, ALS2, ANKFY1, ANKRD27, ANKRD50, AP1AR, AP1G1, AP1M1, AP1S1, AP2A1, AP3M1, AP5M1, AP5S1, AP5Z1, ARF1, ATG14, BECN1, BLOC1S6, CHMP1A, CHMP2A, CHMP2B, CHMP4B, CHMP6, CLTC, COMMD1, DAB2, DENND1A, DENND3, DNAJC13, DOPEY1, EEA1, EHD1, EMP2, EPG5, EPS15, ERC1, FAM160A2, FAM21A, GCC2, GNPTG, GOSR1, GPRASP1, HOOK1, HOOK3, KIAA0196, KIAA1033, KIF13A, KLHL20, LAMP1, LMAN1, LRRK2, LYST, MAP2K1…
Testis	GO:0022411	cellular component disassembly	GO_BiologicalProcess-GOA_06.05.2016_10h39	9e-08	0.00022	38.41	305	[ADAM10, AKAP8L, ALPK1, AMBRA1, AMER1, APAF1, APC, ARHGEF10, ARID2, ASB2, ASPH, ASPM, ATG12, ATG14, ATG2B, ATG4C, ATG4D, ATG5, ATG7, ATG9A, ATG9B, AXIN1, BAX, BCAP31, BECN1, BIRC2, BIRC3, BIRC8, BLCAP, BNIP3, BNIP3L, C12orf65, C5, CAPG, CAPNS1, CAPZA2, CAPZA3, CAPZB, CASP8, CAV1, CDC14A, CDC37, CDK5RAP3, CDKN2A, CECR2, CEP192, CEP63, CFL1, CHD4, CHMP1A, CHMP2A, CHMP2B, CHMP4B, CIB1, CIDEA, CLASP2…
Testis	GO:0051169	nuclear transport	GO_BiologicalProcess-GOA_06.05.2016_10h39	9.3e-08	0.00023	40.94	201	[ADAR, AHCYL1, AKAP8L, ALKBH5, ANGPT1, ANP32B, ATXN1, AXIN1, BAMBI, BCL3, BCL6, BMPR1A, C11orf73, CALR, CAMK1, CBLB, CCDC22, CCHCR1, CDC40, CDKN1A, CDKN2A, CEP57, CHP1, CITED1, CPSF1, CPSF2, CSE1L, CTNNB1, DAB2, DACT3, DAG1, DDX19B, DDX20, DDX39A, DDX39B, DDX58, DMAP1, DUSP16, DYNLT1, EGFR, EIF6, EP300, ERBB4, F2R, FBXW11, FYB, FYTTD1, G3BP2, GEMIN2, GEMIN7, GNAQ, GSK3B, GTSE1, HCLS1, HES1, HMGA1…
Testis	GO:0006417	regulation of translation	GO_BiologicalProcess-GOA_06.05.2016_10h39	9.5e-08	0.00023	43.19	149	[ABCF1, ACO1, ADAR, AGO2, AGO3, AGO4, AIFM2, AKT2, ANG, APEX1, APP, ATF4, ATXN2, BCL3, C12orf65, CALR, CAPRIN1, CAPRIN2, CDC123, CDK4, CIRBP, CNOT1, CNOT10, CNOT3, CNOT6, CNOT6L, CNOT7, COA3, CPEB3, DAPK1, DAZL, DDX39B, DDX6, DICER1, DIO2, DNAJC1, DND1, DROSHA, DTD1, EIF1, EIF2AK3, EIF2B2, EIF2B4, EIF3A, EIF3D, EIF3G, EIF3I, EIF3J, EIF3K, EIF3M, EIF4E3, EIF4EBP1, EIF4EBP3, EIF4G2, EIF5, EIF5AL1, …
Testis	GO:1900034	regulation of cellular response to heat	GO_BiologicalProcess-GOA_06.05.2016_10h39	1e-07	0.00025	57.83	48	[AKT1S1, ANTXR1, ATM, ATR, BAG1, BAG2, BAG3, BAG4, BAG5, C11orf73, CAMK2D, CAMK2G, CD34, CREBBP, CRYAB, DNAJB1, DNAJB6, DNAJC2, EP300, FKBP4, FKBPL, GSK3B, HSBP1, HSF1, HSPA1B, HSPB8, MAPK3, MLST8, NDC1, NUP107, NUP153, NUP160, NUP188, NUP205, NUP210, NUP50, NUP54, NUP62, NUP98, POLR1A, POLR1B, POM121C, PTGES3, RPA2, SEH1L, SIRT1, TPR, YWHAE]
Testis	GO:0000819	sister chromatid segregation	GO_BiologicalProcess-GOA_06.05.2016_10h39	1.1e-07	0.00028	46.29	106	[AHCTF1, AKAP8, AKAP8L, ANAPC11, ANAPC15, ANAPC4, APC, ATM, ATRX, B9D2, BECN1, CASC5, CDC14A, CDC26, CDC27, CDCA5, CENPC, CENPE, CENPF, CENPI, CENPK, CENPL, CENPM, CENPP, CEP55, CEP57, CHMP1A, CHMP2A, CHMP2B, CHMP4B, CHMP6, CLASP2, CSNK2A2, CTCF, CTNNB1, ESCO1, ESPL1, FBXW7, GSG2, HORMAD1, INO80, KANSL1, KATNB1, KIF14, KIF18A, KIF23, KIF25, KIF2C, KPNB1, LCMT1, MAD1L1, MAD2L2, MAP10, MCMBP, MRE11…
Testis	GO:0044782	cilium organization	GO_BiologicalProcess-GOA_06.05.2016_10h39	1.2e-07	0.0003	45.31	116	[ABCC4, ABLIM1, ACTR2, AKAP4, ALMS1, APEX1, ARL13B, ARL4D, ARL6, ATG5, B9D2, BBS10, BBS12, BBS2, BBS7, BBS9, C2CD3, CBY1, CC2D2A, CCDC151, CCDC39, CCP110, CDC14A, CELSR3, CEP131, CEP135, CEP162, CEP290, CEP41, CEP83, CFAP126, CFAP46, CFAP53, CLUAP1, CNGB1, CRNN, CSNK1D, DISC1, DNAAF1, DNAH1, DNAI1, DYNLL1, DYX1C1, DZIP1, DZIP1L, E2F4, EHD1, EVI5L, FAM161A, FOPNL, FOXJ1, FUZ, HTT, IFT172, IFT20, I…
Testis	GO:0043241	protein complex disassembly	GO_BiologicalProcess-GOA_06.05.2016_10h39	1.3e-07	0.00033	42.13	166	[AMER1, APC, ARHGEF10, ARID2, ASPH, ASPM, AXIN1, BIRC2, BIRC3, BIRC8, BNIP3, C12orf65, CAPG, CAPZA2, CAPZA3, CAPZB, CAV1, CDC14A, CEP192, CEP63, CFL1, CHD4, CHMP1A, CHMP2A, CHMP2B, CHMP4B, CIB1, CLASP2, CLTC, CSNK1A1, CSNK1D, CTNNB1, DLG1, DLGAP3, DVL1, DVL3, DYNC1H1, EIF5AL1, EPS8, ESPL1, FZD5, GAS2L1, GSK3B, GSPT1, GSPT2, HAUS1, HAUS6, HAUS7, HAUS8, HIST1H2BA, HMGA1, INO80, IRAK3, KATNB1, KIAA0…
Testis	GO:0044703	multi-organism reproductive process	GO_BiologicalProcess-GOA_06.05.2016_10h39	1.3e-07	0.00033	37.32	371	[ABAT, ABHD2, ACE, ACR, ACRBP, ACSBG2, ACSL4, ACVR1, ACVR2A, ADA, ADAM17, ADAM2, ADAM29, ADAMTS1, ADCY7, ADCYAP1R1, ADIG, AKAP3, AKAP4, ALKBH5, ALMS1, AMBP, ANG, ANGPT2, APOB, APP, ARG1, ARID4A, ARID4B, ARSA, ASPM, ATAT1, ATM, ATP1A4, ATP2B4, ATP8B3, ATRX, AZIN2, B3GALNT1, B4GALNT1, B4GALT1, BAD, BAG6, BAX, BBS2, BCAP31, BCL2L1, BCL6, BIRC3, BMPR1B, BMPR2, BRD2, BYSL, C9orf24, CABYR, CAD, CALR, C…
Testis	GO:0031023	microtubule organizing center organization	GO_BiologicalProcess-GOA_06.05.2016_10h39	1.4e-07	0.00035	52.46	64	[ARHGEF10, ARL2, ATF5, BCAS3, BNIP2, BRSK1, C2CD3, CCP110, CENPJ, CEP131, CEP135, CEP192, CEP63, CEP68, CEP76, CEP85, CETN2, CHEK1, CHMP1A, CHMP2A, CHMP2B, CHMP4B, CLASP2, CNTLN, CTNNB1, FBXW5, GCC2, HAUS1, HAUS6, HAUS7, HAUS8, KIAA0101, KIAA0753, KIF11, NDC1, NUBP1, NUBP2, OFD1, PAFAH1B1, PCM1, PDCD6IP, PKD2, PLK1, PPP1R12A, PRKD2, RANBP1, ROCK2, SASS6, SDCCAG8, SGOL1, SLC16A1, SPICE1, SSX2IP, S…
Testis	GO:0009893	positive regulation of metabolic process	GO_BiologicalProcess-GOA_06.05.2016_10h39	1.5e-07	0.00037	33.6	1069	[AATF, ABAT, ABCA1, ABCF1, ABL2, ACACA, ACD, ACE, ACE2, ACLY, ACR, ACTA1, ACTB, ACTC1, ACTG2, ACVR1, ACVR2A, ACVR2B, ADAM17, ADAM9, ADAR, ADCY1, ADCY7, ADCYAP1R1, ADGRD1, ADGRF5, ADRA1B, AFAP1L2, AGER, AGO2, AGPAT1, AHR, AIFM2, AIMP2, AKAP12, AKAP8, AKAP8L, AKAP9, AKIRIN2, AKNA, AKT2, ALDH1A2, ALK, ALS2, AMBRA1, AMER1, ANAPC1, ANAPC11, ANAPC15, ANAPC4, ANAPC7, ANG, ANGPT1, ANK2, ANKIB1, ANKLE2, A…
Testis	GO:0007067	mitotic nuclear division	GO_BiologicalProcess-GOA_06.05.2016_10h39	1.6e-07	0.00039	41.15	186	[AKAP8, AKAP8L, ANAPC1, ANAPC11, ANAPC15, ANAPC4, ANAPC7, ANKLE2, ANLN, APC, ARHGEF10, ASPM, ATM, ATRX, BABAM1, BECN1, BIRC2, BIRC3, BIRC6, BIRC8, CASC5, CAV2, CCNG1, CCNG2, CCNK, CD2AP, CDC14A, CDC25B, CDC25C, CDC26, CDC27, CDCA2, CDCA5, CDK11A, CDK13, CENPC, CENPE, CENPF, CENPV, CEP55, CEP57, CEP63, CEP85, CETN1, CETN2, CHEK1, CHFR, CHMP1A, CHMP2A, CHMP2B, CHMP4B, CHMP6, CIT, CLASP2, CLTC, CSNK…
Testis	GO:0006913	nucleocytoplasmic transport	GO_BiologicalProcess-GOA_06.05.2016_10h39	1.7e-07	0.00042	40.79	197	[ADAR, AHCYL1, AKAP8L, ALKBH5, ANGPT1, ANP32B, ATXN1, AXIN1, BAMBI, BCL3, BCL6, BMPR1A, C11orf73, CALR, CAMK1, CBLB, CCDC22, CCHCR1, CDC40, CDKN1A, CDKN2A, CEP57, CHP1, CITED1, CPSF1, CPSF2, CSE1L, CTNNB1, DAB2, DACT3, DAG1, DDX19B, DDX20, DDX39A, DDX39B, DDX58, DMAP1, DUSP16, EGFR, EIF6, EP300, ERBB4, F2R, FBXW11, FYB, FYTTD1, G3BP2, GEMIN2, GEMIN7, GNAQ, GSK3B, GTSE1, HCLS1, HES1, HNRNPA1, HNRN…
Testis	GO:0044843	cell cycle G1/S phase transition	GO_BiologicalProcess-GOA_06.05.2016_10h39	1.7e-07	0.00044	45.1	115	[ACVR1, ADAM17, ANKRD17, APEX1, ARID3A, ATM, ATP2B4, BACH1, BAX, BCAT1, BRD4, BRD7, BRIP1, CAMK2D, CAMK2G, CARM1, CCNE2, CCNH, CDC25C, CDC34, CDCA5, CDK10, CDK4, CDK6, CDK7, CDKN1A, CDKN2A, CDKN2D, CDKN3, CENPJ, CNOT1, CNOT10, CNOT3, CNOT4, CNOT6, CNOT6L, CNOT7, COASY, CREBBP, CTDSP2, CUL4B, CUL5, DBF4, E2F4, EGFR, EIF4EBP1, EP300, EZH2, FBXO7, FBXW7, GIGYF2, GSPT1, GTSE1, INO80, ITGB1, JADE1, KC…
Testis	GO:0022618	ribonucleoprotein complex assembly	GO_BiologicalProcess-GOA_06.05.2016_10h39	1.8e-07	0.00044	46.54	101	[ADAR, AGO2, AGO3, AGO4, ANTXR1, ATM, ATR, ATXN2, ATXN2L, BRIX1, C7orf55-LUC7L2, CD2BP2, CDC123, CDC40, CELF2, CIRBP, CNOT1, CNOT6, CNOT6L, CNOT7, DDX20, DDX39B, DDX6, DICER1, DYNC1H1, EIF2D, EIF3A, EIF3D, EIF3G, EIF3I, EIF3J, EIF3K, EIF3M, EIF6, ERAL1, FAM103A1, GCFC2, GEMIN2, GEMIN7, GEMIN8, HEXIM1, ISY1, LIN9, LSM14A, LSM3, LUC7L, MDN1, MRPL11, MRPL20, MRPS11, MRPS7, MRTO4, NOCT, NOL3, NSUN4, …
Testis	GO:0002455	humoral immune response mediated by circulating immunoglobulin	GO_BiologicalProcess-GOA_06.05.2016_10h39	2.1e-07	0.00051	8.08	8	[BCL3, C4A, C5, CD55, EXO1, FOXJ1, HPX, PSMA7]
Testis	GO:0060271	cilium morphogenesis	GO_BiologicalProcess-GOA_06.05.2016_10h39	2.2e-07	0.00055	44.53	122	[ABCC4, ABLIM1, ACTR2, ACTR3, AKAP4, ALMS1, APEX1, ARL13B, ARL4D, ARL6, ATG5, B9D2, BBS10, BBS2, BBS7, BBS9, C21orf2, C2CD3, C5orf30, CBY1, CC2D2A, CCDC151, CCDC39, CCP110, CDC14A, CELSR3, CEP131, CEP135, CEP162, CEP290, CEP41, CEP83, CFAP46, CFAP53, CLUAP1, CRNN, CSNK1D, DISC1, DNAAF1, DNAH1, DNAI1, DNM2, DYNLL1, DYX1C1, DZIP1, DZIP1L, E2F4, EHD1, EVI5L, FAM161A, FOPNL, FOXJ1, FUZ, HTT, IFT172, …
Testis	GO:0042176	regulation of protein catabolic process	GO_BiologicalProcess-GOA_06.05.2016_10h39	2.2e-07	0.00054	41.67	170	[ADAM9, AMER1, ANAPC1, ANAPC11, ANAPC15, ANAPC4, ANAPC7, ANKIB1, ANXA2, APC, APOE, ARIH1, ASB9, ATG7, ATM, ATRAID, AXIN1, AZIN1, AZIN2, BAG5, BAG6, BBS7, BCAP31, CAV1, CCDC22, CDC26, CDC27, CDK5RAP3, CDKN2A, CENPF, CHFR, COMMD1, CREBRF, CSNK1A1, CSNK1D, CSNK2A2, CUL4B, DAB2, DDRGK1, DEDD, DERL3, DISC1, DNAJB2, DVL1, DYX1C1, EGFR, EGLN2, ESPL1, FBXL5, FBXW7, FMR1, GCLC, GGA1, GGA3, GIPC1, GJA1, GS…
Testis	GO:0044839	cell cycle G2/M phase transition	GO_BiologicalProcess-GOA_06.05.2016_10h39	2.6e-07	0.00064	46.8	95	[AKAP8, AKAP8L, AKAP9, ALMS1, APP, ATF5, ATM, BACH1, BLM, BRD4, BRIP1, CAMK2D, CCNH, CCNY, CCP110, CDC25B, CDC25C, CDK14, CDK4, CDK5RAP3, CDK7, CDKN1A, CDKN2A, CENPF, CENPJ, CEP131, CEP135, CEP192, CEP290, CEP41, CEP57, CEP63, CEP76, CEP78, CETN2, CHEK1, CLSPN, CNTRL, CSNK1D, DCTN3, DNM2, DYNC1H1, DYNC1I2, DYNLL1, ENSA, FANCI, FBXW11, FOXM1, FOXO4, GTSE1, HAUS1, HAUS6, HAUS7, HAUS8, HMMR, KIF14, …
Testis	GO:0032990	cell part morphogenesis	GO_BiologicalProcess-GOA_06.05.2016_10h39	2.7e-07	0.00068	37.57	334	[ABCC4, ABLIM1, ACTR2, ACTR3, ADCY1, ADGRB3, AFG3L2, AKAP4, ALCAM, ALMS1, ALS2, ANKRD27, APBB1, APEX1, APOE, APP, ARHGEF1, ARHGEF7, ARL13B, ARL4D, ARL6, ATG5, ATP7A, ATP8A2, B9D2, BAIAP2, BAX, BBS10, BBS2, BBS7, BBS9, BCL2L1, BMPR1B, BMPR2, BRSK1, BTBD3, C21orf2, C21orf59, C2CD3, C5orf30, CAPRIN1, CAPRIN2, CBY1, CC2D2A, CCDC151, CCDC39, CCP110, CDC14A, CDH2, CDKL5, CELSR3, CEP131, CEP135, CEP162,…
Testis	GO:1903320	regulation of protein modification by small protein conjugation or removal	GO_BiologicalProcess-GOA_06.05.2016_10h39	2.7e-07	0.00067	44.01	125	[AIMP2, AMER1, ANAPC1, ANAPC11, ANAPC15, ANAPC4, ANAPC7, ANGPT1, ARNT, ARRB2, ARRDC3, ATG5, AXIN1, BAG5, BIRC2, BIRC3, CAPN3, CAV1, CCDC22, CDC26, CDC27, CDK5RAP3, CDK9, CDKN2A, CHFR, CHP1, COMMD1, CRY1, CTNNB1, CTR9, DAXX, DCUN1D1, DCUN1D3, DISC1, DNAJB2, FANCI, FBXO43, FBXW7, FEM1B, FEM1C, GCLC, GTPBP4, HSPA1B, HSPBP1, LRRK2, MAD2L2, MAPK9, MIA3, MUL1, N4BP1, NDFIP1, NMI, NSMCE3, OGT, OTUB1, PA…
Testis	GO:0048524	positive regulation of viral process	GO_BiologicalProcess-GOA_06.05.2016_10h39	3.3e-07	0.00082	53.92	55	[ADAR, APOE, CAV2, CCNT1, CDK9, CFL1, CHD1, CHMP2A, CHMP2B, CHMP4B, CTDP1, DDB1, EP300, FMR1, GTF2F1, GTF2F2, HACD3, JUN, MDFIC, NELFA, NELFCD, NELFE, NR5A2, PABPC1, PC, PFN1, PKN2, PODXL, POLR2A, POLR2B, POLR2D, POLR2F, POLR2G, POLR2I, POLR2K, PPIA, PPIB, PPIH, RAB7A, RAD23A, RSF1, SMARCA4, SMARCB1, STOM, SUPT4H1, TARBP2, TMPRSS2, TOP2A, TRIM21, VAPA, VAPB, VPS4B, VPS72, YTHDC2, ZNF502]
Testis	GO:0006366	transcription from RNA polymerase II promoter	GO_BiologicalProcess-GOA_06.05.2016_10h39	4e-07	0.00099	34.53	720	[AATF, ACTL6B, ACVR1, ACVR2A, ACVR2B, AEBP2, AGO2, AHR, AKAP8L, AKIRIN2, AKNA, AKT2, ANKRD52, ANXA4, APBB1, APP, AR, ARF4, ARHGAP35, ARID3A, ARID3B, ARID3C, ARID4A, ARID4B, ARID5B, ARMCX3, ARNT, ARRB2, ASH1L, ASXL2, ATAD2, ATAD2B, ATF1, ATF2, ATF4, ATF5, ATF6B, ATF7IP, ATN1, ATP2B4, ATRX, ATXN7, AXIN1, BACH1, BATF, BBS7, BCAS3, BCL2L12, BCL3, BCL6, BCL9, BLOC1S2, BLZF1, BMPER, BMPR1A, BMPR1B, BMP…
Testis	GO:0007018	microtubule-based movement	GO_BiologicalProcess-GOA_06.05.2016_10h39	4.1e-07	0.001	45.74	102	[ACTR2, ACTR3, AP2A1, AP2M1, AP2S1, AP3M1, AP3M2, APEX1, APP, BBS12, BBS2, BICD2, BLOC1S2, BLOC1S6, CABYR, CATSPER1, CCDC151, CCDC39, CENPE, CEP131, CFAP46, CFAP53, CNIH2, COPG1, DNAAF1, DNAH1, DNAH10, DNAH11, DNAH8, DNAI1, DNAL4, DNHD1, DPCD, DTNBP1, DYNC1H1, DYNC1I1, DYNC1I2, DYNC1LI2, DYNLL1, DYNLRB1, DYX1C1, FYCO1, HIF1A, HTT, IFT20, IFT27, IFT57, IFT74, KATNB1, KIF11, KIF13A, KIF13B, KIF14, …
Testis	GO:0016197	endosomal transport	GO_BiologicalProcess-GOA_06.05.2016_10h39	4.2e-07	0.001	44.32	117	[ABCA1, ALMS1, ALS2, ANKFY1, ANKRD27, ANKRD50, AP1AR, AP1G1, AP1M1, AP1S1, AP2A1, AP5M1, AP5S1, AP5Z1, ARF1, ATG14, BECN1, BLOC1S6, CHMP2A, CHMP2B, CHMP4B, CHMP6, CLTC, COMMD1, DAB2, DENND1A, DENND3, DNAJC13, DOPEY1, EEA1, EHD1, EMP2, EPG5, EPS15, ERC1, FAM160A2, FAM21A, GCC2, GOSR1, GPRASP1, HOOK1, HOOK3, KIAA0196, KIAA1033, KIF13A, KLHL20, LMAN1, LRRK2, LYST, MAP2K1, MAP2K2, MAPK3, MICALL1, MIC…
Testis	GO:0010604	positive regulation of macromolecule metabolic process	GO_BiologicalProcess-GOA_06.05.2016_10h39	5e-07	0.0012	33.6	994	[AATF, ABCF1, ACD, ACE, ACTA1, ACTB, ACTC1, ACTG2, ACVR1, ACVR2A, ACVR2B, ADAM17, ADAM9, ADAR, ADCY1, ADCY7, ADRA1B, AFAP1L2, AGER, AGO2, AHR, AIFM2, AIMP2, AKAP8, AKAP8L, AKAP9, AKIRIN2, AKNA, AKT2, ALDH1A2, ALK, ALS2, AMER1, ANAPC1, ANAPC11, ANAPC15, ANAPC4, ANAPC7, ANG, ANGPT1, ANK2, ANKIB1, ANKLE2, ANP32B, ANTXR1, ANXA2, APAF1, APBB1, APC, APEX1, APLF, APOB, APOE, APOPT1, APP, AR, ARF4, ARFGE…
Testis	GO:0006352	DNA-templated transcription, initiation	GO_BiologicalProcess-GOA_06.05.2016_10h39	5.7e-07	0.0014	45.41	104	[AR, ATF7IP, BCLAF1, BRF2, CAND1, CCNC, CCNH, CD3EAP, CDK7, CDK9, CREB1, CREBBP, CTNNB1, DACH1, ERCC2, ESRRG, GTF2A1, GTF2E1, GTF2E2, GTF2F1, GTF2F2, GTF2H1, GTF2H3, GTF2H5, GTF3C4, HIST1H4A, HNF1B, JUN, KAT2B, MAPK3, MAZ, MED1, MED10, MED12, MED13, MED14, MED15, MED17, MED20, MED23, MED25, MED26, MED27, MED4, MED8, MED9, NCOA6, NOTCH2, NOTCH3, NOTCH4, NR1D2, NR1H2, NR2C1, NR2C2AP, NR2F1, NR2F6, …
Testis	GO:0051493	regulation of cytoskeleton organization	GO_BiologicalProcess-GOA_06.05.2016_10h39	6.1e-07	0.0015	39.67	215	[ABI2, ABL2, ACTR2, ACTR3, AFAP1, ALMS1, AMOT, AP1AR, APC, ARF1, ARFGEF1, ARFIP1, ARFIP2, ARHGAP18, ARHGEF10, ARHGEF15, ARHGEF7, ARL2, ARPC1A, ARPC1B, ARPC2, ARPC3, ARPC4-TTLL3, ARPC5L, ASPM, ATAT1, ATF5, BAG4, BAIAP2, BAIAP2L2, BCAS3, BECN1, BIRC2, BIRC3, BIRC8, BRK1, BUD31, CAMSAP3, CAPG, CAPZA2, CAPZA3, CAPZB, CAV1, CCDC88A, CCL21, CD2AP, CDC14A, CDC42EP1, CENPJ, CEP131, CEP192, CEP63, CEP76, …
Testis	GO:0006956	complement activation	GO_BiologicalProcess-GOA_06.05.2016_10h39	6.4e-07	0.0015	9.82	11	[C3AR1, C4A, C5, CD55, CFD, PHB, PHB2, PIKFYVE, PROS1, PSMA7, VSIG4]
Testis	GO:0010948	negative regulation of cell cycle process	GO_BiologicalProcess-GOA_06.05.2016_10h39	6.8e-07	0.0016	44.72	110	[ANAPC15, APC, ARID3A, ATF5, ATM, ATRX, BAX, BLM, BRD4, BRD7, CARM1, CAST, CCM2, CCNK, CD3EAP, CDC25C, CDK4, CDK5RAP3, CDK9, CDKN1A, CENPF, CENPJ, CHEK1, CHMP2A, CLSPN, CNOT1, CNOT10, CNOT3, CNOT4, CNOT6, CNOT6L, CNOT7, CSNK2A2, CTDSP2, DDX39B, E2F4, EP300, ERC2, ESPL1, EZH2, FANCI, FBXO43, FBXO7, FBXW7, FOXO4, GIGYF2, GTSE1, HORMAD1, JADE1, LCMT1, MAD1L1, MAD2L2, MDM2, MDM4, MEN1, MIF, MIIP, MLX…
Testis	GO:1903308	regulation of chromatin modification	GO_BiologicalProcess-GOA_06.05.2016_10h39	6.9e-07	0.0017	49.02	75	[AKAP8, AKAP8L, ATAD2, ATAD2B, ATG5, ATM, BCL6, BRD7, C6orf89, CAMK1, CAMK2D, CDK9, CHEK1, CTCF, CTNNB1, CTR9, DAXX, DNMT1, EHMT2, EP300, FMR1, FOXP3, GATA2, HDAC5, HIST1H1B, HMGA1, IL1B, KAT2B, KDM3A, KDM4A, KDM4B, KDM5A, KMT2A, MAPK3, MIER1, MTF2, MTHFR, MUC1, NELFA, NELFE, NIPBL, NOC2L, NSD1, OGT, OTUB1, PAF1, PAXBP1, PHF1, PHF8, PIWIL2, PML, PRKD1, PRKD2, PYGO2, RAPGEF3, RNF20, RPS6KA5, RUVBL…
Testis	GO:0045930	negative regulation of mitotic cell cycle	GO_BiologicalProcess-GOA_06.05.2016_10h39	7.6e-07	0.0018	45.45	100	[ANAPC15, ANGEL2, APC, ARID3A, ATF2, ATM, ATRX, BAX, BCL2L1, BLM, BRD7, BRINP3, CARM1, CDC25C, CDK5RAP3, CDKN1A, CENPF, CENPJ, CHEK1, CHFR, CLSPN, CNOT1, CNOT10, CNOT3, CNOT4, CNOT6, CNOT6L, CNOT7, CSNK2A2, CTDSP2, CTNNB1, DLG1, E2F4, EP300, EZH2, FANCI, FBXO7, FOXO4, FZD3, GIGYF2, GTSE1, HECA, HRAS, JADE1, LCMT1, MAD1L1, MAD2L2, MDM2, MDM4, MIIP, MRE11A, MTBP, MUC1, NABP1, NABP2, NBN, NLE1, PCBP…
Testis	GO:0018193	peptidyl-amino acid modification	GO_BiologicalProcess-GOA_06.05.2016_10h39	8e-07	0.0019	35.98	448	[ABI2, ABL2, ACE, ACVR1, ADAM17, ADH5, ADRBK1, AFAP1L2, AGBL3, AGBL5, AIP, AKAP9, AKT2, ALK, ANGPT1, ANTXR1, APBB1, APP, ARID4A, ARID4B, ARNT, ARRB2, ASH1L, ASPH, ASPHD1, ATAT1, ATF2, ATG5, ATM, ATP2B4, ATP7A, ATR, AXIN1, BAG4, BAG6, BAK1, BAX, BAZ1B, BDKRB2, BGN, BLM, BRD7, BRD8, C20orf173, CAD, CAMK1, CAMK2D, CAMK4, CAPN3, CAPRIN2, CARM1, CAV1, CCM2, CD300A, CDC37, CDKN2A, CEP41, CETN2, CHD5, C…
Testis	GO:0045732	positive regulation of protein catabolic process	GO_BiologicalProcess-GOA_06.05.2016_10h39	8.1e-07	0.0019	43.91	119	[ADAM9, AMER1, ANAPC1, ANAPC11, ANAPC15, ANAPC4, ANAPC7, ANKIB1, APC, APOE, ARIH1, ASB9, ATG7, AXIN1, BAG6, BBS7, BCAP31, CAV1, CCDC22, CDC26, CDC27, CDK5RAP3, CHFR, CREBRF, CSNK1A1, CSNK1D, CSNK2A2, CUL4B, DAB2, DDRGK1, DISC1, DNAJB2, DVL1, EGLN2, ESPL1, FBXL5, FBXW7, FMR1, GCLC, GGA1, GGA3, GJA1, GSK3B, HSPBP1, IL1B, IL33, LRRK2, MDM2, MYLIP, NDFIP1, NDUFA13, NRDC, NSF, NUB1, OAZ2, OAZ3, PACSIN…
Testis	GO:0031396	regulation of protein ubiquitination	GO_BiologicalProcess-GOA_06.05.2016_10h39	8.6e-07	0.0021	43.94	116	[AIMP2, AMER1, ANAPC1, ANAPC11, ANAPC15, ANAPC4, ANAPC7, ANGPT1, ARRB2, ARRDC3, ATG5, AXIN1, BAG5, BIRC2, BIRC3, CAV1, CCDC22, CDC26, CDC27, CDK5RAP3, CDK9, CDKN2A, CHFR, CHP1, COMMD1, CRY1, CTR9, DAXX, DCUN1D1, DCUN1D3, DISC1, DNAJB2, FANCI, FBXO43, FBXW7, FEM1B, FEM1C, GCLC, GTPBP4, HSPA1B, HSPBP1, LRRK2, MAD2L2, MAPK9, N4BP1, NDFIP1, NMI, NSMCE3, OGT, OTUB1, PARK2, PARK7, PARP10, PDZD2, PHF23,…
Testis	GO:0051640	organelle localization	GO_BiologicalProcess-GOA_06.05.2016_10h39	8.7e-07	0.0021	39.88	201	[ACTR2, ACTR3, ADGRL1, ALB, ANKFY1, ANKRD28, AP1AR, AP3M1, AP3M2, APEX1, ARF1, ARL4D, ARL6, ASPM, ATM, ATP2A2, BBS2, BBS7, BECN1, BICD2, BLOC1S2, BLOC1S6, BTBD9, CANX, CD300A, CDCA5, CDH2, CENPE, CENPF, CEP55, CEP83, CHGA, CHMP1A, CHMP2A, CHMP2B, CHMP4B, CHMP6, CLASP2, CNIH2, COPG1, CPLX1, CSNK1D, CTNNB1, CTSZ, DCTN4, DENND1A, DLG1, DNM2, DOCK7, DPYSL2, DTNBP1, DYNC1H1, DYNC1I1, DYNC1LI2, DYNLT1,…
Testis	GO:0000082	G1/S transition of mitotic cell cycle	GO_BiologicalProcess-GOA_06.05.2016_10h39	9.6e-07	0.0023	44.49	109	[ACVR1, ADAM17, ANKRD17, APEX1, ARID3A, ATM, BACH1, BAX, BCAT1, BRD4, BRD7, BRIP1, CAMK2D, CAMK2G, CARM1, CCNE2, CCNH, CDC25C, CDC34, CDCA5, CDK10, CDK4, CDK6, CDK7, CDKN1A, CDKN2A, CDKN2D, CDKN3, CENPJ, CNOT1, CNOT10, CNOT3, CNOT4, CNOT6, CNOT6L, CNOT7, COASY, CREBBP, CTDSP2, CUL4B, CUL5, DBF4, E2F4, EGFR, EIF4EBP1, EP300, EZH2, FBXO7, GIGYF2, GSPT1, GTSE1, INO80, ITGB1, JADE1, KCNA5, KIF14, LSM…
Testis	GO:0031399	regulation of protein modification process	GO_BiologicalProcess-GOA_06.05.2016_10h39	9.8e-07	0.0024	34.8	624	[ACE, ACVR1, ACVR2A, ACVR2B, ADAM17, ADAM9, ADAR, ADCY1, ADCY7, ADRA1B, AFAP1L2, AGER, AIMP2, AKAP8, AKAP8L, AKAP9, AKT1S1, AKT2, ALK, ALS2, AMBP, AMER1, ANAPC1, ANAPC11, ANAPC15, ANAPC4, ANAPC7, ANG, ANGPT1, ANKLE2, ANKS1B, ANXA2, APC, APOE, APP, ARFGEF1, ARFGEF3, ARHGEF7, ARNT, ARRB2, ARRDC3, ASH1L, ASPN, ATG10, ATG14, ATG5, ATG7, ATM, ATP2B4, ATRAID, AXIN1, BAG4, BAG5, BAK1, BAX, BCCIP, BCL6, …
Testis	GO:0051297	centrosome organization	GO_BiologicalProcess-GOA_06.05.2016_10h39	1.1e-06	0.0027	51.79	58	[ARHGEF10, ARL2, ATF5, BNIP2, BRSK1, C2CD3, CCP110, CENPJ, CEP131, CEP135, CEP192, CEP63, CEP68, CEP76, CEP85, CETN2, CHEK1, CHMP1A, CHMP2A, CHMP2B, CHMP4B, CNTLN, CTNNB1, FBXW5, HAUS1, HAUS6, HAUS7, HAUS8, KIAA0101, KIAA0753, KIF11, NUBP1, NUBP2, OFD1, PCM1, PDCD6IP, PKD2, PLK1, PPP1R12A, PRKD2, RANBP1, ROCK2, SASS6, SDCCAG8, SGOL1, SLC16A1, SPICE1, SSX2IP, STIL, TMEM67, TRIM37, TUBGCP2, TUBGCP4…
Testis	GO:0031056	regulation of histone modification	GO_BiologicalProcess-GOA_06.05.2016_10h39	1.1e-06	0.0027	49.64	68	[AKAP8, AKAP8L, ATG5, ATM, BCL6, BRD7, C6orf89, CAMK1, CAMK2D, CDK9, CHEK1, CTCF, CTNNB1, CTR9, DAXX, DNMT1, EHMT2, EP300, FMR1, FOXP3, GATA2, HDAC5, HIST1H1B, IL1B, KAT2B, KDM3A, KDM4A, KDM4B, KDM5A, KMT2A, MAPK3, MTF2, MTHFR, MUC1, NELFA, NELFE, NIPBL, NOC2L, NSD1, OGT, OTUB1, PAF1, PAXBP1, PHF1, PIWIL2, PML, PRKD1, PRKD2, PYGO2, RAPGEF3, RNF20, RPS6KA5, RUVBL2, SART3, SETD7, SIN3A, SIRT1, SMAD…
Testis	GO:0006997	nucleus organization	GO_BiologicalProcess-GOA_06.05.2016_10h39	1.1e-06	0.0027	49.3	70	[AHCTF1, AKAP8L, ANKLE2, ATXN7, CEP55, CHD5, CHD6, CHMP1A, CHMP2A, CHMP2B, CHMP4B, CHMP6, CTDNEP1, DAXX, ETS1, FSHR, GOLM1, H1FNT, HIPK2, HIST1H2BA, HMGB2, KDM3A, LEMD2, LPIN1, NDC1, NEK6, NEK9, NSFL1C, NUP107, NUP153, NUP160, NUP188, NUP205, NUP210, NUP50, NUP54, NUP62, NUP98, OSBPL8, PAFAH1B1, PDCD6IP, PES1, PLK1, PML, POLR1B, POM121C, PPP2R1A, PPP2R2A, PRKCB, PSME4, PYGO2, REEP3, RRN3, SEH1L, …
Testis	GO:1903902	positive regulation of viral life cycle	GO_BiologicalProcess-GOA_06.05.2016_10h39	1.2e-06	0.0031	53.68	51	[ADAR, CAV2, CCNT1, CDK9, CHD1, CHMP2A, CHMP2B, CHMP4B, CTDP1, DDB1, EP300, FMR1, GTF2F1, GTF2F2, HACD3, JUN, MDFIC, NELFA, NELFCD, NELFE, NR5A2, PABPC1, PC, PFN1, PKN2, PODXL, POLR2A, POLR2B, POLR2D, POLR2F, POLR2G, POLR2I, POLR2K, PPIA, PPIB, PPIH, RAD23A, RSF1, SMARCA4, SMARCB1, STOM, SUPT4H1, TARBP2, TMPRSS2, TOP2A, TRIM21, VAPA, VAPB, VPS4B, YTHDC2, ZNF502]
Testis	GO:0007033	vacuole organization	GO_BiologicalProcess-GOA_06.05.2016_10h39	1.5e-06	0.0037	45.63	94	[ABCA1, ACD, ALS2, AMBRA1, ARF1, ARFGEF2, ATG12, ATG14, ATG16L1, ATG2B, ATG4C, ATG4D, ATG5, ATG9A, ATG9B, ATP6V0C, BECN1, CALCOCO2, CHMP1A, CHMP2A, CHMP2B, CHMP4B, CHMP6, CLN5, CLN6, DNAJC13, EEA1, EHMT2, EPG5, FAM160A2, FEZ2, HOOK1, HOOK3, IFT20, KIAA1033, LAMTOR1, LRRK2, LYST, MAN2A1, MAP1LC3A, MBTPS1, MFSD8, MTM1, MTMR3, MYO7A, PDCD6IP, PHF23, PIK3C3, PIKFYVE, PINK1, PIP4K2B, RAB14, RAB1A, RAB…
Testis	GO:0007281	germ cell development	GO_BiologicalProcess-GOA_06.05.2016_10h39	1.5e-06	0.0036	44.35	106	[ABHD2, ACRBP, ACVR1, ALMS1, ANG, ANGPT2, ASPM, ATM, BAX, BBS2, BCL2L1, BMPR1B, CABYR, CAPZA3, CASC5, CATSPERB, CCDC63, CDC25B, CEP57, CHD5, CHD6, CIB1, CTNNB1, DAZL, DDX20, DEAF1, DIAPH2, DND1, DPY19L2, DZIP1, EHMT2, ERCC1, FAM3A, FNDC3A, FOXO3, FSHR, GALNTL5, GAPDHS, H1FNT, HIST1H2BA, HMGB2, HOOK1, HORMAD1, IGF1, INSL6, IQCF1, IQCG, KDM3A, KIAA0196, KIAA0430, KIT, KMT2D, MEI1, NEURL1, OCA2, ODF…
Testis	GO:0048858	cell projection morphogenesis	GO_BiologicalProcess-GOA_06.05.2016_10h39	1.5e-06	0.0036	37.17	323	[ABCC4, ABLIM1, ACTR2, ACTR3, ADCY1, ADGRB3, AFG3L2, AKAP4, ALCAM, ALMS1, ALS2, ANKRD27, APBB1, APEX1, APOE, APP, ARHGEF1, ARHGEF7, ARL13B, ARL4D, ARL6, ATG5, ATP7A, ATP8A2, B9D2, BAIAP2, BBS10, BBS2, BBS7, BBS9, BMPR1B, BMPR2, BRSK1, BTBD3, C21orf2, C21orf59, C2CD3, C5orf30, CAPRIN1, CAPRIN2, CBY1, CC2D2A, CCDC151, CCDC39, CCP110, CDC14A, CDH2, CDKL5, CELSR3, CEP131, CEP135, CEP162, CEP290, CEP4…
Testis	GO:0019724	B cell mediated immunity	GO_BiologicalProcess-GOA_06.05.2016_10h39	1.7e-06	0.0041	13.29	21	[APLF, BATF, BCL3, BCL6, C4A, C5, CD55, ERCC1, EXO1, EXOSC6, FASN, FOXJ1, FOXP3, HPX, LIG4, MSH6, NBN, NDFIP1, PRKCD, PSMA7, SUPT6H]
Testis	GO:0003006	developmental process involved in reproduction	GO_BiologicalProcess-GOA_06.05.2016_10h39	1.8e-06	0.0044	38.11	258	[ABHD2, ACRBP, ACVR1, ACVR2A, ADA, ADAMTS1, ADCYAP1R1, AHR, ALKBH1, ALMS1, ALPL, ANG, ANGPT2, ANKRD7, AR, ARID4A, ARID4B, ARID5B, ARNT, ARRB2, ASPM, ATM, ATRX, B4GALT1, BAK1, BAX, BBS2, BCL2L1, BIRC2, BIRC6, BMPR1A, BMPR1B, BMPR2, CABYR, CAPN5, CAPZA3, CASC5, CASP8, CATSPERB, CCDC182, CCDC63, CDC25B, CDKL2, CENPI, CEP57, CHD5, CHD6, CHD7, CHGA, CIB1, CITED1, CTNNB1, DACH1, DAZAP1, DAZL, DDX20, DE…
Testis	GO:0031123	RNA 3'-end processing	GO_BiologicalProcess-GOA_06.05.2016_10h39	1.8e-06	0.0045	50.41	61	[AGO2, AHCYL1, APP, CCNT1, CDC40, CDK9, CNOT1, CNOT7, CPEB3, CPSF1, CPSF2, CPSF6, CSTF2, CSTF2T, CTR9, DDX39A, DDX39B, ELAC1, ERI1, ERI2, ERI3, EXOSC4, EXOSC5, EXOSC6, EXOSC8, FBL, FBLL1, HEXIM1, LSM11, MAGOH, MTPAP, NCBP1, NELFE, NUDT21, PABPC1, PABPN1, PAF1, PAPOLG, PCF11, POLR2D, POLR2G, RBM8A, RNF20, RNPS1, SARNP, SRSF1, SRSF11, SRSF4, SRSF5, SRSF9, SSU72, SYMPK, THOC2, THOC3, THOC6, TNRC6C, …
Testis	GO:0006367	transcription initiation from RNA polymerase II promoter	GO_BiologicalProcess-GOA_06.05.2016_10h39	1.8e-06	0.0045	46.45	85	[AR, ATF7IP, CAND1, CCNC, CCNH, CDK7, CDK9, CREB1, CREBBP, DACH1, ERCC2, ESRRG, GTF2A1, GTF2E1, GTF2E2, GTF2F1, GTF2F2, GTF2H1, GTF2H3, GTF2H5, HNF1B, KAT2B, MAZ, MED1, MED10, MED12, MED13, MED14, MED15, MED17, MED20, MED23, MED25, MED26, MED27, MED4, MED8, MED9, NCOA6, NOTCH2, NOTCH3, NOTCH4, NR1D2, NR1H2, NR2C1, NR2C2AP, NR2F1, NR2F6, NR3C1, NR4A2, NR5A2, NR6A1, NRBF2, PGR, POLR2A, POLR2B, POLR…
Testis	GO:0006892	post-Golgi vesicle-mediated transport	GO_BiologicalProcess-GOA_06.05.2016_10h39	1.9e-06	0.0046	53.06	52	[AMN, ANKFY1, ANXA13, AP1AR, AP1G1, AP2A1, ARF1, ARFGEF2, BBS2, BLZF1, C16orf62, CCDC22, CHIC2, CNST, COMMD1, DNM2, DOPEY1, EPS15, EXOC1, EXOC2, EXOC5, EXOC7, GCC2, GOLGA4, KIF13A, KLHL20, LAMP1, LYPLA1, MACF1, MON2, MYO1B, MYO5A, NSF, OPTN, OSBPL5, PKDCC, PTGES2, RAB14, RAB31, RAB34, RBSN, SCAMP3, SCFD1, SORL1, STX4, TGOLN2, VAMP3, VPS13A, VPS13C, VPS54, VTI1A, VTI1B]
Testis	GO:0044093	positive regulation of molecular function	GO_BiologicalProcess-GOA_06.05.2016_10h39	1.9e-06	0.0046	34.49	658	[ABL2, ABR, ACAP1, ACAP2, ACD, ACE, ACR, ACVR2B, ADAM17, ADAM9, ADCY1, ADCY7, ADCYAP1R1, ADGRB3, ADGRD1, ADPRH, ADPRHL1, AFAP1L2, AGAP14P, AGAP3, AGER, AGFG2, AKAP7, AKAP9, AKIRIN2, AKT2, ALK, ALOX5AP, ALS2, AMBRA1, ANAPC1, ANAPC11, ANAPC15, ANAPC4, ANAPC7, ANG, ANGPT1, ANK2, ANKRD27, ANP32B, ANXA2, APAF1, APEX1, APH1B, APOA4, APOE, APOPT1, APP, AR, ARAP2, ARF1, ARF4, ARFGAP3, ARFGEF1, ARFGEF2, A…
Testis	GO:2001252	positive regulation of chromosome organization	GO_BiologicalProcess-GOA_06.05.2016_10h39	1.9e-06	0.0047	48.05	74	[ACD, AKAP8, AKAP8L, ANAPC11, ANTXR1, ATM, ATR, ATRX, BCL6, BECN1, BRD7, C6orf89, CCT5, CCT7, CDK9, CTNNB1, CTR9, DAXX, DHX36, DNMT1, EP300, ERCC1, ESPL1, FMR1, FOXP3, HIST1H1B, HNRNPA1, IL1B, KAT2B, KMT2A, LIG4, MAP3K4, MAPK3, MIER1, MRE11A, MTF2, MUC1, NABP2, NBN, NEK7, NELFA, NELFE, NIPBL, OGT, PAF1, PAXBP1, PHF1, PIWIL2, PML, PNKP, POT1, PRKCQ, PRKD1, PRKD2, RAD50, RB1, RNF20, RPS6KA5, RUVBL2…
Testis	GO:0007030	Golgi organization	GO_BiologicalProcess-GOA_06.05.2016_10h39	1.9e-06	0.0046	53.06	52	[ARFGEF1, ARHGEF7, ATL2, ATP8B3, BAG5, BCAS3, BLZF1, CLASP2, COG2, COG4, CSNK1A1, CSNK1D, DNM2, DYM, FBXW8, GAK, GCC2, GOLGB1, GOLPH3L, HACE1, HTT, KIFC3, LMAN1, LRRK2, MAP2K1, MAP2K2, MAPK3, MYO5A, NSFL1C, OPTN, PLEKHM2, PRKD1, PTGES2, RAB1A, RAB2A, RAB30, RAB33B, RBSN, SEC23IP, STK25, STX18, STX5, SURF4, SYNE1, TMED10, TMED2, TMED5, UBXN2A, VCPIP1, VMP1, VTI1A, ZW10]
Testis	GO:1901991	negative regulation of mitotic cell cycle phase transition	GO_BiologicalProcess-GOA_06.05.2016_10h39	1.9e-06	0.0047	48.05	74	[ANAPC15, APC, ARID3A, ATM, BAX, BLM, BRD7, CARM1, CDC25C, CDK5RAP3, CDKN1A, CENPF, CENPJ, CLSPN, CNOT1, CNOT10, CNOT3, CNOT4, CNOT6, CNOT6L, CNOT7, CSNK2A2, CTDSP2, E2F4, EP300, EZH2, FANCI, FBXO7, FOXO4, GIGYF2, GTSE1, JADE1, LCMT1, MAD1L1, MAD2L2, MDM2, MDM4, MIIP, MRE11A, MUC1, NBN, PCBP4, PKD2, PLK1, PML, POLR1B, PPP2R5C, PRKD2, PRKDC, PRMT1, PRMT2, PSMG2, RB1, RBM38, REXO2, RFWD3, RINT1, RP…
Testis	GO:0006810	transport	GO_BiologicalProcess-GOA_06.05.2016_10h39	2e-06	0.005	32.41	1544	[AAK1, ABAT, ABCA1, ABCA13, ABCA3, ABCA4, ABCA5, ABCA6, ABCA8, ABCB5, ABCB7, ABCC1, ABCC12, ABCC4, ABCC5, ABCC8, ABCD3, ABCF1, ABCF2, ABL2, ABR, ACACA, ACAP1, ACBD5, ACD, ACE, ACE2, ACKR2, ACO1, ACSL4, ACTB, ACTG1, ACTR2, ACTR3, ACVR2B, ADA, ADAM9, ADAMTS9, ADAR, ADCYAP1R1, ADD3, ADGRL1, ADPRH, ADPRHL1, ADRBK1, AFG3L2, AGER, AHCTF1, AHCYL1, AHNAK, AHSG, AIP, AKAP12, AKAP7, AKAP8, AKAP8L, AKAP9, A…
Testis	GO:0010605	negative regulation of macromolecule metabolic process	GO_BiologicalProcess-GOA_06.05.2016_10h39	2e-06	0.005	33.81	833	[AATF, ACD, ACOT8, ACVR2B, ADAR, AEBP2, AGER, AGO2, AGO3, AGO4, AHR, AHSG, AIFM2, AKIRIN2, AKT1S1, AKT2, AMBP, ANAPC1, ANAPC11, ANAPC15, ANAPC4, ANAPC7, ANG, ANGPT1, ANKRD52, ANKS1B, ANTXR1, ANXA2, ANXA4, ANXA7, AP1AR, AP2A1, APBB1, APC, APEX1, APOA4, APOE, APP, AR, ARFGEF3, ARHGAP35, ARID4A, ARID5B, ARRB2, ASH1L, ASPN, ATAD2, ATAD2B, ATF2, ATF4, ATF5, ATF7IP, ATG14, ATG5, ATM, ATN1, ATP2B4, ATR,…
Testis	GO:1903362	regulation of cellular protein catabolic process	GO_BiologicalProcess-GOA_06.05.2016_10h39	2e-06	0.005	42.96	122	[AMER1, ANAPC1, ANAPC11, ANAPC15, ANAPC4, ANAPC7, ANKIB1, ANXA2, APC, APOE, ARIH1, ATM, ATRAID, AXIN1, BAG5, BAG6, BBS7, BCAP31, CAV1, CCDC22, CDC26, CDC27, CDK5RAP3, CDKN2A, CENPF, CHFR, COMMD1, CSNK1A1, CSNK1D, CSNK2A2, DAB2, DDRGK1, DISC1, DNAJB2, DVL1, DYX1C1, ESPL1, FBXL5, FBXW7, FMR1, GCLC, GIPC1, GSK3B, HSPBP1, IL33, LCMT1, LRRK2, MAD1L1, MAD2L2, MDM2, MTM1, MYLIP, N4BP1, NUB1, OPHN1, PARK…
Testis	GO:0034976	response to endoplasmic reticulum stress	GO_BiologicalProcess-GOA_06.05.2016_10h39	2.1e-06	0.0051	43.28	116	[ACADVL, ACD, APAF1, ARFGAP3, ASNA1, ATF4, ATF6B, ATG10, ATP2A2, AUP1, BAG6, BAK1, BAX, BCAP31, CALR, CAV1, CDK5RAP3, COL4A3BP, CREB3L1, CREB3L2, CREB3L3, CREBRF, CTDSP2, DDRGK1, DERL3, DNAJB11, DNAJB2, EDEM3, EIF2AK3, EP300, ERLIN2, ERO1A, ERP29, EXTL3, FAF2, FAM129A, FBXO6, FLOT1, GET4, GFPT1, GSK3B, HDGF, HM13, ITPR1, JUN, KIAA0368, KLHDC3, LRRK2, MAN1B1, MBTPS1, MBTPS2, MED12, NCK1, NRBF2, PA…
Testis	GO:0010639	negative regulation of organelle organization	GO_BiologicalProcess-GOA_06.05.2016_10h39	2.2e-06	0.0054	40.09	180	[ACD, ANAPC15, ANKRD27, APC, ARFGEF1, ARHGEF10, ARRB2, ASPM, ATAD2, ATAD2B, ATG5, ATM, ATRX, BAG4, BCL2L1, BIRC2, BIRC3, BIRC8, BNIP3, CAPG, CAPZA2, CAPZA3, CAPZB, CCM2, CCP110, CDC14A, CENPF, CEP192, CEP63, CHD4, CHEK1, CHMP1A, CHMP2A, CHMP2B, CHMP4B, CIB1, CLASP2, CLTC, CORO1B, CSNK1D, CSNK2A2, DLG1, DNMT1, DYNC1H1, DYNLL1, EHMT2, EPS8, ERCC1, ESPL1, EVI5L, FBXO43, FEZ2, FKBP4, FKBPL, FOXP3, GA…
Testis	GO:0042384	cilium assembly	GO_BiologicalProcess-GOA_06.05.2016_10h39	2.2e-06	0.0053	44.17	106	[ABCC4, ABLIM1, ACTR2, AKAP4, ALMS1, APEX1, ARL13B, ARL4D, ARL6, ATG5, B9D2, BBS10, BBS2, BBS7, BBS9, C2CD3, CBY1, CC2D2A, CCDC151, CCDC39, CCP110, CDC14A, CELSR3, CEP135, CEP162, CEP290, CEP41, CEP83, CFAP46, CFAP53, CLUAP1, CRNN, CSNK1D, DISC1, DNAAF1, DNAH1, DNAI1, DYX1C1, DZIP1, DZIP1L, E2F4, EHD1, EVI5L, FAM161A, FOPNL, FOXJ1, FUZ, HTT, IFT172, IFT20, IFT57, IFT74, INTU, KIF24, LRRC6, MAP4, …
Testis	GO:0045786	negative regulation of cell cycle	GO_BiologicalProcess-GOA_06.05.2016_10h39	2.3e-06	0.0055	39.63	195	[AK1, AKT2, ANAPC15, ANGEL2, APBB1, APC, ARID3A, ATF2, ATF5, ATM, ATRAID, ATRX, BAX, BCL2L1, BLM, BRD4, BRD7, BRINP3, CALR, CARM1, CAST, CCM2, CCNK, CD3EAP, CDC123, CDC14A, CDC25C, CDK4, CDK5RAP1, CDK5RAP3, CDK6, CDK7, CDK9, CDKN1A, CDKN2A, CDKN2D, CDKN3, CENPF, CENPJ, CGRRF1, CHEK1, CHFR, CHMP2A, CLSPN, CNOT1, CNOT10, CNOT3, CNOT4, CNOT6, CNOT6L, CNOT7, CSNK2A2, CTDSP2, CTNNB1, CUL5, DDX39B, DLG…
Testis	GO:0022412	cellular process involved in reproduction in multicellular organism	GO_BiologicalProcess-GOA_06.05.2016_10h39	2.4e-06	0.006	42.71	123	[ABHD2, ACRBP, ACVR1, ADAM2, ALMS1, ANG, ANGPT2, ARRB2, ASPM, ATM, BAX, BBS2, BCL2L1, BMPR1B, CABYR, CAPZA3, CASC5, CATSPER1, CATSPERB, CCDC63, CDC25B, CENPI, CEP57, CHD5, CHD6, CIB1, CTNNB1, DAZL, DDX20, DEAF1, DIAPH2, DND1, DPY19L2, DZIP1, EHMT2, EIF2S2, EQTN, ERCC1, FAM3A, FNDC3A, FOXO3, FSHR, GALNTL5, GAPDHS, H1FNT, HIST1H2BA, HMGB2, HOOK1, HORMAD1, IGF1, IL1B, INSL6, IQCF1, IQCG, ITGB1, KDM3…
Testis	GO:0031325	positive regulation of cellular metabolic process	GO_BiologicalProcess-GOA_06.05.2016_10h39	2.4e-06	0.0058	33.34	998	[AATF, ABAT, ABCA1, ABCF1, ACACA, ACD, ACE, ACE2, ACLY, ACR, ACVR1, ACVR2A, ACVR2B, ADAM17, ADAM9, ADCY1, ADCY7, ADCYAP1R1, ADGRD1, ADGRF5, ADRA1B, AFAP1L2, AGER, AGO2, AGPAT1, AHR, AIFM2, AIMP2, AKAP12, AKAP8, AKAP8L, AKAP9, AKIRIN2, AKNA, AKT2, ALK, ALS2, AMBRA1, AMER1, ANAPC1, ANAPC11, ANAPC15, ANAPC4, ANAPC7, ANG, ANGPT1, ANKIB1, ANKLE2, ANP32B, ANTXR1, ANXA2, APAF1, APBB1, APEX1, APLF, APOA4…
Testis	GO:0000086	G2/M transition of mitotic cell cycle	GO_BiologicalProcess-GOA_06.05.2016_10h39	2.4e-06	0.0059	45.88	89	[AKAP9, ALMS1, APP, ATM, BACH1, BLM, BRD4, BRIP1, CAMK2D, CCNH, CCNY, CCP110, CDC25B, CDC25C, CDK14, CDK4, CDK5RAP3, CDK7, CDKN1A, CDKN2A, CENPF, CENPJ, CEP131, CEP135, CEP192, CEP290, CEP41, CEP57, CEP63, CEP76, CEP78, CETN2, CHEK1, CLSPN, CNTRL, CSNK1D, DCTN3, DNM2, DYNC1H1, DYNC1I2, DYNLL1, ENSA, FANCI, FBXW11, FOXM1, FOXO4, HAUS1, HAUS6, HAUS7, HAUS8, HMMR, KIF14, MELK, MIIP, MRE11A, NBN, ODF…
Testis	GO:0007093	mitotic cell cycle checkpoint	GO_BiologicalProcess-GOA_06.05.2016_10h39	2.4e-06	0.0059	47.77	75	[ANAPC15, APC, ARID3A, ATF2, ATM, BAX, BCL2L1, BLM, CARM1, CDC25C, CDK5RAP3, CDKN1A, CENPF, CENPJ, CHFR, CLSPN, CNOT1, CNOT10, CNOT3, CNOT4, CNOT6, CNOT6L, CNOT7, CSNK2A2, DLG1, E2F4, EP300, FANCI, FOXO4, GIGYF2, GTSE1, HRAS, LCMT1, MAD1L1, MAD2L2, MDM2, MDM4, MRE11A, MUC1, NABP1, NABP2, NBN, PCBP4, PLK1, PML, POLR1B, PPP2R5C, PRCC, PRKDC, PRMT1, PSMG2, RAD9A, RB1, RBM38, REXO2, RFWD3, RINT1, RPA…
Testis	GO:0016573	histone acetylation	GO_BiologicalProcess-GOA_06.05.2016_10h39	2.5e-06	0.0061	47.24	77	[APBB1, ATF2, ATG5, BRD7, BRD8, CAMK1, CHD5, CHD6, CHEK1, CLOCK, CPA4, CREBBP, CRTC2, CTCF, DMAP1, DR1, ELP3, ELP4, EP300, EP400, EPC1, FOXP3, GATA2, GTF3C4, HDAC5, IL1B, JADE1, JADE3, KANSL1, KANSL3, KAT2B, KAT6A, KAT6B, KAT8, KMT2A, LDB1, MAP3K7, MAPK3, MBD3, MEAF6, MRGBP, MSL1, MSL2, MUC1, NAA50, NCOA1, NCOA3, NOC2L, OGT, PCBP4, PCGF2, PER1, PHF20, PIWIL2, POLE3, PYGO2, RAPGEF3, RPS6KA5, RUVBL…
Testis	GO:0044271	cellular nitrogen compound biosynthetic process	GO_BiologicalProcess-GOA_06.05.2016_10h39	2.6e-06	0.0063	32.27	1632	[AATF, ABCA1, ABCF1, ABLIM2, ACACA, ACD, ACER3, ACO1, ACOT7, ACR, ACTL6B, ACVR1, ACVR2A, ACVR2B, ADA, ADAR, ADCY1, ADCY7, ADCYAP1R1, ADGRD1, ADNP2, AEBP2, AFAP1L2, AFF1, AFF3, AGER, AGO2, AGO3, AGO4, AHCTF1, AHR, AIFM2, AIMP1, AIMP2, AIP, AK1, AK2, AK3, AK4, AK9, AKAP12, AKAP8, AKAP8L, AKIRIN2, AKNA, AKT2, ALDH7A1, ALK, ALOXE3, AMD1, AMDHD2, ANG, ANHX, ANKRD52, ANTXR1, ANXA4, AP5Z1, APBB1, APEX1,…
Testis	GO:0006475	internal protein amino acid acetylation	GO_BiologicalProcess-GOA_06.05.2016_10h39	2.6e-06	0.0063	46.59	82	[APBB1, ATAT1, ATF2, ATG5, BAG6, BRD7, BRD8, CAMK1, CHD5, CHD6, CHEK1, CLOCK, CPA4, CREBBP, CRTC2, CTCF, DMAP1, DR1, EHHADH, ELP3, ELP4, EP300, EP400, EPC1, FOXP3, GATA2, GTF3C4, HDAC5, IL1B, JADE1, JADE3, KANSL1, KANSL3, KAT2B, KAT6A, KAT6B, KAT8, KMT2A, LDB1, MAP3K7, MAPK3, MBD3, MEAF6, MRGBP, MSL1, MSL2, MUC1, NAA10, NAA50, NCOA1, NCOA3, NOC2L, OGT, PCBP4, PCGF2, PER1, PHF20, PIWIL2, POLE3, PY…
Testis	GO:0000075	cell cycle checkpoint	GO_BiologicalProcess-GOA_06.05.2016_10h39	2.6e-06	0.0064	44.07	104	[ANAPC15, ANTXR1, APC, ARID3A, ATF2, ATM, ATR, BABAM1, BAX, BCL2L1, BLM, BRD4, BRIP1, BRSK1, CARM1, CASC5, CCNE2, CCNG2, CDC25C, CDK5RAP3, CDKN1A, CENPF, CENPJ, CEP63, CHEK1, CHFR, CLOCK, CLSPN, CNOT1, CNOT10, CNOT3, CNOT4, CNOT6, CNOT6L, CNOT7, CRY1, CSNK2A2, DDX39B, DLG1, DNA2, E2F4, EP300, FANCI, FBXO6, FEM1B, FOXO4, GIGYF2, GSG2, GTSE1, H2AFX, HORMAD1, HRAS, LCMT1, MAD1L1, MAD2L2, MDM2, MDM4,…
Testis	GO:0006888	ER to Golgi vesicle-mediated transport	GO_BiologicalProcess-GOA_06.05.2016_10h39	2.7e-06	0.0065	46.15	84	[ANK2, ANKRD28, ARCN1, ARF1, ARF4, ARFGAP3, ATL2, BCAP29, BCAP31, CD55, CNIH2, COG2, COG4, COG6, COPA, COPB1, COPB2, COPE, COPG1, COPZ1, CREB3L2, CSNK1D, CTAGE5, CTSZ, DCTN3, DCTN4, DCTN5, DCTN6, DYNC1H1, DYNC1I1, DYNC1I2, DYNC1LI2, DYNLL1, DYNLL2, ERGIC1, F10, F2, F8, FOLR1, GOLGB1, GOSR1, KDELR1, KLHL12, LMAN1, LMF1, MIA3, NAPA, NSF, PPP6R1, PPP6R3, PROS1, PTGES2, RAB1A, RAB2A, RANGRF, RINT1, S…
Testis	GO:0006412	translation	GO_BiologicalProcess-GOA_06.05.2016_10h39	2.9e-06	0.0071	37.84	263	[ABCF1, ACO1, ADAR, AGO2, AGO3, AGO4, AIFM2, AIMP1, AIMP2, AKT2, ANG, APEX1, APP, ATF4, ATN1, ATXN2, BCL3, C12orf65, CALR, CAPRIN1, CAPRIN2, CARS, CARS2, CDC123, CDK4, CIRBP, CNOT1, CNOT10, CNOT3, CNOT6, CNOT6L, CNOT7, COA1, COA3, CPEB3, DAPK1, DARS2, DAZL, DDX39B, DDX6, DHPS, DHX29, DICER1, DIO2, DLGAP3, DNAJC1, DND1, DROSHA, DTD1, EEF1G, EIF1, EIF1AX, EIF2AK3, EIF2B2, EIF2B4, EIF2D, EIF2S2, EIF…
Testis	GO:0007218	neuropeptide signaling pathway	GO_BiologicalProcess-GOA_06.05.2016_10h39	2.9e-06	0.0071	10.38	11	[CYSLTR1, HCRTR1, LGALSL, NPY1R, PENK, POMC, PTH2, PTRH2, RAPGEF2, SSTR1, TENM1]
Testis	GO:0002443	leukocyte mediated immunity	GO_BiologicalProcess-GOA_06.05.2016_10h39	3.1e-06	0.0076	18.87	67	[ABR, ACE, ADAM17, AGER, AP1G1, APLF, ARRB2, B2M, BATF, BCL3, BCL6, C4A, C5, CAMK4, CD300A, CD55, CHGA, CLEC2A, DEAF1, DLG1, EMP2, ERCC1, EXO1, EXOSC6, FADD, FASN, FER, FOXJ1, FOXP3, FZD5, GATA2, HPX, IL1B, IL20RB, IL31RA, JAG1, KIT, KMT2E, LAMP1, LIG4, LYST, MAP3K7, MSH6, NBN, NDFIP1, ORC3, PPP3CB, PRKCD, PRKCZ, PSMA7, PTPRC, RFTN1, SLAMF1, SLC7A8, STX4, STXBP2, STXBP3, SUPT6H, TANK, TLR3, TRAF2…
Testis	GO:0000731	DNA synthesis involved in DNA repair	GO_BiologicalProcess-GOA_06.05.2016_10h39	3.1e-06	0.0075	54.22	45	[ATM, BLM, BRIP1, CDKN2D, DNA2, EXO1, KIAA0101, MAD2L2, MRE11A, NBN, POLA1, POLD1, POLD2, POLDIP2, POLE, POLH, POLI, POLK, POLR1A, POLR1B, RAD50, RAD51B, RAD51C, RAD51D, REV1, REV3L, RFC1, RFC2, RFC4, RMI1, RPA2, SIRT1, SLC19A1, SPRTN, SYCP1, TRIM25, UBA7, UBB, UBC, UFD1L, USP10, USP32, WRN, WRNIP1, ZBTB1]
Testis	GO:0051171	regulation of nitrogen compound metabolic process	GO_BiologicalProcess-GOA_06.05.2016_10h39	3.5e-06	0.0086	32.47	1449	[AATF, ABAT, ABCA1, ABCF1, ACD, ACO1, ACR, ACTL6B, ACVR1, ACVR2A, ACVR2B, ADAR, ADCY1, ADCY7, ADCYAP1R1, ADGRD1, ADNP2, AEBP2, AFAP1L2, AFF1, AFF2, AFF3, AGER, AGO2, AGO3, AGO4, AHCTF1, AHCYL1, AHNAK, AHR, AIFM2, AIP, AKAP12, AKAP8, AKAP8L, AKIRIN2, AKNA, AKT2, ALK, ANG, ANHX, ANKRD17, ANKRD52, ANTXR1, ANXA4, AP2A1, AP5Z1, APAF1, APBB1, APC, APEX1, APLF, APOE, APP, AR, ARF4, ARHGAP22, ARHGAP35, A…
Testis	GO:0018394	peptidyl-lysine acetylation	GO_BiologicalProcess-GOA_06.05.2016_10h39	3.5e-06	0.0084	46.55	81	[APBB1, ATAT1, ATF2, ATG5, BAG6, BRD7, BRD8, CAMK1, CHD5, CHD6, CHEK1, CLOCK, CPA4, CREBBP, CRTC2, CTCF, DMAP1, DR1, ELP3, ELP4, EP300, EP400, EPC1, FOXP3, GATA2, GTF3C4, HDAC5, IL1B, JADE1, JADE3, KANSL1, KANSL3, KAT2B, KAT6A, KAT6B, KAT8, KMT2A, LDB1, MAP3K7, MAPK3, MBD3, MEAF6, MRGBP, MSL1, MSL2, MUC1, NAA50, NCOA1, NCOA3, NOC2L, OGT, PCBP4, PCGF2, PER1, PHF20, PIWIL2, POLE3, PYGO2, RAPGEF3, R…
Testis	GO:0006260	DNA replication	GO_BiologicalProcess-GOA_06.05.2016_10h39	3.7e-06	0.0089	40.92	151	[ACD, ANKRD17, ANTXR1, ATF1, ATM, ATR, ATRX, BAZ1A, BLM, BOD1L1, BRIP1, CALR, CCDC88A, CCNE2, CCT5, CCT7, CDC25C, CDC34, CDK2AP1, CDK9, CHEK1, CHTF18, CIZ1, CLSPN, CTNNB1, DACH1, DBF4, DNA2, DNAJC2, DTD1, E4F1, EGFR, EHMT2, ESCO1, EXO1, FAM111A, FANCM, FBXO18, FBXW7, FEN1, GTPBP4, HMGA1, HNRNPA1, HNRNPU, HRAS, IGF1, INO80, INO80E, INSR, JUN, KCTD13, KIAA0101, KITLG, KLF4, LIG4, LRIG3, MAP3K4, MAP…
Testis	GO:0044088	regulation of vacuole organization	GO_BiologicalProcess-GOA_06.05.2016_10h39	4e-06	0.0097	64.29	27	[AMBRA1, CALCOCO2, CHMP4B, EHMT2, FEZ2, IFT20, LRRK2, MTM1, MTMR3, PHF23, PIKFYVE, PINK1, PIP4K2B, RAB20, RAB33B, RAB3GAP1, RAB3GAP2, RAB7A, RALB, RNF5, RUBCN, SCFD1, SH3GLB1, SYNJ1, TBC1D12, TBC1D25, VPS16]
Testis	GO:0016050	vesicle organization	GO_BiologicalProcess-GOA_06.05.2016_10h39	4e-06	0.0097	41.28	142	[ABCA1, ADPRH, ADPRHL1, AKT2, ALS2, ANKFY1, ANKRD27, ANKRD28, ANXA2, AP1G1, AP1M1, AP2S1, ARF1, ATP8A2, BLOC1S2, BLOC1S6, C2CD5, CASC5, CAV1, CAV2, CD2AP, CD34, CHMP1A, CHMP2A, CHMP2B, CHMP4B, CHMP6, CNIH2, CREB1, CSNK1D, CTSZ, DTNBP1, DYSF, EEA1, EPS15, EVI5L, F2R, F8, FCHO1, FCHO2, FOLR1, GNAI3, GOSR1, HIP1, KIF13A, KLHL12, LMAN1, LYST, MYO7A, NAPA, NSF, PAFAH1B1, PDCD6IP, PIK3C2A, PPP6R1, PPP6…
Testis	GO:0051338	regulation of transferase activity	GO_BiologicalProcess-GOA_06.05.2016_10h39	4.5e-06	0.01	36.32	361	[ACD, ACE, ACVR2B, ADAM17, ADAM9, ADAR, ADCY1, ADCY7, AFAP1L2, AKT1S1, ALK, ALS2, AMBRA1, ANAPC1, ANAPC11, ANAPC15, ANAPC4, ANAPC7, ANG, ANGPT1, ANKS1B, APC, APOE, APP, ARHGEF7, ARRDC3, ASPN, ATG14, ATM, ATP2B4, ATRAID, AXIN1, BAD, BAG5, BAK1, BAX, BCCIP, BGN, BLM, BUD31, C5, CAMK1, CAV1, CCDC88A, CCL21, CCNC, CCND2, CCNE2, CCNG1, CCNH, CCNK, CCNL1, CCNT1, CCNT2, CCNY, CCNYL1, CD300A, CDC25B, CDC…
Testis	GO:1903050	regulation of proteolysis involved in cellular protein catabolic process	GO_BiologicalProcess-GOA_06.05.2016_10h39	4.5e-06	0.011	42.97	113	[ANAPC1, ANAPC11, ANAPC15, ANAPC4, ANAPC7, ANKIB1, APC, ARIH1, ATM, ATRAID, AXIN1, BAG5, BAG6, BBS7, BCAP31, CAV1, CCDC22, CDC26, CDC27, CDK5RAP3, CDKN2A, CENPF, CHFR, COMMD1, CSNK1A1, CSNK1D, CSNK2A2, DAB2, DDRGK1, DISC1, DNAJB2, DVL1, DYX1C1, ESPL1, FBXW7, FMR1, GCLC, GIPC1, GSK3B, HSPBP1, IL33, LCMT1, LRRK2, MAD1L1, MAD2L2, MDM2, MTM1, N4BP1, NUB1, OPHN1, PARK2, PARK7, PBK, PINK1, PLK1, PML, P…
Testis	GO:0010468	regulation of gene expression	GO_BiologicalProcess-GOA_06.05.2016_10h39	5.1e-06	0.012	32.46	1429	[AATF, ABCF1, ACO1, ACTA1, ACTB, ACTC1, ACTG2, ACTL6B, ACVR1, ACVR2A, ACVR2B, ADAR, ADNP2, AEBP2, AFAP1L2, AFF1, AFF2, AFF3, AGER, AGO2, AGO3, AGO4, AHCTF1, AHCYL1, AHNAK, AHR, AIFM2, AKAP8, AKAP8L, AKIRIN2, AKNA, AKT2, ALDH1A2, ALK, ALKBH1, ANG, ANGEL2, ANHX, ANK2, ANKRD52, ANXA4, ANXA7, AP5Z1, APBB1, APEX1, APOB, APOE, APP, AR, ARF4, ARHGAP22, ARHGAP35, ARHGEF11, ARID2, ARID3A, ARID3B, ARID3C, …
Testis	GO:0000070	mitotic sister chromatid segregation	GO_BiologicalProcess-GOA_06.05.2016_10h39	5.2e-06	0.012	48.18	66	[AKAP8, AKAP8L, ANAPC11, ANAPC15, ANAPC4, APC, ATM, ATRX, BECN1, CDC14A, CDC26, CDC27, CDCA5, CENPE, CENPF, CEP55, CEP57, CHMP1A, CHMP2A, CHMP2B, CHMP4B, CHMP6, CSNK2A2, ESPL1, GSG2, INO80, KATNB1, KIF14, KIF18A, KIF23, KIF25, KIF2C, KPNB1, LCMT1, MAD1L1, MAD2L2, MAP10, NAA50, NCAPD3, NCAPG, NEK6, NIPBL, PDCD6IP, PDS5A, PDS5B, PINX1, PLK1, PPP2R1A, PSMG2, PTTG1, RAB33B, RB1, RRS1, SEH1L, SLF1, SM…
Testis	GO:0002250	adaptive immune response	GO_BiologicalProcess-GOA_06.05.2016_10h39	5.5e-06	0.013	19.85	82	[ADA, ADAM17, AGER, ALCAM, APLF, B2M, BATF, BCL3, BCL6, C3AR1, C4A, C5, CAMK4, CD209, CD55, CD86, CTSL, DBNL, DCLRE1C, DEAF1, DLG1, EMP2, ERAP1, ERAP2, ERCC1, EXO1, EXOSC6, FADD, FASN, FCGR1B, FOXJ1, FOXP3, FZD5, HPX, HRAS, IL1B, IL1RL1, IL20RB, IL31RA, IL33, IL6ST, JAG1, JAK2, JCHAIN, LIG4, LY9, MAP3K7, MSH6, NBN, NDFIP1, NFKB2, ORAI1, ORC3, OTUB1, PKN1, PPP3CB, PRKCB, PRKCD, PRKCQ, PRKCZ, PRKD2…
Testis	GO:0000902	cell morphogenesis	GO_BiologicalProcess-GOA_06.05.2016_10h39	5.8e-06	0.013	35.37	457	[ABCC4, ABLIM1, ACTR2, ACTR3, ADCY1, ADGRB3, AFG3L2, AGER, AKAP4, AKIP1, ALCAM, ALMS1, ALS2, ANKRD27, ANTXR1, ANXA7, AP1AR, APBB1, APEX1, APOE, APP, ARHGAP15, ARHGAP18, ARHGAP35, ARHGEF1, ARHGEF26, ARHGEF7, ARL13B, ARL4D, ARL6, ARPC2, ATG5, ATP10A, ATP2B4, ATP7A, ATP8A2, B9D2, BAIAP2, BAMBI, BBS10, BBS2, BBS7, BBS9, BCL6, BMPR1B, BMPR2, BRSK1, BRWD1, BRWD3, BTBD3, BUD31, C21orf2, C21orf59, C2CD3,…
Testis	GO:0051129	negative regulation of cellular component organization	GO_BiologicalProcess-GOA_06.05.2016_10h39	6e-06	0.014	37.18	287	[ACD, ACE, ANAPC15, ANKRD27, ANXA13, ANXA2, AP1AR, AP2M1, APC, APOE, AR, ARFGEF1, ARHGEF1, ARHGEF10, ARHGEF15, ARRB2, ASPM, ATAD2, ATAD2B, ATG5, ATM, ATRX, ATXN2, B2M, BAG4, BAG5, BCAS3, BCL2L1, BIRC2, BIRC3, BIRC8, BNIP3, BUD31, CAPG, CAPZA2, CAPZA3, CAPZB, CARM1, CAV1, CCL21, CCM2, CCP110, CD300A, CDC14A, CENPF, CEP192, CEP63, CHADL, CHD4, CHEK1, CHMP1A, CHMP2A, CHMP2B, CHMP4B, CIB1, CITED1, CL…
Testis	GO:0006518	peptide metabolic process	GO_BiologicalProcess-GOA_06.05.2016_10h39	6.2e-06	0.015	36.63	322	[ABCF1, ACD, ACE, ACE2, ACO1, ADAR, AGO2, AGO3, AGO4, AIFM2, AIMP1, AIMP2, AKT2, ANG, APEX1, APOE, APP, ATF4, ATN1, ATXN2, BCL3, BECN1, C12orf65, C9orf3, CALR, CAPRIN1, CAPRIN2, CARNMT1, CARS, CARS2, CDC123, CDK4, CHAC2, CHGA, CIRBP, CLIC4, CLIC5, CLN5, CNOT1, CNOT10, CNOT3, CNOT6, CNOT6L, CNOT7, COA1, COA3, CORIN, CPA4, CPD, CPEB3, CPNE1, CTNS, CTSZ, DAPK1, DARS2, DAZL, DDX39B, DDX6, DHPS, DHX29…
Testis	GO:0043604	amide biosynthetic process	GO_BiologicalProcess-GOA_06.05.2016_10h39	6.4e-06	0.015	36.97	298	[ABCF1, ACO1, ADAR, AGO2, AGO3, AGO4, AIFM2, AIMP1, AIMP2, AKT2, ALOXE3, ANG, APEX1, APP, ARG1, ATF4, ATN1, ATXN2, B4GALNT1, BCL3, C12orf65, C20orf173, CAD, CALR, CAPRIN1, CAPRIN2, CARS, CARS2, CDC123, CDK4, CERS3, CERS6, CHAC2, CIRBP, CNOT1, CNOT10, CNOT3, CNOT6, CNOT6L, CNOT7, COA1, COA3, CPEB3, CPS1, DAPK1, DARS2, DAZL, DDX39B, DDX6, DEGS2, DHPS, DHX29, DICER1, DIO2, DLGAP3, DNAJC1, DND1, DROS…
Testis	GO:0051247	positive regulation of protein metabolic process	GO_BiologicalProcess-GOA_06.05.2016_10h39	6.4e-06	0.015	34.72	549	[ABCF1, ACE, ACVR1, ACVR2A, ACVR2B, ADAM17, ADAM9, ADCY1, ADCY7, ADRA1B, AFAP1L2, AGER, AIFM2, AIMP2, AKAP8, AKAP8L, AKAP9, AKIRIN2, AKT2, ALK, ALS2, AMER1, ANAPC1, ANAPC11, ANAPC15, ANAPC4, ANAPC7, ANG, ANGPT1, ANKIB1, ANKLE2, ANP32B, ANXA2, APAF1, APC, APOE, APOPT1, APP, ARFGEF1, ARHGEF7, ARIH1, ARNT, ARRB2, ARRDC3, ASB9, ASPH, ATG10, ATG14, ATG7, ATM, ATP2B4, ATRAID, AXIN1, BAD, BAG4, BAG6, BA…
Testis	GO:0031124	mRNA 3'-end processing	GO_BiologicalProcess-GOA_06.05.2016_10h39	6.6e-06	0.015	52.13	49	[AGO2, AHCYL1, APP, CCNT1, CDC40, CDK9, CNOT1, CNOT7, CPEB3, CPSF1, CPSF2, CPSF6, CSTF2, CSTF2T, CTR9, DDX39A, DDX39B, HEXIM1, LSM11, MAGOH, MTPAP, NCBP1, NELFE, NUDT21, PABPC1, PABPN1, PAF1, PAPOLG, PCF11, POLR2D, POLR2G, RBM8A, RNF20, RNPS1, SARNP, SRSF1, SRSF11, SRSF4, SRSF5, SRSF9, SSU72, SYMPK, THOC2, THOC3, THOC6, TNRC6C, TOB1, UPF3B, ZC3H14]
Testis	GO:0032989	cellular component morphogenesis	GO_BiologicalProcess-GOA_06.05.2016_10h39	6.6e-06	0.015	35.16	482	[ABCC4, ABLIM1, ACTA1, ACTC1, ACTG1, ACTR2, ACTR3, ADCY1, ADGRB3, AFG3L2, AGER, AKAP4, AKIP1, ALCAM, ALMS1, ALS2, ANK2, ANKRD27, ANTXR1, ANXA7, AP1AR, APBB1, APEX1, APOE, APP, ARHGAP15, ARHGAP18, ARHGAP35, ARHGEF1, ARHGEF26, ARHGEF7, ARL13B, ARL4D, ARL6, ARPC2, ATG5, ATP10A, ATP2B4, ATP7A, ATP8A2, B9D2, BAIAP2, BAMBI, BAX, BBS10, BBS2, BBS7, BBS9, BCL2L1, BCL6, BMPR1B, BMPR2, BRSK1, BRWD1, BRWD3,…
Testis	GO:0007005	mitochondrion organization	GO_BiologicalProcess-GOA_06.05.2016_10h39	7e-06	0.016	37.11	285	[AFG3L2, AIFM2, AIP, ALKBH7, ALPK1, AMBRA1, APOPT1, ARRB2, ASB2, ATF2, ATG12, ATG14, ATG2B, ATG4C, ATG4D, ATG5, ATG7, ATG9A, ATG9B, ATP7A, BAD, BAG4, BAK1, BAX, BCL2L1, BCS1L, BECN1, BLOC1S2, BNIP3, BNIP3L, C12orf65, C5, CASP8, CAV2, CDC37, CDKL2, CDKN2A, CHCHD3, CHCHD4, COA1, COA3, COL4A3BP, COX18, CSNK2A2, CSPG5, CYB5R1, CYCS, DARS2, DLGAP3, DNA2, DNAJB11, DNM1L, DPH6, DTD1, DYNLL1, DYNLL2, ECS…
Testis	GO:1901988	negative regulation of cell cycle phase transition	GO_BiologicalProcess-GOA_06.05.2016_10h39	7.1e-06	0.017	46.39	77	[ANAPC15, APC, ARID3A, ATF5, ATM, BAX, BLM, BRD7, CARM1, CDC25C, CDK5RAP3, CDKN1A, CENPF, CENPJ, CLSPN, CNOT1, CNOT10, CNOT3, CNOT4, CNOT6, CNOT6L, CNOT7, CSNK2A2, CTDSP2, E2F4, EP300, EZH2, FANCI, FBXO7, FOXO4, GIGYF2, GTSE1, JADE1, LCMT1, MAD1L1, MAD2L2, MDM2, MDM4, MEN1, MIIP, MRE11A, MUC1, NBN, PCBP4, PKD2, PLK1, PML, POLR1B, PPP2R5C, PRKD2, PRKDC, PRMT1, PRMT2, PRPF19, PSMG2, RB1, RBM38, REX…
Testis	GO:0002449	lymphocyte mediated immunity	GO_BiologicalProcess-GOA_06.05.2016_10h39	7.2e-06	0.017	17.82	49	[AGER, AP1G1, APLF, ARRB2, B2M, BATF, BCL3, BCL6, C4A, C5, CD55, CLEC2A, DEAF1, DLG1, EMP2, ERCC1, EXO1, EXOSC6, FADD, FASN, FOXJ1, FOXP3, FZD5, HPX, IL1B, IL20RB, IL31RA, JAG1, LAMP1, LIG4, LYST, MAP3K7, MSH6, NBN, NDFIP1, PPP3CB, PRKCD, PRKCZ, PSMA7, PTPRC, RFTN1, SLAMF1, SUPT6H, TANK, TRAF2, TRAF6, TUBB, TUBB4B, ZBTB1]
Testis	GO:0009892	negative regulation of metabolic process	GO_BiologicalProcess-GOA_06.05.2016_10h39	7.4e-06	0.017	33.41	890	[AATF, ACADVL, ACD, ACOT8, ACVR2B, ADAR, AEBP2, AGER, AGO2, AGO3, AGO4, AHR, AHSG, AIFM2, AKIRIN2, AKT1S1, AKT2, AMBP, ANAPC1, ANAPC11, ANAPC15, ANAPC4, ANAPC7, ANG, ANGPT1, ANKLE2, ANKRD52, ANKS1B, ANTXR1, ANXA2, ANXA4, ANXA7, AP1AR, AP2A1, APBB1, APC, APEX1, APOA4, APOE, APP, AR, ARFGEF3, ARHGAP35, ARID4A, ARID5B, ARRB2, ARRDC3, ASH1L, ASPN, ATAD2, ATAD2B, ATF2, ATF4, ATF5, ATF7IP, ATG14, ATG5,…
Testis	GO:0034605	cellular response to heat	GO_BiologicalProcess-GOA_06.05.2016_10h39	8e-06	0.019	49.57	57	[AKT1S1, ANTXR1, ATM, ATR, BAG1, BAG2, BAG3, BAG4, BAG5, C11orf73, CAMK2D, CAMK2G, CD34, CDKN1A, CETN1, CREBBP, CRYAB, DNAJB1, DNAJB6, DNAJC2, EP300, FKBP4, FKBPL, GSK3B, HSBP1, HSF1, HSPA1B, HSPB8, IRAK1, MAPK3, MLST8, MYOF, NDC1, NF1, NUP107, NUP153, NUP160, NUP188, NUP205, NUP210, NUP50, NUP54, NUP62, NUP98, POLR1A, POLR1B, POLR2D, POM121C, PTGES3, RPA2, SCARA5, SEH1L, SIRT1, TFEC, THBS1, TPR,…
Testis	GO:0016032	viral process	GO_BiologicalProcess-GOA_06.05.2016_10h39	8.5e-06	0.02	36.99	290	[ABI2, ACE2, ACOT8, ADAR, ADRBK1, AMBP, ANKRD17, AP1M1, APOE, ATF7IP, ATG16L1, ATG5, ATG7, ATP6V0C, BAD, BAX, BCL2L1, BECN1, BNIP3, BNIP3L, BRD4, CALCOCO2, CAMLG, CARM1, CASP8, CAV1, CAV2, CCNK, CCNT1, CCNT2, CD209, CD247, CD55, CD86, CDC25C, CDK13, CDK9, CFL1, CHD1, CHMP1A, CHMP2A, CHMP2B, CHMP4B, CHMP6, COPB1, CREB1, CREBBP, CRTC1, CRTC2, CRTC3, CTDP1, CUL5, DAG1, DAXX, DDB1, DDX39B, DDX58, DDX…
Testis	GO:0045087	innate immune response	GO_BiologicalProcess-GOA_06.05.2016_10h39	9.2e-06	0.021	23.06	196	[ABL2, ADAR, AGER, AKAP8, AKIRIN2, ANG, ANKRD17, AP1G1, APOA4, APP, ARHGEF7, ARRB2, ATG12, ATG5, B2M, BIRC2, BIRC3, C4A, C5, CALCOCO2, CAMK2D, CAMK2G, CAPZA2, CASP8, CAV1, CCL16, CCL21, CCL22, CD209, CD55, CD86, CDC37, CFD, CHGA, CHID1, CHUK, CITED1, CLEC2A, CREBBP, CTSL, CYBB, DAPK1, DDX58, DDX60, ECSIT, EHHADH, EP300, EPRS, ERAP1, ERBB2IP, F12, FADD, FAM58A, FAU, FBXW11, FCGR1B, FER, FLOT1, GBP…
Testis	GO:0009617	response to bacterium	GO_BiologicalProcess-GOA_06.05.2016_10h39	9.5e-06	0.022	21.67	127	[ABCA1, ABCC8, ABR, ADAM17, ADAM9, ADH5, AKIRIN2, ALPL, ANG, ANKRD17, APOB, APP, ARG1, B2M, BAIAP2, BCL3, BPIFA2, BYSL, CASP1, CASP8, CAV1, CD55, CD86, CDK19, CHGA, CHIT1, CHUK, CITED1, CLN5, CPS1, CTR9, DEAF1, DNMT1, DROSHA, EDNRA, EDNRB, EHHADH, ERAP1, ERBB2IP, F2R, FAM58A, FASN, FAU, FER, FN1, FUCA2, FZD5, GSTP1, HDAC5, HIF1A, HIST1H2BI, HIST1H2BK, HMGB2, HNRNPA0, HP, HSF1, IGF1, IL1B, IRAK1, …
Testis	GO:0043624	cellular protein complex disassembly	GO_BiologicalProcess-GOA_06.05.2016_10h39	9.6e-06	0.022	40.87	141	[APC, ARHGEF10, ASPH, ASPM, BIRC2, BIRC3, BIRC8, C12orf65, CAPG, CAPZA2, CAPZA3, CAPZB, CDC14A, CEP192, CEP63, CFL1, CHD4, CHMP1A, CHMP2A, CHMP2B, CHMP4B, CIB1, CLASP2, CLTC, CSNK1D, DLG1, DLGAP3, DYNC1H1, EIF5AL1, EPS8, ESPL1, GAS2L1, GSPT1, GSPT2, HAUS1, HAUS6, HAUS7, HAUS8, INO80, KATNB1, KIAA0196, KIF11, KIF14, KIF18A, KIF19, KIF23, KIF24, KIF2C, KIZ, KPNB1, LMOD3, LZTS2, MAP10, MAP1A, MAP4, …
Testis	GO:0045787	positive regulation of cell cycle	GO_BiologicalProcess-GOA_06.05.2016_10h39	9.6e-06	0.022	40.87	141	[ADAM17, ANAPC11, ANKRD17, APEX1, APP, ARID3A, ATM, ATRAID, ATRX, BAX, BECN1, BRD4, C6orf89, CALR, CARM1, CAST, CCNC, CCND2, CCNH, CCNK, CCNL1, CCNT1, CCNT2, CCNY, CD3EAP, CDC25B, CDC25C, CDCA5, CDK10, CDK4, CDK9, CDKN1A, CDKN2A, CENPJ, CENPV, CIT, CNOT1, CNOT10, CNOT3, CNOT4, CNOT6, CNOT6L, CNOT7, CREBBP, CSPP1, CUL4B, DAZL, DUSP3, E2F4, EGFR, EIF4EBP1, EP300, ERC2, ESPL1, FAM58A, FOXO4, GDPD5, …
Testis	GO:0050684	regulation of mRNA processing	GO_BiologicalProcess-GOA_06.05.2016_10h39	1e-05	0.025	50.49	52	[AGO2, AHCYL1, CCNT1, CDK11A, CDK9, CNOT1, CNOT7, CPEB3, CTR9, CWC22, DAZAP1, DYRK1A, FMR1, HNRNPA2B1, JMJD6, LMNTD2, MAGOH, MBNL2, NCBP1, NELFE, PABPC1, PABPN1, PAF1, POLR2G, PRPF19, PTBP1, RBFOX1, RBM10, RBM11, RBM42, RBM5, RBM8A, RNF20, RNPS1, SAP18, SF3A1, SF3B4, SFSWAP, SNRNP70, SRSF10, SRSF12, SRSF4, SRSF9, SUPT6H, THRAP3, TIA1, TMBIM6, TNRC6C, TOB1, UHMK1, WTAP, ZC3H14]
Testis	GO:0072376	protein activation cascade	GO_BiologicalProcess-GOA_06.05.2016_10h39	1e-05	0.023	13.57	19	[C3AR1, C4A, C5, CD55, CFD, F10, F12, F2, F8, FGG, KLKB1, PHB, PHB2, PIKFYVE, PRCP, PROS1, PSMA7, VSIG4, VWF]
Testis	GO:0043043	peptide biosynthetic process	GO_BiologicalProcess-GOA_06.05.2016_10h39	1.1e-05	0.027	37.22	268	[ABCF1, ACO1, ADAR, AGO2, AGO3, AGO4, AIFM2, AIMP1, AIMP2, AKT2, ANG, APEX1, APP, ATF4, ATN1, ATXN2, BCL3, C12orf65, CALR, CAPRIN1, CAPRIN2, CARS, CARS2, CDC123, CDK4, CHAC2, CIRBP, CNOT1, CNOT10, CNOT3, CNOT6, CNOT6L, CNOT7, COA1, COA3, CPEB3, DAPK1, DARS2, DAZL, DDX39B, DDX6, DHPS, DHX29, DICER1, DIO2, DLGAP3, DNAJC1, DND1, DROSHA, DTD1, EEF1G, EIF1, EIF1AX, EIF2AK3, EIF2B2, EIF2B4, EIF2D, EIF2…
Testis	GO:0071166	ribonucleoprotein complex localization	GO_BiologicalProcess-GOA_06.05.2016_10h39	1.1e-05	0.027	48.39	60	[AKAP8L, ALKBH5, CDC40, CPSF1, CPSF2, DDX19B, DDX39A, DDX39B, EIF6, FYTTD1, HNRNPA2B1, LIN9, MAGOH, NCBP1, NDC1, NMD3, NOP58, NUP107, NUP153, NUP160, NUP188, NUP205, NUP210, NUP50, NUP54, NUP62, NUP98, NXF1, PABPN1, POLR2D, POM121C, PRPF31, RAN, RBM8A, RBMX2, RNPS1, RPS15, RRS1, SARNP, SDAD1, SEH1L, SETD2, SMG6, SRSF1, SRSF10, SRSF11, SRSF4, SRSF5, SRSF9, SUPT6H, TGS1, THOC2, THOC3, THOC6, TPR, T…
Testis	GO:0010556	regulation of macromolecule biosynthetic process	GO_BiologicalProcess-GOA_06.05.2016_10h39	1.1e-05	0.027	32.45	1352	[AATF, ABCF1, ACD, ACO1, ACOT8, ACTL6B, ACVR1, ACVR2A, ACVR2B, ADAR, ADNP2, AEBP2, AFAP1L2, AFF1, AFF3, AGER, AGO2, AGO3, AGO4, AHCTF1, AHR, AIFM2, AIP, AKAP8, AKAP8L, AKIRIN2, AKNA, AKT2, ALK, ANG, ANHX, ANKRD13C, ANKRD17, ANKRD52, ANTXR1, ANXA4, AP2A1, AP5Z1, APBB1, APEX1, APP, AR, ARF4, ARFGEF1, ARHGAP22, ARHGAP35, ARHGEF11, ARHGEF7, ARID2, ARID3A, ARID3B, ARID3C, ARID4A, ARID4B, ARID5B, ARMCX…
Testis	GO:0051258	protein polymerization	GO_BiologicalProcess-GOA_06.05.2016_10h39	1.2e-05	0.03	42.92	103	[ABI2, ACTR2, ACTR3, AKAP9, ANG, AP1AR, ARF1, ARFGEF1, ARFIP1, ARFIP2, ARHGAP18, ARHGEF7, ARL2, ARL4D, ARL6, ARPC1A, ARPC1B, ARPC2, ARPC3, ARPC4-TTLL3, ARPC5L, BAG4, BAIAP2, BAIAP2L2, BLOC1S2, BRK1, CAPG, CAPZA2, CAPZA3, CAPZB, CAV1, CCL21, CDC42EP1, CENPJ, CHMP2A, CHMP4B, CLASP2, COBL, COBLL1, CORO1B, CSNK1D, CYFIP1, DLG1, DNM1L, EPS8, EVL, FER, FGG, FKBP4, FKBPL, GMFB, GRB2, HCLS1, JAK2, KIRREL…
Testis	GO:0043254	regulation of protein complex assembly	GO_BiologicalProcess-GOA_06.05.2016_10h39	1.3e-05	0.03	39.75	161	[ABI2, ACTR2, ACTR3, ANKRD27, AP1AR, ARF1, ARFGEF1, ARFIP1, ARFIP2, ARHGAP18, ARHGEF7, ARL2, ARPC1A, ARPC1B, ARPC2, ARPC3, ARPC4-TTLL3, ARPC5L, ATAT1, ATF7IP, BAG4, BAIAP2, BAIAP2L2, BAX, BBS10, BCLAF1, BIRC2, BRK1, CAND1, CAPG, CAPZA2, CAPZA3, CAPZB, CAV1, CCL21, CDC42EP1, CHMP1A, CHMP2A, CHMP2B, CHMP4B, CLASP2, CORO1B, CRBN, CREB1, CTNNB1, CUL4B, CYFIP1, DDB1, DLG1, DNAJC15, DNM1L, EIF4EBP1, EP…
Testis	GO:0034660	ncRNA metabolic process	GO_BiologicalProcess-GOA_06.05.2016_10h39	1.4e-05	0.033	38.01	222	[ADAR, AGO2, AGO3, AGO4, AIMP1, AIMP2, ALKBH8, ANG, ATN1, BOP1, BYSL, CARS, CARS2, CCNK, CCNT1, CCNT2, CD3EAP, CDK5RAP1, CDK7, CDK9, CDKN2A, CHD7, CLN5, CNGB1, CPSF1, CSNK1D, CSTF2, CTU1, DARS2, DCAF13, DDX21, DDX4, DDX49, DEDD, DICER1, DIS3L, DROSHA, DTD1, DUS1L, DUS2, EIF6, ELAC1, ELP3, EP300, EPRS, ERI1, ERI2, ERI3, EXOSC1, EXOSC4, EXOSC5, EXOSC6, EXOSC8, FAM98B, FARSA, FAU, FBL, FBLL1, FDXACB…
Testis	GO:0032886	regulation of microtubule-based process	GO_BiologicalProcess-GOA_06.05.2016_10h39	1.4e-05	0.035	42.31	110	[APC, APEX1, ARHGEF10, ARL2, ASPM, ATAT1, ATF5, BBS2, BECN1, BIRC2, BIRC3, BIRC8, CAMSAP3, CAPZB, CATSPER1, CAV1, CCDC39, CDC14A, CENPJ, CEP131, CEP192, CEP63, CEP76, CEP85, CHD4, CHEK1, CHMP1A, CHMP2A, CHMP2B, CHMP4B, CIB1, CLASP2, CLTC, CNIH2, CSNK1D, CTNNB1, DLG1, DNAAF1, DNAH11, DYNC1H1, ESPL1, FKBP4, FKBPL, GAS2L1, GSK3B, HAUS1, HAUS6, HAUS7, HAUS8, INO80, KATNB1, KIAA0196, KIF11, KIF18A, KI…
Testis	GO:1902115	regulation of organelle assembly	GO_BiologicalProcess-GOA_06.05.2016_10h39	1.4e-05	0.035	45.73	75	[AMBRA1, APEX1, ATG5, ATXN2, ATXN2L, CAPG, CCDC151, CCP110, CENPJ, CEP135, CEP76, CHMP1A, CHMP2A, CHMP2B, CHMP4B, CNOT1, CNOT6, CNOT6L, EHMT2, EP300, EVI5L, FEZ2, FUZ, HTT, IFT20, LRRK2, MAP4, MAPK9, MNS1, MTM1, MTMR3, NCAPG, ODF1, ODF2, PAN2, PDCD6IP, PHF23, PIKFYVE, PINK1, PIP4K2B, PLK1, PROX1, RAB20, RAB33B, RAB3GAP1, RAB3GAP2, RAB7A, RABGAP1, RALB, RDX, RNF5, SCFD1, SDC4, SH3GLB1, SPICE1, STA…
Testis	GO:0050909	sensory perception of taste	GO_BiologicalProcess-GOA_06.05.2016_10h39	1.4e-05	0.033	8.33	6	[CCDC6, CST2, ITPR3, PTCH1, REEP2, SCNN1D]
Testis	GO:0051347	positive regulation of transferase activity	GO_BiologicalProcess-GOA_06.05.2016_10h39	1.4e-05	0.035	37.39	249	[ACD, ACE, ACVR2B, ADAM17, ADAM9, ADCY1, ADCY7, AFAP1L2, ALK, ALS2, AMBRA1, ANAPC1, ANAPC11, ANAPC15, ANAPC4, ANAPC7, ANG, ANGPT1, ARHGEF7, ARRDC3, ATG14, ATP2B4, ATRAID, AXIN1, BAD, BAK1, BAX, BUD31, C5, CAMK1, CCDC88A, CCL21, CCNC, CCND2, CCNH, CCNK, CCNL1, CCNT1, CCNT2, CCNY, CD300A, CDC25B, CDC26, CDC27, CDK5R2, CDKN1A, CENPE, CHTF18, CIB1, CLSPN, COPS8, CSPG4, CTNNB1, DAXX, DBNL, DCUN1D1, DC…
Testis	GO:0016310	phosphorylation	GO_BiologicalProcess-GOA_06.05.2016_10h39	1.5e-05	0.035	33.56	789	[AAK1, ABI2, ABL2, ACE, ACVR1, ACVR2A, ACVR2B, ADAM10, ADAM17, ADAM9, ADAR, ADCK3, ADCK5, ADCY1, ADCY7, ADRA1B, ADRBK1, AFAP1L2, AGER, AHSG, AK1, AK2, AK3, AK4, AK9, AKAP10, AKAP7, AKAP8, AKAP8L, AKAP9, AKT1S1, AKT2, ALK, ALPK1, ALS2, AMBP, AMBRA1, ANG, ANGPT1, ANKLE2, ANKS1B, ANTXR1, ANXA2, APC, APOE, APP, AR, ARHGEF7, ARNT, ARRB2, ASH1L, ASPN, ATG14, ATM, ATP2B4, ATP5D, ATP7A, ATR, ATRAID, ATXN…
Testis	GO:0044403	symbiosis, encompassing mutualism through parasitism	GO_BiologicalProcess-GOA_06.05.2016_10h39	1.6e-05	0.038	36.57	301	[ABI2, ACE2, ACOT8, ADAR, ADRBK1, ALB, AMBP, ANKRD17, AP1M1, APOE, ATF7IP, ATG16L1, ATG5, ATG7, ATP6V0C, BAD, BAX, BCL2L1, BECN1, BNIP3, BNIP3L, BRD4, CALCOCO2, CAMLG, CARM1, CASP8, CAV1, CAV2, CCNK, CCNT1, CCNT2, CD209, CD247, CD55, CD86, CDC25C, CDK13, CDK9, CFL1, CHD1, CHMP1A, CHMP2A, CHMP2B, CHMP4B, CHMP6, COPB1, CREB1, CREBBP, CRTC1, CRTC2, CRTC3, CTDP1, CUL5, DAG1, DAXX, DDB1, DDX39B, DDX58…
Testis	GO:0016482	cytosolic transport	GO_BiologicalProcess-GOA_06.05.2016_10h39	1.6e-05	0.039	37.05	266	[ACTR2, ADCYAP1R1, ADGRL1, AKAP8L, ANGPT1, ANK2, ANKFY1, ANKRD27, ANP32B, ANXA13, AP1AR, AP1G1, AP1S1, AP2A1, AP3M1, AP3M2, APEX1, ARF1, ASPH, ATG5, ATP1A2, ATP2A2, AXIN1, BAG4, BAK1, BAMBI, BAX, BCAP31, BCL3, BLOC1S2, BLOC1S6, BMPR1A, BNIP3L, BTBD9, CAMK1, CAMK2D, CANX, CAPN3, CAV1, CCDC22, CDKL2, CDKN1A, CDKN2A, CHP1, CLTC, CNIH2, CNST, CPLX1, CSNK2A2, CTNNB1, CYB5R1, DAB2, DACT3, DDX58, DENND1…
Testis	GO:0010927	cellular component assembly involved in morphogenesis	GO_BiologicalProcess-GOA_06.05.2016_10h39	1.7e-05	0.04	40.8	133	[ABCC4, ABLIM1, ACTA1, ACTC1, ACTG1, ACTR2, AKAP4, ALMS1, ANK2, APEX1, ARL13B, ARL4D, ARL6, ATG5, B9D2, BBS10, BBS2, BBS7, BBS9, C2CD3, CAPN3, CASC5, CBY1, CC2D2A, CCDC151, CCDC39, CCP110, CDC14A, CELSR3, CEP135, CEP162, CEP290, CEP41, CEP83, CFAP46, CFAP53, CLASP2, CLUAP1, CRNN, CSNK1D, DAG1, DICER1, DISC1, DNAAF1, DNAH1, DNAI1, DYX1C1, DZIP1, DZIP1L, E2F4, EHD1, EP300, EPB41L3, ERCC2, EVI5L, FA…
Testis	GO:0032270	positive regulation of cellular protein metabolic process	GO_BiologicalProcess-GOA_06.05.2016_10h39	1.7e-05	0.041	34.69	513	[ABCF1, ACE, ACVR1, ACVR2A, ACVR2B, ADAM17, ADAM9, ADCY1, ADCY7, ADRA1B, AFAP1L2, AGER, AIMP2, AKAP8, AKAP8L, AKAP9, AKIRIN2, AKT2, ALK, ALS2, AMER1, ANAPC1, ANAPC11, ANAPC15, ANAPC4, ANAPC7, ANG, ANGPT1, ANKIB1, ANKLE2, ANP32B, ANXA2, APAF1, APOE, APOPT1, APP, ARFGEF1, ARHGEF7, ARIH1, ARNT, ARRB2, ARRDC3, ASPH, ATG10, ATG14, ATG7, ATM, ATP2B4, ATRAID, AXIN1, BAD, BAG4, BAK1, BAX, BBS7, BCAP31, B…
Testis	GO:2000112	regulation of cellular macromolecule biosynthetic process	GO_BiologicalProcess-GOA_06.05.2016_10h39	1.7e-05	0.041	32.44	1313	[AATF, ABCF1, ACD, ACO1, ACOT8, ACTL6B, ACVR1, ACVR2A, ACVR2B, ADAR, ADNP2, AEBP2, AFAP1L2, AFF1, AFF3, AGER, AGO2, AGO3, AGO4, AHCTF1, AHR, AIFM2, AKAP8, AKAP8L, AKIRIN2, AKNA, AKT2, ALK, ANG, ANHX, ANKRD17, ANKRD52, ANTXR1, ANXA4, AP5Z1, APBB1, APEX1, APP, AR, ARF4, ARFGEF1, ARHGAP22, ARHGAP35, ARHGEF11, ARHGEF7, ARID2, ARID3A, ARID3B, ARID3C, ARID4A, ARID4B, ARID5B, ARMCX3, ARNT, ARRB2, ASCC3,…
Testis	GO:0043603	cellular amide metabolic process	GO_BiologicalProcess-GOA_06.05.2016_10h39	1.8e-05	0.044	35.67	377	[AASDHPPT, ABCF1, ACACA, ACD, ACE, ACE2, ACER3, ACO1, ADAR, AGO2, AGO3, AGO4, AIFM2, AIMP1, AIMP2, AKT2, ALDH1L2, ALOXE3, ANG, APEX1, APOA1BP, APOE, APP, ARG1, ASRGL1, ATF4, ATN1, ATXN2, B4GALNT1, BCL3, BECN1, C12orf65, C20orf173, C9orf3, CAD, CALR, CAPRIN1, CAPRIN2, CARNMT1, CARS, CARS2, CDC123, CDK4, CERS3, CERS6, CHAC2, CHGA, CIRBP, CLIC4, CLIC5, CLN5, CLN6, CNOT1, CNOT10, CNOT3, CNOT6, CNOT6L…
Testis	GO:0043085	positive regulation of catalytic activity	GO_BiologicalProcess-GOA_06.05.2016_10h39	1.9e-05	0.046	34.41	555	[ABL2, ABR, ACAP1, ACAP2, ACD, ACE, ACR, ACVR2B, ADAM17, ADAM9, ADCY1, ADCY7, ADCYAP1R1, ADGRB3, ADGRD1, ADPRH, ADPRHL1, AFAP1L2, AGAP14P, AGAP3, AGFG2, AKAP9, AKIRIN2, AKT2, ALK, ALOX5AP, ALS2, AMBRA1, ANAPC1, ANAPC11, ANAPC15, ANAPC4, ANAPC7, ANG, ANGPT1, ANKRD27, ANP32B, APAF1, APH1B, APOA4, APOE, APOPT1, APP, ARAP2, ARF1, ARF4, ARFGAP3, ARFGEF1, ARFGEF2, ARFGEF3, ARHGAP10, ARHGAP11A, ARHGAP12…
Testis	GO:0016925	protein sumoylation	GO_BiologicalProcess-GOA_06.05.2016_10h39	1.9e-05	0.044	47.06	64	[ARNT, BLM, CAPN3, CDKN2A, CETN2, CTNNB1, HDAC9, HERC2, L3MBTL2, MDM2, MIA3, MUL1, NDC1, NOP58, NSMCE3, NUP107, NUP153, NUP160, NUP188, NUP205, NUP210, NUP50, NUP54, NUP62, NUP98, PARK7, PCGF2, PHC1, PHC2, PHC3, PIAS4, PML, POLR1A, POM121C, RAD21, RAD52, RANGAP1, RING1, RNF2, SCMH1, SEH1L, SENP1, SENP5, SMC1A, SMC3, SMC5, SMC6, SP100, SP3, STAG1, STAG2, SUMO2, SUMO3, TOLLIP, TOP1, TOP2A, TOP2B, T…
Testis	GO:0006952	defense response	GO_BiologicalProcess-GOA_06.05.2016_10h39	2e-05	0.048	25.2	415	[ABCF1, ABCF3, ABL2, ABR, ACE2, ACKR2, ACVR1, ADA, ADAM17, ADAMTS12, ADAR, ADGRE2, AFAP1L2, AGBL5, AGER, AHCY, AHSG, AIMP1, AKAP8, AKIRIN2, ALKBH5, ALOX5AP, ALPK1, ALS2, ANG, ANKRD17, ANO6, AOC3, AOX1, AP1G1, AP1M1, AP1S1, AP1S2, AP2A1, AP2M1, AP2S1, APOA4, APOE, APP, ARF1, ARHGEF7, ARRB2, ASB2, ASH1L, ATG12, ATG5, ATG7, ATRN, B2M, B4GALT1, BATF, BCL3, BCL6, BDKRB2, BECN1, BIRC2, BIRC3, BMPR1B, B…
Testis	GO:0044424	intracellular part	GO_CellularComponent-GOA_06.05.2016_10h39	9e-118	4.4e-115	33.54	4626	[AAK1, AAMP, AASDHPPT, AASS, AATF, ABAT, ABCA1, ABCA13, ABCA3, ABCA4, ABCA5, ABCA6, ABCA8, ABCB7, ABCC12, ABCC4, ABCC8, ABCD3, ABCF1, ABCF2, ABHD11, ABHD14A, ABHD4, ABI2, ABL2, ABLIM1, ABLIM2, ABR, ACAA1, ACACA, ACAD11, ACADVL, ACAP1, ACAP2, ACAT2, ACBD5, ACBD6, ACD, ACE, ACE2, ACER3, ACKR2, ACLY, ACO1, ACOT7, ACOT8, ACP1, ACP6, ACR, ACRBP, ACRV1, ACSBG2, ACSF3, ACSL4, ACSM3, ACSM5, ACTA1, ACTB, …
Testis	GO:0005622	intracellular	GO_CellularComponent-GOA_06.05.2016_10h39	2.2e-112	1e-109	33.21	4696	[AAK1, AAMP, AASDHPPT, AASS, AATF, ABAT, ABCA1, ABCA13, ABCA3, ABCA4, ABCA5, ABCA6, ABCA8, ABCB7, ABCC12, ABCC4, ABCC8, ABCD3, ABCF1, ABCF2, ABHD11, ABHD14A, ABHD4, ABI2, ABL2, ABLIM1, ABLIM2, ABR, ACAA1, ACACA, ACAD11, ACADVL, ACAP1, ACAP2, ACAT2, ACBD5, ACBD6, ACD, ACE, ACE2, ACER3, ACKR2, ACLY, ACO1, ACOT7, ACOT8, ACP1, ACP6, ACR, ACRBP, ACRV1, ACSBG2, ACSF3, ACSL4, ACSM3, ACSM5, ACTA1, ACTB, …
Testis	GO:0043229	intracellular organelle	GO_CellularComponent-GOA_06.05.2016_10h39	6.2e-99	3e-96	34.29	4134	[AAK1, AAMP, AASS, AATF, ABAT, ABCA1, ABCA13, ABCA3, ABCA4, ABCA5, ABCA6, ABCA8, ABCB7, ABCC12, ABCC4, ABCC8, ABCD3, ABCF1, ABCF2, ABHD11, ABHD4, ABI2, ABL2, ABLIM1, ABLIM2, ACAA1, ACACA, ACAD11, ACADVL, ACAP1, ACAP2, ACAT2, ACBD5, ACD, ACE, ACER3, ACKR2, ACLY, ACO1, ACOT7, ACOT8, ACP6, ACR, ACRBP, ACRV1, ACSBG2, ACSF3, ACSL4, ACSM3, ACSM5, ACTA1, ACTB, ACTC1, ACTG1, ACTG2, ACTL6B, ACTL7A, ACTL7B…
Testis	GO:0044446	intracellular organelle part	GO_CellularComponent-GOA_06.05.2016_10h39	1.1e-92	5.5e-90	36.92	3034	[AASS, AATF, ABAT, ABCA1, ABCA3, ABCA5, ABCA8, ABCB7, ABCC4, ABCC8, ABCD3, ABCF1, ABCF2, ABHD4, ABLIM1, ACAA1, ACACA, ACAD11, ACADVL, ACAP1, ACAP2, ACAT2, ACBD5, ACD, ACER3, ACKR2, ACLY, ACOT7, ACOT8, ACR, ACSF3, ACSL4, ACSM3, ACSM5, ACTA1, ACTB, ACTC1, ACTG1, ACTG2, ACTL6B, ACTR2, ACTR3, ADA, ADAM10, ADAMTSL4, ADAR, ADD3, ADPRHL2, ADRA1B, AEBP2, AFF1, AFF2, AFF3, AFG3L2, AGBL5, AGO2, AGPAT1, AGP…
Testis	GO:0005737	cytoplasm	GO_CellularComponent-GOA_06.05.2016_10h39	2.3e-88	1.1e-85	34.82	3759	[AAK1, AAMP, AASDHPPT, AASS, AATF, ABAT, ABCA1, ABCA3, ABCA5, ABCA8, ABCB7, ABCC12, ABCC4, ABCC8, ABCD3, ABCF1, ABCF2, ABHD11, ABHD14A, ABHD4, ABI2, ABL2, ABLIM1, ABLIM2, ABR, ACAA1, ACACA, ACAD11, ACADVL, ACAP1, ACAP2, ACAT2, ACBD5, ACBD6, ACD, ACE, ACE2, ACER3, ACKR2, ACLY, ACO1, ACOT7, ACOT8, ACP1, ACP6, ACR, ACRBP, ACRV1, ACSBG2, ACSF3, ACSL4, ACSM3, ACSM5, ACTA1, ACTB, ACTC1, ACTG1, ACTG2, A…
Testis	GO:0043231	intracellular membrane-bounded organelle	GO_CellularComponent-GOA_06.05.2016_10h39	7.8e-86	3.7e-83	34.59	3816	[AAK1, AASS, AATF, ABAT, ABCA1, ABCA13, ABCA3, ABCA4, ABCA5, ABCA6, ABCA8, ABCB7, ABCC12, ABCC4, ABCC8, ABCD3, ABCF1, ABCF2, ABHD11, ABHD4, ACAA1, ACACA, ACAD11, ACADVL, ACAP1, ACAP2, ACAT2, ACBD5, ACD, ACE, ACER3, ACKR2, ACLY, ACO1, ACOT7, ACOT8, ACP6, ACR, ACRBP, ACRV1, ACSBG2, ACSF3, ACSL4, ACSM3, ACSM5, ACTB, ACTG1, ACTL6B, ACTL7A, ACYP2, ADA, ADAM10, ADAMTS9, ADAMTSL4, ADAR, ADCK3, ADCY1, AD…
Testis	GO:0044428	nuclear part	GO_CellularComponent-GOA_06.05.2016_10h39	2.8e-72	1.3e-69	40.93	1652	[AATF, ABCF1, ACACA, ACADVL, ACAT2, ACBD5, ACD, ACLY, ACOT7, ACTB, ACTL6B, ADAR, ADD3, ADPRHL2, ADRA1B, AEBP2, AFF1, AFF2, AFF3, AGO2, AGPAT3, AGPS, AHCTF1, AHR, AIP, AK3, AK9, AKAP8, AKAP8L, AKIP1, AKT1S1, AKT2, ALDH3A1, ALDH6A1, ALKBH1, ALKBH3, ALKBH5, ALKBH8, ALOX5AP, AMOT, ANAPC1, ANAPC11, ANAPC15, ANAPC4, ANAPC7, ANG, ANGEL2, ANKRD11, ANKRD12, ANKRD28, ANKS1B, ANLN, ANP32B, ANTXR1, ANXA11, A…
Testis	GO:0031981	nuclear lumen	GO_CellularComponent-GOA_06.05.2016_10h39	3.7e-71	1.7e-68	41.61	1521	[AATF, ABCF1, ACACA, ACADVL, ACAT2, ACBD5, ACD, ACLY, ACOT7, ACTB, ACTL6B, ADAR, ADD3, ADPRHL2, AEBP2, AFF1, AFF2, AFF3, AGO2, AGPS, AHCTF1, AHR, AIP, AK3, AK9, AKAP8, AKAP8L, AKIP1, AKT1S1, AKT2, ALDH3A1, ALDH6A1, ALKBH1, ALKBH3, ALKBH5, ALKBH8, ANAPC1, ANAPC11, ANAPC15, ANAPC4, ANAPC7, ANG, ANGEL2, ANKRD11, ANKRD12, ANKRD28, ANKS1B, ANLN, ANP32B, ANTXR1, ANXA11, ANXA13, AP5Z1, APBB1, APC, APEX1…
Testis	GO:0005654	nucleoplasm	GO_CellularComponent-GOA_06.05.2016_10h39	2.4e-67	1.1e-64	42.68	1309	[ABCF1, ACBD5, ACD, ACLY, ACOT7, ACTB, ADAR, ADD3, ADPRHL2, AEBP2, AFF1, AFF2, AFF3, AGO2, AHCTF1, AHR, AIP, AK3, AK9, AKAP8, AKAP8L, AKIP1, AKT1S1, AKT2, ALDH3A1, ALDH6A1, ALKBH3, ALKBH5, ALKBH8, ANAPC1, ANAPC11, ANAPC15, ANAPC4, ANAPC7, ANGEL2, ANKRD11, ANKRD12, ANKRD28, ANKS1B, ANLN, ANTXR1, ANXA11, ANXA13, AP5Z1, APBB1, APC, APEX1, API5, APLF, APOA1BP, APPL2, APTX, AQR, AR, ARFGEF1, ARHGAP28,…
Testis	GO:0070013	intracellular organelle lumen	GO_CellularComponent-GOA_06.05.2016_10h39	5.2e-67	2.5e-64	39.85	1754	[AASS, AATF, ABAT, ABCD3, ABCF1, ACAA1, ACACA, ACADVL, ACAT2, ACBD5, ACD, ACLY, ACOT7, ACOT8, ACSF3, ACSM3, ACSM5, ACTB, ACTL6B, ADAMTSL4, ADAR, ADD3, ADPRHL2, AEBP2, AFF1, AFF2, AFF3, AGO2, AGPS, AHCTF1, AHR, AIP, AK3, AK4, AK9, AKAP8, AKAP8L, AKIP1, AKT1S1, AKT2, ALDH1L2, ALDH3A1, ALDH6A1, ALDH7A1, ALKBH1, ALKBH3, ALKBH5, ALKBH7, ALKBH8, ANAPC1, ANAPC11, ANAPC15, ANAPC4, ANAPC7, ANG, ANGEL2, AN…
Testis	GO:0043233	organelle lumen	GO_CellularComponent-GOA_06.05.2016_10h39	4.7e-66	2.2e-63	39.65	1777	[AASS, AATF, ABAT, ABCD3, ABCF1, ACAA1, ACACA, ACADVL, ACAT2, ACBD5, ACD, ACLY, ACOT7, ACOT8, ACSF3, ACSM3, ACSM5, ACTB, ACTL6B, ADA, ADAMTSL4, ADAR, ADD3, ADPRHL2, AEBP2, AFF1, AFF2, AFF3, AGO2, AGPS, AHCTF1, AHR, AHSG, AIP, AK3, AK4, AK9, AKAP8, AKAP8L, AKIP1, AKT1S1, AKT2, ALB, ALDH1L2, ALDH3A1, ALDH6A1, ALDH7A1, ALKBH1, ALKBH3, ALKBH5, ALKBH7, ALKBH8, ANAPC1, ANAPC11, ANAPC15, ANAPC4, ANAPC7,…
Testis	GO:0005634	nucleus	GO_CellularComponent-GOA_06.05.2016_10h39	2.8e-57	1.3e-54	36.09	2563	[AATF, ABCF1, ABCF2, ACACA, ACAD11, ACADVL, ACAT2, ACBD5, ACD, ACLY, ACOT7, ACR, ACRBP, ACTB, ACTG1, ACTL6B, ACTL7A, ADAM10, ADAR, ADCY1, ADD3, ADI1, ADIG, ADNP2, ADPRHL2, ADRA1B, AEBP2, AFF1, AFF2, AFF3, AGBL5, AGL, AGO2, AGPAT3, AGPS, AHCTF1, AHCY, AHNAK, AHR, AIMP1, AIMP2, AIP, AK3, AK9, AKAP3, AKAP4, AKAP7, AKAP8, AKAP8L, AKIP1, AKIRIN2, AKNA, AKT1S1, AKT2, ALB, ALDH3A1, ALDH6A1, ALDH7A1, ALK…
Testis	GO:0044444	cytoplasmic part	GO_CellularComponent-GOA_06.05.2016_10h39	6.4e-51	3e-48	34.92	2863	[AAK1, AASDHPPT, AASS, AATF, ABAT, ABCA1, ABCA3, ABCA5, ABCA8, ABCB7, ABCC12, ABCC4, ABCC8, ABCD3, ABCF1, ABCF2, ABHD11, ABHD4, ABI2, ABL2, ABR, ACAA1, ACACA, ACAD11, ACADVL, ACAP1, ACAP2, ACBD5, ACD, ACE, ACER3, ACKR2, ACLY, ACO1, ACOT7, ACOT8, ACP6, ACR, ACRBP, ACRV1, ACSBG2, ACSF3, ACSL4, ACSM3, ACSM5, ACTA1, ACTB, ACTC1, ACTG1, ACTG2, ACTL7A, ACTR2, ACTR3, ACYP2, ADA, ADAM10, ADAMTS1, ADAMTS9…
Testis	GO:0043232	intracellular non-membrane-bounded organelle	GO_CellularComponent-GOA_06.05.2016_10h39	9.5e-47	4.5e-44	38.56	1557	[AAMP, AATF, ABCF1, ABCF2, ABHD4, ABI2, ABL2, ABLIM1, ABLIM2, ACACA, ACADVL, ACAT2, ACD, ACKR2, ACSL4, ACTA1, ACTB, ACTC1, ACTG1, ACTG2, ACTL6B, ACTL7A, ACTL7B, ACTL9, ACTR2, ACTR3, ACTRT2, ADAM10, ADAM17, ADAR, ADD3, AFAP1, AGBL5, AGO2, AGO3, AGO4, AGPS, AHCTF1, AHNAK, AIFM2, AK3, AKAP11, AKAP12, AKAP4, AKAP8, AKAP8L, AKAP9, ALKBH1, ALKBH8, ALMS1, ALS2, AMOT, ANAPC11, ANG, ANK2, ANKRD17, ANKS1B,…
Testis	GO:0005829	cytosol	GO_CellularComponent-GOA_06.05.2016_10h39	3.6e-38	1.7e-35	38.28	1374	[AASDHPPT, ABCD3, ABCF1, ABI2, ABL2, ABR, ACACA, ACKR2, ACLY, ACO1, ACOT7, ACSBG2, ACTA1, ACTB, ACTC1, ACTG1, ACTG2, ACTR2, ACTR3, ADA, ADD3, ADGRL1, ADH1B, ADH5, ADI1, ADPRM, ADRBK1, AGBL3, AGBL5, AGER, AGL, AGO2, AGO3, AGO4, AHCTF1, AHCY, AHCYL1, AHNAK, AHR, AIFM2, AIMP1, AIMP2, AIP, AK1, AK2, AK9, AKAP10, AKAP7, AKAP9, AKT1S1, AKT2, ALDH1A2, ALDH1A3, ALDH3A1, ALDH7A1, ALKBH8, ALMS1, ALOX5AP, A…
Testis	GO:0031224	intrinsic component of membrane	GO_CellularComponent-GOA_06.05.2016_10h39	3.1e-29	1.4e-26	24.04	1470	[ABCA1, ABCA13, ABCA3, ABCA4, ABCA5, ABCA6, ABCA8, ABCB5, ABCB7, ABCC1, ABCC12, ABCC4, ABCC5, ABCC8, ABCD3, ABCF2, ABHD12, ABHD14A, ABHD16A, ABHD2, ACBD5, ACE, ACE2, ACER3, ACKR2, ACOT7, ACPT, ACSBG2, ACSL4, ACTG1, ACTG2, ACVR1, ACVR2A, ACVR2B, ADAM10, ADAM17, ADAM2, ADAM23, ADAM29, ADAM7, ADAM9, ADAMTS1, ADCK3, ADCK5, ADCY1, ADCY7, ADCYAP1R1, ADGRB3, ADGRD1, ADGRE2, ADGRF5, ADGRL1, ADGRL2, ADGRL…
Testis	GO:1902494	catalytic complex	GO_CellularComponent-GOA_06.05.2016_10h39	2.1e-28	1e-25	44.58	489	[ABAT, ABCF2, ACTB, ACVR1, AEBP2, AGL, AGO2, AGO3, AGO4, AKAP4, ANAPC1, ANAPC11, ANAPC15, ANAPC4, ANAPC7, ANKIB1, APPL2, ARIH1, ASB2, ATG14, ATP1A1, ATP1A2, ATP1A4, ATP2A2, ATXN7, AUP1, BACH1, BCCIP, BCKDHA, BCKDK, BCS1L, BECN1, BRAP, BRD8, BRIP1, BRMS1, C6orf89, CAND1, CASP10, CASP8, CBLL1, CCIN, CCNC, CCND2, CCNH, CCNK, CCNL1, CCNT1, CCNT2, CCNY, CD3EAP, CDC26, CDC27, CDK12, CDK13, CDK14, CDK4,…
Testis	GO:0016021	integral component of membrane	GO_CellularComponent-GOA_06.05.2016_10h39	3.3e-27	1.5e-24	24.18	1452	[ABCA1, ABCA13, ABCA3, ABCA4, ABCA5, ABCA6, ABCA8, ABCB5, ABCB7, ABCC1, ABCC12, ABCC4, ABCC5, ABCC8, ABCD3, ABCF2, ABHD12, ABHD14A, ABHD16A, ABHD2, ACBD5, ACE, ACE2, ACER3, ACKR2, ACOT7, ACPT, ACSBG2, ACSL4, ACTG1, ACTG2, ACVR1, ACVR2A, ACVR2B, ADAM10, ADAM17, ADAM2, ADAM23, ADAM29, ADAM7, ADAM9, ADAMTS1, ADCK3, ADCK5, ADCY1, ADCY7, ADCYAP1R1, ADGRB3, ADGRD1, ADGRE2, ADGRF5, ADGRL1, ADGRL2, ADGRL…
Testis	GO:0015630	microtubule cytoskeleton	GO_CellularComponent-GOA_06.05.2016_10h39	8.9e-27	4.2e-24	43.91	494	[AAMP, AATF, AGBL5, AKAP11, AKAP9, ALKBH8, ALMS1, ALS2, ANXA11, APC, APEX1, APP, APPBP2, ARFGEF2, ARHGEF10, ARL2, ARL4D, ARL6, ARL8B, ASPM, ATAT1, ATF4, ATF5, ATM, ATXN7, AXIN1, B9D2, BBS2, BBS7, BBS9, BCAS3, BCL2L1, BIRC2, BIRC3, BIRC6, BIRC8, BLOC1S2, BNIP2, BRSK1, BYSL, C10orf90, C2CD3, C2CD5, C9orf24, C9orf9, CAMSAP1, CAMSAP3, CAPG, CAPRIN2, CASP8, CBY1, CCDC116, CCDC124, CCDC14, CCDC146, CCD…
Testis	GO:1990234	transferase complex	GO_CellularComponent-GOA_06.05.2016_10h39	1e-22	5e-20	46.08	341	[ABAT, ACTB, ACVR1, AEBP2, AKAP4, ANAPC1, ANAPC11, ANAPC15, ANAPC4, ANAPC7, ANKIB1, ARIH1, ASB2, ATG14, ATXN7, AUP1, BACH1, BCCIP, BECN1, BRAP, BRD8, BRIP1, C6orf89, CAND1, CBLL1, CCIN, CCNC, CCND2, CCNH, CCNK, CCNL1, CCNT1, CCNT2, CCNY, CD3EAP, CDC26, CDC27, CDK12, CDK13, CDK14, CDK4, CDK6, CDK7, CDK9, CDKN1A, CHD6, CHD8, CHM, CHML, CHRAC1, CHUK, COMMD1, CRBN, CREBBP, CTDP1, CTR9, CUL4B, CUL5, D…
Testis	GO:0005886	plasma membrane	GO_CellularComponent-GOA_06.05.2016_10h39	7e-21	3.2e-18	24.36	1263	[AAK1, AAMP, ABCA1, ABCA3, ABCA4, ABCA8, ABCB5, ABCC1, ABCC4, ABCC5, ABCC8, ABCF2, ABHD12, ABHD2, ABL2, ABR, ACE, ACE2, ACKR2, ACLY, ACP1, ACTB, ACTG1, ACVR1, ACVR2A, ACVR2B, ADA, ADAM10, ADAM17, ADAM2, ADAM23, ADAM29, ADAM7, ADAM9, ADCY1, ADCY7, ADCYAP1R1, ADD3, ADGRB3, ADGRD1, ADGRE2, ADGRF5, ADGRL1, ADGRL4, ADI1, ADIPOR1, ADRA1B, ADRBK1, AFAP1L2, AGER, AGPAT3, AHCYL1, AHNAK, AIP, AK1, AKAP10, …
Testis	GO:0005815	microtubule organizing center	GO_CellularComponent-GOA_06.05.2016_10h39	2.7e-20	1.2e-17	46.15	300	[AATF, AKAP11, AKAP9, ALMS1, ALS2, APC, APEX1, ARFGEF2, ARHGEF10, ARL2, ATF4, ATF5, B9D2, BBS2, BBS7, BBS9, BCL2L1, BIRC6, BLOC1S2, BNIP2, BRSK1, C10orf90, C2CD3, C2CD5, CAMSAP3, CAPG, CAPRIN2, CASP8, CBY1, CCDC116, CCDC124, CCDC14, CCDC146, CCDC15, CCDC151, CCDC61, CCDC81, CCDC85B, CCDC92, CCHCR1, CCP110, CCT5, CDC14A, CDC25B, CDC27, CDK5RAP3, CDK6, CDKL2, CENPF, CENPJ, CEP112, CEP128, CEP131, C…
Testis	GO:0044451	nucleoplasm part	GO_CellularComponent-GOA_06.05.2016_10h39	9.9e-20	4.6e-17	44.52	341	[ACTB, AEBP2, AFF1, AFF2, AK3, AKAP8L, ALKBH5, ANGEL2, ANKS1B, ANTXR1, APBB1, APEX1, APPL2, ARL6IP4, ATPAF2, ATR, ATRX, ATXN1, ATXN2L, ATXN7, BCLAF1, BLM, BRD8, BRMS1, CBLL1, CBY1, CCNC, CCNH, CCNL1, CCNT1, CCNT2, CD2BP2, CDK12, CDK13, CDK7, CDK9, CDKN2A, CHD4, CHD5, CHD6, CHD8, CHFR, CIR1, CLK3, CNGB1, COIL, CPSF1, CPSF2, CPSF6, CREBBP, CREBRF, CSNK1A1, CSNK2A2, CSTF2, CSTF2T, CTDP1, CTR9, CWC22…
Testis	GO:0071944	cell periphery	GO_CellularComponent-GOA_06.05.2016_10h39	2.8e-19	1.3e-16	24.64	1303	[AAK1, AAMP, ABCA1, ABCA3, ABCA4, ABCA8, ABCB5, ABCC1, ABCC4, ABCC5, ABCC8, ABCF2, ABHD12, ABHD2, ABL2, ABR, ACE, ACE2, ACKR2, ACLY, ACP1, ACTB, ACTG1, ACTG2, ACTR2, ACVR1, ACVR2A, ACVR2B, ADA, ADAM10, ADAM17, ADAM2, ADAM23, ADAM29, ADAM7, ADAM9, ADCY1, ADCY7, ADCYAP1R1, ADD3, ADGRB3, ADGRD1, ADGRE2, ADGRF5, ADGRL1, ADGRL4, ADI1, ADIPOR1, ADRA1B, ADRBK1, AFAP1L2, AGER, AGPAT3, AHCYL1, AHNAK, AIP,…
Testis	GO:0005813	centrosome	GO_CellularComponent-GOA_06.05.2016_10h39	3.3e-19	1.5e-16	48.02	242	[AATF, AKAP9, ALMS1, ALS2, APC, APEX1, ARHGEF10, ARL2, ATF5, B9D2, BBS7, BBS9, BCL2L1, BLOC1S2, BNIP2, BRSK1, C10orf90, C2CD3, CAMSAP3, CAPG, CAPRIN2, CCDC116, CCDC14, CCDC146, CCDC15, CCDC151, CCDC61, CCDC81, CCDC85B, CCDC92, CCHCR1, CCP110, CCT5, CDC14A, CDC25B, CDC27, CDK5RAP3, CDK6, CDKL2, CENPF, CENPJ, CEP112, CEP128, CEP131, CEP135, CEP162, CEP170, CEP192, CEP290, CEP350, CEP41, CEP55, CEP5…
Testis	GO:0005694	chromosome	GO_CellularComponent-GOA_06.05.2016_10h39	3e-18	1.4e-15	42.47	392	[ABCF2, ACD, ACTB, ADD3, AHCTF1, AKAP8, AKAP8L, ALKBH1, ANKRD17, ANTXR1, APC, APEX1, APLF, APTX, AR, ASH1L, ATF2, ATM, ATR, ATRX, B3GALNT1, BAHCC1, BAZ1B, BCAS3, BCL6, BIRC2, BLM, BOD1L1, BRD4, BRD8, BRMS1, BUD31, CASC5, CCND2, CD3EAP, CDCA2, CDCA5, CDK4, CDKN2A, CECR2, CENPC, CENPE, CENPF, CENPI, CENPK, CENPL, CENPM, CENPP, CENPV, CHD4, CHD5, CHD6, CHEK1, CHMP1A, CHRAC1, CHTF18, CLASP2, CLOCK, C…
Testis	GO:0005615	extracellular space	GO_CellularComponent-GOA_06.05.2016_10h39	4.6e-18	2.1e-15	19.75	289	[ABCA1, ABCA3, ACE, ACE2, ACTA1, ACTB, ACTC1, ACTG1, ACTG2, ADA, ADAM9, ADAMTS9, AGA, AGER, AHSG, AIFM2, AIMP1, ALB, ALDH3A1, ALPL, AMBP, AMN, ANG, ANGPT1, ANGPT2, ANXA13, ANXA2, APOA1BP, APOA4, APOB, APOE, APP, ARG1, ARSA, ATRN, B2M, B4GALT1, BCHE, BMPER, BMPR2, C3orf33, C3orf58, C4A, C5, C9orf72, CA2, CALR, CCL16, CCL21, CCL22, CCM2, CD109, CDK13, CFD, CFHR3, CFL1, CHEK1, CHGA, CHID1, CHIT1, CH…
Testis	GO:0005856	cytoskeleton	GO_CellularComponent-GOA_06.05.2016_10h39	1.4e-17	6.7e-15	37.51	778	[AAMP, AATF, ABI2, ABL2, ABLIM1, ABLIM2, ACACA, ACKR2, ACTA1, ACTB, ACTC1, ACTG1, ACTG2, ACTL7A, ACTL7B, ACTL9, ACTR2, ACTR3, ACTRT2, ADAM17, ADD3, AFAP1, AGBL5, AHNAK, AKAP11, AKAP12, AKAP4, AKAP9, ALKBH8, ALMS1, ALS2, AMOT, ANK2, ANLN, ANXA11, APC, APEX1, APOB, APP, APPBP2, ARFGEF2, ARHGAP24, ARHGAP26, ARHGAP32, ARHGAP35, ARHGAP39, ARHGEF10, ARL2, ARL4D, ARL6, ARL8B, ARPC1A, ARPC1B, ARPC2, ARPC…
Testis	GO:0005730	nucleolus	GO_CellularComponent-GOA_06.05.2016_10h39	2.8e-16	1.3e-13	41.77	378	[AATF, ACACA, ACADVL, ACAT2, ACTL6B, ADAR, AGPS, AK3, AKAP8, ANAPC11, ANG, ANP32B, APEX1, APTX, ARFGEF1, ARID3A, ARL4D, ARL6IP4, ASNA1, ATF7IP2, ATXN7, BCAS3, BCLAF1, BLM, BOP1, BRIX1, BRWD1, BYSL, C6orf89, C9orf3, CA9, CAMK4, CAPG, CARF, CASK, CCND2, CCNT1, CCT5, CD2AP, CD3EAP, CDK12, CDK4, CDK5RAP3, CDKN2A, CDV3, CENPP, CEP85, CHD2, CHD7, CIRBP, CLEC3B, CLN5, CNGB1, COIL, CPS1, CRBN, CRYL1, CTC…
Testis	GO:0012505	endomembrane system	GO_CellularComponent-GOA_06.05.2016_10h39	4.9e-16	2.2e-13	34.58	1364	[AAK1, AATF, ABCA1, ABCA3, ABCA5, ABCC4, ABCC8, ABCF1, ABHD4, ACAP1, ACAP2, ACE, ACER3, ACKR2, ACO1, ACR, ACRBP, ACRV1, ACSL4, ACTL7A, ADAM10, ADAMTS9, ADAMTSL4, ADCYAP1R1, ADPRH, ADPRHL1, ADRA1B, AGA, AGL, AGPAT1, AGPAT2, AGPAT3, AHCTF1, AHCYL1, AHSG, AIMP1, AK9, AKAP3, AKAP8, AKAP9, AKT2, ALB, ALDH3A1, ALG10, ALG11, ALG13, ALG6, ALOX5AP, ALS2, AMN, AMOTL2, ANGEL1, ANGPTL6, ANKFY1, ANKLE2, ANKRD…
Testis	GO:0044427	chromosomal part	GO_CellularComponent-GOA_06.05.2016_10h39	6.8e-16	3.1e-13	42.3	346	[ABCF2, ACD, ACTB, AHCTF1, AKAP8L, ALKBH1, ANKRD17, ANTXR1, APC, APEX1, APLF, APTX, AR, ATF2, ATM, ATR, ATRX, B3GALNT1, BAHCC1, BAZ1B, BCAS3, BCL6, BLM, BRD8, BRMS1, BUD31, CASC5, CCND2, CDCA5, CDK4, CDKN2A, CECR2, CENPC, CENPE, CENPF, CENPI, CENPK, CENPL, CENPM, CENPP, CENPV, CHD4, CHD5, CHD6, CHEK1, CHRAC1, CHTF18, CLASP2, CLTC, CNGB1, CREB1, CREBBP, CSNK1A1, CSNK2A2, CTCF, CTNNB1, CTR9, DAXX, …
Testis	GO:0031090	organelle membrane	GO_CellularComponent-GOA_06.05.2016_10h39	7.6e-14	3.5e-11	34.83	1122	[ABCA1, ABCA3, ABCA4, ABCA5, ABCA8, ABCB7, ABCC4, ABCC8, ABCD3, ABHD4, ACAD11, ACADVL, ACAP1, ACAP2, ACBD5, ACER3, ACSL4, ADRA1B, AFG3L2, AGPAT1, AGPAT2, AGPAT3, AGPS, AHCTF1, AHCYL1, AHNAK, AIFM2, AK2, AK9, ALG10, ALG11, ALG13, ALG6, ALOX5AP, AMBRA1, AMN, ANKFY1, ANKLE2, ANKRD13C, ANKRD27, ANKRD28, ANO5, ANTXR1, ANTXR2, ANXA2, ANXA4, ANXA7, AP1G1, AP1M1, AP1S1, AP1S2, AP2A1, AP2M1, AP2S1, AP3M1,…
Testis	GO:0031226	intrinsic component of plasma membrane	GO_CellularComponent-GOA_06.05.2016_10h39	7.7e-14	3.5e-11	21.66	370	[ABCA1, ABCA4, ABCB5, ABCC1, ABCC5, ABCC8, ABHD12, ACKR2, ACVR1, ACVR2A, ACVR2B, ADAM17, ADAM2, ADAM23, ADAM29, ADAM9, ADCY1, ADCYAP1R1, ADIPOR1, ADRA1B, AGER, AKAP9, ALCAM, ALK, APP, AQP3, AQP9, ASIC4, ATP13A3, ATP1A1, ATP1A2, ATP1A4, ATP2A2, ATP2B4, ATP2C1, ATP6V1A, ATP7A, ATRN, BCAP31, BCAT2, BDKRB2, BEST1, BIRC2, BMPR1B, BMPR2, BUD31, C3AR1, C5, CALCRL, CAPRIN1, CAV1, CAV2, CCR1, CCR4, CD151,…
Testis	GO:0005887	integral component of plasma membrane	GO_CellularComponent-GOA_06.05.2016_10h39	1.2e-12	5.8e-10	21.88	359	[ABCA1, ABCA4, ABCB5, ABCC1, ABCC5, ABCC8, ABHD12, ACKR2, ACVR1, ACVR2A, ACVR2B, ADAM17, ADAM2, ADAM23, ADAM29, ADCY1, ADCYAP1R1, ADRA1B, AGER, AKAP9, ALCAM, ALK, APP, AQP3, AQP9, ASIC4, ATP13A3, ATP1A1, ATP1A2, ATP1A4, ATP2A2, ATP2B4, ATP2C1, ATP6V1A, ATP7A, ATRN, BCAP31, BCAT2, BDKRB2, BEST1, BIRC2, BMPR1B, BMPR2, BUD31, C3AR1, C5, CALCRL, CAPRIN1, CAV1, CAV2, CCR1, CCR4, CD151, CD164, CD19, CD…
Testis	GO:0016604	nuclear body	GO_CellularComponent-GOA_06.05.2016_10h39	2.2e-12	1e-09	46.19	176	[AFF2, AK3, AKAP8L, ALKBH5, ANGEL2, ANKS1B, ANTXR1, APBB1, APEX1, ARL6IP4, ATPAF2, ATR, ATRX, ATXN2L, BCLAF1, BLM, CBLL1, CBY1, CCNL1, CD2BP2, CDK12, CDK13, CDK9, CDKN2A, CHFR, CIR1, CLK3, CNGB1, COIL, CPSF6, CREBBP, CREBRF, CSNK1A1, CSTF2, CTR9, CWC22, DAXX, DDX20, DDX39B, DDX42, DMAP1, DYRK1A, EP400, EPAS1, FAM206A, FBL, FBLL1, FMR1, FYTTD1, GATAD2A, GEMIN2, GEMIN7, GEMIN8, HIF1A, HIPK1, HIPK2,…
Testis	GO:0005882	intermediate filament	GO_CellularComponent-GOA_06.05.2016_10h39	6.2e-12	2.8e-09	9.57	20	[BFSP1, CSNK1A1, DSP, DST, GJA1, IFFO1, KRT10, KRT14, KRT32, LMNB1, LMNB2, MNS1, MYO5A, NARF, NEFM, NME2, NRP1, SLC1A4, SYNM, TTBK2]
Testis	GO:0061695	transferase complex, transferring phosphorus-containing groups	GO_CellularComponent-GOA_06.05.2016_10h39	2.4e-11	1.1e-08	49.4	124	[ACVR1, AKAP4, ATG14, BCCIP, BECN1, CCNC, CCND2, CCNH, CCNK, CCNL1, CCNT1, CCNT2, CCNY, CD3EAP, CDK12, CDK13, CDK14, CDK4, CDK6, CDK7, CDK9, CDKN1A, CHD6, CHRAC1, CHUK, CTDP1, CTR9, DAB2, DNA2, EDF1, ERC1, ERCC1, ERCC2, ERCC5, FAM58A, GTF2A1, GTF2E2, GTF2F1, GTF2F2, GTF2H1, GTF2H3, IKBKG, INSR, INTS1, INTS12, INTS2, KDM5A, MAD2L2, MAP3K7, MED10, MED14, MED4, MYO6, NEK10, NRBF2, PAF1, PAPD4, PFKL,…
Testis	GO:0098687	chromosomal region	GO_CellularComponent-GOA_06.05.2016_10h39	1.6e-10	7.3e-08	45.78	152	[ACD, AHCTF1, ANTXR1, APC, APEX1, ATM, ATR, ATRX, BAZ1B, BLM, CASC5, CDCA5, CENPC, CENPE, CENPF, CENPI, CENPK, CENPL, CENPM, CENPP, CENPV, CHEK1, CLASP2, CNGB1, CSNK1A1, CTCF, DAXX, DCLRE1C, DCTN3, DCTN5, DCTN6, DDB1, DHX36, DNA2, DNMT1, DNMT3A, DYNC1I1, DYNLL1, ERCC1, FEN1, FMR1, H2AFX, HELLS, HIST1H2AA, HIST1H2BA, HIST1H4A, INSL6, KANSL1, KAT2B, KAT8, KDM4A, KDM4B, KIF18A, KIF2C, LIG4, LRIF1, M…
Testis	GO:0044430	cytoskeletal part	GO_CellularComponent-GOA_06.05.2016_10h39	1.7e-10	8e-08	36.61	555	[AATF, ABLIM1, ACKR2, ACTA1, ACTC1, ACTG1, ACTG2, ACTR2, ACTR3, AGBL5, AKAP11, AKAP9, ALMS1, ALS2, AMOT, ANLN, ANXA11, APC, APEX1, APP, APPBP2, ARFGEF2, ARHGEF10, ARL2, ARL4D, ARL6, ARL8B, ARPC1A, ARPC1B, ARPC2, ARPC3, ARPC4-TTLL3, ARPC5L, ASPM, ATAT1, ATF4, ATF5, ATM, AXIN1, B9D2, BBS2, BBS7, BBS9, BCAS3, BCL2L1, BFSP1, BIN2, BIRC2, BIRC3, BIRC6, BIRC8, BLOC1S2, BNIP2, BRSK1, BYSL, C10orf90, C2C…
Testis	GO:0031975	envelope	GO_CellularComponent-GOA_06.05.2016_10h39	2.5e-09	1.1e-06	37.16	434	[ABCA8, ABCB7, ABCD3, ABCF1, ABCF2, ACAD11, ACADVL, ACSL4, ADRA1B, AFG3L2, AGPAT3, AHCTF1, AIFM2, AK2, AK9, ALOX5AP, AMBRA1, ANXA11, ANXA4, ANXA7, APC, APP, ARG1, ARL2, ARMCX3, ATAD3A, ATF2, ATP11B, ATP5D, ATP5G1, ATP5H, ATP5J2, ATRAID, BAD, BAK1, BAX, BCHE, BCL2L1, BCS1L, BECN1, BNIP2, BNIP3, BNIP3L, BPHL, BRAP, BRI3BP, BRIP1, C14orf2, C2orf42, C6orf89, CARD19, CASP8, CCDC109B, CCND2, CDK4, CDS2…
Testis	GO:0000228	nuclear chromosome	GO_CellularComponent-GOA_06.05.2016_10h39	3.2e-09	1.4e-06	41.2	220	[ACD, ACTB, ADD3, ALKBH1, ANTXR1, APEX1, APTX, AR, ATM, ATR, ATRX, BAZ1B, BLM, BRD4, BRD8, BRMS1, BUD31, CDCA5, CECR2, CENPC, CHD4, CHEK1, CHMP1A, CHRAC1, CNGB1, CREB1, CREBBP, CSNK2A2, CTNNB1, DCLRE1C, DDB1, DNA2, DNMT3A, DPEP2, DPF2, DVL3, E2F4, EHMT2, ENC1, EP400, ERCC1, ERCC5, EZH2, FEN1, FER, H1FNT, H2AFX, H2AFZ, HIST1H1B, HIST1H1D, HIST1H2AA, HIST1H2BA, HIST1H2BD, HIST1H2BH, HIST1H2BK, HIST…
Testis	GO:0031225	anchored component of membrane	GO_CellularComponent-GOA_06.05.2016_10h39	9.9e-09	4.4e-06	10.49	17	[ALPL, CD109, CD177, CD55, CNTN3, CP, DPEP2, FOLR1, LSAMP, PRSS21, RECK, RTN4RL1, SEMA7A, SPACA4, SPAM1, SVIP, SYCE1]
Testis	GO:0030529	intracellular ribonucleoprotein complex	GO_CellularComponent-GOA_06.05.2016_10h39	1e-08	4.5e-06	38.72	302	[ABCF1, ACTB, ADAR, AGO2, AGO3, AGO4, APEX1, API5, AQR, ARFGEF1, ATXN2, ATXN2L, BOP1, BTBD2, BUD31, C12orf65, C7orf55-LUC7L2, CALR, CANX, CAPRIN1, CARHSP1, CD2BP2, CDC40, CIRBP, CLN5, CLOCK, CNGB1, CNOT1, CNOT3, CNOT7, COA1, CPEB3, CPSF6, CWC15, CWC22, CYFIP1, DAZL, DCAF13, DCP2, DDX39A, DDX39B, DDX4, DDX6, DGCR14, DHX15, DHX29, DHX32, DHX35, DHX8, DHX9, DICER1, DLGAP3, DNAJC21, DRG1, DYNC1I1, DY…
Testis	GO:0044454	nuclear chromosome part	GO_CellularComponent-GOA_06.05.2016_10h39	1e-08	4.8e-06	41.16	205	[ACD, ACTB, ALKBH1, ANTXR1, APEX1, APTX, AR, ATM, ATR, ATRX, BAZ1B, BLM, BRD8, BRMS1, BUD31, CDCA5, CECR2, CENPC, CHD4, CHRAC1, CNGB1, CREB1, CREBBP, CSNK2A2, CTNNB1, DCLRE1C, DDB1, DNA2, DNMT3A, DPEP2, DPF2, DVL3, E2F4, EHMT2, ENC1, EP400, ERCC1, ERCC5, EZH2, FEN1, FER, H1FNT, H2AFX, H2AFZ, HIST1H1B, HIST1H1D, HIST1H2AA, HIST1H2BA, HIST1H2BD, HIST1H2BH, HIST1H2BK, HIST1H2BN, HIST1H4A, HIST2H2AC,…
Testis	GO:0048471	perinuclear region of cytoplasm	GO_CellularComponent-GOA_06.05.2016_10h39	1.1e-08	5e-06	39.36	270	[ABCA1, ADAM10, AGGF1, AKAP4, ALDH1A2, AMBRA1, ANGEL1, ANKRD13C, ANXA2, ANXA4, APBB1, APEX1, APP, ARF1, ARF5, ARFGEF1, ARFGEF2, ARHGAP10, ATN1, ATP2A2, ATP7A, ATP9B, ATRAID, ATXN2, AXIN1, AZIN2, BAG5, BAX, BCAP31, BCL3, BNIP2, BSPRY, BYSL, C9orf24, CALCOCO2, CALR, CAMK2D, CAV1, CAV2, CCIN, CCNT2, CD2AP, CD34, CDC25C, CDK2AP1, CDK4, CDK7, CDKN1A, CDKN3, CENPF, CHGA, CIB1, CLIC4, CLINT1, CLN5, COBL…
Testis	GO:0031982	vesicle	GO_CellularComponent-GOA_06.05.2016_10h39	2.6e-08	1.1e-05	33	1260	[AAK1, AASDHPPT, ABAT, ABCA1, ABCA3, ABCC1, ABCC4, ABCC8, ABHD14A, ACACA, ACAT2, ACD, ACE, ACE2, ACLY, ACO1, ACOT7, ACP1, ACR, ACRBP, ACRV1, ACSL4, ACTA1, ACTB, ACTC1, ACTG1, ACTG2, ACTR2, ACTR3, ADA, ADAM10, ADAM9, ADAMTS1, ADCY1, ADGRF5, ADGRL4, ADH5, AGA, AHCTF1, AHCY, AHCYL1, AHNAK, AHSG, AIMP1, AK1, AK2, AK4, AKAP3, AKT2, ALB, ALCAM, ALDH16A1, ALDH1A3, ALDH1L2, ALDH6A1, ALDH7A1, ALK, ALPL, A…
Testis	GO:0097223	sperm part	GO_CellularComponent-GOA_06.05.2016_10h39	3.2e-08	1.4e-05	50.65	78	[ABHD2, ACR, ACRBP, ACRV1, AK1, AK2, AKAP3, AKAP4, ALS2CR12, ARSA, ATP2B4, ATP6V0A2, ATP6V1E2, ATP8B3, C9orf9, CABYR, CALR, CAPN11, CAPZA3, CAPZB, CASC5, CATSPERG, CAV1, CAV2, CEP131, CLK3, CYLC1, DNAH1, DNAH8, EQTN, FAM170B, FAM3A, FNDC3A, GLIPR1L1, GSTM3, HK1, HOOK1, IFT172, IFT27, IQCF1, IQUB, ITGA1, ITGB1, KIT, LOXL1, MARCKS, MNS1, NOL3, ODF1, ODF2, ODF3, PCSK4, PFKM, POMT1, PRKACA, RAB3A, RA…
Testis	GO:0044450	microtubule organizing center part	GO_CellularComponent-GOA_06.05.2016_10h39	3.8e-08	1.7e-05	50.32	78	[ALMS1, APEX1, BBS9, BLOC1S2, BNIP2, C2CD3, CAPG, CCDC14, CCDC146, CCDC151, CCDC92, CCHCR1, CCP110, CENPJ, CEP128, CEP131, CEP135, CEP162, CEP170, CEP192, CEP290, CEP41, CEP55, CEP63, CEP76, CEP83, CEP85, CETN1, CETN2, CNTLN, DZIP1, DZIP1L, EXOC7, FLOT1, FOPNL, HERC2, HOOK3, HSPA1B, HTT, IFT20, IFT52, KATNB1, KIAA0753, KIF24, LRRCC1, MKS1, MZT2A, NCAPG, NEK1, NIN, NUBP1, NUBP2, ODF1, ODF2, OFD1, …
Testis	GO:0044459	plasma membrane part	GO_CellularComponent-GOA_06.05.2016_10h39	4.7e-08	2e-05	24.94	672	[AAK1, ABCA1, ABCA4, ABCB5, ABCC1, ABCC4, ABCC5, ABCC8, ABCF2, ABHD12, ABL2, ACE, ACKR2, ACP1, ACVR1, ACVR2A, ACVR2B, ADA, ADAM10, ADAM17, ADAM2, ADAM23, ADAM29, ADAM9, ADCY1, ADCYAP1R1, ADGRE2, ADGRL1, ADIPOR1, ADRA1B, AGER, AHCYL1, AHNAK, AKAP7, AKAP9, AKT2, ALCAM, ALK, AMN, AMOT, AMOTL2, ANK2, ANKS1B, ANTXR1, ANTXR2, ANXA13, ANXA2, AP2A1, AP2M1, AP2S1, APBB1, APC, APP, AQP3, AQP9, ARF1, ARF4, …
Testis	GO:0031252	cell leading edge	GO_CellularComponent-GOA_06.05.2016_10h39	4.8e-08	2.1e-05	42.23	163	[AAK1, ABI2, ABLIM1, ACTA1, ACTC1, ACTG2, ACTR3, ADAM17, ADGRE2, AKT2, ALS2, AMOT, ANTXR1, ANXA2, APBB1, APC, APP, ARF1, ARF4, ARFIP2, ARHGAP31, ARHGAP44, ARHGEF26, ARHGEF7, ARPC2, ARPC3, ATF4, BAIAP2, BCAS3, BRK1, BSPRY, C2CD5, CAPZB, CCDC88A, CD2AP, CDC42BPA, CDH2, CDK6, CDKL5, CFL1, CIB1, CLASP2, COBL, CORO1B, CSPG4, CTNNB1, CTNND1, CYFIP1, DAG1, DBNL, DDX58, DNM2, DOCK8, DST, DYNLL1, DYSF, EP…
Testis	GO:0005768	endosome	GO_CellularComponent-GOA_06.05.2016_10h39	5e-08	2.2e-05	37.97	314	[ABCA5, ACAP1, ACAP2, ACE, ACKR2, ADCYAP1R1, AKT2, ALS2, AMN, AMOTL2, ANKFY1, ANKRD13A, ANKRD13B, ANKRD27, ANKRD50, ANTXR1, ANTXR2, ANXA2, AOC3, AP1AR, AP1G1, AP2A1, AP2M1, AP2S1, AP5M1, AP5S1, APOA4, APOB, APOE, APP, APPL2, ARF1, ARFGEF2, ARHGAP32, ARHGAP44, ARHGEF7, ARL8B, ARPC2, ARRDC3, ARSA, ASTN2, ATG9A, ATP11B, ATP11C, ATP1A1, ATP1A2, ATP1A4, ATP6V0A2, ATP6V0C, ATP6V0D2, ATP6V0E1, ATP7A, AT…
Testis	GO:0042995	cell projection	GO_CellularComponent-GOA_06.05.2016_10h39	5.8e-08	2.5e-05	34.71	671	[AAK1, ABAT, ABCA4, ABHD2, ABI2, ABLIM1, ACTA1, ACTC1, ACTG2, ACTL7A, ACTR2, ACTR3, ADA, ADAM17, ADCYAP1R1, ADD3, ADGRE2, ADGRL1, ADRBK1, AGER, AGO2, AHCY, AK1, AK2, AKAP3, AKAP4, AKT2, ALCAM, ALMS1, ALS2, ALS2CR12, AMBRA1, AMOT, ANG, ANGPT1, ANGPT2, ANK2, ANKRD27, ANKS1B, ANTXR1, ANXA2, AOC3, AP1S1, AP2A1, AP2M1, AP3M1, AP3M2, APBB1, APC, APEX1, APOA1BP, APOE, APP, AQP11, ARF1, ARF4, ARFGAP3, AR…
Testis	GO:0000785	chromatin	GO_CellularComponent-GOA_06.05.2016_10h39	1.1e-07	5.1e-05	40.88	186	[ABCF2, ACTB, AHCTF1, AKAP8L, ALKBH1, ANKRD17, APTX, AR, ATRX, B3GALNT1, BAHCC1, BAZ1B, BCAS3, BRD8, BRMS1, BUD31, CCND2, CDCA5, CDK4, CDKN2A, CECR2, CENPC, CENPF, CHD4, CHD5, CHD6, CHEK1, CREB1, CREBBP, CSNK2A2, CTNNB1, CTR9, DNMT1, DNMT3A, DPEP2, DPF2, DVL3, E2F4, EHMT2, ENC1, EP300, EP400, ESCO1, EXOSC4, EXOSC5, EZH2, FAM111A, FBXO18, FER, H1FNT, H1FX, H2AFX, H2AFZ, HELLS, HIC1, HIST1H1B, HIST…
Testis	GO:0016607	nuclear speck	GO_CellularComponent-GOA_06.05.2016_10h39	1.9e-07	8.6e-05	46.38	96	[AFF2, AKAP8L, ALKBH5, APBB1, APEX1, ARL6IP4, ATPAF2, ATXN2L, BCLAF1, CBLL1, CBY1, CCNL1, CD2BP2, CDK12, CDK13, CIR1, CLK3, CSNK1A1, CTR9, CWC22, DDX39B, DDX42, DMAP1, DYRK1A, EP400, EPAS1, FAM206A, FYTTD1, GATAD2A, HIF1A, HIPK1, KIAA1429, KMT2E, MAGOH, MEOX2, NEK6, NOC3L, NRIP1, NXF1, PATL1, PDZD2, PIP5K1A, PLCB1, PNISR, PPIG, PPIH, PQBP1, PRKACA, PRPF19, PRPF31, PRPF40A, PRPF40B, PRPF8, PSME4, …
Testis	GO:0005929	cilium	GO_CellularComponent-GOA_06.05.2016_10h39	2.2e-07	9.6e-05	40	202	[ABCA4, ABHD2, ACTL7A, ADRBK1, AK1, AK2, AKAP3, AKAP4, ALMS1, ALS2CR12, AMBRA1, APOA1BP, APP, ARFGEF2, ARL13B, ARL2, ARL4D, ARL6, ATG14, ATG16L1, ATG5, ATG7, ATP2B4, ATP8A2, B9D2, BBS10, BBS12, BBS2, BBS7, BBS9, C21orf2, C2CD3, C5orf30, CABYR, CASK, CATSPER1, CATSPERB, CATSPERG, CAV1, CBY1, CC2D2A, CCDC151, CCDC39, CCP110, CDHR1, CENPF, CEP131, CEP162, CEP290, CEP295NL, CEP41, CEP83, CETN1, CETN2…
Testis	GO:0097708	intracellular vesicle	GO_CellularComponent-GOA_06.05.2016_10h39	3.1e-07	0.00013	35.54	477	[AAK1, ABCA1, ABCA3, ABCC4, ABCC8, ACD, ACR, ACRBP, ACRV1, ADA, ADAM10, ADAMTS1, ADGRF5, ADGRL4, AHCY, AHSG, AIMP1, AKAP3, AKT2, ALB, AMBRA1, AMN, AMOT, AMOTL2, ANG, ANGPTL6, ANKRD27, ANXA11, ANXA13, ANXA2, ANXA7, AP1AR, AP1G1, AP1M1, AP1S1, AP1S2, AP2A1, AP2M1, AP2S1, AP3M1, AP3M2, APEX1, APH1B, APOB, APOE, APP, APPBP2, ARCN1, ARF1, ARFGEF2, ARFGEF3, ARRB2, ARSA, ATG12, ATG14, ATG5, ATG9A, ATG9B…
Testis	GO:0005635	nuclear envelope	GO_CellularComponent-GOA_06.05.2016_10h39	3.2e-07	0.00014	40.59	179	[ABCF1, ADRA1B, AGPAT3, AHCTF1, AK9, ALOX5AP, ANXA11, ANXA4, ANXA7, APC, APP, ATP11B, ATRAID, BAX, BCHE, BCL2L1, BNIP2, BNIP3, BNIP3L, BRAP, BRIP1, C2orf42, C6orf89, CCND2, CDK4, CENPF, CEP131, CEP170, CEPT1, CERS3, CERS6, CHMP2A, CHMP4B, CSE1L, CTDNEP1, DCTN5, DDX19B, DNAJC1, DNAJC2, DNASE1, DPY19L1, DPY19L2, DPY19L3, DPY19L4, DST, EDNRA, EDNRB, EGFR, EIF5AL1, EPC1, ERBB2IP, FAM169A, FAM188A, FA…
Testis	GO:0005874	microtubule	GO_CellularComponent-GOA_06.05.2016_10h39	3.9e-07	0.00016	40.81	171	[APC, APPBP2, ARFGEF2, ARL4D, ARL6, ASPM, ATAT1, AXIN1, BCAS3, BIRC2, BIRC3, BIRC8, BYSL, C9orf9, CAMSAP1, CAMSAP3, CCT5, CCT7, CDC27, CDK5RAP3, CENPE, CENPJ, CEP162, CEP170, CEP57, CLASP2, CSNK1D, CSPP1, DAXX, DCX, DISC1, DLG1, DNAH1, DNAH10, DNAH11, DNAH8, DNAI1, DNAL4, DNM1L, DNM2, DPYSL2, DST, DVL1, DYNC1H1, DYNC1I1, DYNC1I2, DYNC1LI2, DYNLL1, DYNLL2, DYNLRB1, DYNLT1, EML4, EML5, EML6, FKBP4,…
Testis	GO:0005924	cell-substrate adherens junction	GO_CellularComponent-GOA_06.05.2016_10h39	4.2e-07	0.00018	40.76	172	[AATF, ACTB, ACTC1, ACTG1, ACTR2, ACTR3, ADAM10, ADAM17, ADAM9, AFAP1, AHNAK, AKAP12, ALCAM, ARF1, ARHGAP22, ARHGAP24, ARHGAP26, ARHGAP31, ARHGEF7, ARPC1B, ARPC2, ARPC3, ARPC5L, ATAT1, ATP6V0A2, ATP6V0C, B2M, CALR, CAP1, CAPN5, CASK, CAV1, CAV2, CD151, CDC42EP1, CDH2, CFL1, CHP1, CIB2, CLASP2, CLTC, CORO1B, CPNE3, CSPG4, CTNNB1, CYFIP1, DAB2, DAG1, DCAF6, DDR2, DNM2, DOCK7, DST, DYNLL1, EGFR, EVL…
Testis	GO:0098588	bounding membrane of organelle	GO_CellularComponent-GOA_06.05.2016_10h39	4.8e-07	0.0002	33.67	827	[ABCA1, ABCA3, ABCA4, ABCA5, ABCC4, ABCC8, ABCD3, ABHD4, ACAP1, ACAP2, ACBD5, ACER3, ACSL4, AGPAT1, AGPAT2, AGPAT3, AGPS, AHCYL1, AHNAK, AIFM2, ALG10, ALG11, ALG13, ALG6, ALOX5AP, AMBRA1, AMN, ANKFY1, ANKLE2, ANKRD13C, ANKRD28, ANO5, ANTXR1, ANTXR2, ANXA2, ANXA7, AP1G1, AP1M1, AP1S1, AP1S2, AP2A1, AP2M1, AP2S1, AP3M1, AP5M1, AP5S1, APOB, APP, APPL2, ARCN1, ARF1, ARFGAP3, ARFGEF1, ARFGEF2, ARFGEF3…
Testis	GO:0030027	lamellipodium	GO_CellularComponent-GOA_06.05.2016_10h39	5.2e-07	0.00022	46.6	89	[ABI2, ABLIM1, ACTA1, ACTC1, ACTG2, ACTR3, ALS2, AMOT, ANTXR1, APBB1, APC, APP, ARHGAP31, ARHGEF7, ARPC3, BRK1, CAPZB, CCDC88A, CDH2, CFL1, CIB1, CORO1B, CSPG4, CTNNB1, CTNND1, CYFIP1, DAG1, DBNL, DNM2, DYSF, EVL, FAT1, FER, FERMT2, FGD3, FGD6, FLOT1, FYCO1, IGF2BP1, ILK, ITGAV, ITGB1, ITGB1BP1, MYLK, MYO9B, NCKAP1, NCOA3, NHS, NME2, PARVA, PARVB, PIK3CA, PIP5K1A, PKD2, PKN2, PLEK2, PLEKHG5, PLEK…
Testis	GO:0016023	cytoplasmic, membrane-bounded vesicle	GO_CellularComponent-GOA_06.05.2016_10h39	6.7e-07	0.00028	35.66	439	[AAK1, ABCA1, ABCA3, ABCC4, ABCC8, ACD, ACR, ACRBP, ACRV1, ADA, ADAM10, AHCY, AHSG, AIMP1, AKAP3, AKT2, ALB, AMBRA1, AMN, AMOT, ANG, ANGPTL6, ANKRD27, ANXA11, ANXA13, ANXA2, ANXA7, AP1AR, AP1G1, AP1M1, AP1S1, AP1S2, AP2A1, AP2M1, AP2S1, AP3M1, AP3M2, APEX1, APH1B, APOB, APOE, APP, APPBP2, ARCN1, ARF1, ARFGEF2, ARFGEF3, ARRB2, ARSA, ATG12, ATG14, ATG5, ATM, ATP1A1, ATP1A4, ATP6V0A2, ATP6V0C, ATP6V…
Testis	GO:1902554	serine/threonine protein kinase complex	GO_CellularComponent-GOA_06.05.2016_10h39	9.3e-07	0.00039	55.56	45	[ACVR1, AKAP4, BCCIP, CCNC, CCND2, CCNH, CCNK, CCNL1, CCNT1, CCNT2, CCNY, CDK12, CDK13, CDK14, CDK4, CDK6, CDK7, CDK9, CDKN1A, CHUK, DAB2, ERC1, ERCC2, ERCC5, FAM58A, GTF2F2, GTF2H1, GTF2H3, IKBKG, KDM5A, MAP3K7, PHKB, PHKG2, PRKAB2, PRKACA, PRKACB, PRKAR1B, PRKAR2A, PUF60, PYCARD, RB1, TBC1D5, TGFBR1, TGFBR2, UVRAG]
Testis	GO:0000151	ubiquitin ligase complex	GO_CellularComponent-GOA_06.05.2016_10h39	1e-06	0.00043	43.33	117	[ANAPC1, ANAPC11, ANAPC15, ANAPC4, ANAPC7, ANKIB1, ARIH1, ASB2, AUP1, BACH1, BRAP, BRIP1, C6orf89, CAND1, CBLL1, CCIN, CCNC, CDC26, CDC27, COMMD1, CRBN, CUL4B, CUL5, DCAF10, DCAF12, DCAF13, DCAF5, DCAF6, DCAF7, DCUN1D1, DCUN1D3, DDB1, ENC1, FBXL19, FBXL3, FBXL4, FBXL5, FBXO18, FBXO21, FBXO24, FBXO25, FBXO39, FBXO44, FBXO6, FBXO7, FBXW11, FBXW5, FBXW7, FBXW8, GAN, GPR37, HSPA1B, IKBKG, KBTBD2, KBT…
Testis	GO:0005814	centriole	GO_CellularComponent-GOA_06.05.2016_10h39	1.5e-06	0.00066	51.35	57	[ALMS1, APEX1, BNIP2, C2CD3, CAPG, CCDC146, CCDC151, CCDC92, CCHCR1, CCP110, CENPJ, CEP128, CEP135, CEP162, CEP170, CEP192, CEP290, CEP41, CEP55, CEP63, CEP76, CEP83, CETN1, CETN2, CNTLN, DZIP1, DZIP1L, HERC2, HSPA1B, HTT, IFT20, IFT52, KIF24, LRRCC1, MKS1, NCAPG, NUBP1, NUBP2, ODF1, ODF2, OFD1, PCM1, RAN, ROCK1, SASS6, SDCCAG8, SIRT2, SPICE1, STARD9, STIL, TOP2A, TOPORS, TSKS, TSSK2, TTBK2, WASH…
Testis	GO:1902911	protein kinase complex	GO_CellularComponent-GOA_06.05.2016_10h39	1.5e-06	0.00066	53.26	49	[ACVR1, AKAP4, BCCIP, CCNC, CCND2, CCNH, CCNK, CCNL1, CCNT1, CCNT2, CCNY, CDK12, CDK13, CDK14, CDK4, CDK6, CDK7, CDK9, CDKN1A, CHUK, DAB2, ERC1, ERCC2, ERCC5, FAM58A, GTF2F2, GTF2H1, GTF2H3, IKBKG, INSR, KDM5A, MAP3K7, NEK10, PHKB, PHKG2, PRKAA2, PRKAB2, PRKACA, PRKACB, PRKAR1B, PRKAR2A, PUF60, PYCARD, RB1, SORBS1, TBC1D5, TGFBR1, TGFBR2, UVRAG]
Testis	GO:0005912	adherens junction	GO_CellularComponent-GOA_06.05.2016_10h39	3.3e-06	0.0014	38.92	195	[AATF, ACTB, ACTC1, ACTG1, ACTR2, ACTR3, ADAM10, ADAM17, ADAM9, AFAP1, AHNAK, AKAP12, ALCAM, APC, ARF1, ARHGAP22, ARHGAP24, ARHGAP26, ARHGAP31, ARHGEF7, ARPC1B, ARPC2, ARPC3, ARPC5L, ATAT1, ATP6V0A2, ATP6V0C, B2M, CALR, CAMSAP3, CAP1, CAPN5, CASK, CAV1, CAV2, CD151, CD96, CDC42EP1, CDH2, CFL1, CHP1, CIB2, CLASP2, CLTC, CORO1B, CPNE3, CSPG4, CTNNB1, CTNND1, CYFIP1, DAB2, DAG1, DCAF6, DDR2, DLG1, D…
Testis	GO:0045111	intermediate filament cytoskeleton	GO_CellularComponent-GOA_06.05.2016_10h39	3.6e-06	0.0015	16.67	42	[BCAS3, BFSP1, CLK3, CSNK1A1, CTNS, DDX60, DSP, DST, ERAL1, GJA1, IFFO1, KRT10, KRT14, KRT32, LMNB1, LMNB2, MDN1, MNS1, MYO5A, NARF, NDOR1, NEFM, NFKBIL1, NME2, NRP1, NSFL1C, PCDHB4, PHLDB2, PJA2, PKN2, SLC1A4, SMARCA2, STAG2, STUB1, STXBP4, SYNE2, SYNM, TACC1, TRIM29, TTBK2, XRN1, ZNF175]
Testis	GO:0005773	vacuole	GO_CellularComponent-GOA_06.05.2016_10h39	4.4e-06	0.0018	35.13	437	[ABCA5, ACAP1, ACAP2, ACD, ACE, ACKR2, ACR, ADA, ADCYAP1R1, AGA, AHNAK, AKT2, ALS2, AMBRA1, AMN, AMOTL2, ANKFY1, ANKRD13A, ANKRD13B, ANKRD27, ANKRD50, ANTXR1, ANTXR2, ANXA11, ANXA2, AOC3, AP1AR, AP1G1, AP1M1, AP1S1, AP1S2, AP2A1, AP2M1, AP2S1, AP3M1, AP5M1, AP5S1, APEX1, APOA4, APOB, APOE, APP, APPL2, ARF1, ARFGEF2, ARHGAP32, ARHGAP44, ARHGEF7, ARL8B, ARPC2, ARRDC3, ARSA, ARSD, ASTN2, ATG14, ATG1…
Testis	GO:0000781	chromosome, telomeric region	GO_CellularComponent-GOA_06.05.2016_10h39	4.6e-06	0.0019	46.75	72	[ACD, ANTXR1, APEX1, ATM, ATR, ATRX, BLM, CHEK1, CNGB1, DCLRE1C, DDB1, DHX36, DNA2, ERCC1, FEN1, H2AFX, HIST1H2AA, HIST1H2BA, HIST1H4A, INSL6, LIG4, LRIF1, MCM4, MCM5, MEN1, MRE11A, NABP1, NABP2, NAT10, NBN, NHP2, NSMCE3, ORC2, ORC3, ORC4, ORC5, PINX1, PML, POLD1, POLR1A, POLR1B, POLR2B, POT1, PPP1CB, PRKDC, PTGES3, RAD50, RAD51D, RAN, RIF1, RPA2, SETX, SIRT2, SMC5, SMC6, SMCHD1, SMG6, SP100, TEL…
Testis	GO:0005739	mitochondrion	GO_CellularComponent-GOA_06.05.2016_10h39	5.7e-06	0.0024	34.05	603	[AASS, ABAT, ABCA8, ABCB7, ABCC12, ABCD3, ABCF2, ABHD11, ACACA, ACAD11, ACADVL, ACD, ACO1, ACOT7, ACOT8, ACP6, ACSBG2, ACSF3, ACSL4, ACSM3, ACSM5, ACYP2, ADCK3, ADH5, ADPRHL2, AFG3L2, AGPS, AIFM2, AK2, AK3, AK4, AKAP10, AKAP8, ALDH1L2, ALDH6A1, ALDH7A1, ALKBH1, ALKBH3, ALKBH7, AMBRA1, AP2M1, APEX1, APOA1BP, APOPT1, ARG1, ARL2, ARMCX3, ASB9, ATAD3A, ATAT1, ATF2, ATG4D, ATP5D, ATP5G1, ATP5H, ATP5J2…
Testis	GO:0034399	nuclear periphery	GO_CellularComponent-GOA_06.05.2016_10h39	6.9e-06	0.0029	48.09	63	[AHCTF1, AKAP8, AKAP8L, ARFGEF1, ATF4, ATN1, ATXN1, ATXN7, BLM, CAD, CASK, CENPF, CFL1, CHMP1A, CLIC4, DCAF7, DDX39B, DNMT3A, ENC1, HLCS, JAK2, KPNB1, LMNB1, LMNB2, LRIF1, MAPT, MATR3, MEN1, MORC3, NARF, NCOR2, NUP107, NUP153, NUP205, NUP98, PHB2, PIAS4, PML, POLA1, PPIG, PRKCD, PRKCZ, PRPF40A, RANBP6, RGS12, RUNX1T1, RUVBL2, SATB1, SCAF8, SMARCAD1, SMC3, SORBS1, SP100, TELO2, TENM1, TEP1, TNPO1,…
Testis	GO:0031248	protein acetyltransferase complex	GO_CellularComponent-GOA_06.05.2016_10h39	1e-05	0.0045	49.54	54	[ACTB, ATXN7, BRD8, CREBBP, DMAP1, DR1, ELP3, ELP4, EP300, EP400, EPC1, EPC2, IKBKAP, JADE1, JADE3, KANSL1, KANSL1L, KANSL3, KAT2B, KAT6A, KAT6B, KAT8, MAP3K7, MEAF6, MRGBP, MSL1, MSL2, NAA10, NAA15, NAA16, NAA25, NAA50, OGT, PCBP4, PHF20, POLE3, RUVBL2, SAP130, SGF29, SUPT20H, SUPT3H, SUPT7L, TADA2B, TADA3, TAF10, TAF2, TAF4, TRRAP, UBAP2L, USP34, WDR5, WDR75, YEATS2, ZZZ3]
Testis	GO:0044441	ciliary part	GO_CellularComponent-GOA_06.05.2016_10h39	1.1e-05	0.0046	40.54	135	[ABCA4, AK1, AK2, AKAP3, AKAP4, ALMS1, ALS2CR12, AMBRA1, APP, ARFGEF2, ARL13B, ARL4D, ARL6, ATG14, ATG16L1, ATG5, ATG7, ATP2B4, B9D2, BBS2, BBS7, BBS9, C2CD3, C5orf30, CABYR, CASK, CATSPERG, CBY1, CC2D2A, CCDC151, CCDC39, CDHR1, CENPF, CEP162, CEP290, CEP41, CEP83, CETN2, CFAP126, CFAP46, CLTB, CLUAP1, CNGA1, CNGA4, CNGB1, CRNN, DISC1, DNAAF1, DNAH1, DNAH8, DNAI1, DNALI1, DYNLL1, DYNLL2, DYNLRB1,…
Testis	GO:0000123	histone acetyltransferase complex	GO_CellularComponent-GOA_06.05.2016_10h39	1.4e-05	0.0061	50.52	49	[ACTB, ATXN7, BRD8, CREBBP, DMAP1, DR1, ELP3, ELP4, EP300, EP400, EPC1, EPC2, IKBKAP, JADE1, JADE3, KANSL1, KANSL1L, KANSL3, KAT2B, KAT6A, KAT6B, KAT8, MAP3K7, MEAF6, MRGBP, MSL1, MSL2, OGT, PCBP4, PHF20, POLE3, RUVBL2, SAP130, SGF29, SUPT20H, SUPT3H, SUPT7L, TADA2B, TADA3, TAF10, TAF2, TAF4, TRRAP, UBAP2L, USP34, WDR5, WDR75, YEATS2, ZZZ3]
Testis	GO:0005798	Golgi-associated vesicle	GO_CellularComponent-GOA_06.05.2016_10h39	1.9e-05	0.0081	51.76	44	[ACR, ADAM10, AP1S1, AP2A1, ARCN1, ARF1, ATP7A, C3orf58, CCDC115, CHIC2, CLTB, CLTC, CNGA4, CNGB1, COPA, COPB1, COPB2, COPE, COPG1, COPZ1, CSPG5, GJA1, HM13, IGF2R, KDELR1, LRRK2, NUCB1, OCRL, PACS1, RAB14, RAB27B, SCFD1, SPPL2A, SPPL2B, SPPL2C, STK16, STK26, SYNRG, TGOLN2, TMED10, TMED2, TMED7, ZDHHC13, ZDHHC17]
Testis	GO:0030496	midbody	GO_CellularComponent-GOA_06.05.2016_10h39	2.3e-05	0.0097	46.67	63	[AGBL5, ANXA11, ANXA2, ARL8B, ASPM, BIRC6, C6orf89, CAPG, CCDC124, CENPE, CENPF, CEP55, CHMP4B, CLIC4, CTDP1, CTNND1, DCTN3, DNM2, ERH, GDI1, GNAI1, GNAI2, GNAI3, IQGAP1, KATNA1, KATNB1, KIF13A, KIF14, KIF20A, KIF23, KLHL9, LZTS2, MAP10, MAPRE3, NCAPG, NUP62, PDZD2, PIK3C3, PITPNM1, PKN1, PKN2, PLK1, PTCH1, RAB11FIP3, RALB, RAN, SDCCAG3, SEPT12, SH3GLB1, SIRT2, SPG20, SSH1, STX2, TACC1, TEX14, TO…
Testis	GO:0005657	replication fork	GO_CellularComponent-GOA_06.05.2016_10h39	2.6e-05	0.01	53.62	37	[BAZ1B, BCL6, CHEK1, CHRAC1, DMAP1, DNMT1, ERCC5, H2AFX, NBN, POLA1, POLD1, POLD2, POLDIP2, POLE, POLE3, POLR1A, POLR1B, PRIM1, PRPF19, RAD18, RAD51B, RAD51C, RAD51D, RFC1, RFC2, RFC4, RPA2, SLC19A1, SMARCA5, SMARCAD1, TOP1, TOP1MT, TP53BP1, UBE2B, UHRF1, ZMIZ2, ZRANB3]
Testis	GO:0000307	cyclin-dependent protein kinase holoenzyme complex	GO_CellularComponent-GOA_06.05.2016_10h39	3.7e-05	0.015	65.63	21	[BCCIP, CCNC, CCND2, CCNH, CCNK, CCNL1, CCNT1, CCNT2, CCNY, CDK12, CDK13, CDK14, CDK4, CDK6, CDK9, CDKN1A, ERCC2, FAM58A, KDM5A, PUF60, RB1]
Testis	GO:0000775	chromosome, centromeric region	GO_CellularComponent-GOA_06.05.2016_10h39	3.8e-05	0.015	43.72	80	[AHCTF1, APC, ATRX, BAZ1B, CASC5, CDCA5, CENPC, CENPE, CENPF, CENPI, CENPK, CENPL, CENPM, CENPP, CENPV, CLASP2, CSNK1A1, CTCF, DAXX, DCTN3, DCTN5, DCTN6, DNMT1, DNMT3A, DYNC1I1, DYNLL1, HELLS, KANSL1, KAT2B, KAT8, KDM4A, KDM4B, KIF18A, KIF2C, MAD1L1, MTBP, NCAPD3, NSL1, NUP107, NUP160, NUP98, ORC2, PAFAH1B1, PDS5A, PDS5B, PHF1, PHF6, PINX1, PLK1, PMF1, PPP1R12A, PPP2R1A, PPP2R5C, RAD21, RANGAP1, …
Testis	GO:0030532	small nuclear ribonucleoprotein complex	GO_CellularComponent-GOA_06.05.2016_10h39	4.2e-05	0.017	53.97	34	[ARFGEF1, C7orf55-LUC7L2, CD2BP2, DDX39B, LIN9, LSM11, LSM2, LSM3, LSM6, LSM7, LUC7L, PPIH, PRPF31, PRPF39, PRPF40A, PRPF40B, PRPF8, RBMX2, SART1, SART3, SF3A1, SF3B1, SF3B2, SNRNP70, SNRPA, SNRPA1, SNRPB, SNRPD2, SNRPD3, SNRPF, TGS1, TXNL4A, TXNL4B, ZMAT2]
Testis	GO:0001669	acrosomal vesicle	GO_CellularComponent-GOA_06.05.2016_10h39	4.7e-05	0.019	48.98	48	[ACR, ACRBP, ACRV1, AKAP3, ARSA, ATP6V0A2, ATP6V1E2, ATP8B3, C9orf9, CALR, CAPN11, CAPZA3, CAPZB, CASC5, CAV1, CAV2, CEP131, CLK3, CYLC1, EQTN, FAM170B, FAM3A, FNDC3A, GLIPR1L1, IQCF1, IQUB, ITGA1, ITGB1, KIT, LOXL1, NOL3, PCSK4, POMT1, RAB3A, SKIL, SPACA1, SPACA4, SPAG8, SPAG9, STK31, TBC1D21, TCP1, TEKT3, TRIP11, TSKS, TSSK1B, TSSK2, VEZT]
Testis	GO:0043230	extracellular organelle	GO_CellularComponent-GOA_06.05.2016_10h39	4.8e-05	0.019	32.51	937	[AASDHPPT, ABAT, ABCC1, ABHD14A, ACACA, ACAT2, ACD, ACE, ACE2, ACLY, ACO1, ACOT7, ACP1, ACSL4, ACTA1, ACTB, ACTC1, ACTG1, ACTG2, ACTR2, ACTR3, ADAM10, ADAM9, ADCY1, ADH5, AGA, AHCTF1, AHCY, AHCYL1, AHNAK, AHSG, AK1, AK2, AK4, ALB, ALCAM, ALDH16A1, ALDH1A3, ALDH1L2, ALDH6A1, ALDH7A1, ALK, ALPL, AMBP, AMN, ANG, ANGPT1, ANGPTL6, ANKFY1, ANO6, ANP32B, ANTXR1, ANXA11, ANXA13, ANXA2, ANXA4, ANXA7, AOX1…
Testis	GO:0005776	autophagosome	GO_CellularComponent-GOA_06.05.2016_10h39	4.9e-05	0.02	50.6	42	[AMBRA1, APEX1, ATG14, ATG16L1, ATG5, ATG9A, ATG9B, BECN1, C6orf106, C9orf72, CALCOCO2, DAPK2, FYCO1, HTT, IL1B, LRRK2, MAP1LC3A, NRBF2, OPTN, ORAI1, PIK3C3, PIK3R4, PIP4K2B, RAB23, RAB24, RAB7A, RALB, SH3GLB1, SNAP29, TBC1D12, TBC1D17, TBC1D25, TBC1D5, TP53INP1, TP53INP2, TRIM21, USP33, VMP1, VPS16, VTI1A, WASH1, WIPI2]
Testis	GO:0005875	microtubule associated complex	GO_CellularComponent-GOA_06.05.2016_10h39	5e-05	0.02	44.74	68	[APPBP2, CENPE, DCTN3, DCTN4, DCTN6, DCX, DISC1, DNAH1, DNAH10, DNAH11, DNAH8, DNAI1, DNAL4, DNALI1, DNHD1, DYNC1H1, DYNC1I1, DYNC1I2, DYNC1LI2, DYNLL1, DYNLL2, DYNLRB1, DYNLT1, HAUS1, HAUS6, HAUS7, HAUS8, KATNB1, KIF11, KIF13A, KIF13B, KIF14, KIF17, KIF18A, KIF19, KIF1A, KIF1B, KIF20A, KIF21A, KIF21B, KIF23, KIF24, KIF25, KIF2C, KIF3C, KIF5A, KIF5B, KIF6, KIFC3, KLC2, MAP1A, MAP1B, MAP4, MAPT, M…
Testis	GO:0070062	extracellular exosome	GO_CellularComponent-GOA_06.05.2016_10h39	5.1e-05	0.021	32.51	932	[AASDHPPT, ABAT, ABCC1, ABHD14A, ACACA, ACAT2, ACD, ACE, ACE2, ACLY, ACO1, ACOT7, ACP1, ACSL4, ACTA1, ACTB, ACTC1, ACTG1, ACTG2, ACTR2, ACTR3, ADAM10, ADAM9, ADCY1, ADH5, AGA, AHCTF1, AHCY, AHCYL1, AHNAK, AHSG, AK1, AK2, AK4, ALB, ALCAM, ALDH16A1, ALDH1A3, ALDH1L2, ALDH6A1, ALDH7A1, ALK, ALPL, AMBP, AMN, ANG, ANGPT1, ANGPTL6, ANKFY1, ANO6, ANP32B, ANTXR1, ANXA11, ANXA13, ANXA2, ANXA4, ANXA7, AOX1…
Testis	GO:0031514	motile cilium	GO_CellularComponent-GOA_06.05.2016_10h39	5.7e-05	0.023	47.01	55	[ABHD2, ACTL7A, AK1, AK2, AKAP3, AKAP4, ALS2CR12, ARL13B, ATP2B4, BBS2, CABYR, CATSPER1, CATSPERG, CEP295NL, DNAH1, DNAH8, FOPNL, GAPDHS, GAS8, GLIPR1L1, GSTM3, HIF1A, HK1, HOOK1, IFT172, IFT20, IFT27, IFT52, IFT74, IQUB, MARCKS, MNS1, ODF1, ODF2, ODF3, OXCT2, PFKM, PRKACA, RAN, RNF38, ROPN1L, RSPH9, SEPT12, SEPT4, SLC9A3R1, SPAG16, SPAG4, SPATA6, SPEF1, SPEF2, TEKT2, TEKT3, TSSK1B, TXNDC2, WDR19]
Testis	GO:0000793	condensed chromosome	GO_CellularComponent-GOA_06.05.2016_10h39	5.7e-05	0.023	42.51	88	[ADD3, AHCTF1, AKAP8, BAZ1B, BLM, BRD4, CASC5, CDCA5, CENPC, CENPE, CENPF, CENPK, CENPM, CENPV, CHEK1, CHMP1A, CLASP2, CSNK1A1, CTCF, DCTN3, DCTN5, DCTN6, DYNC1I1, FANCD2, H2AFX, HMGB2, HORMAD1, KANSL1, KIF2C, LIG4, LRPPRC, MAD1L1, MLH3, MRE11A, MSH4, MSH5, NCAPD3, NCAPG, NIFK, NSL1, NSMCE3, NUP107, ORC2, P3H4, PES1, PHF1, PHF6, PINX1, PLK1, PMF1, PMS1, RAB33B, RAD21, RAD21L1, RAD50, RAD51C, RAD9…
Testis	GO:0000784	nuclear chromosome, telomeric region	GO_CellularComponent-GOA_06.05.2016_10h39	7.9e-05	0.031	46.28	56	[ACD, ANTXR1, APEX1, ATM, ATR, ATRX, CNGB1, DCLRE1C, DDB1, DNA2, ERCC1, FEN1, HIST1H2AA, HIST1H2BA, HIST1H4A, LIG4, LRIF1, MCM4, MCM5, MEN1, MRE11A, NABP1, NABP2, NAT10, NBN, NHP2, ORC2, ORC3, ORC4, ORC5, PINX1, PML, POLD1, POLR1A, POLR1B, POLR2B, POT1, PPP1CB, PRKDC, RAD50, RAD51D, RAN, RPA2, SMCHD1, SP100, TEN1, TERF2, THOC2, THOC3, THOC6, TNKS2, TOX4, WDR82, WRN, WRNIP1, XRCC6]
Testis	GO:0044429	mitochondrial part	GO_CellularComponent-GOA_06.05.2016_10h39	8.5e-05	0.034	34.86	357	[AASS, ABAT, ABCA8, ABCB7, ABCD3, ABCF2, ACAD11, ACADVL, ACSF3, ACSL4, ACSM3, ACSM5, ADPRHL2, AFG3L2, AIFM2, AK2, AK3, AK4, ALDH1L2, ALDH6A1, ALDH7A1, ALKBH7, AMBRA1, APOA1BP, ARG1, ARL2, ARMCX3, ATAD3A, ATF2, ATG4D, ATP5D, ATP5G1, ATP5H, ATP5J2, BAD, BAK1, BAX, BCAT2, BCKDHA, BCKDK, BCL2L1, BCS1L, BECN1, BNIP3, BNIP3L, BPHL, BRI3BP, C12orf65, C14orf2, CA5B, CARD19, CARS2, CASP8, CCDC109B, CDS2, …
Testis	GO:0030120	vesicle coat	GO_CellularComponent-GOA_06.05.2016_10h39	0.0001	0.04	56.25	27	[AP1S1, AP2A1, AP2M1, AP2S1, ARCN1, C3orf58, CLTB, CLTC, COPA, COPB1, COPB2, COPE, COPG1, COPZ1, EGFR, EPS15, NECAP1, NECAP2, SEC23A, SEC24A, SEC24B, SEC24C, SEC24D, SGIP1, SYNRG, TBC1D5, TMED7]
Testis	GO:0000792	heterochromatin	GO_CellularComponent-GOA_06.05.2016_10h39	0.0001	0.042	50.67	38	[ATRX, BAZ1B, CDKN2A, CENPC, CHD5, CHD6, DNMT1, DNMT3A, DPEP2, H2AFZ, HELLS, HIST1H1B, HMGA1, KDM4A, KDM4B, MBD2, MBD3, MPHOSPH8, NCAPD3, ORC2, PCGF2, PHC2, RING1, RNF2, RNF20, RRP1B, SATB1, SIRT1, SIRT2, SMARCAD1, SUZ12, TCP1, TOP2B, UBA1, UBE2A, UBE2B, UHRF1, ZFP57]
Testis	GO:0005770	late endosome	GO_CellularComponent-GOA_06.05.2016_10h39	0.0001	0.04	41.63	92	[ABCA5, ANKRD13A, ANKRD13B, ANKRD27, ANXA2, AP1AR, AP5M1, AP5S1, ARF1, ARL8B, ATG9A, ATP7A, CHID1, CHMP2A, CHMP2B, CHMP4B, CHMP6, CTNS, DYSF, EGFR, F2R, FYCO1, GALNTL5, GJA1, HTT, IGF2R, KIAA0368, KIDINS220, LAMP1, LAMP2, LAMTOR1, LAMTOR2, LAMTOR5, LRRK2, MAP1LC3A, MAP2K1, MAP2K2, MAPK3, MICALL1, MMD, MTM1, MYO5A, NMNAT2, NPC1, OSBPL11, OSBPL1A, OSBPL9, PARM1, PIK3C3, PIK3R4, PIKFYVE, PLD1, PRICK…
Testis	GO:0005819	spindle	GO_CellularComponent-GOA_06.05.2016_10h39	0.0001	0.04	39.67	121	[AGBL5, ALMS1, ANXA11, APP, ARL8B, ASPM, ATAT1, ATM, BIRC2, BIRC3, BIRC6, BIRC8, BNIP2, CAPG, CDC14A, CDC25B, CDC27, CENPE, CENPF, CENPV, CEP128, CEP162, CEP170, CEP350, CEP63, CEP85, CEP95, CETN1, CIAO1, CKAP2L, CLASP2, CLTC, CSNK1D, CSPP1, CTDP1, CTNNB1, DCTN3, DNAAF1, DYNC1I1, DYNLL1, DYNLT1, E4F1, ERCC2, ESPL1, GSG2, HAUS1, HAUS6, HAUS7, HAUS8, IKBKG, INSL6, INVS, KATNA1, KATNB1, KBTBD8, KIF1…
Testis	GO:0012506	vesicle membrane	GO_CellularComponent-GOA_06.05.2016_10h39	0.00011	0.043	37.01	198	[ABCA3, ABCC4, ABCC8, ANKRD27, ANXA4, ANXA7, AP1G1, AP1M1, AP1S1, AP1S2, AP2A1, AP2M1, AP2S1, AP3M1, AP3M2, APOB, APPBP2, ARCN1, ARFGEF3, ATG12, ATG5, ATP2A2, ATP6V0A2, ATP6V0C, ATP6V0D2, ATP6V0E1, ATP8B3, B2M, BAIAP2L2, BCL2L1, C2CD5, C3orf58, CAMK2D, CAMK2G, CAMKV, CAV1, CAV2, CHGA, CHMP4B, CLIC4, CLTB, CLTC, CNGA4, CNGB1, CNIH2, COPA, COPB1, COPB2, COPE, COPG1, COPZ1, CSPG5, CYB5R1, CYBB, DAB2…
Testis	GO:0004930	G-protein coupled receptor activity	GO_MolecularFunction-GOA_06.05.2016_10h39	1.8e-64	1e-61	7.65	70	[ACKR2, ADCYAP1R1, ADGRB3, ADGRD1, ADGRE2, ADGRF5, ADGRL1, ADGRL2, ADGRL4, ADIPOR1, ADRA1B, BDKRB2, BUD31, C3AR1, CALCRL, CCDC6, CCR1, CCR4, CELSR3, CMKLR1, CNOT6, CYSLTR1, DHX15, DHX8, EDNRA, EDNRB, F2R, FSHR, FZD3, FZD5, FZD6, GPR146, GPR158, GPR161, GPR19, GPR34, GPR37, GPR61, GRM1, HCRTR1, HEXIM1, HRH1, HRH4, HTR1A, HTR4, IGF2R, LANCL1, LGR4, LPAR1, LPAR3, LPAR6, NPRL3, NPY1R, OR10Q1, OR1E1, …
Testis	GO:0099600	transmembrane receptor activity	GO_MolecularFunction-GOA_06.05.2016_10h39	1e-62	5.7e-60	11.85	166	[ABCA1, ABCC8, ACKR2, ACVR1, ACVR2A, ACVR2B, ADCYAP1R1, ADGRB3, ADGRD1, ADGRE2, ADGRF5, ADGRL1, ADGRL2, ADGRL4, ADIPOR1, ADRA1B, AGER, ALK, ANTXR1, BCAT2, BDKRB2, BMPR1A, BMPR1B, BMPR2, BUD31, C3AR1, CALCRL, CCDC6, CCR1, CCR4, CD247, CELSR3, CHRNB3, CHRNE, CMKLR1, CNGA1, CNGA4, CNGB1, CNOT6, CRIM1, CYSLTR1, DDR2, DEAF1, DHX15, DHX8, DLG1, EBP, EDNRA, EDNRB, EFNB3, EGFR, EPHA7, EPOR, ERBB4, F2R, F…
Testis	GO:0004888	transmembrane signaling receptor activity	GO_MolecularFunction-GOA_06.05.2016_10h39	1e-61	5.6e-59	11.65	157	[ABCA1, ABCC8, ACKR2, ACVR1, ACVR2A, ACVR2B, ADCYAP1R1, ADGRB3, ADGRD1, ADGRE2, ADGRF5, ADGRL1, ADGRL2, ADGRL4, ADIPOR1, ADRA1B, AGER, ALK, ANTXR1, BCAT2, BDKRB2, BMPR1A, BMPR1B, BMPR2, BUD31, C3AR1, CALCRL, CCDC6, CCR1, CCR4, CD247, CELSR3, CHRNB3, CHRNE, CMKLR1, CNOT6, CRIM1, CYSLTR1, DDR2, DEAF1, DHX15, DHX8, EBP, EDNRA, EDNRB, EFNB3, EGFR, EPHA7, EPOR, ERBB4, F2R, FASN, FCGR1B, FKBP1B, FLT1, …
Testis	GO:0038023	signaling receptor activity	GO_MolecularFunction-GOA_06.05.2016_10h39	4e-55	2.2e-52	13.24	193	[ABCA1, ABCC8, ABHD2, ACKR2, ACVR1, ACVR2A, ACVR2B, ADCYAP1R1, ADGRB3, ADGRD1, ADGRE2, ADGRF5, ADGRL1, ADGRL2, ADGRL4, ADIPOR1, ADRA1B, AGER, AHR, ALK, ANTXR1, AR, ARNT, BCAT2, BDKRB2, BMPR1A, BMPR1B, BMPR2, BRD8, BUD31, C3AR1, CALCRL, CCDC6, CCR1, CCR4, CD247, CD300A, CD86, CELSR3, CHRNB3, CHRNE, CMKLR1, CNOT6, CRIM1, CRY1, CYSLTR1, DDR2, DEAF1, DHX15, DHX8, EBP, EDNRA, EDNRB, EFNB3, EGFR, EPHA7…
Testis	GO:0044822	poly(A) RNA binding	GO_MolecularFunction-GOA_06.05.2016_10h39	4.8e-24	2.6e-21	43.27	521	[AATF, ABCF1, ACO1, ADAR, AGO2, AGO3, AHNAK, AKAP8, AKAP8L, ALDH6A1, ALG13, ALKBH5, ANGEL2, ANKRD17, ANXA11, ANXA2, ANXA7, APEX1, API5, AQR, ARCN1, ARF1, ARHGEF1, ARL6IP4, ASCC3, ATXN2, ATXN2L, BAG4, BCCIP, BCLAF1, BICC1, BOP1, BRIX1, BTF3, BYSL, C11orf68, C15orf52, C1orf35, C7orf50, C7orf55-LUC7L2, CALR, CANX, CAPRIN1, CARHSP1, CAST, CCDC124, CCDC59, CCDC9, CD3EAP, CDC40, CDK13, CDKN2A, CELF2, C…
Testis	GO:0003723	RNA binding	GO_MolecularFunction-GOA_06.05.2016_10h39	3.6e-22	2e-19	40.6	674	[AATF, ABCF1, ACO1, ADAR, AFF2, AGO2, AGO3, AGO4, AHCYL1, AHNAK, AIMP1, AKAP8, AKAP8L, ALDH6A1, ALG13, ALKBH5, ALKBH8, ANG, ANGEL2, ANKRD17, ANXA11, ANXA2, ANXA7, APEX1, API5, APTX, AQR, ARCN1, ARF1, ARHGEF1, ARHGEF28, ARL6IP4, ASCC3, ATXN1, ATXN2, ATXN2L, BAG4, BCCIP, BCLAF1, BICC1, BOP1, BRIX1, BTF3, BYSL, C11orf68, C12orf65, C15orf52, C1orf35, C7orf50, C7orf55-LUC7L2, CALR, CANX, CAPRIN1, CAPR…
Testis	GO:0019899	enzyme binding	GO_MolecularFunction-GOA_06.05.2016_10h39	8.8e-21	4.9e-18	39.65	730	[ABAT, ABCA1, ABI2, ACAP2, ACD, ACE, ACR, ACTB, ACTG1, ADAM10, ADAM9, ADAMTSL4, ADCYAP1R1, ADD3, ADIPOR1, ADPRH, ADPRHL1, AGO2, AIMP1, AKAP11, AKAP12, AKAP7, AKAP8, AKAP8L, AKIRIN2, AKT2, ALB, ALOX5AP, ALS2, AMBRA1, ANAPC4, ANAPC7, ANGPT1, ANGPT2, ANK2, ANKFY1, ANKIB1, ANKLE2, ANKRD27, ANP32B, ANXA2, AP1G1, AP2A1, AP3M1, APC, APOB, APP, AR, ARFIP2, ARHGEF7, ARIH1, ARRB2, ATF2, ATF5, ATP1A1, ATP1A…
Testis	GO:0000166	nucleotide binding	GO_MolecularFunction-GOA_06.05.2016_10h39	1.9e-20	1e-17	38.01	948	[AAK1, AASDH, ABCA1, ABCA13, ABCA3, ABCA4, ABCA5, ABCA6, ABCA8, ABCB5, ABCB7, ABCC1, ABCC12, ABCC4, ABCC5, ABCC8, ABCD3, ABCF1, ABCF2, ABCF3, ABL2, ACACA, ACAD11, ACADVL, ACLY, ACSBG2, ACSF3, ACSL4, ACSM3, ACSM5, ACTA1, ACTB, ACTC1, ACTG1, ACTG2, ACTR2, ACTR3, ACVR1, ACVR2A, ACVR2B, ADCK3, ADCY1, ADCY7, ADRBK1, AFG3L2, AGAP3, AGER, AGPS, AHCY, AIFM2, AK1, AK2, AK3, AK4, AK9, AKAP7, AKT2, ALDH1A3,…
Testis	GO:0017076	purine nucleotide binding	GO_MolecularFunction-GOA_06.05.2016_10h39	1.2e-17	6.9e-15	38.45	762	[AAK1, AASDH, ABCA1, ABCA13, ABCA3, ABCA4, ABCA5, ABCA6, ABCA8, ABCB5, ABCB7, ABCC1, ABCC12, ABCC4, ABCC5, ABCC8, ABCD3, ABCF1, ABCF2, ABCF3, ABL2, ACACA, ACLY, ACSBG2, ACSF3, ACSL4, ACSM3, ACSM5, ACTA1, ACTB, ACTC1, ACTG1, ACTG2, ACTR2, ACTR3, ACVR1, ACVR2A, ACVR2B, ADCK3, ADCY1, ADCY7, ADRBK1, AFG3L2, AGAP3, AGER, AHCY, AK1, AK2, AK3, AK4, AK9, AKT2, ALK, ALPK1, ANTXR1, APAF1, ARF1, ARF4, ARF5,…
Testis	GO:0032555	purine ribonucleotide binding	GO_MolecularFunction-GOA_06.05.2016_10h39	1.8e-16	1e-13	38.16	751	[AAK1, AASDH, ABCA1, ABCA13, ABCA3, ABCA4, ABCA5, ABCA6, ABCA8, ABCB5, ABCB7, ABCC1, ABCC12, ABCC4, ABCC5, ABCC8, ABCD3, ABCF1, ABCF2, ABCF3, ABL2, ACACA, ACLY, ACSBG2, ACSF3, ACSL4, ACSM3, ACSM5, ACTA1, ACTB, ACTC1, ACTG1, ACTG2, ACTR2, ACTR3, ACVR1, ACVR2A, ACVR2B, ADCK3, ADCY1, ADCY7, ADRBK1, AFG3L2, AGAP3, AGER, AK1, AK2, AK3, AK4, AK9, AKT2, ALK, ALPK1, ANTXR1, APAF1, ARF1, ARF4, ARF5, ARFIP…
Testis	GO:0030554	adenyl nucleotide binding	GO_MolecularFunction-GOA_06.05.2016_10h39	1.8e-16	1e-13	39.14	634	[AAK1, AASDH, ABCA1, ABCA13, ABCA3, ABCA4, ABCA5, ABCA6, ABCA8, ABCB5, ABCB7, ABCC1, ABCC12, ABCC4, ABCC5, ABCC8, ABCD3, ABCF1, ABCF2, ABCF3, ABL2, ACACA, ACLY, ACSBG2, ACSF3, ACSL4, ACSM3, ACSM5, ACTA1, ACTB, ACTC1, ACTG1, ACTG2, ACTR2, ACTR3, ACVR1, ACVR2A, ACVR2B, ADCK3, ADCY1, ADCY7, ADRBK1, AFG3L2, AGER, AHCY, AK1, AK2, AK3, AK4, AK9, AKT2, ALK, ALPK1, ANTXR1, APAF1, ARHGEF7, ASCC3, ASNA1, A…
Testis	GO:0032549	ribonucleoside binding	GO_MolecularFunction-GOA_06.05.2016_10h39	2.3e-16	1.2e-13	38.2	741	[AAK1, AASDH, ABCA1, ABCA13, ABCA3, ABCA4, ABCA5, ABCA6, ABCA8, ABCB5, ABCB7, ABCC1, ABCC12, ABCC4, ABCC5, ABCC8, ABCD3, ABCF1, ABCF2, ABCF3, ABL2, ACACA, ACLY, ACSBG2, ACSF3, ACSL4, ACSM3, ACSM5, ACTA1, ACTB, ACTC1, ACTG1, ACTG2, ACTR2, ACTR3, ACVR1, ACVR2A, ACVR2B, ADCK3, ADCY1, ADCY7, ADRBK1, AFG3L2, AGAP3, AGER, AK1, AK2, AK3, AK4, AK9, AKT2, ALK, ALPK1, ANTXR1, APAF1, ARF1, ARF4, ARF5, ARFIP…
Testis	GO:0001882	nucleoside binding	GO_MolecularFunction-GOA_06.05.2016_10h39	3.2e-16	1.8e-13	38.14	743	[AAK1, AASDH, ABCA1, ABCA13, ABCA3, ABCA4, ABCA5, ABCA6, ABCA8, ABCB5, ABCB7, ABCC1, ABCC12, ABCC4, ABCC5, ABCC8, ABCD3, ABCF1, ABCF2, ABCF3, ABL2, ACACA, ACLY, ACSBG2, ACSF3, ACSL4, ACSM3, ACSM5, ACTA1, ACTB, ACTC1, ACTG1, ACTG2, ACTR2, ACTR3, ACVR1, ACVR2A, ACVR2B, ADA, ADCK3, ADCY1, ADCY7, ADRBK1, AFG3L2, AGAP3, AGER, AK1, AK2, AK3, AK4, AK9, AKT2, ALK, ALPK1, ANTXR1, APAF1, ARF1, ARF4, ARF5, …
Testis	GO:0032553	ribonucleotide binding	GO_MolecularFunction-GOA_06.05.2016_10h39	3.8e-16	2.1e-13	38.03	756	[AAK1, AASDH, ABCA1, ABCA13, ABCA3, ABCA4, ABCA5, ABCA6, ABCA8, ABCB5, ABCB7, ABCC1, ABCC12, ABCC4, ABCC5, ABCC8, ABCD3, ABCF1, ABCF2, ABCF3, ABL2, ACACA, ACLY, ACSBG2, ACSF3, ACSL4, ACSM3, ACSM5, ACTA1, ACTB, ACTC1, ACTG1, ACTG2, ACTR2, ACTR3, ACVR1, ACVR2A, ACVR2B, ADCK3, ADCY1, ADCY7, ADRBK1, AFG3L2, AGAP3, AGER, AK1, AK2, AK3, AK4, AK9, AKT2, ALK, ALPK1, ANTXR1, APAF1, ARF1, ARF4, ARF5, ARFIP…
Testis	GO:0001883	purine nucleoside binding	GO_MolecularFunction-GOA_06.05.2016_10h39	5.6e-16	3e-13	38.09	739	[AAK1, AASDH, ABCA1, ABCA13, ABCA3, ABCA4, ABCA5, ABCA6, ABCA8, ABCB5, ABCB7, ABCC1, ABCC12, ABCC4, ABCC5, ABCC8, ABCD3, ABCF1, ABCF2, ABCF3, ABL2, ACACA, ACLY, ACSBG2, ACSF3, ACSL4, ACSM3, ACSM5, ACTA1, ACTB, ACTC1, ACTG1, ACTG2, ACTR2, ACTR3, ACVR1, ACVR2A, ACVR2B, ADA, ADCK3, ADCY1, ADCY7, ADRBK1, AFG3L2, AGAP3, AGER, AK1, AK2, AK3, AK4, AK9, AKT2, ALK, ALPK1, ANTXR1, APAF1, ARF1, ARF4, ARF5, …
Testis	GO:0035639	purine ribonucleoside triphosphate binding	GO_MolecularFunction-GOA_06.05.2016_10h39	8.5e-16	4.6e-13	38.08	733	[AAK1, AASDH, ABCA1, ABCA13, ABCA3, ABCA4, ABCA5, ABCA6, ABCA8, ABCB5, ABCB7, ABCC1, ABCC12, ABCC4, ABCC5, ABCC8, ABCD3, ABCF1, ABCF2, ABCF3, ABL2, ACACA, ACLY, ACSBG2, ACSF3, ACSL4, ACSM3, ACSM5, ACTA1, ACTB, ACTC1, ACTG1, ACTG2, ACTR2, ACTR3, ACVR1, ACVR2A, ACVR2B, ADCK3, ADCY1, ADCY7, ADRBK1, AFG3L2, AGAP3, AGER, AK1, AK2, AK3, AK4, AK9, AKT2, ALK, ALPK1, ANTXR1, APAF1, ARF1, ARF4, ARF5, ARFIP…
Testis	GO:0032559	adenyl ribonucleotide binding	GO_MolecularFunction-GOA_06.05.2016_10h39	1.5e-15	8.5e-13	38.87	625	[AAK1, AASDH, ABCA1, ABCA13, ABCA3, ABCA4, ABCA5, ABCA6, ABCA8, ABCB5, ABCB7, ABCC1, ABCC12, ABCC4, ABCC5, ABCC8, ABCD3, ABCF1, ABCF2, ABCF3, ABL2, ACACA, ACLY, ACSBG2, ACSF3, ACSL4, ACSM3, ACSM5, ACTA1, ACTB, ACTC1, ACTG1, ACTG2, ACTR2, ACTR3, ACVR1, ACVR2A, ACVR2B, ADCK3, ADCY1, ADCY7, ADRBK1, AFG3L2, AGER, AK1, AK2, AK3, AK4, AK9, AKT2, ALK, ALPK1, ANTXR1, APAF1, ARHGEF7, ASCC3, ASNA1, ATAD2, …
Testis	GO:0005524	ATP binding	GO_MolecularFunction-GOA_06.05.2016_10h39	1e-14	5.4e-12	38.73	608	[AAK1, AASDH, ABCA1, ABCA13, ABCA3, ABCA4, ABCA5, ABCA6, ABCA8, ABCB5, ABCB7, ABCC1, ABCC12, ABCC4, ABCC5, ABCC8, ABCD3, ABCF1, ABCF2, ABCF3, ABL2, ACACA, ACLY, ACSBG2, ACSF3, ACSL4, ACSM3, ACSM5, ACTA1, ACTB, ACTC1, ACTG1, ACTG2, ACTR2, ACTR3, ACVR1, ACVR2A, ACVR2B, ADCK3, ADCY1, ADCY7, ADRBK1, AFG3L2, AGER, AK1, AK2, AK3, AK4, AK9, AKT2, ALK, ALPK1, ANTXR1, APAF1, ARHGEF7, ASCC3, ASNA1, ATAD2, …
Testis	GO:0043168	anion binding	GO_MolecularFunction-GOA_06.05.2016_10h39	1.2e-12	6.7e-10	35.66	1010	[AAK1, AAMP, AASDH, ABAT, ABCA1, ABCA13, ABCA3, ABCA4, ABCA5, ABCA6, ABCA8, ABCB5, ABCB7, ABCC1, ABCC12, ABCC4, ABCC5, ABCC8, ABCD3, ABCF1, ABCF2, ABCF3, ABL2, ACACA, ACAD11, ACADVL, ACBD5, ACBD6, ACE, ACLY, ACOT7, ACSBG2, ACSF3, ACSL4, ACSM3, ACSM5, ACTA1, ACTB, ACTC1, ACTG1, ACTG2, ACTR2, ACTR3, ACVR1, ACVR2A, ACVR2B, ADAMTS1, ADCK3, ADCY1, ADCY7, ADGRE2, ADH5, ADRBK1, AFG3L2, AGAP3, AGER, AGPS…
Testis	GO:0051020	GTPase binding	GO_MolecularFunction-GOA_06.05.2016_10h39	1.9e-12	1e-09	48.73	154	[ABCA1, ABI2, ACAP2, ADCYAP1R1, ADPRH, ADPRHL1, AIMP1, ALS2, ANKFY1, ANKRD27, ANXA2, AP1G1, AP3M1, ARFIP2, ARHGEF7, BICD2, BNIP3, BRK1, C9orf72, CAV1, CDC42EP1, CDKL5, CHM, CHML, CIB1, CSE1L, CYFIP1, DAAM1, DIAPH2, DMXL2, DOCK11, DOCK4, DOCK7, DVL1, DVL3, EHD1, ENO1, EPRS, EPS8, ERC1, EVI5L, EXOC1, EXOC2, EXOC4, EXOC5, EXOC7, FGD3, FGD6, FMNL1, GAS8, GDI1, GDI2, GGA3, GNB2, GOLGA4, GRASP, HACE1, …
Testis	GO:0005125	cytokine activity	GO_MolecularFunction-GOA_06.05.2016_10h39	1.3e-11	7e-09	11.44	27	[AIMP1, C5, CCL16, CCL21, CCL22, CCM2, CMTM6, ENC1, FAM3C, FAM3D, GNPDA1, GPI, IL15, IL1B, IL33, INHA, KITLG, KLF5, MEN1, MIF, SP100, TGFB2, TNFSF10, TNFSF12, TNFSF15, WNT2, WNT5A]
Testis	GO:0004674	protein serine/threonine kinase activity	GO_MolecularFunction-GOA_06.05.2016_10h39	1e-10	5.7e-08	43.99	205	[AAK1, ACVR1, ACVR2A, ACVR2B, ADCK5, ADRBK1, AKT2, ALK, ALPK1, ANTXR1, ARHGEF7, ATM, ATR, BCKDK, BMP2K, BMPR1A, BMPR1B, BMPR2, BRSK1, CAMK1, CAMK2D, CAMK2G, CAMK4, CASK, CCNC, CCNH, CCNK, CCNT1, CCNT2, CDC42BPA, CDK10, CDK11A, CDK12, CDK13, CDK14, CDK16, CDK17, CDK19, CDK4, CDK6, CDK7, CDK9, CDKL2, CDKL5, CHEK1, CHUK, CIT, CLK1, CLK3, CPNE3, CSNK1A1, CSNK1D, CSNK1G2, CSNK1G3, CSNK2A2, CSNK2B, DAP…
Testis	GO:0031267	small GTPase binding	GO_MolecularFunction-GOA_06.05.2016_10h39	1e-10	5.6e-08	47.95	140	[ABCA1, ABI2, ACAP2, ADCYAP1R1, ADPRH, ADPRHL1, ALS2, ANKFY1, ANKRD27, ANXA2, AP1G1, AP3M1, ARFIP2, ARHGEF7, BICD2, BRK1, C9orf72, CAV1, CDC42EP1, CDKL5, CHM, CHML, CIB1, CSE1L, CYFIP1, DAAM1, DIAPH2, DMXL2, DOCK11, DOCK4, DOCK7, DVL1, DVL3, EHD1, EPS8, ERC1, EVI5L, EXOC1, EXOC2, EXOC4, EXOC5, EXOC7, FGD3, FGD6, FMNL1, GAS8, GDI1, GDI2, GGA3, GRASP, HACE1, IPO11, IPO7, IPO8, IQGAP1, KCTD13, KPNB1…
Testis	GO:0016817	hydrolase activity, acting on acid anhydrides	GO_MolecularFunction-GOA_06.05.2016_10h39	1.8e-10	9.8e-08	40.07	339	[ABCA1, ABCA13, ABCA3, ABCA4, ABCA5, ABCA6, ABCA8, ABCB5, ABCB7, ABCC1, ABCC12, ABCC4, ABCC5, ABCC8, ABCD3, ABCF1, ABCF2, ABCF3, ACTC1, ACYP2, ADPRM, AFG3L2, AK3, ALPL, APPBP2, ARF1, ARF4, ARF5, ARHGAP5, ARL2, ARL4D, ARL8B, ASCC3, ASNA1, ATAD2, ATAD2B, ATF7IP, ATL2, ATP10A, ATP10D, ATP11B, ATP11C, ATP13A3, ATP1A1, ATP1A2, ATP1A4, ATP2A2, ATP2B4, ATP2C1, ATP5D, ATP5H, ATP5J2, ATP6V0A2, ATP6V0C, AT…
Testis	GO:0017016	Ras GTPase binding	GO_MolecularFunction-GOA_06.05.2016_10h39	1.9e-10	1e-07	48.34	131	[ABI2, ACAP2, ADPRH, ADPRHL1, ALS2, ANKFY1, ANKRD27, ANXA2, AP1G1, AP3M1, ARFIP2, ARHGEF7, BICD2, BRK1, C9orf72, CAV1, CDC42EP1, CDKL5, CHM, CHML, CIB1, CSE1L, CYFIP1, DAAM1, DIAPH2, DMXL2, DOCK11, DOCK4, DOCK7, DVL1, DVL3, EHD1, EPS8, ERC1, EVI5L, EXOC1, EXOC2, EXOC4, EXOC5, EXOC7, FMNL1, GAS8, GDI1, HACE1, IPO11, IPO7, IPO8, IQGAP1, KCTD13, KPNB1, LRRK2, LSM2, MAPKAP1, MICAL3, MICALL1, MICALL2,…
Testis	GO:0003676	nucleic acid binding	GO_MolecularFunction-GOA_06.05.2016_10h39	3.5e-10	1.8e-07	33.93	1405	[AATF, ABCF1, ABCF2, ABI2, ACD, ACO1, ACR, ACTB, ADAR, ADNP2, AEBP2, AFF2, AFF3, AGGF1, AGO2, AGO3, AGO4, AHCTF1, AHCYL1, AHNAK, AHR, AIFM2, AIMP1, AKAP8, AKAP8L, AKAP9, AKNA, ALB, ALDH6A1, ALG13, ALKBH5, ALKBH8, ANG, ANGEL2, ANHX, ANKRD17, ANTXR1, ANXA11, ANXA2, ANXA7, AP5Z1, APEX1, API5, APP, APTX, AQR, AR, ARCN1, ARF1, ARHGAP35, ARHGEF1, ARHGEF28, ARID2, ARID3A, ARID3B, ARID3C, ARID4A, ARID4B,…
Testis	GO:0017111	nucleoside-triphosphatase activity	GO_MolecularFunction-GOA_06.05.2016_10h39	3.2e-09	1.7e-06	39.65	316	[ABCA1, ABCA13, ABCA3, ABCA4, ABCA5, ABCA6, ABCA8, ABCB5, ABCB7, ABCC1, ABCC12, ABCC4, ABCC5, ABCC8, ABCD3, ABCF1, ABCF2, ABCF3, ACTC1, AFG3L2, AK3, APPBP2, ARF1, ARF4, ARF5, ARHGAP5, ARL2, ARL4D, ARL8B, ASCC3, ASNA1, ATAD2, ATAD2B, ATF7IP, ATL2, ATP10A, ATP10D, ATP11B, ATP11C, ATP13A3, ATP1A1, ATP1A2, ATP1A4, ATP2A2, ATP2B4, ATP2C1, ATP5D, ATP5H, ATP5J2, ATP6V0A2, ATP6V0C, ATP6V0E1, ATP6V1A, ATP…
Testis	GO:0016772	transferase activity, transferring phosphorus-containing groups	GO_MolecularFunction-GOA_06.05.2016_10h39	5.7e-09	3e-06	37.9	423	[AAK1, AASDHPPT, ABL2, ACVR1, ACVR2A, ACVR2B, ADCK3, ADCK5, ADRBK1, AGER, AK1, AK2, AK3, AK4, AK9, AKAP10, AKAP7, AKAP8L, AKAP9, AKT2, ALK, ALPK1, ANTXR1, ARHGEF7, ATM, ATR, BAZ1B, BCKDK, BMP2K, BMPR1A, BMPR1B, BMPR2, BRSK1, CAD, CAMK1, CAMK2D, CAMK2G, CAMK4, CAMKV, CASK, CCNC, CCNH, CCNK, CCNT1, CCNT2, CD19, CD3EAP, CD86, CDC37, CDC42BPA, CDK10, CDK11A, CDK12, CDK13, CDK14, CDK16, CDK17, CDK19, …
Testis	GO:0004252	serine-type endopeptidase activity	GO_MolecularFunction-GOA_06.05.2016_10h39	2e-08	1e-05	14.74	37	[ACD, ACR, C4A, CAPN5, CFD, CLPP, CORIN, CTSL, F10, F12, F2, HGF, HP, IMMP2L, KLK4, KLKB1, MBTPS1, PCSK4, PCSK6, PIKFYVE, PLG, PREPL, PRSS21, PRSS46, PRSS50, PRSS54, PRSS55, PRSS56, PRSS58, RHBDD2, RHBDD3, RHBDL1, SH2B2, SOS1, STK4, TMPRSS2, TPP2]
Testis	GO:0016887	ATPase activity	GO_MolecularFunction-GOA_06.05.2016_10h39	8.3e-08	4.4e-05	41.67	190	[ABCA1, ABCA13, ABCA3, ABCA4, ABCA5, ABCA6, ABCA8, ABCB5, ABCB7, ABCC1, ABCC12, ABCC4, ABCC5, ABCC8, ABCD3, ABCF1, ABCF2, ABCF3, ACTC1, AFG3L2, AK3, ASCC3, ASNA1, ATAD2, ATAD2B, ATF7IP, ATP10A, ATP10D, ATP11B, ATP11C, ATP13A3, ATP1A1, ATP1A2, ATP1A4, ATP2A2, ATP2B4, ATP2C1, ATP5D, ATP5H, ATP5J2, ATP6V0A2, ATP6V0C, ATP6V0E1, ATP6V1A, ATP6V1E2, ATP6V1F, ATP7A, ATP8A2, ATP8B3, ATP9B, ATRX, BLM, BRIP…
Testis	GO:0016301	kinase activity	GO_MolecularFunction-GOA_06.05.2016_10h39	1.4e-07	7.4e-05	37.73	363	[AAK1, ABL2, ACVR1, ACVR2A, ACVR2B, ADCK3, ADCK5, ADRBK1, AGER, AK1, AK2, AK3, AK4, AK9, AKAP10, AKAP7, AKAP8L, AKAP9, AKT2, ALK, ALPK1, ANTXR1, ARHGEF7, ATM, ATR, BAZ1B, BCKDK, BMP2K, BMPR1A, BMPR1B, BMPR2, BRSK1, CAD, CAMK1, CAMK2D, CAMK2G, CAMK4, CAMKV, CASK, CCNC, CCNH, CCNK, CCNT1, CCNT2, CD19, CD86, CDC37, CDC42BPA, CDK10, CDK11A, CDK12, CDK13, CDK14, CDK16, CDK17, CDK19, CDK2AP2, CDK4, CDK…
Testis	GO:0032403	protein complex binding	GO_MolecularFunction-GOA_06.05.2016_10h39	1.4e-07	7.4e-05	37.55	377	[AAK1, ABI2, ABL2, ACTB, ACTR2, ACTR3, ACVR1, ACVR2A, ACVR2B, ADAM10, ADAM17, ADAM2, ADAM23, ADAM9, AGO2, AMBP, AMER1, ANTXR1, ANXA11, ANXA7, AP1AR, AP2A1, APBB1, APC, APEX1, ARPC1A, ARPC1B, ARPC2, ARPC3, ARRB2, ASPN, ATF1, ATM, ATR, BAG3, BAG6, BAX, BCAP31, BLOC1S6, BRK1, CALR, CAMSAP1, CAMSAP3, CAPG, CAPZB, CASP8, CCDC88A, CCSER2, CD151, CD2AP, CDH2, CDK4, CDK5RAP1, CDK5RAP3, CDKN1A, CENPE, CEP…
Testis	GO:0019787	ubiquitin-like protein transferase activity	GO_MolecularFunction-GOA_06.05.2016_10h39	2.6e-07	0.00014	41.63	179	[ANAPC11, ANAPC4, ANKIB1, ARIH1, ASB2, ATG10, ATG16L1, BACH1, BIRC2, BIRC3, BIRC6, BIRC8, BRAP, BRIP1, C18orf25, C6orf89, CBL, CBLB, CBLL1, CCIN, CCNC, CDC34, CDKN2A, CHFR, CNOT4, CUL4B, CUL5, DTX3L, DZIP3, FANCL, FBXL3, FBXL4, FBXL5, FBXO21, FBXO24, FBXO25, FBXO30, FBXO6, FBXO7, FBXW11, FBXW7, FBXW8, FEM1B, FEM1C, G2E3, GAN, HACE1, HDAC9, HECTD1, HECTD3, HERC1, HERC2, HLTF, HUWE1, KBTBD2, KBTBD8…
Testis	GO:0060589	nucleoside-triphosphatase regulator activity	GO_MolecularFunction-GOA_06.05.2016_10h39	3.5e-07	0.00018	42.74	150	[ABR, ACAP1, ACAP2, ADGRB3, ADPRH, ADPRHL1, AGAP14P, AGAP3, AGFG2, ANKRD27, ARAP2, ARFGAP3, ARFGEF1, ARHGAP10, ARHGAP11A, ARHGAP12, ARHGAP15, ARHGAP18, ARHGAP20, ARHGAP22, ARHGAP24, ARHGAP26, ARHGAP28, ARHGAP31, ARHGAP32, ARHGAP35, ARHGAP36, ARHGAP39, ARHGAP44, ARHGAP5, ARHGAP9, ARHGEF1, ARHGEF11, ARHGEF12, ARHGEF15, ARL2, AXIN1, BAG1, BAG2, BAG3, BAG4, BAG5, BNIP2, BRD8, CDC42EP1, CDC42SE1, CHM,…
Testis	GO:0016773	phosphotransferase activity, alcohol group as acceptor	GO_MolecularFunction-GOA_06.05.2016_10h39	3.6e-07	0.00019	38.12	313	[AAK1, ABL2, ACVR1, ACVR2A, ACVR2B, ADCK5, ADRBK1, AGER, AKT2, ALK, ALPK1, ANTXR1, ARHGEF7, ATM, ATR, BAZ1B, BCKDK, BMP2K, BMPR1A, BMPR1B, BMPR2, BRSK1, CAD, CAMK1, CAMK2D, CAMK2G, CAMK4, CAMKV, CASK, CCNC, CCNH, CCNK, CCNT1, CCNT2, CD19, CD86, CDC37, CDC42BPA, CDK10, CDK11A, CDK12, CDK13, CDK14, CDK16, CDK17, CDK19, CDK4, CDK6, CDK7, CDK9, CDKL2, CDKL5, CDKN1A, CHEK1, CHUK, CIT, CLK1, CLK3, CNTR…
Testis	GO:0008236	serine-type peptidase activity	GO_MolecularFunction-GOA_06.05.2016_10h39	5.4e-07	0.00028	17.02	48	[ACD, ACE, ACR, C4A, CAPN5, CFD, CLPP, CORIN, CPD, CPNE1, CPVL, CTSL, DPP7, DPP8, F10, F12, F2, HGF, HP, IMMP2L, KLK4, KLKB1, MBTPS1, NAALAD2, PCSK4, PCSK6, PIKFYVE, PLG, PRCP, PREPL, PRSS21, PRSS46, PRSS50, PRSS54, PRSS55, PRSS56, PRSS58, RELN, RHBDD2, RHBDD3, RHBDL1, SCPEP1, SH2B2, SOS1, STK4, TMPRSS2, TPP2, ZFYVE9]
Testis	GO:0004842	ubiquitin-protein transferase activity	GO_MolecularFunction-GOA_06.05.2016_10h39	6.3e-07	0.00033	41.5	171	[ANAPC11, ANAPC4, ANKIB1, ARIH1, ASB2, BACH1, BIRC2, BIRC3, BIRC6, BIRC8, BRAP, BRIP1, C18orf25, C6orf89, CBL, CBLB, CBLL1, CCIN, CCNC, CDC34, CHFR, CNOT4, CUL4B, CUL5, DTX3L, DZIP3, FANCL, FBXL3, FBXL4, FBXL5, FBXO21, FBXO24, FBXO25, FBXO30, FBXO6, FBXO7, FBXW11, FBXW7, FBXW8, FEM1B, FEM1C, G2E3, GAN, HACE1, HECTD1, HECTD3, HERC1, HERC2, HLTF, HUWE1, KBTBD2, KBTBD8, KCTD13, KLHDC8A, KLHL12, KLHL…
Testis	GO:0030695	GTPase regulator activity	GO_MolecularFunction-GOA_06.05.2016_10h39	9.9e-07	0.00052	42.81	137	[ABR, ACAP1, ACAP2, ADGRB3, ADPRH, ADPRHL1, AGAP14P, AGAP3, AGFG2, ANKRD27, ARAP2, ARFGAP3, ARFGEF1, ARHGAP10, ARHGAP11A, ARHGAP12, ARHGAP15, ARHGAP18, ARHGAP20, ARHGAP22, ARHGAP24, ARHGAP26, ARHGAP28, ARHGAP31, ARHGAP32, ARHGAP35, ARHGAP36, ARHGAP39, ARHGAP44, ARHGAP5, ARHGAP9, ARHGEF1, ARHGEF11, ARHGEF12, ARHGEF15, ARL2, AXIN1, BNIP2, BRD8, CDC42EP1, CDC42SE1, CHM, CHML, CHN2, DEPDC7, DOCK4, DY…
Testis	GO:0019901	protein kinase binding	GO_MolecularFunction-GOA_06.05.2016_10h39	1.3e-06	0.00071	39.3	226	[ACE, ADAM10, ADAM9, ADD3, ADIPOR1, AKAP11, AKAP7, AKT2, ANGPT1, ANGPT2, ANK2, AP2A1, APC, ARHGEF7, ARRB2, ATF2, ATP1A1, ATP1A4, AXIN1, B4GALT1, BAD, BAG5, BCL2L1, BCL2L14, BRSK1, CACNB1, CACNB4, CAV1, CAV2, CBL, CBLB, CCDC88A, CCND2, CCNE2, CCNK, CCNL1, CCNT2, CCNY, CCNYL1, CDC25B, CDC25C, CDC37, CDH2, CDK5RAP1, CDK5RAP3, CDKN2A, CDKN2D, CENPJ, CEP68, CIB1, CLASP2, CLTC, CNPPD1, CNTLN, CPNE3, CR…
Testis	GO:0005179	hormone activity	GO_MolecularFunction-GOA_06.05.2016_10h39	1.3e-06	0.00069	12.59	18	[CHGA, CHGB, COPA, GNAI2, IGF1, INHA, INSL6, LGALSL, METRNL, NTS, PAGR1, PENK, POMC, PTRH2, RLN3, TG, TOR2A, TTR]
Testis	GO:0003682	chromatin binding	GO_MolecularFunction-GOA_06.05.2016_10h39	1.9e-06	0.001	40.04	193	[ACTB, ANKRD17, APBB1, APEX1, APTX, AR, ARID3A, ARID3C, ASH1L, ATAD2, ATAD2B, ATF2, ATF5, ATRX, ATXN7, BAHCC1, BAZ1B, BCAS3, BCL6, BRD2, BRD3, BRD4, CCNT1, CCNT2, CDCA5, CDK9, CENPF, CHD4, CHD7, CHD8, CIC, CITED1, CLOCK, CREB3L1, CREBBP, CRTC2, CSNK2B, CTCF, CTNNB1, DNAJC2, DNMT1, DNMT3A, DPEP2, E2F4, EGFR, EHMT2, EP300, EP400, ERCC6, EXO1, EZH1, EZH2, FANCM, FMR1, FOXO3, GATA2, GTF2H1, H2AFZ, HD…
Testis	GO:0008092	cytoskeletal protein binding	GO_MolecularFunction-GOA_06.05.2016_10h39	2.2e-06	0.0011	37.3	323	[AATF, ABI2, ABL2, ABLIM1, ABLIM2, ACE, ACTA1, ACTB, ACTC1, ACTR2, ACTR3, ADD3, AFAP1, AGBL5, ALMS1, ANG, ANK2, ANLN, ANTXR1, ANXA2, AP1AR, AP1G1, APBB1, APC, APOE, ARFGEF1, ARFGEF2, ARHGEF10, ARL8B, ARPC1A, ARPC1B, ARPC2, ARPC3, ARPC4-TTLL3, ARPC5L, ATF5, ATP1A1, ATP1A4, B4GALT1, B9D2, BAIAP2, BAIAP2L2, BCAS3, BCL7B, BLOC1S2, BLOC1S6, BRSK1, C9orf24, CAMK2D, CAMSAP1, CAMSAP3, CAP1, CAPG, CAPN3, …
Testis	GO:0042393	histone binding	GO_MolecularFunction-GOA_06.05.2016_10h39	2.8e-06	0.0014	47.56	78	[ANP32B, APBB1, ATAD2, ATAD2B, ATRX, BAZ1B, BCAS3, BRD2, BRD3, BRD4, BRD7, CARM1, CDYL2, CHD1, CHD2, CHD5, CHD6, CHD8, CLN5, CTSL, DAXX, DEK, DNAJC2, DTX3L, FMR1, GK, GLYR1, H2AFX, HIST1H4A, ING1, IPO7, JAK2, KAT8, KDM4A, KDM7A, KMT2A, L3MBTL2, MPHOSPH8, MSH6, MTF2, MYSM1, NCAPD3, NOC2L, PHF1, PHF12, PHF21A, PHF6, PHF8, PHIP, PKN1, PRKCB, PRMT7, PSME4, PYGO2, RCC1, RNF20, RSF1, SART3, SFMBT2, SGF…
Testis	GO:0005126	cytokine receptor binding	GO_MolecularFunction-GOA_06.05.2016_10h39	3.2e-06	0.0016	18.09	53	[ADAM17, BAMBI, C5, CASP8, CCL16, CCL21, CCL22, CCM2, CD2AP, ENC1, ERAP1, ETFB, FADD, FEM1B, FRS2, GRB2, IL15, IL1B, IL1RAP, IL6ST, INHA, JAK1, JAK2, KITLG, KLF5, LIFR, MADD, MIF, NGFRAP1, NOL3, NTF4, PIK3R1, PXDN, PYCARD, SMAD2, SPRED1, STAT1, STAT3, TANK, TGFB2, TGFBR1, TGFBR2, TGFBR3, TIMM50, TLR5, TNFSF10, TNFSF12, TNFSF15, TOLLIP, TRAF2, TRAF6, TRIM37, TYK2]
Testis	GO:0019900	kinase binding	GO_MolecularFunction-GOA_06.05.2016_10h39	3.3e-06	0.0017	38.43	249	[ABI2, ACE, ADAM10, ADAM9, ADD3, ADIPOR1, AKAP11, AKAP7, AKT2, ANGPT1, ANGPT2, ANK2, AP2A1, APC, ARHGEF7, ARRB2, ATF2, ATF5, ATP1A1, ATP1A4, AXIN1, B4GALT1, BAD, BAG5, BCL2L1, BCL2L14, BRSK1, BTG1, CACNB1, CACNB4, CAV1, CAV2, CBL, CBLB, CCDC88A, CCND2, CCNE2, CCNK, CCNL1, CCNT2, CCNY, CCNYL1, CDC25B, CDC25C, CDC37, CDH2, CDK5RAP1, CDK5RAP3, CDKN2A, CDKN2D, CENPJ, CEP68, CHP1, CIB1, CLASP2, CLTC, …
Testis	GO:0044389	ubiquitin-like protein ligase binding	GO_MolecularFunction-GOA_06.05.2016_10h39	3.5e-06	0.0018	43.01	120	[ABI2, ACTG1, AMBRA1, ARIH1, ARRB2, ATP6V0C, AXIN1, BAG4, BAG5, BAG6, BECN1, BLZF1, CALR, CASP10, CASP8, CDC34, CDK5RAP3, CDKN1A, CUL4B, CUL5, DAXX, DBT, DDRGK1, DIO2, DNAJB2, DNM1L, EGFR, ERLIN2, FAF2, FANCL, FBXW7, FZD5, FZD6, GNPDA1, GPI, GPR37, GRIK2, GSK3B, HERC2, HIF1A, HLTF, HM13, HSPA1B, IKBKG, JAK1, KCNH2, KDM4A, LRPPRC, LTBR, MAP1LC3A, MDM2, MUL1, NDUFS2, NEDD8, OTUB1, PARK2, PCBP2, PDE…
Testis	GO:0004386	helicase activity	GO_MolecularFunction-GOA_06.05.2016_10h39	4.2e-06	0.0022	46.75	79	[ASCC3, ATRX, BLM, BRIP1, BTAF1, CHD1, CHD2, CHD4, CHD5, CHD6, CHD7, CHD8, CHTF18, DDX10, DDX17, DDX18, DDX19B, DDX20, DDX21, DDX24, DDX39A, DDX39B, DDX4, DDX42, DDX49, DDX50, DDX54, DDX58, DDX6, DDX60, DHX15, DHX29, DHX32, DHX35, DHX36, DHX40, DHX57, DHX8, DHX9, DICER1, DNA2, EP400, ERCC2, ERCC6, ERCC6L2, FANCM, FBXO18, G3BP1, GTF2F2, HELLS, HELQ, HELZ, HFM1, HLTF, INO80, MCM4, MCM5, MCM9, MRE11…
Testis	GO:0004672	protein kinase activity	GO_MolecularFunction-GOA_06.05.2016_10h39	4.6e-06	0.0023	38.09	259	[AAK1, ABL2, ACVR1, ACVR2A, ACVR2B, ADCK5, ADRBK1, AGER, AKT2, ALK, ALPK1, ANTXR1, ARHGEF7, ATM, ATR, BAZ1B, BCKDK, BMP2K, BMPR1A, BMPR1B, BMPR2, BRSK1, CAD, CAMK1, CAMK2D, CAMK2G, CAMK4, CAMKV, CASK, CCNC, CCNH, CCNK, CCNT1, CCNT2, CDC37, CDC42BPA, CDK10, CDK11A, CDK12, CDK13, CDK14, CDK16, CDK17, CDK19, CDK4, CDK6, CDK7, CDK9, CDKL2, CDKL5, CDKN1A, CHEK1, CHUK, CIT, CLK1, CLK3, CNTRL, COL4A3BP,…
Testis	GO:0005216	ion channel activity	GO_MolecularFunction-GOA_06.05.2016_10h39	4.8e-06	0.0024	20.19	86	[ABCC8, ANO10, ANO3, ANO5, ANO6, ASIC4, BEST1, CACFD1, CACNA1E, CACNA2D1, CACNA2D3, CACNA2D4, CACNB1, CACNB4, CATSPER1, CCDC109B, CCT8L2, CHRNB3, CHRNE, CLCC1, CLCN1, CLCN5, CLIC4, CLIC5, CNGA1, CNGA4, CNGB1, CUL5, CYBB, DENND5B, DLG1, FKBP1B, FXYD1, GABRA2, GPM6A, GRIA3, GRIK2, HCN1, HCN2, ITGAV, ITPR1, ITPR2, ITPR3, KCNA1, KCNA5, KCNAB3, KCNC1, KCND3, KCNE1B, KCNG1, KCNG3, KCNH2, KCNIP4, KCNJ2,…
Testis	GO:0031625	ubiquitin protein ligase binding	GO_MolecularFunction-GOA_06.05.2016_10h39	5.6e-06	0.0028	42.91	118	[ABI2, ACTG1, AMBRA1, ARIH1, ARRB2, ATP6V0C, AXIN1, BAG4, BAG5, BAG6, BECN1, BLZF1, CALR, CASP10, CASP8, CDC34, CDKN1A, CUL4B, CUL5, DAXX, DBT, DIO2, DNAJB2, DNM1L, EGFR, ERLIN2, FAF2, FANCL, FBXW7, FZD5, FZD6, GNPDA1, GPI, GPR37, GRIK2, GSK3B, HERC2, HIF1A, HLTF, HM13, HSPA1B, IKBKG, JAK1, KCNH2, KDM4A, LRPPRC, LTBR, MAP1LC3A, MDM2, MUL1, NDUFS2, NEDD8, OTUB1, PARK2, PCBP2, PDE4D, PER1, PIAS4, P…
Testis	GO:0015267	channel activity	GO_MolecularFunction-GOA_06.05.2016_10h39	6.2e-06	0.0032	20.92	100	[ABCC8, ANO10, ANO3, ANO5, ANO6, AQP11, AQP3, AQP9, ASIC4, BAX, BEST1, CACFD1, CACNA1E, CACNA2D1, CACNA2D3, CACNA2D4, CACNB1, CACNB4, CATSPER1, CCDC109B, CCT8L2, CHRNB3, CHRNE, CLCC1, CLCN1, CLCN5, CLIC4, CLIC5, CNGA1, CNGA4, CNGB1, CUL5, CYBB, DENND5B, DLG1, FKBP1B, FXYD1, GABRA2, GJA1, GPM6A, GRIA3, GRIK2, HCN1, HCN2, ITGAV, ITPR1, ITPR2, ITPR3, KCNA1, KCNA5, KCNAB3, KCNC1, KCND3, KCNE1B, KCNG1…
Testis	GO:0022836	gated channel activity	GO_MolecularFunction-GOA_06.05.2016_10h39	6.5e-06	0.0033	19.03	63	[ABCC8, ANO10, ANO3, ANO5, ANO6, BEST1, CACNA1E, CACNA2D1, CACNA2D3, CACNA2D4, CACNB1, CACNB4, CATSPER1, CCT8L2, CHRNB3, CHRNE, CLCN1, CLCN5, CLIC4, CLIC5, CNGA1, CNGA4, CNGB1, CYBB, DLG1, FKBP1B, GABRA2, GRIA3, GRIK2, HCN1, HCN2, ITGAV, ITPR1, ITPR2, ITPR3, KCNA1, KCNA5, KCNAB3, KCNC1, KCND3, KCNE1B, KCNG1, KCNG3, KCNH2, KCNIP4, KCNJ2, KCNK2, KCNS3, KCNT2, P2RX6, PKD2, PRKD2, PTK2B, REST, RYR2, …
Testis	GO:0005102	receptor binding	GO_MolecularFunction-GOA_06.05.2016_10h39	6.9e-06	0.0035	25.16	404	[AAK1, ABCA1, ABL2, ACE, ACOT8, ADAM10, ADAM17, ADAM2, ADAM23, ADAM9, ADRBK1, AIMP1, AIP, AKAP9, ALCAM, AMN, ANG, ANGPT1, ANGPT2, ANKRD13C, ANKS1B, ANXA7, AP2M1, APOB, APOE, APP, AR, ARF4, ARFGEF2, ARHGEF11, ARHGEF12, ARNT, ARRB2, ARRDC3, ASXL2, ATP2A2, ATXN2, BAMBI, BCAP31, BCAS3, BDKRB2, BUD31, C5, CALR, CANX, CAPRIN2, CASK, CASP8, CAV1, CAV2, CBL, CCL16, CCL21, CCL22, CCM2, CD151, CD2AP, CD86,…
Testis	GO:0019904	protein domain specific binding	GO_MolecularFunction-GOA_06.05.2016_10h39	7.6e-06	0.0039	38.08	246	[AATF, ABI2, ACVR2A, ADAM10, ADAM17, ADAM9, AFAP1L2, AIP, ANGEL1, ANKS1B, APP, ARFIP1, ARFIP2, ARHGAP31, ARHGAP5, ARHGEF7, ARRB2, ATF4, ATN1, ATP1A1, ATP1A4, ATP2B4, ATRX, AXIN1, BAIAP2, BAK1, BAX, BCL2L1, BUD31, CABYR, CACNB1, CAPG, CAPN7, CARD19, CASP10, CASP8, CBL, CCDC6, CD2AP, CDC25C, CENPJ, CEP68, CHD8, CHMP1A, CHMP2A, CHMP2B, CIT, CITED1, CLEC3B, CNOT1, CNTLN, CRIM1, CSNK2B, CTR9, CTTNBP2,…
Testis	GO:0022838	substrate-specific channel activity	GO_MolecularFunction-GOA_06.05.2016_10h39	1.2e-05	0.0061	20.77	92	[ABCC8, ANO10, ANO3, ANO5, ANO6, AQP11, AQP3, AQP9, ASIC4, BEST1, CACFD1, CACNA1E, CACNA2D1, CACNA2D3, CACNA2D4, CACNB1, CACNB4, CATSPER1, CCDC109B, CCT8L2, CHRNB3, CHRNE, CLCC1, CLCN1, CLCN5, CLIC4, CLIC5, CNGA1, CNGA4, CNGB1, CUL5, CYBB, DENND5B, DLG1, FKBP1B, FXYD1, GABRA2, GPM6A, GRIA3, GRIK2, HCN1, HCN2, ITGAV, ITPR1, ITPR2, ITPR3, KCNA1, KCNA5, KCNAB3, KCNC1, KCND3, KCNE1B, KCNG1, KCNG3, KC…
Testis	GO:0005096	GTPase activator activity	GO_MolecularFunction-GOA_06.05.2016_10h39	1.3e-05	0.007	41.92	122	[ABR, ACAP1, ACAP2, ADGRB3, ADPRH, ADPRHL1, AGAP14P, AGAP3, AGFG2, ANKRD27, ARAP2, ARFGAP3, ARFGEF1, ARHGAP10, ARHGAP11A, ARHGAP12, ARHGAP15, ARHGAP18, ARHGAP20, ARHGAP22, ARHGAP24, ARHGAP26, ARHGAP28, ARHGAP31, ARHGAP32, ARHGAP35, ARHGAP36, ARHGAP39, ARHGAP44, ARHGAP5, ARHGAP9, ARHGEF1, ARHGEF11, ARHGEF12, ARHGEF15, AXIN1, BNIP2, BRD8, CDC42EP1, CHM, CHML, CHN2, DEPDC7, DOCK4, DYNLL1, ELMOD2, EL…
Testis	GO:0017137	Rab GTPase binding	GO_MolecularFunction-GOA_06.05.2016_10h39	1.4e-05	0.007	48.41	61	[ACAP2, ADPRH, ADPRHL1, ALS2, ANKFY1, ANKRD27, ANXA2, AP1G1, AP3M1, BICD2, C9orf72, CHM, CHML, DMXL2, EHD1, ERC1, EVI5L, GAS8, GDI1, HACE1, MICAL3, MICALL1, MICALL2, MYO5A, NSF, ODF1, ODF2, OPTN, PDE6D, PRICKLE1, RAB11FIP1, RAB11FIP2, RAB11FIP3, RAB3GAP1, RAB3GAP2, RABGAP1, RAC1, RBSN, RHOBTB3, RIC1, RILP, RIMS2, SGSM1, SGSM2, STXBP5, SYTL3, SYTL5, TBC1D1, TBC1D10B, TBC1D12, TBC1D13, TBC1D15, TBC…
Testis	GO:0008083	growth factor activity	GO_MolecularFunction-GOA_06.05.2016_10h39	1.4e-05	0.007	15.38	26	[CCM2, CSPG5, F2, FGF12, FGF14, GFER, GMFB, GNPDA1, GPI, HDGF, HGF, IGF1, INHA, JAG1, JAG2, KITLG, MANF, MDK, NTF4, OGN, PDGFD, PLXNA1, RABEP1, RABEP2, SOS1, TGFB2]
Testis	GO:0051539	4 iron, 4 sulfur cluster binding	GO_MolecularFunction-GOA_06.05.2016_10h39	1.5e-05	0.0076	60.87	28	[ACO1, BRIP1, CDK5RAP1, COASY, DNA2, ERCC2, ISCA2, ISCU, LIAS, MUTYH, NARFL, NDUFS1, NDUFS2, NDUFS7, NDUFV1, NFU1, NTHL1, NUBP1, NUBP2, NUBPL, POLA1, POLD1, POLE, PPAT, REV3L, RSAD1, SDHB, TYW1]
Testis	GO:0008047	enzyme activator activity	GO_MolecularFunction-GOA_06.05.2016_10h39	1.5e-05	0.0077	38.87	199	[ABR, ACAP1, ACAP2, ADGRB3, ADPRH, ADPRHL1, AFAP1L2, AGAP14P, AGAP3, AGFG2, ALOX5AP, ALS2, ANKRD27, APAF1, APOA4, APOE, APP, ARAP2, ARF1, ARFGAP3, ARFGEF1, ARHGAP10, ARHGAP11A, ARHGAP12, ARHGAP15, ARHGAP18, ARHGAP20, ARHGAP22, ARHGAP24, ARHGAP26, ARHGAP28, ARHGAP31, ARHGAP32, ARHGAP35, ARHGAP36, ARHGAP39, ARHGAP44, ARHGAP5, ARHGAP9, ARHGEF1, ARHGEF11, ARHGEF12, ARHGEF15, ATP7A, AXIN1, AZIN1, AZIN…
Testis	GO:0005230	extracellular ligand-gated ion channel activity	GO_MolecularFunction-GOA_06.05.2016_10h39	1.5e-05	0.0076	9.09	7	[CHRNB3, CHRNE, GABRA2, GRIA3, GRIK2, P2RX6, PTK2B]
Testis	GO:0008270	zinc ion binding	GO_MolecularFunction-GOA_06.05.2016_10h39	1.6e-05	0.0082	35.51	435	[ABLIM1, ABLIM2, ACE, ACE2, ACR, ADA, ADAM10, ADAM17, ADAM2, ADAM23, ADAM29, ADAM7, ADAM9, ADAMTS1, ADAMTS12, ADAMTS6, ADAMTS9, ADAMTSL3, ADH1B, ADH5, AFG3L2, AGBL3, AGBL5, AKAP8, ALB, ALKBH8, AMZ2, ANAPC11, ANKIB1, AR, ARIH1, ASH1L, BAZ1A, BAZ1B, BAZ2B, BBOX1, BIRC2, BIRC3, BIRC8, BLVRA, BNC2, BRAP, BRF2, BSPRY, C6orf89, C9orf3, CA2, CA5B, CA9, CAD, CALR, CAPN15, CBL, CBLB, CBLL1, CCS, CGRRF1, C…
Testis	GO:0008429	phosphatidylethanolamine binding	GO_MolecularFunction-GOA_06.05.2016_10h39	1.9e-05	0.0097	100	9	[ANXA11, CD300A, ESYT2, MAP1LC3A, MFGE8, MUC1, NF1, PEBP1, PEMT]
Testis	GO:0022891	substrate-specific transmembrane transporter activity	GO_MolecularFunction-GOA_06.05.2016_10h39	4.5e-05	0.022	24.19	231	[ABCA1, ABCC1, ABCC4, ABCC5, ABCC8, ANO10, ANO3, ANO5, ANO6, AQP11, AQP3, AQP9, ASIC4, ASNA1, ATP11B, ATP13A3, ATP1A1, ATP1A2, ATP1A4, ATP2A2, ATP2B4, ATP2C1, ATP5D, ATP5G1, ATP5H, ATP6V0A2, ATP6V0C, ATP6V0D2, ATP6V0E1, ATP6V1A, ATP6V1E2, ATP6V1F, ATP7A, AZIN2, BEST1, CACFD1, CACNA1E, CACNA2D1, CACNA2D3, CACNA2D4, CACNB1, CACNB4, CATSPER1, CCDC109B, CCT8L2, CELSR3, CHRNB3, CHRNE, CLCC1, CLCN1, CL…
Testis	GO:0008528	G-protein coupled peptide receptor activity	GO_MolecularFunction-GOA_06.05.2016_10h39	6.2e-05	0.031	14.81	20	[ACKR2, BDKRB2, C3AR1, CALCRL, CCR1, CCR4, CMKLR1, CNOT6, CYSLTR1, EDNRA, EDNRB, F2R, FSHR, GPR34, GPR37, HCRTR1, NPRL3, NPY1R, SIGMAR1, SSTR1]
Testis	GO:0032182	ubiquitin-like protein binding	GO_MolecularFunction-GOA_06.05.2016_10h39	7.9e-05	0.039	46.83	59	[AGL, AUP1, BAG6, BRAP, C6orf106, C6orf89, CRY1, DCUN1D1, DCUN1D3, DNAJB2, DNAJC2, DZIP3, EPS15, FAF2, HERC2, IDE, IKBKG, KIF18A, NSFL1C, NUP62, OPTN, OTUB1, OTUB2, PARK2, PARP10, PML, PRPF8, PSMD4, RAD18, RAD23A, RNF111, RNF125, RPS3, SHARPIN, SIRT2, SPRTN, TNIP3, TOLLIP, TOP2A, TP53INP2, TRIM32, UBAP1, UBE2A, UBR5, UBTD1, UBTD2, UBXN1, UBXN11, UBXN2A, UBXN7, UFD1L, USP13, USP33, USPL1, VPS28, Z…
Testis	GO:0043130	ubiquitin binding	GO_MolecularFunction-GOA_06.05.2016_10h39	7.9e-05	0.039	48.15	52	[AGL, AUP1, BAG6, BRAP, C6orf106, C6orf89, CRY1, DNAJB2, DNAJC2, DZIP3, EPS15, FAF2, IDE, IKBKG, KIF18A, NSFL1C, NUP62, OPTN, OTUB1, OTUB2, PARK2, PARP10, PRPF8, PSMD4, RAD18, RAD23A, RNF125, SHARPIN, SIRT2, SPRTN, TNIP3, TOP2A, TP53INP2, TRIM32, UBAP1, UBE2A, UBR5, UBTD1, UBTD2, UBXN1, UBXN11, UBXN2A, UBXN7, UFD1L, USP13, USP33, USPL1, VPS28, ZBTB1, ZFAND6, ZRANB1, ZRANB3]
