# Supplementary material for: Differential expression and co-expression gene networks reveal candidate biomarkers of boar taint in non-castrated pigs
Source: Sci Rep. 2017 Sep 22;7:12205. doi: 10.1038/s41598-017-11928-0 (PMC5610188; doi:10.1038/s41598-017-11928-0)
Supplement: Supplementary file 4 — Dataset 4 [file 41598_2017_11928_MOESM4_ESM.xls]

## Sheet: LiverKEGGPathways2016-05-18
Tissue	GOID	KEGG_Pathway	Ontology Source	Term PValue	Term PValue Corrected with Bonferroni step down	% Associated Genes	Nr. Genes	Associated Genes Found
Liver	GO:0003010	Ribosome	KEGG_19.05.2016	1.9e-05	0.0005	10.22	14	[MRPL13, MRPL21, MRPL9, RPL14, RPL22L1, RPL27A, RPL30, RPL34, RPL35A, RPL6, RPL9, RPS27L, RPS3A, RPS8]
Liver	GO:0003060	Protein export	KEGG_19.05.2016	2.5e-05	0.00064	26.09	6	[IMMP1L, SEC11C, SPCS1, SPCS3, SRP14, SRP9]
Liver	GO:0005010	Alzheimer's disease	KEGG_19.05.2016	0.00018	0.0043	8.33	14	[ATP5F1, ATP5H, ATP5O, COX6C, COX7A1, COX7A2L, COX7B2, IDE, ITPR1, NDUFA2, NDUFA5, NDUFB5, NDUFC1, PPP3CB]
Liver	GO:0000190	Oxidative phosphorylation	KEGG_19.05.2016	0.00095	0.022	8.27	11	[ATP5F1, ATP5H, ATP5O, COX6C, COX7A1, COX7A2L, COX7B2, NDUFA2, NDUFA5, NDUFB5, NDUFC1]
Liver	GO:0004120	Ubiquitin mediated proteolysis	KEGG_19.05.2016	0.0012	0.026	8.03	11	[ANAPC4, CDC27, CUL2, RCHY1, UBA3, UBE2E1, UBE2K, UBE2Q2, UBE2W, UBE4A, UBR5]
Liver	GO:0005012	Parkinson's disease	KEGG_19.05.2016	0.0016	0.034	7.75	11	[ATP5F1, ATP5H, ATP5O, COX6C, COX7A1, COX7A2L, COX7B2, NDUFA2, NDUFA5, NDUFB5, NDUFC1]
Liver	GO:0000790	Folate biosynthesis	KEGG_19.05.2016	0.0058	0.11	21.43	3	[GGH, MOCS2, PTS]
Liver	GO:0005016	Huntington's disease	KEGG_19.05.2016	0.0063	0.11	6.22	12	[ATP5F1, ATP5H, ATP5O, COX6C, COX7A1, COX7A2L, COX7B2, ITPR1, NDUFA2, NDUFA5, NDUFB5, NDUFC1]
Liver	GO:0003013	RNA transport	KEGG_19.05.2016	0.0071	0.12	6.4	11	[EIF1AY, EIF3H, GEMIN2, NUP35, NUP43, NUP54, NXT2, PAIP1, RAE1, STRAP, XPO1]
Liver	GO:0004130	SNARE interactions in vesicular transport	KEGG_19.05.2016	0.013	0.22	11.76	4	[BET1, STX10, VAMP4, VAMP7]
Liver	GO:0004110	Cell cycle	KEGG_19.05.2016	0.019	0.31	6.45	8	[ANAPC4, ATR, CDC27, CDK7, CDKN1B, MAD2L1, PCNA, RAD21]
Liver	GO:0004140	Regulation of autophagy	KEGG_19.05.2016	0.02	0.31	10.26	4	[ATG10, ATG4C, BECN1, GABARAPL2]
Liver	GO:0003420	Nucleotide excision repair	KEGG_19.05.2016	0.038	0.53	8.51	4	[CDK7, CETN2, GTF2H3, PCNA]
Liver	GO:0004115	p53 signaling pathway	KEGG_19.05.2016	0.039	0.51	7.25	5	[ATR, CCNG1, CCNG2, RCHY1, RRM2B]
Liver	GO:0000760	Nicotinate and nicotinamide metabolism	KEGG_19.05.2016	0.043	0.51	10.34	3	[NADK2, NAMPT, NT5C3A]
Liver	GO:0003018	RNA degradation	KEGG_19.05.2016	0.058	0.64	6.49	5	[C1D, CNOT8, LSM1, LSM5, WDR61]
Liver	GO:0004932	Non-alcoholic fatty liver disease (NAFLD)	KEGG_19.05.2016	0.068	0.68	5.3	8	[COX6C, COX7A1, COX7A2L, COX7B2, NDUFA2, NDUFA5, NDUFB5, NDUFC1]
Liver	GO:0000620	Pyruvate metabolism	KEGG_19.05.2016	0.094	0.85	7.5	3	[ACYP1, GLO1, LDHA]
Liver	GO:0004720	Long-term potentiation	KEGG_19.05.2016	0.1	0.83	6.06	4	[ITPR1, NRAS, PPP1CB, PPP3CB]
Liver	GO:0000982	Drug metabolism	KEGG_19.05.2016	0.11	0.82	5.8	4	[ADH1B, CYP2B6, FMO3, GSTO1]
Liver	GO:0000270	Cysteine and methionine metabolism	KEGG_19.05.2016	0.12	0.73	6.67	3	[LDHA, MAT2B, MTAP]
Liver	GO:0000510	N-Glycan biosynthesis	KEGG_19.05.2016	0.14	0.59	6.12	3	[ALG13, DPM3, MGAT2]
Liver	GO:0000520	Amino sugar and nucleotide sugar metabolism	KEGG_19.05.2016	0.14	0.7	6.25	3	[CMAS, CYB5R4, GNPNAT1]
Liver	GO:0004260	Cardiac muscle contraction	KEGG_19.05.2016	0.16	0.48	5.13	4	[COX6C, COX7A1, COX7A2L, COX7B2]
Liver	GO:0000480	Glutathione metabolism	KEGG_19.05.2016	0.16	0.33	5.77	3	[GSR, GSTO1, RRM2B]
Liver	GO:0005130	Pathogenic Escherichia coli infection	KEGG_19.05.2016	0.18	0.18	5.45	3	[ARPC3, LY96, NCK1]
Testis	GO:0004080	Neuroactive ligand-receptor interaction	KEGG_19.05.2016	4.6e-12	1.1e-09	11.91	33	[ADCYAP1R1, ADRA1B, BDKRB2, C3AR1, CALCRL, CHRNB3, CHRNE, CYSLTR1, EDNRA, EDNRB, F2, F2R, FSHR, GABRA2, GRIA3, GRIK2, GRM1, HCRTR1, HRH1, HRH4, HTR1A, HTR4, LPAR1, LPAR3, LPAR6, NPY1R, NR3C1, P2RX6, PLG, PTGER4, PTGFR, S1PR3, SSTR1]
Testis	GO:0004060	Cytokine-cytokine receptor interaction	KEGG_19.05.2016	3.3e-09	8.4e-07	13.96	37	[ACVR1, ACVR2A, ACVR2B, BMPR1A, BMPR1B, BMPR2, CCL16, CCL21, CCL22, CCR1, CCR4, EGFR, EPOR, FLT1, FLT4, HGF, IFNAR2, IL15, IL1B, IL1R1, IL1RAP, IL20RB, IL6ST, KDR, KIT, KITLG, LIFR, LTBR, MET, PDGFRB, TGFB2, TGFBR1, TGFBR2, TNFRSF1A, TNFSF10, TNFSF12, TNFSF15]
Testis	GO:0004919	Thyroid hormone signaling pathway	KEGG_19.05.2016	3.2e-07	8e-05	51.69	61	[ACTB, ACTG1, AKT2, ATP1A1, ATP1A2, ATP1A4, ATP2A2, BAD, CREBBP, CTNNB1, DIO2, EP300, GSK3B, HIF1A, HRAS, ITGAV, KAT2B, KRAS, MAP2K1, MAP2K2, MAPK3, MDM2, MED1, MED12, MED12L, MED13, MED13L, MED14, MED17, MED27, MED4, MYC, NCOA1, NCOA3, NCOR1, NOTCH2, NOTCH3, NOTCH4, NRAS, PFKFB2, PFKP, PIK3CA, PIK3CB, PIK3R1, PIK3R3, PIK3R5, PLCB1, PLCB4, PLCD4, PLCE1, PLCG2, PLCZ1, PRKACA, PRKACB, PRKCB, RAF1, …
Testis	GO:0005221	Acute myeloid leukemia	KEGG_19.05.2016	4.7e-07	0.00011	61.4	35	[AKT2, BAD, CHUK, EIF4EBP1, GRB2, HRAS, IKBKG, KIT, KRAS, MAP2K1, MAP2K2, MAPK3, MYC, NRAS, PIK3CA, PIK3CB, PIK3R1, PIK3R3, PIK3R5, PIM1, PIM2, PML, PPARD, RAF1, RARA, RELA, RPS6KB1, RPS6KB2, RUNX1T1, SOS1, SOS2, SPI1, STAT3, TCF7L1, ZBTB16]
Testis	GO:0004742	Taste transduction	KEGG_19.05.2016	4.8e-06	0.0011	8.43	7	[GABRA2, GRM1, HTR1A, ITPR3, PRKACA, PRKACB, SCN2A]
Testis	GO:0004540	Gap junction	KEGG_19.05.2016	5.1e-06	0.0012	52.27	46	[ADCY1, ADCY7, CSNK1D, EGFR, GJA1, GNAI1, GNAI2, GNAI3, GNAQ, GRB2, GRM1, GUCY1A2, GUCY1A3, GUCY1B3, HRAS, ITPR1, ITPR2, ITPR3, KRAS, LPAR1, MAP2K1, MAP2K2, MAP3K2, MAPK3, NRAS, PDGFD, PDGFRB, PLCB1, PLCB4, PRKACA, PRKACB, PRKCB, PRKG1, RAF1, SOS1, SOS2, TJP1, TUBA1B, TUBA1C, TUBA3C, TUBA4A, TUBAL3, TUBB, TUBB2B, TUBB3, TUBB4B]
Testis	GO:0000140	Steroid hormone biosynthesis	KEGG_19.05.2016	7.2e-06	0.0017	5.17	3	[CYP1B1, HSD17B7, HSD17B8]
Testis	GO:0005205	Proteoglycans in cancer	KEGG_19.05.2016	1.1e-05	0.0027	43.41	89	[ACTB, ACTG1, AKT2, ANK2, ARHGEF1, ARHGEF12, CAMK2D, CAMK2G, CAV1, CAV2, CBL, CBLB, CDKN1A, COL21A1, CTNNB1, CTSL, DROSHA, EGFR, ERBB4, FLNC, FN1, FRS2, FZD3, FZD5, FZD6, GAB1, GRB2, HCLS1, HGF, HIF1A, HPSE2, HRAS, HSPG2, IGF1, IQGAP1, ITGAV, ITGB1, ITGB5, ITPR1, ITPR2, ITPR3, KDR, KRAS, MAP2K1, MAP2K2, MAPK3, MDM2, MET, MYC, NRAS, NUDT16L1, PIK3CA, PIK3CB, PIK3R1, PIK3R3, PIK3R5, PLCE1, PLCG2, P…
Testis	GO:0004144	Endocytosis	KEGG_19.05.2016	1.4e-05	0.0034	41.7	108	[ACAP1, ACAP2, ADRBK1, AGAP3, AP2A1, AP2M1, AP2S1, ARAP2, ARF1, ARF5, ARFGAP3, ARFGEF1, ARFGEF2, ARPC1A, ARPC1B, ARPC2, ARPC3, ARPC5L, ARRB2, CAPZA2, CAPZA3, CAPZB, CAV1, CAV2, CBL, CBLB, CCDC53, CHMP2A, CHMP2B, CHMP4B, CHMP6, CLTB, CLTC, DAB2, DNM2, EEA1, EGFR, EHD1, EPS15, ERBB4, F2R, FAM21A, FLT1, FOLR1, GIT1, GRK4, HRAS, HSPA1B, IGF2R, KDR, KIAA0196, KIAA1033, KIF5A, KIF5B, KIT, MDM2, MET, PA…
Testis	GO:0004510	Focal adhesion	KEGG_19.05.2016	2.7e-05	0.0066	43.07	87	[ACTB, ACTG1, AKT2, ARHGAP35, ARHGAP5, BAD, BIRC2, BIRC3, CAV1, CAV2, CCND2, COL1A2, COL4A3, COL4A4, COL4A5, COL4A6, COL6A1, COL6A3, COMP, CTNNB1, EGFR, FLNC, FLT1, FLT4, FN1, GRB2, GSK3B, HGF, HRAS, IGF1, ILK, ITGA1, ITGA11, ITGA4, ITGA6, ITGA8, ITGA9, ITGAV, ITGB1, ITGB4, ITGB5, JUN, KDR, LAMA2, LAMA4, LAMB2, LAMC1, MAP2K1, MAPK3, MAPK9, MET, MYL9, MYLK, PAK2, PAK3, PAK4, PARVA, PARVB, PDGFD, P…
Testis	GO:0004110	Cell cycle	KEGG_19.05.2016	3.5e-05	0.0085	46.77	58	[ANAPC1, ANAPC11, ANAPC4, ANAPC7, ATM, ATR, CCND2, CCNE2, CCNH, CDC14A, CDC25B, CDC25C, CDC26, CDC27, CDK4, CDK6, CDK7, CDKN1A, CDKN2A, CDKN2D, CHEK1, CREBBP, DBF4, E2F4, E2F5, EP300, ESPL1, GADD45G, GSK3B, MAD1L1, MAD2L2, MCM4, MCM5, MDM2, MYC, ORC2, ORC3, ORC4, ORC5, ORC6, PLK1, PRKDC, PTTG1, RAD21, RB1, RBL1, SFN, SMAD2, SMAD4, SMC1A, SMC3, STAG1, STAG2, TFDP2, TGFB2, TTK, YWHAE, YWHAH]
Testis	GO:0005223	Non-small cell lung cancer	KEGG_19.05.2016	4.4e-05	0.01	55.36	31	[AKT2, ALK, BAD, CDK4, CDK6, CDKN2A, EGFR, EML4, FOXO3, GRB2, HRAS, KRAS, MAP2K1, MAP2K2, MAPK3, NRAS, PIK3CA, PIK3CB, PIK3R1, PIK3R3, PIK3R5, PLCG2, PRKCB, RAF1, RASSF1, RB1, RXRB, RXRG, SOS1, SOS2, STK4]
Testis	GO:0005203	Viral carcinogenesis	KEGG_19.05.2016	4.5e-05	0.01	42.44	87	[ATF2, ATF4, ATF6B, ATP6V0D2, BAD, BAK1, BAX, CASP8, CCND2, CCNE2, CCR4, CDK4, CDK6, CDKN1A, CDKN2A, CHD4, CHEK1, CREB1, CREB3L1, CREB3L2, CREB3L3, CREB5, CREBBP, DDB1, DLG1, EP300, GRB2, GTF2A1, GTF2E1, GTF2E2, GTF2H1, GTF2H2C, GTF2H3, HDAC10, HDAC11, HDAC5, HDAC9, HIST1H2BA, HIST1H2BD, HIST1H2BH, HIST1H2BI, HIST1H2BK, HIST1H2BN, HIST1H4A, HIST1H4D, HIST2H2BF, HIST3H2BB, HRAS, IKBKG, IL6ST, IRF3…
Testis	GO:0004141	Protein processing in endoplasmic reticulum	KEGG_19.05.2016	5e-05	0.011	43.79	74	[ATF4, ATF6B, BAG1, BAG2, BAK1, BAX, BCAP31, CALR, CANX, CRYAB, DDOST, DERL3, DNAJA2, DNAJB1, DNAJB11, DNAJB12, DNAJB2, DNAJC1, DNAJC5B, EDEM3, EIF2AK3, ERO1A, ERO1B, ERP29, FBXO6, GANAB, HSPA1B, HSPBP1, LMAN1, LMAN2, MAN1A1, MAN1A2, MAN1B1, MAPK9, MBTPS1, MBTPS2, NGLY1, NSFL1C, PARK2, PDIA3, PPP1R15A, PRKCSH, RAD23A, RNF5, RPN1, RRBP1, SAR1A, SEC23A, SEC24A, SEC24B, SEC24C, SEC24D, SEC61A1, SEC6…
Testis	GO:0005211	Renal cell carcinoma	KEGG_19.05.2016	5.5e-05	0.013	53.03	35	[AKT2, ARNT, CREBBP, EGLN2, EP300, EPAS1, ETS1, GAB1, GRB2, HGF, HIF1A, HRAS, JUN, KRAS, MAP2K1, MAP2K2, MAPK3, MET, NRAS, PAK2, PAK3, PAK4, PIK3CA, PIK3CB, PIK3R1, PIK3R3, PIK3R5, PTPN11, RAC1, RAF1, RAP1A, SOS1, SOS2, TCEB2, TGFB2]
Testis	GO:0004910	Insulin signaling pathway	KEGG_19.05.2016	0.0001	0.023	44.6	62	[ACACA, AKT2, BAD, CALM2, CBL, CBLB, EIF4EBP1, EXOC7, FASN, FBP1, FBP2, FLOT1, G6PC3, GRB2, GSK3B, HK1, HK2, HKDC1, HRAS, INSR, KRAS, LIPE, MAP2K1, MAP2K2, MAPK3, MAPK9, NRAS, PHKB, PHKG2, PIK3CA, PIK3CB, PIK3R1, PIK3R3, PIK3R5, PKLR, PPP1CB, PPP1R3B, PPP1R3E, PPP1R3F, PRKAA2, PRKAB2, PRKACA, PRKACB, PRKAR1B, PRKAR2A, PRKCI, PRKCZ, PTPN1, PYGM, RAF1, RHEB, RPS6, RPS6KB1, RPS6KB2, SH2B2, SHC4, SOC…
Testis	GO:0005166	HTLV-I infection	KEGG_19.05.2016	0.00011	0.027	40.31	104	[ADCY1, ADCY7, AKT2, ANAPC1, ANAPC11, ANAPC4, ANAPC7, APC, ATF1, ATF2, ATF4, ATM, ATR, BAX, BCL2L1, CALR, CANX, CCND2, CDC26, CDC27, CDK4, CDKN1A, CDKN2A, CHEK1, CHUK, CREB1, CREBBP, CREM, CRTC1, CRTC2, CRTC3, CTNNB1, DLG1, DVL1, DVL3, EP300, ETS1, FDPS, FZD3, FZD5, FZD6, GPS2, GSK3B, HRAS, IKBKG, IL15, IL1R1, JAK1, JUN, KAT2B, KRAS, LTBR, MAP3K1, MAP3K3, MSX1, MYBL1, MYC, NFATC3, NFKB2, NRAS, NR…
Testis	GO:0004915	Estrogen signaling pathway	KEGG_19.05.2016	0.00012	0.029	47.47	47	[ADCY1, ADCY7, AKT2, ATF2, ATF4, ATF6B, CALM2, CREB1, CREB3L1, CREB3L2, CREB3L3, CREB5, EGFR, FKBP4, FKBP5, GNAI1, GNAI2, GNAI3, GNAO1, GNAQ, GRB2, GRM1, HRAS, HSPA1B, ITPR1, ITPR2, ITPR3, JUN, KRAS, MAP2K1, MAP2K2, MAPK3, NRAS, PIK3CA, PIK3CB, PIK3R1, PIK3R3, PIK3R5, PLCB1, PLCB4, PRKACA, PRKACB, PRKCD, RAF1, SHC4, SOS1, SOS2]
Testis	GO:0005100	Bacterial invasion of epithelial cells	KEGG_19.05.2016	0.00013	0.03	50	39	[ACTB, ACTG1, ARHGAP10, ARHGEF26, ARPC1A, ARPC1B, ARPC2, ARPC3, ARPC5L, CAV1, CAV2, CBL, CBLB, CD2AP, CLTB, CLTC, CTNNB1, DNM2, FN1, GAB1, HCLS1, ILK, ITGB1, MAD2L2, MET, PIK3CA, PIK3CB, PIK3R1, PIK3R3, PIK3R5, PTK2, RAC1, RHOG, SEPT11, SEPT12, SHC4, WASF1, WASF2, WASL]
Testis	GO:0004120	Ubiquitin mediated proteolysis	KEGG_19.05.2016	0.00013	0.03	44.53	61	[ANAPC1, ANAPC11, ANAPC4, ANAPC7, BIRC2, BIRC3, BIRC6, BIRC8, CBL, CBLB, CDC26, CDC27, CDC34, CUL4B, CUL5, DDB1, FANCL, FBXW11, FBXW7, FBXW8, HERC1, HERC2, HUWE1, KLHL9, MAP3K1, MDM2, PARK2, PIAS4, PML, PPIL2, PRPF19, RFWD2, SMURF1, STUB1, TCEB2, TRAF6, TRIM32, TRIM37, TRIP12, UBA1, UBA2, UBA6, UBA7, UBE2A, UBE2B, UBE2D3, UBE2D4, UBE2E1, UBE2G2, UBE2I, UBE2J1, UBE2L3, UBE2Q1, UBE2Z, UBE3A, UBE3B,…
Testis	GO:0000983	Drug metabolism	KEGG_19.05.2016	0.00024	0.057	6.52	3	[GMPS, ITPA, UCK1]
Testis	GO:0005200	Pathways in cancer	KEGG_19.05.2016	0.00026	0.061	37.53	149	[ADCY1, ADCY7, AKT2, APC, AR, ARHGEF1, ARHGEF11, ARHGEF12, ARNT, AXIN1, BAD, BAX, BCL2L1, BDKRB2, BIRC2, BIRC3, BIRC8, CASP8, CBL, CBLB, CCDC6, CCNE2, CDK4, CDK6, CDKN1A, CDKN2A, CHUK, CKS1B, COL4A3, COL4A4, COL4A5, COL4A6, CREBBP, CTNNB1, CYCS, DAPK1, DAPK2, DVL1, DVL3, EDNRA, EDNRB, EGFR, EGLN2, EP300, EPAS1, ETS1, F2R, FADD, FGF12, FGF14, FN1, FZD3, FZD5, FZD6, GNA13, GNAI1, GNAI2, GNAI3, GNAQ…
Testis	GO:0005204	Chemical carcinogenesis	KEGG_19.05.2016	0.00034	0.077	12.2	10	[ADH1B, ADH5, ALDH1A3, ALDH3A1, ARNT, CYP1B1, GSTK1, GSTM2, GSTM3, GSTP1]
Testis	GO:0004720	Long-term potentiation	KEGG_19.05.2016	0.00035	0.08	50	33	[ADCY1, ATF4, CALM2, CAMK2D, CAMK2G, CAMK4, CREBBP, EP300, GNAQ, GRM1, HRAS, ITPR1, ITPR2, ITPR3, KRAS, MAP2K1, MAP2K2, MAPK3, NRAS, PLCB1, PLCB4, PPP1CB, PPP3CA, PPP3CB, PPP3CC, PRKACA, PRKACB, PRKCB, RAF1, RAP1A, RAPGEF3, RPS6KA3, RPS6KA6]
Testis	GO:0005212	Pancreatic cancer	KEGG_19.05.2016	0.00035	0.08	50	33	[AKT2, BAD, BCL2L1, CDK4, CDK6, CDKN2A, CHUK, EGFR, IKBKG, JAK1, KRAS, MAP2K1, MAPK3, MAPK9, PIK3CA, PIK3CB, PIK3R1, PIK3R3, PIK3R5, PLD1, RAC1, RAF1, RALB, RALGDS, RB1, RELA, SMAD2, SMAD4, STAT1, STAT3, TGFB2, TGFBR1, TGFBR2]
Testis	GO:0004612	Antigen processing and presentation	KEGG_19.05.2016	0.00035	0.08	11.69	9	[B2M, CALR, CANX, CREB1, CTSL, HSPA1B, NFYC, PDIA3, RFXANK]
Testis	GO:0000590	Arachidonic acid metabolism	KEGG_19.05.2016	0.00035	0.08	9.68	6	[GPX8, PLA2G4F, PLA2G6, PLB1, PTGES2, PTGES3]
Testis	GO:0004514	Cell adhesion molecules (CAMs)	KEGG_19.05.2016	0.00036	0.081	16.2	23	[ALCAM, CD34, CD86, CDH2, CLDN11, CLDN19, CLDN5, GLG1, ITGA4, ITGA6, ITGA8, ITGA9, ITGAV, ITGB1, LRRC4B, MPZL1, NEO1, NLGN3, PTPRC, PTPRM, SDC4, SELPLG, VCAN]
Testis	GO:0005220	Chronic myeloid leukemia	KEGG_19.05.2016	0.00038	0.085	49.32	36	[AKT2, BAD, BCL2L1, CBL, CBLB, CDK4, CDK6, CDKN1A, CDKN2A, CHUK, GRB2, HRAS, IKBKG, KRAS, MAP2K1, MAP2K2, MAPK3, MDM2, MYC, NRAS, PIK3CA, PIK3CB, PIK3R1, PIK3R3, PIK3R5, PTPN11, RAF1, RB1, RELA, SHC4, SMAD4, SOS1, SOS2, TGFB2, TGFBR1, TGFBR2]
Testis	GO:0004012	ErbB signaling pathway	KEGG_19.05.2016	0.00049	0.1	47.13	41	[ABL2, AKT2, BAD, CAMK2D, CAMK2G, CBL, CBLB, CDKN1A, EGFR, EIF4EBP1, ERBB4, GAB1, GRB2, GSK3B, HRAS, JUN, KRAS, MAP2K1, MAP2K2, MAPK3, MAPK9, MYC, NCK1, NRAS, PAK2, PAK3, PAK4, PIK3CA, PIK3CB, PIK3R1, PIK3R3, PIK3R5, PLCG2, PRKCB, PTK2, RAF1, RPS6KB1, RPS6KB2, SHC4, SOS1, SOS2]
Testis	GO:0004071	Sphingolipid signaling pathway	KEGG_19.05.2016	0.00051	0.11	44.17	53	[ABCC1, AKT2, BAX, BDKRB2, CERS3, CERS6, DEGS2, GNA13, GNAI1, GNAI2, GNAI3, GNAQ, HRAS, KRAS, MAP2K1, MAP2K2, MAPK3, MAPK9, MS4A2, NRAS, NSMAF, PIK3CA, PIK3CB, PIK3R1, PIK3R3, PIK3R5, PLCB1, PLCB4, PLD1, PPP2R1A, PPP2R2A, PPP2R2B, PPP2R5C, PPP2R5D, PPP2R5E, PRKCB, PRKCE, PRKCZ, RAC1, RAF1, RELA, ROCK1, ROCK2, S1PR3, SGPL1, SGPP1, SMPD2, SPHK1, SPTLC1, SPTLC2, SPTLC3, TNFRSF1A, TRAF2]
Testis	GO:0004940	Type I diabetes mellitus	KEGG_19.05.2016	0.00058	0.12	6.98	3	[CD86, ICA1, IL1B]
Testis	GO:0003013	RNA transport	KEGG_19.05.2016	0.00064	0.14	41.28	71	[CYFIP1, CYFIP2, DDX20, DDX39B, EIF1, EIF1AX, EIF2B2, EIF2B4, EIF2S2, EIF3A, EIF3D, EIF3G, EIF3I, EIF3J, EIF4EBP1, EIF4EBP3, EIF4G2, EIF5, EIF5B, ELAC1, FMR1, FXR1, GEMIN2, GEMIN7, GEMIN8, KPNB1, MAGOH, NCBP1, NDC1, NMD3, NUP107, NUP153, NUP160, NUP188, NUP205, NUP210, NUP50, NUP54, NUP62, NUP98, NXF1, PABPC1, PHAX, POM121C, POP1, PYM1, RAN, RANGAP1, RBM8A, RGPD5, RNPS1, RPP14, RPP21, RPP30, SAP1…
Testis	GO:0004672	Intestinal immune network for IgA production	KEGG_19.05.2016	0.00067	0.14	8.33	4	[CD86, IL15, ITGA4, LTBR]
Testis	GO:0005016	Huntington's disease	KEGG_19.05.2016	0.00072	0.15	40.41	78	[AP2A1, AP2M1, AP2S1, APAF1, ATP5D, ATP5G1, ATP5H, BAX, CASP8, CLTB, CLTC, COX4I1, COX5A, COX5B, COX6A1, COX6B1, COX7A2L, CREB1, CREB3L1, CREB3L2, CREB3L3, CREB5, CREBBP, CYC1, CYCS, DCTN4, DNAH1, DNAH10, DNAH11, DNAH8, DNAI1, DNAL4, DNALI1, EP300, GNAQ, HIP1, HTT, IFT57, ITPR1, NDUFA10, NDUFA11, NDUFA13, NDUFA3, NDUFA8, NDUFAB1, NDUFB1, NDUFB11, NDUFB4, NDUFB8, NDUFC2-KCTD14, NDUFS1, NDUFS2, NDU…
Testis	GO:0005215	Prostate cancer	KEGG_19.05.2016	0.00089	0.19	46.07	41	[AKT2, AR, ATF4, BAD, CCNE2, CDKN1A, CHUK, CREB1, CREB3L1, CREB3L2, CREB3L3, CREB5, CREBBP, CTNNB1, EGFR, EP300, GRB2, GSK3B, GSTP1, HRAS, IGF1, IKBKG, KRAS, MAP2K1, MAP2K2, MAPK3, MDM2, NRAS, PDGFD, PDGFRB, PIK3CA, PIK3CB, PIK3R1, PIK3R3, PIK3R5, RAF1, RB1, RELA, SOS1, SOS2, TCF7L1]
Testis	GO:0000520	Amino sugar and nucleotide sugar metabolism	KEGG_19.05.2016	0.0011	0.24	52.08	25	[AMDHD2, CHIT1, CYB5R1, CYB5R3, FPGT, GALK1, GALT, GFPT1, GMPPB, GNPDA1, GPI, HEXA, HK1, HK2, HKDC1, NAGK, NANP, NANS, PGM2, PGM3, PMM1, RENBP, TSTA3, UGDH, UXS1]
Testis	GO:0004933	AGE-RAGE signaling pathway in diabetic complications	KEGG_19.05.2016	0.0012	0.26	44.55	45	[AGER, AKT2, BAX, CDK4, COL1A2, COL3A1, COL4A3, COL4A4, COL4A5, COL4A6, CYBB, FN1, HRAS, IL1B, JAK2, JUN, KRAS, MAPK3, MAPK9, NOX3, NRAS, PIK3CA, PIK3CB, PIK3R1, PIK3R3, PIK3R5, PIM1, PLCB1, PLCB4, PLCD4, PLCE1, PLCG2, PRKCB, PRKCD, PRKCE, PRKCZ, RAC1, RELA, SMAD2, SMAD4, STAT1, STAT3, TGFB2, TGFBR1, TGFBR2]
Testis	GO:0005033	Nicotine addiction	KEGG_19.05.2016	0.0013	0.29	7.5	3	[GABRA2, GRIA3, SLC17A8]
Testis	GO:0004022	cGMP-PKG signaling pathway	KEGG_19.05.2016	0.0013	0.29	40.72	68	[ADCY1, ADCY7, ADRA1B, AKT2, ATF2, ATF4, ATF6B, ATP1A1, ATP1A2, ATP1A4, ATP2A2, ATP2B4, BAD, BDKRB2, CALM2, CNGA1, CNGB1, CREB1, CREB3L1, CREB3L2, CREB3L3, CREB5, EDNRA, EDNRB, GNA13, GNAI1, GNAI2, GNAI3, GNAQ, GUCY1A2, GUCY1A3, GUCY1B3, INSR, ITPR1, ITPR2, ITPR3, MAP2K1, MAP2K2, MAPK3, MEF2B, MRVI1, MYL9, MYLK, NFATC3, PDE5A, PIK3CA, PIK3CB, PIK3R1, PIK3R3, PIK3R5, PLCB1, PLCB4, PPP1CB, PPP1R12A…
Testis	GO:0005214	Glioma	KEGG_19.05.2016	0.0015	0.32	47.69	31	[AKT2, CALM2, CAMK2D, CAMK2G, CDK4, CDK6, CDKN1A, CDKN2A, EGFR, GRB2, HRAS, IGF1, KRAS, MAP2K1, MAP2K2, MAPK3, MDM2, NRAS, PDGFRB, PIK3CA, PIK3CB, PIK3R1, PIK3R3, PIK3R5, PLCG2, PRKCB, RAF1, RB1, SHC4, SOS1, SOS2]
Testis	GO:0004810	Regulation of actin cytoskeleton	KEGG_19.05.2016	0.0016	0.35	39.25	84	[ABI2, ACTB, ACTG1, APC, ARHGAP35, ARHGEF1, ARHGEF12, ARHGEF7, ARPC1A, ARPC1B, ARPC2, ARPC3, ARPC5L, BAIAP2, BDKRB2, BRK1, CFL1, CYFIP1, CYFIP2, DIAPH2, EGFR, F2, F2R, FGD3, FGF12, FGF14, FN1, GIT1, GNA13, HRAS, IQGAP1, ITGA1, ITGA11, ITGA4, ITGA6, ITGA8, ITGA9, ITGAV, ITGB1, ITGB4, ITGB5, KRAS, MAP2K1, MAP2K2, MAPK3, MYH9, MYL9, MYLK, NCKAP1, NCKAP1L, NRAS, PAK2, PAK3, PAK4, PDGFD, PDGFRB, PFN1,…
Testis	GO:0005210	Colorectal cancer	KEGG_19.05.2016	0.0017	0.36	48.39	30	[AKT2, APC, AXIN1, BAD, BAX, CTNNB1, CYCS, GSK3B, JUN, KRAS, MAP2K1, MAPK3, MAPK9, MSH3, MSH6, MYC, PIK3CA, PIK3CB, PIK3R1, PIK3R3, PIK3R5, RAC1, RAF1, RALGDS, SMAD2, SMAD4, TCF7L1, TGFB2, TGFBR1, TGFBR2]
Testis	GO:0004916	Melanogenesis	KEGG_19.05.2016	0.0017	0.36	44	44	[ADCY1, ADCY7, CALM2, CAMK2D, CAMK2G, CREB1, CREB3L1, CREB3L2, CREB3L3, CREBBP, CTNNB1, DVL1, DVL3, EDNRB, EP300, FZD3, FZD5, FZD6, GNAI1, GNAI2, GNAI3, GNAO1, GNAQ, GSK3B, HRAS, KIT, KITLG, KRAS, MAP2K1, MAP2K2, MAPK3, NRAS, PLCB1, PLCB4, POMC, PRKACA, PRKACB, PRKCB, RAF1, TCF7L1, WNT2, WNT2B, WNT3, WNT5A]
Testis	GO:0005213	Endometrial cancer	KEGG_19.05.2016	0.0018	0.38	50	26	[AKT2, APC, AXIN1, BAD, CTNNB1, EGFR, FOXO3, GRB2, GSK3B, HRAS, ILK, KRAS, MAP2K1, MAP2K2, MAPK3, MYC, NRAS, PIK3CA, PIK3CB, PIK3R1, PIK3R3, PIK3R5, RAF1, SOS1, SOS2, TCF7L1]
Testis	GO:0005231	Choline metabolism in cancer	KEGG_19.05.2016	0.0019	0.4	43.56	44	[AKT2, DGKE, EGFR, EIF4EBP1, GPCPD1, GRB2, HIF1A, HRAS, JUN, KRAS, LYPLA1, MAP2K1, MAP2K2, MAPK3, MAPK9, NRAS, PCYT1A, PCYT1B, PDGFD, PDGFRB, PIK3CA, PIK3CB, PIK3R1, PIK3R3, PIK3R5, PIP5K1A, PLA2G4F, PLD1, PLPP1, PRKCB, RAC1, RAF1, RALGDS, RHEB, RPS6KB1, RPS6KB2, SLC44A1, SLC44A3, SOS1, SOS2, TSC1, WASF1, WASF2, WASL]
Testis	GO:0004068	FoxO signaling pathway	KEGG_19.05.2016	0.002	0.41	41.79	56	[AKT2, ATG12, ATM, BCL6, BNIP3, CCND2, CCNG2, CDKN1A, CDKN2D, CHUK, CREBBP, EGFR, EP300, FBXO25, FOXO3, FOXO4, G6PC3, GADD45G, GRB2, GRM1, HOMER1, HRAS, IGF1, INSR, KRAS, MAP2K1, MAP2K2, MAPK3, MAPK9, MDM2, NRAS, PIK3CA, PIK3CB, PIK3R1, PIK3R3, PIK3R5, PLK1, PRKAA2, PRKAB2, PRMT1, RAF1, SETD7, SGK1, SGK3, SIRT1, SMAD2, SMAD4, SOS1, SOS2, STAT3, STK11, STK4, TGFB2, TGFBR1, TGFBR2, TNFSF10]
Testis	GO:0003040	Spliceosome	KEGG_19.05.2016	0.002	0.41	41.79	56	[AQR, BUD31, CDC40, CWC15, DDX39B, DDX42, DHX15, DHX8, HNRNPA1, HNRNPA3, HNRNPU, HSPA1B, ISY1, LSM2, LSM3, LSM6, LSM7, MAGOH, NCBP1, PCBP1, PPIH, PQBP1, PRPF19, PRPF31, PRPF38B, PRPF40A, PRPF40B, PRPF8, PUF60, RBM17, RBM8A, SART1, SF3A1, SF3B1, SF3B2, SF3B4, SMNDC1, SNRNP70, SNRPA, SNRPA1, SNRPB, SNRPD2, SNRPD3, SNRPF, SNU13, SRSF1, SRSF10, SRSF4, SRSF5, SRSF9, TCERG1, THOC2, THOC3, TXNL4A, U2SUR…
Testis	GO:0005161	Hepatitis B	KEGG_19.05.2016	0.0022	0.45	41.1	60	[AKT2, APAF1, ATF2, ATF4, ATF6B, BAD, BAX, CASP10, CASP8, CCNE2, CDK4, CDK6, CDKN1A, CHUK, CREB1, CREB3L1, CREB3L2, CREB3L3, CREB5, CREBBP, CYCS, DDB1, DDX58, EP300, FADD, GRB2, HRAS, HSPG2, IKBKG, IRF3, JAK1, JUN, KRAS, LAMTOR5, MAP2K1, MAP2K2, MAP3K1, MAPK3, MAPK9, MYC, NFATC3, NRAS, PIK3CA, PIK3CB, PIK3R1, PIK3R3, PIK3R5, PRKCB, PTK2B, RAF1, RB1, RELA, SMAD4, STAT1, STAT2, STAT3, STAT4, TGFB2,…
Testis	GO:0004722	Neurotrophin signaling pathway	KEGG_19.05.2016	0.0022	0.45	42.5	51	[AKT2, ATF4, BAD, BAX, CALM2, CAMK2D, CAMK2G, CAMK4, FOXO3, FRS2, GAB1, GRB2, GSK3B, HRAS, IRAK1, IRAK3, JUN, KIDINS220, KRAS, MAP2K1, MAP2K2, MAP3K1, MAP3K3, MAPK3, MAPK9, NFKBIB, NGFRAP1, NRAS, NTF4, PIK3CA, PIK3CB, PIK3R1, PIK3R3, PIK3R5, PLCG2, PRKCD, PTPN11, RAC1, RAF1, RAP1A, RELA, RPS6KA3, RPS6KA5, RPS6KA6, SH2B1, SH2B2, SHC4, SOS1, SOS2, TRAF6, YWHAE]
Testis	GO:0000830	Retinol metabolism	KEGG_19.05.2016	0.0022	0.45	12.31	8	[ADH1B, ADH5, ALDH1A2, AOX1, CYP26B1, DGAT1, DHRS4L2, RETSAT]
Testis	GO:0004730	Long-term depression	KEGG_19.05.2016	0.0023	0.47	48.33	29	[GNA13, GNAI1, GNAI2, GNAI3, GNAO1, GNAQ, GRIA3, GRM1, GUCY1A2, GUCY1A3, GUCY1B3, HRAS, IGF1, ITPR1, ITPR2, ITPR3, KRAS, MAP2K1, MAP2K2, MAPK3, NRAS, PLA2G4F, PLCB1, PLCB4, PPP1R17, PPP2R1A, PRKCB, PRKG1, RAF1]
Testis	GO:0000980	Metabolism of xenobiotics by cytochrome P450	KEGG_19.05.2016	0.0026	0.53	13.7	10	[ADH1B, ADH5, ALDH1A3, ALDH3A1, CYP1B1, DHDH, GSTK1, GSTM2, GSTM3, GSTP1]
Testis	GO:0004520	Adherens junction	KEGG_19.05.2016	0.0027	0.55	45.95	34	[ACP1, ACTB, ACTG1, BAIAP2, CREBBP, CSNK2A2, CSNK2B, CTNNB1, CTNND1, EGFR, EP300, FER, INSR, IQGAP1, LMO7, MAP3K7, MAPK3, MET, PTPN1, PTPRB, PTPRJ, PTPRM, RAC1, SMAD2, SMAD4, SORBS1, SSX2IP, TCF7L1, TGFBR1, TGFBR2, TJP1, WASF1, WASF2, WASL]
Testis	GO:0005230	Central carbon metabolism in cancer	KEGG_19.05.2016	0.0028	0.56	46.27	31	[AKT2, EGFR, G6PD, GLS, HIF1A, HK1, HK2, HKDC1, HRAS, KIT, KRAS, MAP2K1, MAP2K2, MAPK3, MET, MYC, NRAS, PDGFRB, PFKL, PFKM, PFKP, PGAM2, PIK3CA, PIK3CB, PIK3R1, PIK3R3, PIK3R5, PKM, RAF1, SCO2, SIRT3]
Testis	GO:0004211	Longevity regulating pathway	KEGG_19.05.2016	0.0028	0.56	43.62	41	[ADCY1, ADCY7, ADIPOR1, AKT1S1, AKT2, ATF2, ATF4, ATF6B, ATG5, BAX, CAMK4, CREB1, CREB3L1, CREB3L2, CREB3L3, CREB5, EHMT2, EIF4EBP1, FOXO3, HRAS, IGF1, INSR, KRAS, NRAS, PIK3CA, PIK3CB, PIK3R1, PIK3R3, PIK3R5, PRKAA2, PRKAB2, PRKACA, PRKACB, RELA, RHEB, RPS6KB1, RPS6KB2, SESN1, SIRT1, STK11, TSC1]
Testis	GO:0005222	Small cell lung cancer	KEGG_19.05.2016	0.0038	0.75	44.19	38	[AKT2, APAF1, BCL2L1, BIRC2, BIRC3, BIRC8, CCNE2, CDK4, CDK6, CHUK, CKS1B, COL4A3, COL4A4, COL4A5, COL4A6, CYCS, FN1, IKBKG, ITGA6, ITGAV, ITGB1, LAMA2, LAMA4, LAMB2, LAMC1, MYC, PIK3CA, PIK3CB, PIK3R1, PIK3R3, PIK3R5, PTK2, RB1, RELA, RXRB, RXRG, TRAF2, TRAF6]
Testis	GO:0004662	B cell receptor signaling pathway	KEGG_19.05.2016	0.004	0.79	45.21	33	[AKT2, CD19, CHUK, GRB2, GSK3B, HRAS, IKBKG, JUN, KRAS, MAP2K1, MAP2K2, MAPK3, NFATC3, NFKBIB, NRAS, PIK3AP1, PIK3CA, PIK3CB, PIK3R1, PIK3R3, PIK3R5, PLCG2, PPP3CA, PPP3CB, PPP3CC, PRKCB, RAC1, RAF1, RELA, SOS1, SOS2, VAV2, VAV3]
Testis	GO:0004962	Vasopressin-regulated water reabsorption	KEGG_19.05.2016	0.0041	0.79	50	22	[AQP3, CREB1, CREB3L1, CREB3L2, CREB3L3, CREB5, DCTN4, DCTN5, DCTN6, DYNC1H1, DYNC1I1, DYNC1I2, DYNC1LI2, DYNLL1, DYNLL2, NSF, PRKACA, PRKACB, RAB11B, RAB5B, RAB5C, STX4]
Testis	GO:0004640	Hematopoietic cell lineage	KEGG_19.05.2016	0.0045	0.86	15.91	14	[CD19, CD34, CD37, CD55, EPOR, IL1B, IL1R1, ITGA1, ITGA4, ITGA6, KIT, KITLG, MME, TFRC]
Testis	GO:0004660	T cell receptor signaling pathway	KEGG_19.05.2016	0.0045	0.87	42.31	44	[AKT2, CBL, CBLB, CD247, CDK4, CHUK, DLG1, GRAP2, GRB2, GSK3B, HRAS, IKBKG, JUN, KRAS, LCP2, MAP2K1, MAP2K2, MAP3K7, MAPK3, MAPK9, NCK1, NFATC3, NFKBIB, NRAS, PAK2, PAK3, PAK4, PIK3CA, PIK3CB, PIK3R1, PIK3R3, PIK3R5, PPP3CA, PPP3CB, PPP3CC, PRKCQ, PTPRC, RAF1, RELA, SOS1, SOS2, TEC, VAV2, VAV3]
Testis	GO:0004320	Dorso-ventral axis formation	KEGG_19.05.2016	0.0047	0.91	55.56	15	[CPEB3, EGFR, ETS1, GRB2, KRAS, MAP2K1, MAPK3, NOTCH2, NOTCH3, NOTCH4, PIWIL1, PIWIL2, SOS1, SOS2, SPIRE2]
Testis	GO:0004611	Platelet activation	KEGG_19.05.2016	0.0048	0.92	40.98	50	[ACTB, ACTG1, ADCY1, ADCY7, AKT2, ARHGAP35, ARHGEF1, ARHGEF12, COL1A2, COL3A1, F2R, FGG, GNA13, GNAI1, GNAI2, GNAI3, GNAQ, GUCY1A2, GUCY1A3, GUCY1B3, ITGB1, ITPR1, ITPR2, ITPR3, LCP2, MAPK3, MYLK, ORAI1, PIK3CA, PIK3CB, PIK3R1, PIK3R3, PIK3R5, PLA2G4F, PLCB1, PLCB4, PLCG2, PPP1CB, PPP1R12A, PRKACA, PRKACB, PRKCI, PRKCZ, PRKG1, RAP1A, ROCK1, ROCK2, TLN1, TLN2, VWF]
Testis	GO:0000040	Pentose and glucuronate interconversions	KEGG_19.05.2016	0.0049	0.93	8.33	3	[CRYL1, DHDH, UGDH]
Testis	GO:0003015	mRNA surveillance pathway	KEGG_19.05.2016	0.0052	0.98	42.86	39	[CPSF1, CPSF2, CPSF6, CSTF2, CSTF2T, DAZAP1, DDX39B, GSPT1, GSPT2, HBS1L, MAGOH, MSI1, NCBP1, NUDT21, NXF1, PABPC1, PABPN1, PAPOLG, PCF11, PPP1CB, PPP2R1A, PPP2R2A, PPP2R2B, PPP2R5C, PPP2R5D, PPP2R5E, PYM1, RBM8A, RNGTT, RNPS1, SAP18, SMG6, SSU72, SYMPK, UPF2, UPF3A, UPF3B, WDR33, WDR82]
Testis	GO:0003018	RNA degradation	KEGG_19.05.2016	0.0053	0.99	44.16	34	[BTG1, CNOT1, CNOT10, CNOT3, CNOT4, CNOT6, CNOT6L, CNOT7, DCP2, DDX6, DHX36, DIS3L, ENO1, EXOSC1, EXOSC4, EXOSC5, EXOSC6, EXOSC8, LSM2, LSM3, LSM6, LSM7, PABPC1, PAN2, PATL1, PFKL, PFKM, PFKP, SKIV2L2, TOB1, TTC37, XRN1, XRN2, ZCCHC7]
Testis	GO:0005322	Systemic lupus erythematosus	KEGG_19.05.2016	0.0053	1	18.52	25	[C4A, C5, CD86, H2AFX, H2AFZ, HIST1H2AA, HIST1H2AE, HIST1H2AL, HIST1H2AM, HIST1H2BA, HIST1H2BD, HIST1H2BH, HIST1H2BI, HIST1H2BK, HIST1H2BN, HIST1H3D, HIST1H3F, HIST1H4A, HIST1H4D, HIST2H2AC, HIST2H2BF, HIST3H2BB, SNRPB, SNRPD3, TRIM21]
Testis	GO:0005132	Salmonella infection	KEGG_19.05.2016	0.0059	1	43.02	37	[ACTB, ACTG1, ARPC1A, ARPC1B, ARPC2, ARPC3, ARPC5L, CASP1, DYNC1H1, DYNC1I1, DYNC1I2, DYNC1LI2, FLNC, IL1B, JUN, KLC2, MAPK3, MAPK9, MYH9, PFN1, PKN1, PKN2, PKN3, PLEKHM2, PYCARD, RAB7A, RAC1, RELA, RHOG, RILP, ROCK1, ROCK2, TJP1, TLR5, WASF1, WASF2, WASL]
Testis	GO:0004921	Oxytocin signaling pathway	KEGG_19.05.2016	0.006	1	39.24	62	[ACTB, ACTG1, ADCY1, ADCY7, CACNA2D1, CACNA2D3, CACNA2D4, CACNB1, CACNB4, CALM2, CAMK1, CAMK2D, CAMK2G, CAMK4, CDKN1A, EGFR, GNAI1, GNAI2, GNAI3, GNAO1, GNAQ, GUCY1A2, GUCY1A3, GUCY1B3, HRAS, ITPR1, ITPR2, ITPR3, JUN, KCNJ2, KRAS, MAP2K1, MAP2K2, MAPK3, MYL9, MYLK, NFATC3, NRAS, PIK3CA, PIK3CB, PIK3R1, PIK3R3, PIK3R5, PLA2G4F, PLCB1, PLCB4, PPP1CB, PPP1R12A, PPP1R12C, PPP3CA, PPP3CB, PPP3CC, PRKA…
Testis	GO:0004210	Apoptosis	KEGG_19.05.2016	0.0062	1	40	56	[ACTB, ACTG1, AKT2, APAF1, ATF4, ATM, BAD, BAK1, BAX, BCL2L1, BIRC2, BIRC3, CASP10, CASP8, CHUK, CTSF, CTSL, CTSZ, CYCS, DAXX, EIF2AK3, FADD, GADD45G, HRAS, IKBKG, ITPR1, ITPR2, ITPR3, JUN, KRAS, LMNB1, LMNB2, MAP2K1, MAP2K2, MAPK3, MAPK9, MCL1, NRAS, PIK3CA, PIK3CB, PIK3R1, PIK3R3, PIK3R5, PTPN13, RAF1, RELA, SEPT4, SPTAN1, TNFRSF1A, TNFSF10, TRAF2, TUBA1B, TUBA1C, TUBA3C, TUBA4A, TUBAL3]
Testis	GO:0004151	PI3K-Akt signaling pathway	KEGG_19.05.2016	0.0072	1	35.78	122	[AKT2, ANGPT1, ANGPT2, ATF2, ATF4, ATF6B, BAD, BCL2L1, CCND2, CCNE2, CD19, CDC37, CDK4, CDK6, CDKN1A, CHUK, COL1A2, COL4A3, COL4A4, COL4A5, COL4A6, COL6A1, COL6A3, COMP, CREB1, CREB3L1, CREB3L2, CREB3L3, CREB5, CRTC2, EGFR, EIF4EBP1, EPOR, F2R, FGF12, FGF14, FLT1, FLT4, FN1, FOXO3, G6PC3, GNB2, GRB2, GSK3B, HGF, HRAS, IFNAR2, IGF1, IKBKG, INSR, ITGA1, ITGA11, ITGA4, ITGA6, ITGA8, ITGA9, ITGAV, IT…
Testis	GO:0004360	Axon guidance	KEGG_19.05.2016	0.0086	1	38.51	67	[ABLIM1, ABLIM2, ARHGEF12, BMPR1B, BMPR2, CAMK2D, CAMK2G, CFL1, DPYSL2, EFNB3, EPHA7, FZD3, GNAI1, GNAI2, GNAI3, GSK3B, HRAS, ILK, ITGB1, KRAS, MAPK3, MET, NCK1, NFATC3, NRAS, NRP1, NTN4, PAK2, PAK3, PAK4, PARD6B, PIK3CA, PIK3CB, PIK3R1, PIK3R3, PIK3R5, PLCG2, PLXNA1, PLXNB1, PLXNC1, PPP3CA, PPP3CB, PPP3CC, PTCH1, PTK2, PTPN11, RAC1, RAF1, RASA1, RHOD, ROBO1, ROCK1, ROCK2, SEMA3C, SEMA3D, SEMA3E,…
Testis	GO:0005169	Epstein-Barr virus infection	KEGG_19.05.2016	0.0094	1	37.62	76	[AKAP8L, AKT2, ATF2, CD19, CDKN1A, CHUK, CREBBP, CSNK2A2, CSNK2B, DDX58, EIF2AK3, EP300, GSK3B, GTF2E1, GTF2E2, HDAC5, HSPA1B, IKBKG, IRAK1, IRF3, JAK1, JUN, MAP3K7, MAPK9, MDM2, MYC, NCOR2, NFKB2, NFKBIB, PIK3CA, PIK3CB, PIK3R1, PIK3R3, PIK3R5, PLCG2, POLR1D, POLR2A, POLR2B, POLR2D, POLR2F, POLR2G, POLR2I, POLR2K, POLR3A, POLR3B, POLR3C, POLR3G, POLR3H, POLR3K, PRKACA, PRKACB, PSMC1, PSMC2, PSMC…
Testis	GO:0003420	Nucleotide excision repair	KEGG_19.05.2016	0.01	1	46.81	22	[CCNH, CDK7, CETN2, CUL4B, DDB1, ERCC1, ERCC2, ERCC5, ERCC6, GTF2H1, GTF2H2C, GTF2H3, GTF2H5, POLD1, POLD2, POLE, POLE3, RAD23A, RFC1, RFC2, RFC4, RPA2]
Testis	GO:0004066	HIF-1 signaling pathway	KEGG_19.05.2016	0.011	1	40.78	42	[AKT2, ANGPT1, ANGPT2, ARNT, CAMK2D, CAMK2G, CDKN1A, CREBBP, CYBB, EGFR, EGLN2, EIF4EBP1, ENO1, EP300, FLT1, HIF1A, HK1, HK2, HKDC1, IGF1, INSR, LTBR, MAP2K1, MAP2K2, MAPK3, NOX3, PFKL, PIK3CA, PIK3CB, PIK3R1, PIK3R3, PIK3R5, PLCG2, PRKCB, RELA, RPS6, RPS6KB1, RPS6KB2, STAT3, TCEB2, TEK, TFRC]
Testis	GO:0005150	Staphylococcus aureus infection	KEGG_19.05.2016	0.011	1	14.29	8	[C3AR1, C4A, C5, CFD, FGG, KRT10, PLG, SELPLG]
Testis	GO:0004114	Oocyte meiosis	KEGG_19.05.2016	0.012	1	39.84	49	[ADCY1, ADCY7, ANAPC1, ANAPC11, ANAPC4, ANAPC7, AR, CALM2, CAMK2D, CAMK2G, CCNE2, CDC25C, CDC26, CDC27, CPEB3, ESPL1, FBXO43, FBXW11, IGF1, ITPR1, ITPR2, ITPR3, MAD2L2, MAP2K1, MAPK3, PGR, PLCZ1, PLK1, PPP1CB, PPP2R1A, PPP2R5C, PPP2R5D, PPP2R5E, PPP3CA, PPP3CB, PPP3CC, PRKACA, PRKACB, PTTG1, REC8, RPS6KA3, RPS6KA6, SGOL1, SLK, SMC1A, SMC3, STAG3, YWHAE, YWHAH]
Testis	GO:0004931	Insulin resistance	KEGG_19.05.2016	0.014	1	40.37	44	[AKT2, CREB1, CREB3L1, CREB3L2, CREB3L3, CREB5, CRTC2, G6PC3, GFPT1, GSK3B, INSR, MAPK9, MGEA5, MLXIP, MLXIPL, NR1H2, OGT, PIK3CA, PIK3CB, PIK3R1, PIK3R3, PIK3R5, PPARA, PPP1CB, PPP1R3B, PPP1R3E, PRKAA2, PRKAB2, PRKCB, PRKCD, PRKCE, PRKCQ, PRKCZ, PTPN1, PTPN11, PYGM, RELA, RPS6KA3, RPS6KA6, RPS6KB1, RPS6KB2, SLC27A3, STAT3, TNFRSF1A]
Testis	GO:0004922	Glucagon signaling pathway	KEGG_19.05.2016	0.014	1	40.59	41	[ACACA, AKT2, ATF2, ATF4, CALM2, CAMK2D, CAMK2G, CREB1, CREB3L1, CREB3L2, CREB3L3, CREB5, CREBBP, CRTC2, EP300, FBP1, G6PC3, GNAQ, ITPR1, ITPR2, ITPR3, PFKL, PGAM2, PHKB, PHKG2, PKM, PLCB1, PLCB4, PPARA, PPP3CA, PPP3CB, PPP3CC, PPP4R3A, PPP4R3B, PRKAA2, PRKAB2, PRKACA, PRKACB, PRMT1, PYGM, SIRT1]
Testis	GO:0004024	cAMP signaling pathway	KEGG_19.05.2016	0.014	1	37.19	74	[ABCC4, ADCY1, ADCY7, ADCYAP1R1, AKT2, ATP1A1, ATP1A2, ATP1A4, ATP2A2, ATP2B4, BAD, CALM2, CAMK2D, CAMK2G, CAMK4, CNGA1, CNGA4, CNGB1, CREB1, CREB3L1, CREB3L2, CREB3L3, CREB5, CREBBP, EDNRA, EP300, F2R, FSHR, FXYD1, GNAI1, GNAI2, GNAI3, GRIA3, HCN2, HHIP, HTR1A, HTR4, JUN, LIPE, MAP2K1, MAP2K2, MAPK3, MAPK9, MYL9, NPY1R, ORAI1, PDE4A, PDE4D, PIK3CA, PIK3CB, PIK3R1, PIK3R3, PIK3R5, PLCE1, PLD1, PP…
Testis	GO:0004550	Signaling pathways regulating pluripotency of stem cells	KEGG_19.05.2016	0.015	1	38.73	55	[ACVR1, ACVR2A, ACVR2B, AKT2, APC, AXIN1, BMPR1A, BMPR1B, BMPR2, COMMD3-BMI1, CTNNB1, DVL1, DVL3, FZD3, FZD5, FZD6, GRB2, GSK3B, HESX1, HRAS, IGF1, IL6ST, JAK1, JAK2, KAT6A, KLF4, KRAS, LIFR, MAP2K1, MAP2K2, MAPK3, MYC, NRAS, ONECUT1, PCGF2, PCGF5, PIK3CA, PIK3CB, PIK3R1, PIK3R3, PIK3R5, RAF1, REST, RIF1, SKIL, SMAD2, SMAD4, SMAD5, SMARCAD1, STAT3, TCF3, WNT2, WNT2B, WNT3, WNT5A]
Testis	GO:0000052	Galactose metabolism	KEGG_19.05.2016	0.015	1	50	15	[B4GALT1, G6PC3, GALK1, GALM, GALT, GANC, HK1, HK2, HKDC1, LCT, PFKL, PFKM, PFKP, PGM2, SI]
Testis	GO:0003020	RNA polymerase	KEGG_19.05.2016	0.017	1	50	16	[POLR1A, POLR1B, POLR1D, POLR2A, POLR2B, POLR2D, POLR2F, POLR2G, POLR2I, POLR2K, POLR3A, POLR3B, POLR3C, POLR3G, POLR3H, POLR3K]
Testis	GO:0005144	Malaria	KEGG_19.05.2016	0.018	1	14.29	7	[COMP, HGF, IL1B, LRP1, MET, TGFB2, THBS1]
Testis	GO:0005010	Alzheimer's disease	KEGG_19.05.2016	0.02	1	37.5	63	[ADAM10, ADAM17, APAF1, APBB1, APH1B, APOE, APP, ATP2A2, ATP5D, ATP5G1, ATP5H, BAD, CALM2, CASP8, COX4I1, COX5A, COX5B, COX6A1, COX6B1, COX7A2L, CYC1, CYCS, EIF2AK3, FADD, GNAQ, GSK3B, IDE, IL1B, ITPR1, ITPR2, ITPR3, LRP1, MAPK3, MAPT, MME, NDUFA10, NDUFA11, NDUFA13, NDUFA3, NDUFA8, NDUFAB1, NDUFB1, NDUFB11, NDUFB4, NDUFB8, NDUFC2-KCTD14, NDUFS1, NDUFS2, NDUFS3, NDUFS5, NDUFS6, NDUFS7, NDUFV1, PL…
Testis	GO:0004072	Phospholipase D signaling pathway	KEGG_19.05.2016	0.02	1	38.19	55	[ADCY1, ADCY7, AGPAT1, AGPAT2, AGPAT3, AKT2, ARF1, DGKE, DNM2, EGFR, F2R, GAB1, GNA13, GRB2, GRM1, HRAS, INSR, KIT, KITLG, KRAS, LPAR1, LPAR3, LPAR6, MAP2K1, MAP2K2, MAPK3, MS4A2, NRAS, PDGFD, PDGFRB, PIK3CA, PIK3CB, PIK3R1, PIK3R3, PIK3R5, PIP5K1A, PLA2G4F, PLCB1, PLCB4, PLCG2, PLD1, PLPP1, PTGFR, PTK2B, PTPN11, RAF1, RALB, RALGDS, RAPGEF3, RHEB, SHC4, SOS1, SOS2, SPHK1, TSC1]
Testis	GO:0003430	Mismatch repair	KEGG_19.05.2016	0.02	1	52.17	12	[EXO1, MLH3, MSH3, MSH6, PMS2, POLD1, POLD2, RFC1, RFC2, RFC4, RPA2, SSBP1]
Testis	GO:0004015	Rap1 signaling pathway	KEGG_19.05.2016	0.021	1	36.49	77	[ACTB, ACTG1, ADCY1, ADCY7, AKT2, ANGPT1, ANGPT2, CALM2, CTNNB1, CTNND1, DOCK4, EGFR, F2R, FGF12, FGF14, FLT1, FLT4, FYB, GNAI1, GNAI2, GNAI3, GNAO1, GNAQ, HGF, HRAS, IGF1, INSR, ITGB1, KDR, KIT, KITLG, KRAS, KRIT1, LCP2, LPAR1, LPAR3, MAGI3, MAP2K1, MAP2K2, MAPK3, MET, NRAS, PARD6B, PDGFD, PDGFRB, PFN1, PIK3CA, PIK3CB, PIK3R1, PIK3R3, PIK3R5, PLCB1, PLCB4, PLCE1, PRKCB, PRKCI, PRKCZ, PRKD1, PRKD…
Testis	GO:0004115	p53 signaling pathway	KEGG_19.05.2016	0.023	1	42.03	29	[APAF1, ATM, ATR, BAX, CASP8, CCND2, CCNE2, CCNG1, CCNG2, CDK4, CDK6, CDKN1A, CDKN2A, CHEK1, CYCS, GADD45G, GORAB, GTSE1, IGF1, MDM2, MDM4, PPM1D, RFWD2, RRM2B, SERPINB5, SESN1, SFN, THBS1, ZMAT3]
Testis	GO:0000591	Linoleic acid metabolism	KEGG_19.05.2016	0.023	1	10.34	3	[PLA2G4F, PLA2G6, PLB1]
Testis	GO:0005219	Bladder cancer	KEGG_19.05.2016	0.023	1	46.34	19	[CDK4, CDKN1A, CDKN2A, DAPK1, DAPK2, EGFR, HRAS, KRAS, MAP2K1, MAP2K2, MAPK3, MDM2, MYC, NRAS, RAF1, RASSF1, RB1, RPS6KA5, THBS1]
Testis	GO:0005130	Pathogenic Escherichia coli infection	KEGG_19.05.2016	0.024	1	43.64	24	[ACTB, ACTG1, ARPC1A, ARPC1B, ARPC2, ARPC3, ARPC5L, CTNNB1, HCLS1, ITGB1, NCK1, ROCK1, ROCK2, TLR5, TUBA1B, TUBA1C, TUBA3C, TUBA4A, TUBAL3, TUBB, TUBB2B, TUBB3, TUBB4B, WASL]
Testis	GO:0005012	Parkinson's disease	KEGG_19.05.2016	0.024	1	38.03	54	[APAF1, ATP5D, ATP5G1, ATP5H, COX4I1, COX5A, COX5B, COX6A1, COX6B1, COX7A2L, CYC1, CYCS, GNAI1, GNAI2, GNAI3, GPR37, LRRK2, NDUFA10, NDUFA11, NDUFA13, NDUFA3, NDUFA8, NDUFAB1, NDUFB1, NDUFB11, NDUFB4, NDUFB8, NDUFC2-KCTD14, NDUFS1, NDUFS2, NDUFS3, NDUFS5, NDUFS6, NDUFS7, NDUFV1, PARK2, PARK7, PINK1, PRKACA, PRKACB, SDHA, SDHB, SEPT5, SLC25A6, SNCAIP, UBA1, UBA7, UBB, UBE2G2, UBE2J1, UBE2L3, UQCRC…
Testis	GO:0004070	Phosphatidylinositol signaling system	KEGG_19.05.2016	0.024	1	39.8	39	[CALM2, CDS1, CDS2, DGKE, IMPA1, INPP1, IP6K1, ITPK1, ITPKC, ITPR1, ITPR2, ITPR3, MTM1, MTMR3, MTMR4, OCRL, PI4K2B, PIK3C2A, PIK3C3, PIK3CA, PIK3CB, PIK3R1, PIK3R3, PIK3R5, PIKFYVE, PIP4K2B, PIP5K1A, PLCB1, PLCB4, PLCD4, PLCE1, PLCG2, PLCZ1, PPIP5K1, PPIP5K2, PRKCB, SYNJ1, SYNJ2, TMEM55A]
Testis	GO:0003030	DNA replication	KEGG_19.05.2016	0.025	1	47.22	17	[DNA2, FEN1, MCM4, MCM5, POLA1, POLD1, POLD2, POLE, POLE3, PRIM1, RFC1, RFC2, RFC4, RNASEH2A, RNASEH2C, RPA2, SSBP1]
Testis	GO:0003008	Ribosome biogenesis in eukaryotes	KEGG_19.05.2016	0.025	1	40.45	36	[CSNK2A2, CSNK2B, DROSHA, EIF6, FBL, GNL2, GTPBP4, HEATR1, MDN1, NAT10, NHP2, NMD3, NOB1, NOP10, NOP58, NXF1, POP1, RAN, REXO2, RIOK2, RPP30, RRP7A, SNU13, SPATA5, TBL3, TCOF1, UTP15, UTP18, UTP6, WDR3, WDR36, WDR43, WDR75, XPO1, XRN1, XRN2]
Testis	GO:0003450	Non-homologous end-joining	KEGG_19.05.2016	0.026	1	61.54	8	[DCLRE1C, FEN1, LIG4, MRE11A, PRKDC, RAD50, XRCC4, XRCC6]
Testis	GO:0000230	Purine metabolism	KEGG_19.05.2016	0.028	1	36.93	65	[ADA, ADCY1, ADCY7, ADPRM, AK1, AK2, AK3, AK4, AK9, CANT1, DCK, ENPP1, ENPP4, ENTPD5, GART, GMPS, GUCY1A2, GUCY1A3, GUCY1B3, HDDC3, ITPA, NME2, NME3, NT5C1B, NT5C2, NT5C3A, NT5M, NUDT2, PAICS, PDE10A, PDE4A, PDE4D, PDE5A, PDE6D, PDE8A, PDE8B, PDE9A, PGM2, PKLR, PKM, POLA1, POLD1, POLD2, POLE, POLE3, POLR1A, POLR1B, POLR1D, POLR2A, POLR2B, POLR2D, POLR2F, POLR2G, POLR2I, POLR2K, POLR3A, POLR3B, PO…
Testis	GO:0004666	Fc gamma R-mediated phagocytosis	KEGG_19.05.2016	0.028	1	39.78	37	[AKT2, ARPC1A, ARPC1B, ARPC2, ARPC3, ARPC5L, CFL1, DNM2, MAP2K1, MAPK3, MARCKS, PIK3CA, PIK3CB, PIK3R1, PIK3R3, PIK3R5, PIP5K1A, PLA2G4F, PLA2G6, PLCG2, PLD1, PLPP1, PRKCB, PRKCD, PRKCE, PTPRC, RAC1, RAF1, RPS6KB1, RPS6KB2, SCIN, SPHK1, VAV2, VAV3, WASF1, WASF2, WASL]
Testis	GO:0005321	Inflammatory bowel disease (IBD)	KEGG_19.05.2016	0.028	1	16.92	11	[FOXP3, IL1B, JUN, RELA, RORA, SMAD2, STAT1, STAT3, STAT4, TGFB2, TLR5]
Testis	GO:0003050	Proteasome	KEGG_19.05.2016	0.029	1	45.45	20	[POMP, PSMA3, PSMA7, PSMB1, PSMB4, PSMB5, PSMB6, PSMB7, PSMC1, PSMC2, PSMC3, PSMC5, PSMD1, PSMD13, PSMD3, PSMD4, PSMD6, PSMD7, PSMD8, PSME4]
Testis	GO:0005206	MicroRNAs in cancer	KEGG_19.05.2016	0.031	1	23.57	70	[ABCC1, APC, ATM, BAK1, BMPR2, CCND2, CCNE2, CCNG1, CDC25B, CDC25C, CDCA5, CDK6, CDKN1A, CDKN2A, COMMD3-BMI1, CREBBP, CYP1B1, DICER1, DNMT1, DNMT3A, EGFR, EP300, EZH2, FZD3, GLS, GRB2, HRAS, IGF2BP1, KIF23, KRAS, MAP2K1, MAP2K2, MARCKS, MCL1, MDM2, MDM4, MET, MYC, NOTCH2, NOTCH3, NOTCH4, NRAS, PAK4, PDGFRB, PIK3CA, PIM1, PLCG2, PRKCB, PRKCE, RAF1, RASSF1, RDX, RECK, ROCK1, RPS6KA5, SERPINB5, SHC4…
Testis	GO:0003460	Fanconi anemia pathway	KEGG_19.05.2016	0.032	1	43.4	23	[ATR, BLM, BRIP1, ERCC1, FANCB, FANCD2, FANCI, FANCL, FANCM, HES1, MUS81, PMS2, POLH, POLI, POLK, RAD51C, REV1, REV3L, RMI1, RPA2, TELO2, USP1, WDR48]
Testis	GO:0005323	Rheumatoid arthritis	KEGG_19.05.2016	0.035	1	18.89	17	[ANGPT1, ATP6V0A2, ATP6V0C, ATP6V0D2, ATP6V0E1, ATP6V1A, ATP6V1E2, ATP6V1F, ATP6V1G2, CD86, CTSL, FLT1, IL15, IL1B, JUN, TEK, TGFB2]
Testis	GO:0004912	GnRH signaling pathway	KEGG_19.05.2016	0.036	1	39.56	36	[ADCY1, ADCY7, ATF4, CALM2, CAMK2D, CAMK2G, EGFR, GNAQ, GRB2, HRAS, ITPR1, ITPR2, ITPR3, JUN, KRAS, MAP2K1, MAP2K2, MAP3K1, MAP3K2, MAP3K3, MAP3K4, MAPK3, MAPK9, NRAS, PLA2G4F, PLCB1, PLCB4, PLD1, PRKACA, PRKACB, PRKCB, PRKCD, PTK2B, RAF1, SOS1, SOS2]
Testis	GO:0004152	AMPK signaling pathway	KEGG_19.05.2016	0.036	1	37.9	47	[ACACA, ADIPOR1, AKT1S1, AKT2, CREB1, CREB3L1, CREB3L2, CREB3L3, CREB5, CRTC2, EIF4EBP1, FASN, FBP1, FBP2, FOXO3, G6PC3, IGF1, INSR, LIPE, MAP3K7, PFKFB2, PFKL, PFKM, PFKP, PIK3CA, PIK3CB, PIK3R1, PIK3R3, PIK3R5, PPP2R1A, PPP2R2A, PPP2R2B, PPP2R5C, PPP2R5D, PPP2R5E, PRKAA2, PRKAB2, RAB11B, RAB14, RAB2A, RHEB, RPS6KB1, RPS6KB2, SIRT1, STK11, TBC1D1, TSC1]
Testis	GO:0004932	Non-alcoholic fatty liver disease (NAFLD)	KEGG_19.05.2016	0.037	1	37.09	56	[ADIPOR1, AKT2, ATF4, BAX, CASP8, COX4I1, COX5A, COX5B, COX6A1, COX6B1, COX7A2L, CYC1, CYCS, EIF2AK3, GSK3B, IL1B, INSR, JUN, MAPK9, MLXIP, MLXIPL, NDUFA10, NDUFA11, NDUFA13, NDUFA3, NDUFA8, NDUFAB1, NDUFB1, NDUFB11, NDUFB4, NDUFB8, NDUFC2-KCTD14, NDUFS1, NDUFS2, NDUFS3, NDUFS5, NDUFS6, NDUFS7, NDUFV1, PIK3CA, PIK3CB, PIK3R1, PIK3R3, PIK3R5, PKLR, PPARA, PRKAA2, PRKAB2, RAC1, RELA, SDHA, SDHB, TN…
Testis	GO:0005216	Thyroid cancer	KEGG_19.05.2016	0.038	1	48.28	14	[CCDC6, CTNNB1, HRAS, KRAS, MAP2K1, MAP2K2, MAPK3, MYC, NCOA4, NRAS, RXRB, RXRG, TCF7L1, TPR]
Testis	GO:0005412	Arrhythmogenic right ventricular cardiomyopathy (ARVC)	KEGG_19.05.2016	0.039	1	40.54	30	[ACTB, ACTG1, ATP2A2, CACNA2D1, CACNA2D3, CACNA2D4, CACNB1, CACNB4, CDH2, CTNNB1, DAG1, DSG2, DSP, GJA1, ITGA1, ITGA11, ITGA4, ITGA6, ITGA8, ITGA9, ITGAV, ITGB1, ITGB4, ITGB5, LAMA2, RYR2, SGCB, SGCD, SGCG, TCF7L1]
Testis	GO:0000510	N-Glycan biosynthesis	KEGG_19.05.2016	0.04	1	42.86	21	[ALG10, ALG11, ALG13, ALG6, B4GALT1, DDOST, DPM2, DPM3, GANAB, MAN1A1, MAN1A2, MAN1B1, MAN2A1, MGAT3, MGAT4A, MGAT4C, MGAT5, MGAT5B, RPN1, ST6GAL2, STT3A]
Testis	GO:0004370	VEGF signaling pathway	KEGG_19.05.2016	0.047	1	40.98	25	[AKT2, BAD, HRAS, KDR, KRAS, MAP2K1, MAP2K2, MAPK3, NRAS, PIK3CA, PIK3CB, PIK3R1, PIK3R3, PIK3R5, PLA2G4F, PLCG2, PPP3CA, PPP3CB, PPP3CC, PRKCB, PTK2, RAC1, RAF1, SH2D2A, SPHK1]
Testis	GO:0004925	Aldosterone synthesis and secretion	KEGG_19.05.2016	0.048	1	39.51	32	[ADCY1, ADCY7, ATF1, ATF2, ATF4, ATF6B, CALM2, CAMK1, CAMK2D, CAMK2G, CAMK4, CREB1, CREB3L1, CREB3L2, CREB3L3, CREB5, GNAQ, ITPR1, ITPR2, ITPR3, LIPE, NR4A2, ORAI1, PLCB1, PLCB4, PRKACA, PRKACB, PRKCB, PRKCE, PRKD1, PRKD2, PRKD3]
