# Supplementary material for: Differential expression and co-expression gene networks reveal candidate biomarkers of boar taint in non-castrated pigs
Source: Sci Rep. 2017 Sep 22;7:12205. doi: 10.1038/s41598-017-11928-0 (PMC5610188; doi:10.1038/s41598-017-11928-0)
Supplement: Supplementary file 5 — Dataset 5 [file 41598_2017_11928_MOESM5_ESM.xls]

## Sheet: Add8_WGCNA_GeneInfo_Liver_v1
Tissue	geneSymbol	moduleColor	GS.total	p.GS.total	MM.lightgreen	p.MM.lightgreen	MM.darkred	p.MM.darkred	MM.cyan	p.MM.cyan	MM.darkgrey	p.MM.darkgrey	MM.grey	p.MM.grey	MM.darkgreen	p.MM.darkgreen	MM.black	p.MM.black	MM.darkorange	p.MM.darkorange	MM.grey60	p.MM.grey60	MM.brown	p.MM.brown	MM.magenta	p.MM.magenta
Liver	TMEM14A	black	-0.327153	0.0232261	0.453306	0.00121396	-0.470325	0.000742915	0.125478	0.395442	-0.0877857	0.552972	0.159512	0.278831	-0.277447	0.0562355	-0.674548	1.46478e-07	-0.167707	0.254547	-0.559985	3.49572e-05	-0.142315	0.334583	0.368789	0.0098995
Liver	CHMP5	black	-0.323825	0.0247513	0.458412	0.00105045	-0.144111	0.328458	0.485514	0.000468932	-0.0136409	0.926682	0.0433945	0.76963	0.0956711	0.517733	-0.68565	7.56105e-08	0.183977	0.210662	-0.315127	0.0291367	0.0877439	0.553162	0.0581357	0.694695
Liver	COA5	black	-0.321679	0.0257781	0.530361	0.00010562	-0.0810114	0.584125	0.456775	0.00110059	0.212329	0.147376	0.273203	0.0602677	-0.103838	0.482463	-0.681929	9.46703e-08	-0.127995	0.385956	-0.278013	0.055714	0.18287	0.213467	0.206764	0.15853
Liver	GSPT2	black	-0.319395	0.0269103	0.306969	0.0338192	-0.282104	0.0520629	0.0530367	0.720332	0.0835077	0.572553	0.54225	6.86167e-05	-0.319994	0.0266094	-0.575478	1.87777e-05	-0.151937	0.302588	-0.290032	0.0455391	-0.0293513	0.843018	0.37655	0.0083415
Liver	DCP1A	black	0.308146	0.0331076	-0.471458	0.000718379	0.290793	0.0449494	-0.190415	0.194852	-0.150337	0.307765	-0.0493226	0.739201	0.132541	0.369167	0.674221	1.493e-07	0.0432282	0.770489	0.371195	0.0093917	-0.0889015	0.547917	-0.368874	0.00988123
Liver	TATDN1	black	-0.305883	0.0344871	0.259482	0.074912	-0.242299	0.0970606	0.325022	0.0241933	-0.308593	0.0328406	0.0310823	0.833887	0.122643	0.40629	-0.56305	3.09892e-05	0.123208	0.404115	-0.19445	0.185383	-0.133872	0.364335	-0.065369	0.658906
Liver	ATP13A3	black	0.288579	0.0466817	0.0848327	0.566455	0.119188	0.419738	0.100435	0.497002	0.119878	0.417032	0.244166	0.0944332	-0.0930786	0.529194	0.545709	6.03384e-05	0.0298049	0.840624	0.0837721	0.571334	0.104013	0.481722	-0.149861	0.309318
Liver	MRPL39	black	-0.282558	0.0516699	0.418164	0.00310056	-0.327846	0.0229188	0.0753605	0.6107	0.0924559	0.531965	0.318484	0.0273728	-0.346309	0.0159006	-0.765642	2.31203e-10	-0.183899	0.210859	-0.510557	0.000209264	-0.0977697	0.508548	0.503753	0.00026217
Liver	NUP188	black	0.277206	0.0564585	-0.405428	0.00425335	0.122679	0.40615	-0.29694	0.0404119	-0.286262	0.0485529	-0.284146	0.0503143	0.118141	0.423862	0.761342	3.33848e-10	0.135573	0.358215	0.480757	0.000542856	-0.0786423	0.595203	-0.287988	0.0471532
Liver	USP12	black	0.274166	0.059333	-0.198445	0.176338	0.407335	0.00405986	0.146424	0.320671	-0.200578	0.17164	-0.172891	0.239946	0.20484	0.162526	0.672638	1.63663e-07	-0.0248223	0.867003	0.583572	1.34004e-05	0.117204	0.427575	-0.488661	0.000425146
Liver	LYSMD4	black	-0.269978	0.0634845	0.201045	0.170625	-0.275214	0.0583288	0.119377	0.418997	-0.0298031	0.840633	0.330702	0.0216879	-0.169071	0.250648	-0.705351	2.17174e-08	-0.027351	0.853596	-0.469513	0.000760985	-0.215243	0.141773	0.215727	0.140858
Liver	FKBP3	black	-0.263562	0.0702906	0.135397	0.358848	-0.0260697	0.860384	0.446134	0.00148201	-0.0881035	0.55153	0.0905249	0.540603	0.313529	0.0300085	-0.591544	9.52569e-06	0.161934	0.2715	-0.0911699	0.53771	0.0263534	0.85888	-0.205486	0.161176
Liver	SGSH	black	-0.254827	0.0804746	0.0457502	0.757494	-0.0895679	0.544909	-0.0671581	0.650165	0.324646	0.0243674	0.440704	0.00171876	-0.171255	0.24449	-0.528787	0.00011169	-0.227587	0.11978	-0.272103	0.0613496	0.0297832	0.840738	0.348244	0.0152845
Liver	CCDC115	black	-0.254178	0.0812746	0.429514	0.00231516	-0.240234	0.100031	0.287079	0.0478865	0.169974	0.248091	0.138505	0.347816	-0.0467394	0.752415	-0.753381	6.46094e-10	-0.120771	0.413547	-0.36001	0.0119581	0.120438	0.414845	0.287234	0.0477608
Liver	DIABLO	black	-0.254087	0.0813874	0.319429	0.0268929	-0.0760066	0.607635	0.228145	0.118849	-0.0673117	0.649417	-0.150928	0.305846	-0.0793075	0.592083	-0.447518	0.0014265	-0.194221	0.185913	-0.201832	0.168921	0.0120929	0.934983	0.134423	0.362345
Liver	C11orf73	black	-0.251203	0.0850249	0.337849	0.018849	0.180687	0.219078	0.535959	8.63817e-05	0.177735	0.226826	0.190519	0.194605	0.0264765	0.858228	-0.675251	1.40594e-07	-0.109757	0.457709	-0.132293	0.370071	0.185399	0.207094	0.013534	0.927255
Liver	C14orf119	black	-0.241302	0.098486	0.369306	0.00978852	-0.0337342	0.819941	0.450126	0.00132692	-0.089907	0.543382	0.0891331	0.546871	0.0543959	0.713467	-0.651245	5.37712e-07	-0.0516235	0.727493	-0.252035	0.083963	0.00983388	0.94711	0.0284641	0.847706
Liver	ZRANB2	black	-0.240097	0.100231	0.151367	0.304425	0.163468	0.266924	0.546974	5.75463e-05	-0.153579	0.297329	0.171635	0.24343	0.249777	0.0868696	0.367231	0.0102408	0.327569	0.0230415	0.449339	0.00135633	0.178846	0.223887	-0.594998	8.1933e-06
Liver	AK6	black	-0.237959	0.103385	0.2673	0.0662589	0.169832	0.248491	0.341225	0.0176212	0.134755	0.36115	0.160767	0.275015	-0.0581442	0.694653	-0.657589	3.81621e-07	-0.086391	0.559321	-0.097363	0.510322	0.118286	0.42329	0.157058	0.286387
Liver	EXOSC8	black	-0.237136	0.104619	0.283147	0.0511634	-0.00147497	0.992062	0.419108	0.00302726	-0.0505224	0.733088	0.151793	0.303051	0.00239073	0.987133	-0.635397	1.22421e-06	-0.0381033	0.797085	-0.212641	0.146768	-0.0297276	0.841032	-0.00543461	0.970756
Liver	KIF13B	black	0.229086	0.117296	-0.288573	0.0466865	0.0895889	0.544815	-0.453877	0.0011946	0.0726455	0.623649	0.045585	0.758343	-0.198346	0.176557	0.706931	1.9564e-08	-0.177033	0.228696	0.277653	0.0560449	-0.012793	0.931228	0.0760032	0.607651
Liver	GATC	black	-0.226459	0.121674	0.526554	0.000120853	-0.00874985	0.952933	0.352782	0.0139185	0.273443	0.0600338	0.133767	0.364714	-0.147954	0.315583	-0.740843	1.7407e-09	-0.211893	0.148228	-0.392471	0.00579605	0.180715	0.219006	0.355936	0.0130316
Liver	RBM15	black	0.214577	0.14304	-0.300282	0.0381073	0.287099	0.0478704	-0.086232	0.560047	-0.122749	0.405881	-0.0935332	0.527175	0.0361754	0.80715	0.662705	2.87707e-07	-0.0643845	0.663735	0.299856	0.0383951	-0.0883643	0.550348	-0.355757	0.0130808
Liver	DYNC1LI2	black	0.208999	0.153979	0.00933166	0.949807	0.404776	0.00432141	0.144688	0.326504	0.206578	0.158913	-0.0579213	0.695767	0.13322	0.366695	0.578565	1.6528e-05	0.00523559	0.971827	0.506541	0.000239174	0.334731	0.0200463	-0.243294	0.0956533
Liver	HTT	black	0.208944	0.15409	-0.525899	0.000123669	0.300091	0.0382357	-0.263767	0.0700651	-0.117318	0.427123	-0.0721424	0.626061	0.142006	0.335646	0.706387	2.02814e-08	0.0727543	0.623128	0.61051	4.07345e-06	0.0024353	0.986893	-0.327386	0.0231226
Liver	REV1	black	-0.208856	0.154267	-0.0412985	0.780474	0.064003	0.66561	0.0552513	0.709158	-0.188291	0.199971	0.106808	0.469955	-0.0858154	0.561951	0.490665	0.000399223	-0.122139	0.408235	0.173101	0.239365	-0.102707	0.487268	-0.276766	0.0568671
Liver	LANCL1	black	-0.208333	0.155325	0.364238	0.010925	-0.469302	0.000765737	-0.229039	0.117373	0.111677	0.449833	-0.0411015	0.781496	-0.35477	0.0133537	-0.472687	0.000692587	-0.140123	0.342157	-0.550605	5.01784e-05	-0.0760716	0.607327	0.614559	3.37341e-06
Liver	CDK6	black	0.20665	0.158765	-0.380385	0.00765337	0.0630232	0.670435	-0.098231	0.50654	-0.352193	0.0140896	-0.13668	0.354267	0.224254	0.125446	0.663314	2.78105e-07	0.244436	0.094058	0.313573	0.0299845	-0.166876	0.256942	-0.476342	0.000620705
Liver	LYRM2	black	-0.201973	0.168618	0.518562	0.000159536	-0.147008	0.318724	0.386985	0.00658367	0.165082	0.262167	0.21219	0.147648	-0.151109	0.305259	-0.652247	5.0962e-07	-0.0957139	0.517545	-0.338431	0.0186322	0.0950104	0.520642	0.24693	0.0906456
Liver	INO80	black	0.201132	0.170435	-0.181165	0.217841	0.361787	0.011514	-0.0335179	0.821076	0.0390357	0.792228	-0.0839289	0.570612	0.0931296	0.528967	0.847479	3.0513e-14	0.145039	0.325319	0.543718	6.49836e-05	0.196319	0.181111	-0.330294	0.0218605
Liver	SENP3-EIF4A1	black	-0.200388	0.172056	0.154448	0.294572	0.240196	0.100087	0.333212	0.0206524	0.130034	0.378371	0.182383	0.214709	0.0485046	0.743377	-0.58323	1.35948e-05	-0.14099	0.33915	-0.104548	0.479455	0.083475	0.572704	0.0161842	0.913061
Liver	PGAM1	black	-0.200236	0.172386	0.241387	0.0983636	0.113196	0.443651	0.181598	0.216726	0.377793	0.00811287	0.434287	0.0020414	-0.209926	0.15212	-0.634875	1.25687e-06	-0.215323	0.141622	-0.299492	0.0386421	0.0909498	0.538696	0.344261	0.0165759
Liver	ARID5B	black	0.199144	0.174789	0.160941	0.27449	0.0350812	0.812877	0.172198	0.241864	-0.175638	0.232444	-0.376633	0.00832623	0.157889	0.283814	0.605595	5.10331e-06	0.137687	0.350701	0.320107	0.0265528	0.154003	0.295982	-0.335003	0.0199394
Liver	MCM3AP	black	0.19789	0.177574	-0.355617	0.0131191	0.0529614	0.720713	-0.345433	0.0161866	-0.0637037	0.667082	0.208076	0.155846	-0.133117	0.367072	0.585401	1.24011e-05	-0.0359195	0.808489	0.312018	0.0308535	-0.156229	0.28897	-0.10605	0.473128
Liver	ZC3H11A	black	0.189937	0.195996	0.0677211	0.647424	0.390257	0.00610336	0.235404	0.107253	0.227241	0.120358	0.231553	0.113293	0.0725548	0.624084	0.645921	7.1265e-07	0.0470753	0.750693	0.648118	6.34863e-07	0.389275	0.00624419	-0.337546	0.0189627
Liver	ZCCHC8	black	0.187734	0.20133	-0.185872	0.205918	0.123688	0.402272	-0.033474	0.821307	-0.286161	0.0486355	-0.286106	0.0486809	0.101721	0.49148	0.64278	8.3936e-07	0.00335095	0.981966	0.381031	0.00754236	-0.0323446	0.827242	-0.34473	0.0164189
Liver	PNO1	black	-0.186916	0.203336	0.146563	0.320207	0.180633	0.219217	0.27503	0.0585039	-0.0476635	0.747679	0.0580471	0.695138	-0.0378235	0.798543	-0.555773	4.11726e-05	-0.199326	0.174387	-0.256089	0.0789358	-0.0835509	0.572354	0.0715738	0.628792
Liver	SH3BGR	black	-0.186635	0.204028	0.488083	0.000432891	-0.126882	0.390134	0.348281	0.0152727	0.161769	0.271996	0.284052	0.050394	-0.140868	0.339572	-0.50907	0.000219918	-0.150862	0.30606	-0.172681	0.240525	0.182193	0.215197	0.172183	0.241905
Liver	AUTS2	black	-0.185471	0.206916	0.294679	0.0420351	0.240067	0.100274	0.488635	0.000425489	-0.0900284	0.542835	0.0386131	0.794428	0.160204	0.276721	0.671631	1.7347e-07	0.339351	0.018294	0.6597	3.39857e-07	0.421118	0.00287633	-0.48521	0.000473362
Liver	PMPCB	black	-0.184793	0.208609	0.405749	0.00422029	-0.383286	0.00716601	-0.0264807	0.858205	0.107008	0.469119	0.115317	0.435102	-0.311598	0.0310914	-0.79718	1.20432e-11	-0.165402	0.261228	-0.572269	2.14128e-05	-0.104645	0.479046	0.601632	6.104e-06
Liver	TPR	black	0.184368	0.209677	-0.0895977	0.544775	0.407113	0.00408195	-0.100627	0.496178	0.464576	0.000879469	0.0829085	0.575321	-0.0590121	0.690322	0.710059	1.58777e-08	-0.0647598	0.661892	0.408552	0.00394039	0.372563	0.00911317	-0.0389201	0.79283
Liver	FAM114A1	black	0.180548	0.219439	-0.0208923	0.887913	0.0651155	0.660148	-0.111276	0.451473	0.305022	0.0350247	0.36944	0.00975984	-0.260499	0.0737389	0.343181	0.0169415	-0.103733	0.482907	0.0402806	0.785756	0.00300159	0.983846	0.089381	0.545752
Liver	CDKN3	black	-0.17794	0.226282	0.385952	0.00674201	-0.0806575	0.585774	0.315905	0.0287195	0.00568973	0.969384	0.134418	0.362364	-0.163355	0.267259	-0.519389	0.000155068	-0.146955	0.318899	-0.227853	0.119336	0.0210286	0.887186	0.14153	0.337287
Liver	RBBP6	black	0.177354	0.22784	0.135329	0.359091	0.29679	0.0405181	-0.00469772	0.97472	0.269891	0.0635733	-0.0918234	0.534787	-0.0817798	0.580552	0.624632	2.08578e-06	-0.112011	0.448468	0.424353	0.00264731	0.355976	0.0130208	-0.0297208	0.841067
Liver	RNF38	black	0.177174	0.228318	-0.0781665	0.597439	0.183445	0.212008	0.147517	0.317031	-0.222745	0.128076	-0.325291	0.0240695	0.294902	0.0418729	0.776197	9.07119e-11	0.306241	0.0342662	0.466943	0.000820727	0.153458	0.297713	-0.529818	0.00010768
Liver	SETD9	black	-0.176407	0.230372	0.49775	0.000318611	-0.306666	0.0340046	0.330078	0.0219522	-0.217245	0.138015	-0.0256607	0.862553	-0.0917843	0.534962	-0.470226	0.000745104	0.0377406	0.798976	-0.336576	0.0193303	-0.0938359	0.525833	0.10256	0.487895
Liver	PARL	black	-0.17247	0.24111	0.134959	0.360417	-0.105084	0.477192	-0.033468	0.821338	0.164843	0.262866	0.304507	0.035349	-0.364418	0.0108827	-0.768285	1.83758e-10	-0.317892	0.0276772	-0.493776	0.000361799	-0.173071	0.239448	0.457907	0.00106567
Liver	RAPGEF2	black	0.17242	0.241249	-0.078741	0.594739	0.157912	0.283743	-0.131815	0.371817	-0.00467397	0.974848	-0.091453	0.536443	-0.035641	0.809946	0.649946	5.76245e-07	0.0390926	0.791932	0.277583	0.0561094	0.0450579	0.761055	-0.138671	0.347234
Liver	VIM	black	0.171532	0.243718	0.0322837	0.827562	0.360551	0.0118214	0.382708	0.00726086	0.0656797	0.657385	-0.538683	7.82274e-05	0.557906	3.79094e-05	0.4526	0.00123827	0.240732	0.0993088	0.450537	0.00131182	0.464884	0.000871619	-0.524018	0.000132084
Liver	TAX1BP3	black	0.166546	0.257899	-0.217948	0.136714	-0.0840902	0.569869	-0.280472	0.0534955	0.200914	0.170908	0.223313	0.127081	-0.119328	0.419189	-0.660082	3.32767e-07	-0.19759	0.178246	-0.441224	0.0016947	-0.208399	0.15519	0.375084	0.00861838
Liver	SECISBP2L	black	0.166088	0.259228	-0.191258	0.192846	0.159927	0.277566	-0.071496	0.629166	0.179978	0.220922	0.420929	0.00289027	-0.167585	0.254899	0.500132	0.000295015	-0.0354414	0.810991	0.184916	0.208303	-0.0218178	0.882981	-0.158274	0.282626
Liver	FZD4	black	-0.165853	0.259914	0.340336	0.0179378	-0.0566998	0.701882	0.227704	0.119584	0.0103562	0.944305	0.151587	0.303715	-0.0317601	0.830317	0.563089	3.0942e-05	0.215844	0.140638	0.403768	0.00442845	0.296489	0.0407316	-0.185547	0.206727
Liver	RER1	black	0.164655	0.263418	-0.0133505	0.928239	-0.110281	0.455554	-0.118702	0.421653	0.220532	0.132008	0.489619	0.000412569	-0.34812	0.0153234	-0.548209	5.49359e-05	-0.338658	0.0185482	-0.349733	0.0148243	-0.170431	0.246803	0.387844	0.00645461
Liver	PRPF38A	black	-0.164021	0.265287	0.00588566	0.96833	-0.13259	0.368987	0.00195388	0.989484	-0.186313	0.204824	0.0801507	0.588139	-0.0552322	0.709254	-0.620154	2.58819e-06	-0.109945	0.456937	-0.370598	0.00951555	-0.266681	0.0669134	0.185456	0.206953
Liver	INSR	black	0.162322	0.270338	0.144138	0.328367	0.372357	0.00915466	0.166464	0.258137	0.187422	0.202093	-0.120219	0.415699	0.0938938	0.525577	0.870243	9.58086e-16	0.0748659	0.61305	0.605664	5.08749e-06	0.473404	0.000677911	-0.274758	0.0587641
Liver	NCOR1	black	0.16105	0.274161	-0.313988	0.0297559	0.0584142	0.693305	-0.323058	0.025114	-0.193178	0.188333	-0.113833	0.441076	-0.0642407	0.664442	0.766323	2.17983e-10	-0.0772295	0.601853	0.400724	0.00476573	-0.0628679	0.671201	-0.157641	0.28458
Liver	ERN1	black	-0.15976	0.278074	0.332546	0.0209229	0.0668473	0.65168	0.200169	0.172534	0.0265506	0.857835	0.0781351	0.597586	-0.0422301	0.775649	0.651793	5.22173e-07	0.209938	0.152095	0.488455	0.000427889	0.370546	0.00952646	-0.162071	0.271089
Liver	N4BP2	black	-0.157395	0.285343	0.263468	0.0703953	-0.00720188	0.961253	0.128289	0.384857	-0.080339	0.58726	0.0159307	0.914417	-0.177081	0.228567	0.685717	7.52998e-08	0.00648466	0.965109	0.181	0.218268	0.0501391	0.735039	-0.16227	0.270493
Liver	YLPM1	black	0.15696	0.286692	0.0641695	0.664791	0.166263	0.258718	-0.0840576	0.570019	0.212437	0.147166	0.0889452	0.54772	-0.198959	0.175198	0.795483	1.43017e-11	-0.172068	0.242225	0.440665	0.00172058	0.282494	0.0517254	-0.050783	0.731762
Liver	CPD	black	0.155909	0.289972	0.212021	0.147979	0.165115	0.262068	0.0283738	0.848184	0.290238	0.0453786	-0.0322489	0.827746	-0.178508	0.22478	0.469614	0.000758703	-0.116502	0.430366	0.0172332	0.907449	0.164919	0.262643	0.0593689	0.688544
Liver	KDM3A	black	0.155573	0.291026	-0.0560279	0.705254	0.168487	0.252312	-0.0418092	0.777828	-0.0789168	0.593914	-0.131517	0.372911	0.0704557	0.634176	0.714636	1.16403e-08	0.0542412	0.714247	0.518698	0.000158794	0.177917	0.226342	-0.20959	0.152791
Liver	ALG13	black	-0.154906	0.293124	0.0106332	0.942818	0.13262	0.368877	0.334631	0.0200858	-0.382845	0.00723824	0.00204562	0.98899	0.19057	0.194483	0.573276	2.05511e-05	0.306846	0.0338949	0.451863	0.0012641	-0.0269009	0.855979	-0.605652	5.0902e-06
Liver	ANAPC7	black	-0.151573	0.303758	0.106897	0.469581	-0.00145293	0.99218	0.142339	0.334501	0.167141	0.256177	0.500242	0.00029396	-0.210077	0.151817	-0.567658	2.5797e-05	-0.155136	0.2924	-0.401515	0.00467604	-0.133189	0.36681	0.212481	0.147081
Liver	GDE1	black	0.150101	0.308536	-0.106613	0.470771	0.222286	0.128883	0.107198	0.468327	0.277482	0.0562031	0.00178986	0.990367	0.100439	0.496984	-0.576541	1.79731e-05	-0.0370981	0.802329	-0.275047	0.0584881	-0.00503704	0.972895	0.0486378	0.742697
Liver	THUMPD3	black	0.149864	0.309309	-0.314252	0.0296112	-0.125182	0.396568	-0.315487	0.0289429	0.0491586	0.740037	0.315105	0.0291482	-0.208417	0.155156	-0.547152	5.71628e-05	-0.125222	0.396416	-0.529319	0.000109602	-0.464738	0.00087533	0.304466	0.0353749
Liver	FOXP1	black	0.149268	0.311257	0.133205	0.366751	0.160788	0.274953	-0.0350178	0.813209	0.0653975	0.658766	-0.225406	0.123465	-0.14863	0.313353	0.498318	0.00031283	-0.168816	0.251374	0.228196	0.118765	0.194649	0.184925	-0.00654735	0.964772
Liver	RP11-449H3.3	black	-0.147159	0.318222	0.173778	0.237505	0.0554383	0.708217	0.177249	0.22812	-0.138512	0.347793	-0.135501	0.358472	0.0502884	0.734279	0.726799	5e-09	0.227691	0.119606	0.233988	0.109445	0.0910147	0.538406	-0.349448	0.0149114
Liver	RUSC1	black	-0.146663	0.319874	-0.127042	0.389532	-0.0943615	0.523507	-0.141159	0.338567	0.203092	0.16622	0.396937	0.00521666	-0.168776	0.251487	-0.542008	6.92324e-05	-0.0774176	0.600965	-0.104267	0.480642	-0.0771832	0.602071	0.267374	0.0661805
Liver	TRRAP	black	0.1466	0.320083	-0.28408	0.0503702	0.0212463	0.886026	-0.283987	0.0504492	-0.214064	0.14402	0.0477018	0.747484	-0.111824	0.449231	0.787455	3.15757e-11	-0.0619072	0.675946	0.417784	0.00313051	-0.0895742	0.544881	-0.207872	0.156261
Liver	APPBP2	black	0.137252	0.352239	0.117443	0.426626	0.265527	0.0681473	0.0950426	0.5205	0.225026	0.124116	-0.0895196	0.545127	-0.0119252	0.935883	0.574181	1.98043e-05	-0.0182575	0.901974	0.174913	0.234408	0.222119	0.129179	-0.136924	0.353402
Liver	PPP1R12A	black	0.136744	0.35404	-0.374039	0.00882061	0.213178	0.145727	-0.111811	0.449286	-0.19267	0.189519	-0.210388	0.151199	0.265504	0.0681727	0.779609	6.63092e-11	0.257712	0.0769904	0.520402	0.000149749	0.0541349	0.714784	-0.42811	0.00240165
Liver	PIGF	black	-0.134566	0.361832	0.218736	0.135265	-0.396496	0.00527155	-0.0658524	0.65654	0.0442804	0.76506	0.353759	0.0136383	-0.373344	0.00895731	-0.742134	1.57602e-09	-0.175415	0.233046	-0.748963	9.22255e-10	-0.359488	0.0120912	0.430046	0.00228311
Liver	GBF1	black	0.134328	0.362689	-0.300218	0.03815	0.297305	0.0401551	-0.34012	0.0180155	0.325763	0.0238535	0.314173	0.0296549	-0.274074	0.0594218	0.571973	2.16718e-05	-0.183952	0.210725	0.416521	0.00323182	0.110842	0.453251	0.0801502	0.588141
Liver	KHNYN	black	-0.133282	0.366473	0.297864	0.0397633	0.0869114	0.556948	0.262896	0.0710291	0.280836	0.0531732	0.425353	0.00257984	0.0526967	0.722052	0.33324	0.020641	0.187347	0.202279	0.355525	0.0131445	0.443141	0.00160864	-0.101869	0.490849
Liver	TMED1	black	-0.133189	0.366809	0.334502	0.0201367	-0.0712272	0.63046	0.40858	0.00393773	0.0458579	0.756941	0.249268	0.0875359	0.00729165	0.96077	-0.596595	7.6374e-06	0.0581168	0.69479	-0.137358	0.351862	0.106032	0.473204	0.021696	0.88363
Liver	RP11-287D1.3	black	0.132873	0.367956	-0.182524	0.214351	0.195455	0.183077	0.00186009	0.989989	-0.128975	0.3823	-0.0710547	0.63129	0.201784	0.169025	0.906054	8.48044e-19	0.313575	0.0299835	0.573259	2.05654e-05	0.172933	0.239828	-0.444349	0.00155639
Liver	ZFYVE26	black	0.132459	0.369464	-0.271632	0.0618177	0.103621	0.48338	-0.308078	0.0331482	0.000853957	0.995404	-0.122637	0.406313	-0.0133147	0.928431	0.603159	5.69879e-06	-0.013496	0.927459	0.309113	0.0325321	-0.0208258	0.888267	-0.0873087	0.55514
Liver	CYP27A1	black	-0.131948	0.371332	0.212332	0.147371	-0.021776	0.883204	0.191329	0.192679	-0.0672954	0.649496	0.0891224	0.546919	0.0112532	0.939489	0.289547	0.045918	0.222863	0.127868	0.457398	0.00108125	0.238666	0.102334	-0.17635	0.230525
Liver	DMXL1	black	0.13074	0.375766	0.00612449	0.967046	0.0579766	0.69549	-0.0512978	0.729146	-0.0776316	0.599957	0.00886244	0.952328	-0.0985872	0.504993	0.810711	2.8783e-12	-0.015928	0.914432	0.20361	0.16512	0.00398783	0.978539	-0.214651	0.142898
Liver	C15orf57	black	-0.130648	0.376102	0.180871	0.218601	-0.357118	0.012712	0.202252	0.168018	-0.297393	0.0400933	0.0195048	0.895314	0.091711	0.535289	-0.609819	4.20563e-06	0.123676	0.402316	-0.410259	0.00377812	-0.226616	0.121409	0.0215336	0.884495
Liver	F3	black	-0.12972	0.379533	0.140014	0.342538	0.194181	0.186004	0.186399	0.204612	-0.137583	0.351066	-0.26471	0.0690327	0.182512	0.214382	0.526689	0.00012028	0.135009	0.360239	0.404944	0.0043038	0.223217	0.127249	-0.312275	0.0307084
Liver	AKTIP	black	-0.129704	0.379593	0.0266517	0.857299	-0.169436	0.249613	0.0456242	0.758142	-0.114002	0.440391	0.257994	0.0766558	-0.161953	0.271443	-0.548831	5.36633e-05	-0.0875635	0.553981	-0.450189	0.00132461	-0.334051	0.0203157	0.113837	0.441059
Liver	ARID4A	black	-0.129384	0.38078	0.177489	0.22748	-0.132931	0.367746	0.107959	0.465157	-0.259143	0.0753063	-0.209094	0.153788	0.130503	0.376638	0.744434	1.31821e-09	0.301275	0.0374438	0.232776	0.111348	0.0491909	0.739873	-0.322625	0.0253211
Liver	DIMT1	black	-0.129073	0.381934	-0.0646304	0.662528	0.0136228	0.926779	0.0581164	0.694792	0.0823896	0.577723	0.410692	0.00373789	-0.128043	0.385777	-0.647506	6.55685e-07	-0.167968	0.253798	-0.455437	0.00114314	-0.272818	0.0606451	0.145781	0.322825
Liver	ZXDC	black	-0.128406	0.384421	0.105524	0.475341	0.278749	0.0550426	0.413343	0.00349968	-0.140624	0.340419	-0.426992	0.00247259	0.46188	0.000950896	0.630697	1.54873e-06	0.345099	0.0162965	0.645035	7.4646e-07	0.425436	0.00257432	-0.556277	4.03798e-05
Liver	MASP2	black	-0.128291	0.38485	0.14929	0.311185	0.151705	0.303333	0.286669	0.0482203	-0.105402	0.475853	0.0102348	0.944957	0.196182	0.181423	0.513629	0.000188719	0.262467	0.0715085	0.417635	0.0031423	0.208448	0.155091	-0.415934	0.00327991
Liver	NCOA6	black	0.127451	0.387994	-0.210138	0.151696	0.353644	0.0136713	-0.068938	0.641515	0.0500727	0.735377	-0.10327	0.484873	0.128806	0.382929	0.86084	4.30827e-15	0.0648358	0.66152	0.672148	1.6837e-07	0.27022	0.0632383	-0.31128	0.0312729
Liver	RGPD5	black	0.127047	0.389512	0.0624481	0.673273	0.450335	0.00131924	0.0911029	0.53801	0.276143	0.0574508	-0.124435	0.399416	0.052321	0.723956	0.808033	3.85522e-12	-0.00537924	0.971054	0.457167	0.00108839	0.364562	0.0108491	-0.22712	0.120562
Liver	ANAPC1	black	-0.124939	0.397492	-0.082736	0.576119	0.0354133	0.811138	-0.0262603	0.859374	-0.0909566	0.538666	0.263969	0.0698429	-0.051888	0.726151	0.635981	1.18861e-06	0.190302	0.195123	0.256385	0.0785777	-0.0442879	0.765021	-0.243405	0.0954972
Liver	ADNP	black	0.124081	0.400768	0.116917	0.428713	0.36199	0.0114643	0.202617	0.167235	0.259467	0.0749303	-0.0898688	0.543553	0.0839698	0.570423	0.690504	5.61088e-08	-0.0435323	0.768918	0.51115	0.000205144	0.451951	0.00126099	-0.262248	0.0717536
Liver	ARFGEF1	black	-0.122731	0.40595	0.357873	0.0125114	-0.0796638	0.590415	-0.0244361	0.869054	0.192471	0.189986	0.305367	0.0348083	-0.410473	0.00375822	0.617253	2.97124e-06	-0.0536082	0.717443	0.0448968	0.761884	0.141626	0.336954	0.122228	0.407893
Liver	NR2F1	black	0.121721	0.409856	-0.097294	0.510623	0.509514	0.000216684	0.440865	0.00171128	0.0639641	0.665801	-0.181117	0.217965	0.45278	0.00123203	0.653556	4.75e-07	0.195652	0.182629	0.699663	3.14539e-08	0.431211	0.00221435	-0.67265	1.63553e-07
Liver	AP1G1	black	0.121017	0.412588	0.184468	0.209425	0.0817076	0.580887	-0.197035	0.179493	0.407024	0.00409086	0.311784	0.030986	-0.394734	0.00549577	0.646527	6.90363e-07	-0.189892	0.196105	0.22108	0.131026	0.243636	0.0951734	0.243089	0.0959416
Liver	IFT172	black	0.121004	0.412639	0.0601096	0.684859	0.290816	0.0449315	0.0686013	0.643148	0.1181	0.424027	-0.273242	0.0602299	0.0622395	0.674303	0.695698	4.05159e-08	-0.0234229	0.874439	0.582916	1.37765e-05	0.389657	0.00618917	-0.176055	0.231318
Liver	PLEKHM1	black	0.120443	0.414827	-0.320378	0.0264179	-0.0121294	0.934788	-0.122723	0.405982	-0.494729	0.000350978	-0.421482	0.00284972	0.301687	0.0371709	0.575327	1.88949e-05	0.433152	0.00210379	0.455604	0.00113773	-0.130255	0.377555	-0.439582	0.00177167
Liver	CMIP	black	0.120117	0.416098	-0.0653147	0.659172	0.289877	0.0456594	0.0101337	0.945499	0.120179	0.415855	-0.399294	0.00493185	0.340361	0.0179287	0.572278	2.14049e-05	0.220193	0.132619	0.608122	4.547e-06	0.402489	0.00456746	-0.23616	0.106097
Liver	MAML1	black	0.118909	0.420836	-0.122599	0.406461	0.29617	0.0409587	0.134508	0.362038	-0.0869133	0.556939	-0.0806551	0.585785	0.224982	0.124191	0.676993	1.26934e-07	0.185744	0.206236	0.576056	1.83362e-05	0.189843	0.196223	-0.471846	0.000710137
Liver	ELMSAN1	black	0.11786	0.424976	-0.153543	0.297445	0.307297	0.0336198	0.0760308	0.607521	-0.136266	0.355742	-0.311491	0.0311523	0.254333	0.0810836	0.691755	5.19084e-08	0.202625	0.167217	0.509814	0.000214525	0.103001	0.486017	-0.471137	0.000725253
Liver	TXLNG	black	-0.117634	0.425869	0.257367	0.077401	0.349916	0.0147686	0.398047	0.00508086	0.00215583	0.988397	-0.224817	0.124475	0.215878	0.140572	0.653099	4.86827e-07	0.231496	0.113383	0.672665	1.63414e-07	0.46123	0.000968889	-0.41482	0.00337282
Liver	UCHL5	black	0.116535	0.430234	-0.111395	0.450983	-0.258804	0.0757032	-0.380672	0.00760389	0.0533469	0.718763	0.165278	0.261591	-0.36066	0.0117939	-0.754056	6.11537e-10	-0.296196	0.04094	-0.672881	1.61382e-07	-0.452704	0.00123466	0.554163	4.38049e-05
Liver	KLHL18	black	0.116078	0.432058	-0.270853	0.0625982	0.442723	0.00162704	0.280243	0.0536991	-0.189772	0.196392	-0.152056	0.302202	0.527018	0.000118895	0.619517	2.6681e-06	0.402387	0.00457881	0.71054	1.53725e-08	0.250785	0.0855629	-0.699104	3.26042e-08
Liver	SLC9A6	black	0.113527	0.442312	-0.440645	0.0017215	0.391846	0.00588139	-0.146208	0.321394	-0.0434973	0.769099	-0.122794	0.405709	0.138983	0.346141	0.446508	0.00146682	0.0993384	0.501737	0.355167	0.0132433	0.0109343	0.941201	-0.280126	0.0538036
Liver	IRF2BPL	black	0.112774	0.445366	-0.206026	0.160054	0.254809	0.0804965	-0.0859832	0.561184	0.0241187	0.87074	0.112429	0.446769	0.0099555	0.946457	0.423736	0.00268968	0.0266196	0.857469	0.312943	0.030334	0.000227325	0.998776	-0.212101	0.147822
Liver	ITSN2	black	0.112603	0.446061	0.0648861	0.661273	0.341081	0.0176722	0.108907	0.461222	-0.00876259	0.952865	-0.338386	0.018649	0.100403	0.49714	0.817205	1.38984e-12	-0.0151012	0.918858	0.570045	2.3434e-05	0.337567	0.0189548	-0.272299	0.0611562
Liver	WNK1	black	0.11239	0.446927	0.020236	0.891412	0.378371	0.00800843	0.0129511	0.93038	0.211928	0.14816	-0.217493	0.137555	-0.00414341	0.977702	0.764705	2.50631e-10	-0.139501	0.344326	0.523155	0.000136118	0.363205	0.0111701	-0.158718	0.28126
Liver	SPTSSA	black	-0.110417	0.454994	0.0435599	0.768776	0.317425	0.0279195	0.34855	0.0151889	0.011732	0.93692	-0.00622228	0.96652	0.179933	0.221039	-0.587282	1.14453e-05	-0.0641252	0.665009	0.00165036	0.991118	0.0698189	0.637252	-0.073748	0.618377
Liver	HIPK1	black	0.109983	0.45678	-0.130707	0.375885	0.385906	0.00674918	0.209615	0.15274	-0.116284	0.431235	-0.221968	0.129447	0.337512	0.0189754	0.908479	4.77261e-19	0.246574	0.0911279	0.611308	3.92566e-06	0.23445	0.108725	-0.615643	3.2059e-06
Liver	NFIA	black	-0.109354	0.459373	-0.0135359	0.927245	0.161485	0.272848	0.247253	0.0902114	-0.0900213	0.542867	-0.0830029	0.574885	0.332694	0.0208625	0.733199	3.09987e-09	0.482499	0.00051465	0.461637	0.000957599	0.236746	0.105207	-0.542499	6.79875e-05
Liver	C18orf25	black	0.103901	0.482196	-0.139622	0.343906	0.5705	2.30066e-05	0.258478	0.0760856	0.0804081	0.586937	-0.0786578	0.59513	0.286909	0.0480248	0.706325	2.03656e-08	0.104656	0.478999	0.585968	1.21054e-05	0.302388	0.036711	-0.54235	6.83623e-05
Liver	RIC1	black	-0.102846	0.486676	0.195902	0.182058	-0.122389	0.40727	0.0628346	0.671365	-0.327602	0.0230267	-0.0968474	0.512575	-0.180334	0.219995	0.628956	1.68805e-06	0.00158527	0.991468	0.0383063	0.796026	-0.15439	0.294754	-0.186132	0.205274
Liver	AREL1	black	-0.102502	0.488143	0.143688	0.329895	0.167107	0.256276	0.0417326	0.778225	0.387924	0.00644259	0.643529	8.0734e-07	-0.269924	0.0635397	0.309277	0.0324357	-0.036244	0.806792	0.321943	0.0256499	0.307521	0.033484	0.11408	0.440078
Liver	ZC3H8	black	-0.101847	0.490941	-0.0752739	0.611111	-0.0958218	0.517071	-0.151685	0.303397	0.0233109	0.875035	0.444112	0.00156651	-0.324564	0.0244052	-0.636588	1.15267e-06	-0.322149	0.0255499	-0.514579	0.000182748	-0.373311	0.00896393	0.343405	0.016865
Liver	STAB1	black	0.100866	0.495151	-0.0127482	0.931469	0.226025	0.12241	0.284609	0.0499247	-0.165013	0.262367	-0.499712	0.000299054	0.389445	0.00621964	0.73725	2.28872e-09	0.173323	0.238754	0.573518	2.03492e-05	0.30324	0.0361581	-0.598519	7.014e-06
Liver	ZNF692	black	-0.100131	0.498312	-0.103831	0.482493	0.267993	0.0655316	0.321764	0.0257365	-0.114057	0.440172	0.193884	0.186693	0.27445	0.0590599	0.431378	0.00220461	0.357324	0.0126569	0.627018	1.85671e-06	0.1901	0.195606	-0.545243	6.13982e-05
Liver	ZC3HAV1	black	0.0996089	0.500567	0.219865	0.133212	0.171834	0.242875	-0.0192982	0.896416	0.45676	0.00110105	0.236824	0.105091	-0.130375	0.37711	0.603259	5.673e-06	0.10851	0.462867	0.289812	0.0457101	0.43265	0.00213191	0.0997908	0.499781
Liver	LRP1	black	0.099406	0.501444	-0.0317875	0.830174	0.216497	0.139411	-0.0672649	0.649645	0.23911	0.101678	0.382562	0.00728496	-0.230977	0.114218	0.590149	1.01185e-05	-0.32215	0.0255499	0.392532	0.00578772	0.186505	0.204349	-0.0198076	0.893698
Liver	GANC	black	-0.099353	0.501674	0.239899	0.10052	0.0203389	0.890864	0.114629	0.437865	-0.231601	0.113215	-0.276992	0.0566566	-0.0687293	0.642527	0.634082	1.308e-06	0.0335044	0.821147	0.441032	0.00170356	0.164703	0.263278	-0.168026	0.253632
Liver	GAB1	black	0.0989231	0.503536	0.190237	0.195277	0.19892	0.175283	0.252852	0.0829295	-0.113406	0.442803	-0.121124	0.412171	0.0810961	0.583731	0.752313	7.04596e-10	0.10434	0.480336	0.532999	9.61117e-05	0.316264	0.0285291	-0.346615	0.0158017
Liver	MTMR3	black	0.0988876	0.50369	-0.076629	0.604689	-0.265848	0.0678026	-0.188771	0.198808	-0.463195	0.00091542	-0.516395	0.000171808	0.0576326	0.697211	0.526825	0.000119704	-0.0595268	0.687758	0.0743236	0.615632	-0.197611	0.178199	-0.178036	0.226026
Liver	NR2F2	black	-0.098576	0.505041	-0.0456154	0.758187	-0.10525	0.476494	-0.0993556	0.501662	0.0252039	0.864977	-0.0325504	0.82616	-0.0252192	0.864896	0.428619	0.00236996	0.0769771	0.603044	0.103164	0.485324	0.0771496	0.60223	-0.11857	0.422173
Liver	RBM6	black	0.0978899	0.508025	0.079538	0.591003	0.197227	0.179062	-0.0272356	0.854207	0.172541	0.240913	-0.0605171	0.682835	-0.0283581	0.848267	0.853035	1.38412e-14	0.0339391	0.818865	0.379319	0.00783952	0.306896	0.0338642	-0.130688	0.375957
Liver	VPS13B	black	-0.0961313	0.515712	0.208078	0.155843	-0.300147	0.0381984	0.0873722	0.554851	-0.242443	0.0968557	0.0206676	0.88911	-0.0036184	0.980527	0.583755	1.32969e-05	0.286435	0.0484109	0.0492206	0.739721	-0.0542619	0.714143	-0.248784	0.0881725
Liver	ARHGEF12	black	0.0958432	0.516977	0.152152	0.301895	-0.0763044	0.606225	-0.312787	0.0304211	0.0795222	0.591077	-0.00781045	0.957981	-0.463606	0.000904588	0.646782	6.81152e-07	-0.251594	0.0845239	0.0641989	0.664647	-0.00925809	0.950203	0.254863	0.0804305
Liver	HSPA14	black	-0.0951931	0.519837	0.149842	0.309381	-0.200039	0.172819	-0.0488814	0.741452	0.00534073	0.971261	0.0279019	0.85068	-0.242998	0.0960709	-0.649559	5.88214e-07	-0.276465	0.0571482	-0.504978	0.000251831	-0.246719	0.0909317	0.366696	0.0103604
Liver	RBPJ	black	0.0949957	0.520707	-0.194722	0.184757	0.196329	0.181089	-0.0681641	0.645271	-0.118082	0.424096	-0.268191	0.0653254	0.19941	0.174201	0.78992	2.48502e-11	0.251855	0.0841911	0.364778	0.0107988	0.083296	0.573531	-0.34708	0.0156526
Liver	JADE1	black	-0.0948531	0.521336	-0.0441044	0.765967	0.0905086	0.540676	0.151811	0.302992	-0.302908	0.036373	0.0254274	0.863791	0.080918	0.58456	0.760913	3.46145e-10	0.135306	0.359174	0.462251	0.000940769	0.0270637	0.855117	-0.480348	0.000549682
Liver	LRP6	black	0.0939531	0.525314	-0.268848	0.0646434	-0.0228538	0.877466	-0.242591	0.0966454	-0.131123	0.374354	0.168117	0.253371	-0.104491	0.479698	0.716012	1.05909e-08	0.0540443	0.715241	0.288857	0.0464613	-0.0897509	0.544085	-0.19691	0.179774
Liver	RSBN1	black	-0.0932232	0.528551	0.0652658	0.659412	-0.12549	0.395396	-0.078655	0.595143	-0.409457	0.00385362	-0.178774	0.224078	-0.134123	0.363429	0.737871	2.18374e-09	0.127234	0.388809	0.108142	0.464396	-0.214924	0.142378	-0.211371	0.149254
Liver	PRKD3	black	-0.0908495	0.539146	0.0191663	0.897121	-0.0216602	0.883821	0.0940454	0.524906	-0.464623	0.000878257	-0.156305	0.288734	0.138319	0.34847	0.554201	4.37407e-05	0.0611731	0.679581	0.341636	0.0174767	-0.0889648	0.547631	-0.369595	0.00972684
Liver	PCNXL3	black	0.0905824	0.540345	-0.333636	0.0204816	0.196841	0.179931	0.0624917	0.673058	-0.220779	0.131565	-0.0403313	0.785492	0.275132	0.0584069	0.616746	3.04333e-06	0.116396	0.43079	0.57666	1.7885e-05	0.0529849	0.720594	-0.547553	5.63094e-05
Liver	CLDN5	black	0.0903363	0.54145	-0.199022	0.175057	0.0425115	0.774193	-0.0825883	0.576803	0.0779035	0.598676	-0.238396	0.102733	0.126288	0.392374	-0.511601	0.000202061	-0.142805	0.332908	-0.250754	0.0856024	-0.110998	0.452608	0.100439	0.496984
Liver	ABHD17C	black	-0.0898737	0.543532	-0.182194	0.215195	0.29024	0.0453772	0.0303897	0.837538	0.265543	0.0681302	0.500312	0.000293299	-0.101393	0.492889	-0.465336	0.000860199	-0.130433	0.376896	-0.185694	0.20636	-0.114735	0.43744	0.0892357	0.546408
Liver	ALKBH8	black	0.0881619	0.551266	-0.0707776	0.632625	-0.187004	0.20312	-0.339058	0.0184012	0.208779	0.154423	0.407762	0.00401764	-0.524596	0.000129445	-0.524835	0.000128365	-0.541127	7.152e-05	-0.556238	4.04399e-05	-0.32208	0.0255834	0.520744	0.000147991
Liver	DDX46	black	0.0875422	0.554078	0.0140773	0.924343	0.280759	0.0532412	-0.0224268	0.879738	0.194948	0.184239	0.103382	0.484395	-0.0599484	0.685661	0.663233	2.79366e-07	-0.0272273	0.854251	0.496742	0.000329093	0.267789	0.0657453	-0.082727	0.576161
Liver	RBMS1	black	0.0863056	0.559711	0.124077	0.400784	-0.14203	0.335563	-0.10701	0.469113	-0.235228	0.107523	-0.378256	0.00802902	-0.0714363	0.629453	0.671515	1.74631e-07	0.0649387	0.661015	0.215267	0.141727	0.0578527	0.69611	-0.0590932	0.689918
Liver	FAM135A	black	0.0854868	0.563455	-0.165564	0.260754	0.145392	0.32413	0.11154	0.450391	-0.210614	0.150749	0.105583	0.475092	-0.0402212	0.786064	0.520474	0.000149375	-0.0350225	0.813185	0.197884	0.17759	-0.143013	0.332196	-0.427148	0.00246253
Liver	ZBTB10	black	0.0853664	0.564007	0.187949	0.200805	-0.0734611	0.619747	-0.133216	0.366711	0.15604	0.28956	-0.0469119	0.75153	-0.247598	0.0897484	0.52822	0.000113955	-0.266728	0.0668629	0.0783183	0.596725	0.144435	0.327358	0.117881	0.424891
Liver	ZFP91-CNTF	black	0.0851351	0.565067	-0.1612	0.273708	0.201178	0.170336	-0.196971	0.179637	0.129792	0.379267	0.17351	0.23824	-0.135889	0.357087	0.60201	6.00136e-06	-0.0303691	0.837647	0.253999	0.0814972	0.0755762	0.609676	0.00507411	0.972695
Liver	USP53	black	0.0841954	0.569384	0.275315	0.0582331	-0.118608	0.422021	0.0467794	0.75221	-0.0861847	0.560263	0.0242959	0.869799	-0.273414	0.0600615	0.576979	1.76506e-05	-0.150436	0.307443	0.0245835	0.868271	-0.0175805	0.905593	-0.0577222	0.696762
Liver	SZT2	black	0.0840321	0.570136	-0.213108	0.145863	0.152475	0.300856	-0.00900371	0.951569	-0.132291	0.370077	0.161168	0.273804	0.0189518	0.898266	0.517848	0.000163492	0.227335	0.120201	0.470772	0.000733158	0.00319459	0.982807	-0.319868	0.0266725
Liver	GTF3C6	black	-0.0827987	0.575829	0.0463282	0.754525	-0.0167774	0.909887	0.245237	0.0929519	-0.0771038	0.602446	0.0713481	0.629878	0.0679432	0.646344	-0.598473	7.02836e-06	0.0213228	0.885618	-0.420874	0.00289431	-0.219013	0.134759	-0.0359101	0.808538
Liver	SON	black	0.0819632	0.5797	0.0275916	0.852322	0.439226	0.00178877	0.192689	0.189475	0.189257	0.197632	-0.0333327	0.822049	0.140966	0.339235	0.922675	1.15549e-20	0.131282	0.37377	0.659005	3.53104e-07	0.443454	0.00159494	-0.390688	0.00604254
Liver	CABIN1	black	0.0817467	0.580705	-0.241354	0.0984121	0.220942	0.131273	-0.315444	0.028966	0.417526	0.00315094	0.376527	0.00834581	-0.170352	0.247024	0.299998	0.0382988	-0.170534	0.246512	0.235207	0.107556	0.16113	0.273918	0.168586	0.25203
Liver	RPAP2	black	0.0812337	0.58309	0.321754	0.0257415	0.274679	0.05884	0.363816	0.0110246	0.0914755	0.536342	-0.125706	0.394579	0.100777	0.495533	0.617461	2.94217e-06	-0.0272449	0.854157	0.512426	0.000196533	0.422475	0.00277821	-0.285239	0.0493985
Liver	B4GALT6	black	-0.0804677	0.586659	0.190729	0.194103	-0.294182	0.0423989	0.0946967	0.522026	-0.418776	0.00305289	-0.323995	0.0246711	0.0678738	0.646681	0.435825	0.00195952	0.129549	0.380168	0.00764597	0.958866	-0.103563	0.483629	-0.264246	0.0695385
Liver	THOC2	black	0.0798044	0.589757	-0.0404219	0.785022	0.126826	0.390347	-0.0755917	0.609602	0.0190496	0.897744	0.11647	0.430494	-0.101544	0.49224	0.88448	7.75498e-17	0.0173975	0.906571	0.474822	0.000649742	0.157194	0.285965	-0.199178	0.174713
Liver	BAZ1B	black	0.0795795	0.590809	-0.135804	0.357391	0.0916112	0.535735	-0.369115	0.00982947	0.230848	0.114426	0.246061	0.0918239	-0.307608	0.0334314	0.658033	3.72459e-07	-0.23959	0.100972	0.23094	0.114278	0.094261	0.523951	0.156319	0.288689
Liver	GLTSCR1L	black	-0.0787535	0.594681	-0.0830777	0.574539	-0.1633	0.267422	-0.068896	0.641719	-0.356751	0.0128105	0.0652331	0.659572	-0.118492	0.422479	0.630095	1.59561e-06	0.0319986	0.829062	0.333039	0.0207225	-0.142248	0.334816	-0.260735	0.0734681
Liver	MYSM1	black	0.0786483	0.595175	-0.321666	0.0257843	0.269772	0.0636944	0.0392614	0.791053	-0.39568	0.00537446	-0.224081	0.125745	0.23585	0.10657	0.797964	1.11181e-11	0.234244	0.109047	0.574979	1.91667e-05	-0.0623966	0.673527	-0.58949	1.04105e-05
Liver	EDRF1	black	0.0783695	0.596484	-0.138722	0.347054	0.282598	0.0516359	-0.184566	0.209179	0.279542	0.054326	0.328703	0.0225435	-0.222401	0.128682	0.454659	0.00116854	-0.246217	0.0916117	0.311057	0.0314006	0.150361	0.307688	0.0800875	0.588434
Liver	OSBPL8	black	0.0781073	0.597717	0.0338697	0.819229	0.0769016	0.603401	0.0937851	0.526058	-0.145735	0.322979	0.0814015	0.58231	-0.0254058	0.863906	0.679078	1.12223e-07	-0.00600761	0.967674	0.153034	0.299066	-0.0295186	0.842135	-0.297675	0.0398954
Liver	ZCCHC6	black	-0.0776641	0.599804	0.382228	0.00734055	0.232331	0.112052	0.251873	0.0841694	0.251851	0.0841968	-0.0571855	0.699448	-0.0538321	0.716312	0.672566	1.64349e-07	0.127446	0.388014	0.426734	0.00248919	0.461336	0.000965935	-0.108752	0.461864
Liver	ASXL1	black	0.0773449	0.601308	-0.0758517	0.608369	0.0897324	0.544168	-0.0489965	0.740865	-0.288866	0.0464543	-0.0800459	0.588628	0.0577148	0.696799	0.654449	4.52665e-07	0.128341	0.384664	0.533323	9.50008e-05	0.0280058	0.85013	-0.291189	0.0446449
Liver	CCNL1	black	0.0765671	0.604982	-0.00115023	0.993809	0.432353	0.00214869	0.382868	0.00723446	-0.0749719	0.612546	-0.169804	0.248569	0.364204	0.0109331	0.710104	1.58296e-08	0.233134	0.110783	0.711246	1.46573e-08	0.333885	0.020382	-0.643099	8.25575e-07
Liver	POGZ	black	-0.0761473	0.606968	-0.0111353	0.940122	-0.0193346	0.896222	0.0027074	0.985429	-0.283959	0.0504727	0.0621298	0.674846	-0.128427	0.384342	0.641041	9.18194e-07	-0.0198801	0.893311	0.351831	0.0141959	-0.0832799	0.573605	-0.304025	0.0356555
Liver	KAT6B	black	0.0758911	0.608182	-0.089117	0.546944	-0.111953	0.448707	-0.159007	0.280374	-0.330936	0.0215896	-0.198387	0.176467	0.0141163	0.924134	0.828704	3.55822e-13	0.151312	0.304602	0.314109	0.0296898	-0.0658468	0.656567	-0.236514	0.105559
Liver	FNDC3B	black	0.0756071	0.609529	0.142014	0.335619	-0.12806	0.385715	-0.120223	0.415685	-0.0101682	0.945314	-0.314927	0.0292445	-0.054058	0.715172	0.573434	2.04188e-05	0.0802835	0.587519	0.110432	0.454932	0.088194	0.55112	-0.0187122	0.899546
Liver	DST	black	-0.0752536	0.611207	0.308028	0.0331786	0.0948139	0.521509	0.0357282	0.80949	0.0624536	0.673246	-0.181428	0.217162	-0.123648	0.402425	0.825045	5.5484e-13	-0.0330691	0.823433	0.446077	0.00148431	0.347154	0.0156291	-0.0496586	0.737487
Liver	DCTN5	black	0.0743571	0.615472	-0.29531	0.0415768	0.0643527	0.663891	-0.304165	0.0355663	0.228473	0.118307	0.199611	0.173759	-0.135577	0.358201	-0.646598	6.87783e-07	-0.111983	0.448583	-0.309207	0.0324767	-0.191263	0.192834	0.397595	0.0051358
Liver	LIFR	black	0.0733247	0.620399	0.0751779	0.611567	-0.0949994	0.520691	0.0347318	0.814708	-0.216493	0.139418	-0.343093	0.0169717	0.0716778	0.628292	0.737026	2.32781e-09	0.216544	0.139323	0.160356	0.276262	0.0118033	0.936537	-0.334608	0.0200947
Liver	PDCL3	black	-0.0720855	0.626334	0.137817	0.350241	0.103618	0.483396	0.245988	0.0919241	0.351028	0.0144336	0.440982	0.00170585	-0.084843	0.566407	-0.69866	3.35477e-08	-0.0780419	0.598025	-0.383839	0.00707612	0.00270403	0.985447	0.183121	0.21283
Liver	SLC25A43	black	0.0717925	0.627741	-0.145096	0.325127	0.0327384	0.825171	-0.174398	0.235808	0.364035	0.0109729	0.114219	0.439516	0.061446	0.678229	-0.471881	0.000709412	-0.0613152	0.678877	-0.115846	0.432987	0.113834	0.44107	0.283111	0.0511947
Liver	SKIL	black	0.0710877	0.631131	-0.0691512	0.640482	0.255864	0.0792082	0.139644	0.343827	-0.128005	0.385921	-0.0855752	0.56305	0.092639	0.531149	0.664682	2.57594e-07	0.0374931	0.800267	0.261686	0.0723872	0.0263706	0.858789	-0.408662	0.00392979
Liver	PGD	black	0.070408	0.634407	0.101763	0.491303	0.0553472	0.708675	-0.0658793	0.656408	0.487427	0.000441857	0.0941935	0.52425	-4.51419e-05	0.999757	-0.634972	1.25074e-06	-0.00847521	0.954409	-0.286106	0.0486814	0.219794	0.133339	0.434698	0.00201926
Liver	SCAF11	black	-0.0703722	0.634579	0.275027	0.058507	0.256888	0.0779736	0.208593	0.154798	0.182019	0.215641	0.1119	0.448923	-0.184976	0.208152	0.69738	3.64071e-08	-0.109087	0.460478	0.267787	0.0657473	0.242105	0.0973362	-0.152395	0.301114
Liver	VPS45	black	-0.0691389	0.640542	0.150681	0.306647	-0.412855	0.00354251	-0.0316305	0.831	-0.0313742	0.83235	0.258634	0.0759026	-0.212613	0.146823	-0.670013	1.90374e-07	-0.0813417	0.582588	-0.68624	7.29377e-08	-0.352111	0.0141137	0.292374	0.043744
Liver	RTCA	black	-0.0681373	0.645401	-0.0988568	0.503823	0.082751	0.57605	0.0761401	0.607003	0.0645508	0.662918	0.377359	0.00819217	-0.137061	0.352914	-0.351832	0.0141955	-0.121172	0.411986	-0.324197	0.0245767	-0.265575	0.0680962	-0.00822113	0.955774
Liver	U2SURP	black	0.0674041	0.648967	0.19069	0.194197	0.435906	0.00195532	0.310058	0.0319783	0.134854	0.360794	-0.0724508	0.624582	0.127431	0.388072	0.825253	5.41172e-13	0.116066	0.432107	0.612533	3.70834e-06	0.444005	0.00157109	-0.382927	0.0072248
Liver	PAN2	black	-0.0670571	0.650657	0.017264	0.907285	0.325718	0.0238739	0.503721	0.00026244	-0.224221	0.125502	-0.0992969	0.501917	0.380004	0.00771944	0.550713	4.99726e-05	0.295594	0.0413722	0.682913	8.92335e-08	0.247985	0.0892325	-0.718898	8.67054e-09
Liver	MIDN	black	0.0669441	0.651208	0.133407	0.366018	0.276707	0.0569218	0.361355	0.0116208	-0.116194	0.431594	-0.40065	0.00477426	0.445772	0.00149684	0.540021	7.44873e-05	0.344642	0.0164483	0.629197	1.66807e-06	0.422105	0.00280464	-0.495843	0.000338718
Liver	CAMLG	black	-0.0668254	0.651787	-0.136855	0.353646	-0.248912	0.0880036	-0.344384	0.0165344	-0.142746	0.333107	0.137927	0.349853	-0.361952	0.0114737	-0.713633	1.24657e-08	-0.226714	0.121244	-0.636551	1.15485e-06	-0.543802	6.47811e-05	0.454153	0.00118537
Liver	HUWE1	black	0.0647363	0.662008	-0.231544	0.113308	-0.041105	0.781478	-0.465299	0.000861125	-0.0222365	0.880752	0.0335522	0.820896	-0.271097	0.0623535	0.781973	5.3197e-11	-0.0510462	0.730424	0.24426	0.0943024	-0.0980359	0.507389	0.042924	0.77206
Liver	ZNF609	black	0.063875	0.66624	-0.0809602	0.584363	-0.255385	0.079791	-0.45118	0.00128849	-0.12621	0.392672	0.1317	0.372239	-0.369698	0.00970511	0.520819	0.000147607	-0.182876	0.213454	0.137159	0.352567	-0.145797	0.322771	0.199598	0.173788
Liver	RASGEF1B	black	-0.0635155	0.668009	0.233209	0.110665	-0.218546	0.135613	-0.141535	0.337268	-0.0779132	0.598631	-0.179038	0.223383	-0.0783876	0.596399	0.591571	9.51483e-06	0.0731288	0.621336	0.139397	0.344692	0.0854261	0.563733	0.0636137	0.667525
Liver	ARHGAP35	black	0.061986	0.675557	-0.0413537	0.780188	0.129432	0.3806	-0.223345	0.127025	0.206115	0.159871	0.352477	0.014007	-0.332603	0.0208997	0.594606	8.33541e-06	-0.168282	0.252898	0.320683	0.0262665	0.100521	0.496632	0.103926	0.482088
Liver	SMC4	black	0.0619703	0.675634	-0.157655	0.284538	-0.118836	0.421125	-0.101002	0.494566	-0.308987	0.0326068	-0.241368	0.098392	0.27744	0.0562418	0.517084	0.000167819	0.288708	0.0465797	0.213475	0.145153	-0.0529678	0.72068	-0.306747	0.0339552
Liver	UTRN	black	-0.0613879	0.678516	0.181984	0.215733	-0.0793617	0.591829	0.00700777	0.962296	-0.168039	0.253596	-0.308752	0.0327463	-0.0750744	0.612059	0.510971	0.000206378	0.0292682	0.843457	0.112444	0.446708	-0.0138233	0.925704	-0.0993835	0.501542
Liver	PPIL4	black	0.0613714	0.678598	0.270366	0.0630901	-0.171238	0.244537	0.153377	0.297974	-0.218803	0.135142	-0.135255	0.359356	0.0146819	0.921104	0.569867	2.36027e-05	0.161429	0.273019	0.0864016	0.559273	0.042972	0.771812	-0.226977	0.120801
Liver	SMIM15	black	-0.0613671	0.67862	-0.153142	0.298724	-0.198202	0.176878	-0.147957	0.315574	-0.031688	0.830697	0.351285	0.0143571	-0.225727	0.122917	-0.685596	7.58576e-08	-0.202236	0.168051	-0.510132	0.000212257	-0.417306	0.00316853	0.25925	0.0751825
Liver	ICK	black	-0.0596768	0.687012	-0.204875	0.162453	0.177588	0.227216	-0.0386412	0.794282	-0.21126	0.149473	0.135142	0.359761	-0.0124966	0.932818	0.560298	3.45317e-05	0.100683	0.495935	0.387608	0.00648974	-0.0553494	0.708665	-0.313336	0.0301153
Liver	NCOA1	black	0.0594661	0.68806	0.0420669	0.776494	-0.0123249	0.933739	-0.146474	0.320503	0.191105	0.19321	0.29484	0.041918	-0.225505	0.123296	0.646752	6.82227e-07	0.0327207	0.825264	0.117597	0.426015	0.0769728	0.603065	0.0327597	0.825059
Liver	NUP214	black	0.0587829	0.691465	-0.33805	0.0187737	0.177819	0.226604	-0.285812	0.0489234	0.0800815	0.588462	0.0614851	0.678035	-0.0139462	0.925046	0.66085	3.18943e-07	0.0787741	0.594584	0.306633	0.0340252	0.0238417	0.872213	-0.132195	0.370428
Liver	TMEM106C	black	-0.0584354	0.693199	0.204849	0.162507	-0.282	0.052153	0.211542	0.148918	-0.0946245	0.522345	0.152188	0.301778	-0.0046297	0.975086	-0.803524	6.24159e-12	-0.0545853	0.712512	-0.506589	0.000238793	-0.175645	0.232423	0.153776	0.296702
Liver	DEPDC5	black	-0.0583512	0.693619	0.422434	0.00278116	0.168914	0.251095	0.149255	0.311301	0.15376	0.296754	-0.0481703	0.745086	-0.214975	0.142282	0.585545	1.23252e-05	-0.24976	0.0868924	0.386982	0.0065841	0.428231	0.00239411	0.0602934	0.683946
Liver	CHD1	black	0.0579283	0.695732	-0.0448096	0.762333	0.194161	0.18605	0.0351383	0.812578	-0.124881	0.397715	-0.155573	0.291024	0.0827087	0.576246	0.921555	1.589e-20	0.148446	0.313959	0.407912	0.00400287	0.105846	0.473985	-0.382377	0.00731571
Liver	TEFM	black	-0.0574708	0.69802	0.057893	0.695908	-0.0962007	0.515407	0.0375364	0.800041	0.0548392	0.711233	0.237446	0.104153	-0.225464	0.123365	-0.593287	8.8303e-06	-0.164235	0.264656	-0.439881	0.00175742	-0.253801	0.0817423	0.233532	0.110158
Liver	OTULIN	black	-0.0567513	0.701624	0.161886	0.271644	0.0731684	0.621146	0.0677318	0.647372	0.0334484	0.821441	0.254031	0.0814575	-0.163047	0.268175	0.449929	0.00133425	0.114113	0.439947	0.105683	0.474672	0.0841069	0.569792	-0.0328575	0.824545
Liver	KIDINS220	black	-0.0565133	0.702817	0.275195	0.0583465	-0.00490722	0.973593	0.160085	0.277085	-0.0504671	0.733369	-0.0419668	0.777012	-0.129504	0.380333	0.602096	5.97813e-06	-0.0545438	0.712721	0.192407	0.190135	0.131294	0.373727	-0.205415	0.161324
Liver	NAE1	black	-0.0562283	0.704247	-0.0960552	0.516046	-0.194468	0.185341	-0.14775	0.316259	-0.0994371	0.50131	0.154768	0.293559	-0.216714	0.139005	-0.682024	9.41346e-08	-0.204556	0.163123	-0.576239	1.81983e-05	-0.430345	0.00226529	0.283732	0.0506648
Liver	ICE1	black	-0.0547954	0.711453	-0.128988	0.382252	0.60044	6.43861e-06	0.507506	0.000231656	-0.107043	0.468971	-0.0192706	0.896564	0.435548	0.00197407	0.616973	3.01083e-06	0.212479	0.147084	0.744299	1.33219e-09	0.310421	0.031767	-0.771549	1.37801e-10
Liver	SVBP	black	-0.0539062	0.715938	0.280348	0.0536055	-0.17293	0.239837	0.445482	0.00150882	-0.334995	0.0199426	-0.189183	0.197811	0.22991	0.115947	-0.456958	0.00109486	0.165715	0.260314	-0.196202	0.181377	-0.0826833	0.576363	-0.214931	0.142364
Liver	EPAS1	black	0.0538422	0.716261	0.215747	0.14082	0.600775	6.3428e-06	0.384158	0.00702483	0.401417	0.00468701	-0.229276	0.116983	0.208073	0.155852	0.616791	3.03689e-06	0.0149838	0.919487	0.574662	1.94176e-05	0.622931	2.265e-06	-0.330473	0.0217843
Liver	MON2	black	0.0536659	0.717151	0.0596468	0.687161	0.142364	0.334417	-0.0695581	0.638513	0.231375	0.113578	0.129719	0.379536	-0.2545	0.0808772	0.511408	0.000203377	-0.0654107	0.658702	0.00894228	0.951899	0.000778511	0.99581	0.00468424	0.974793
Liver	CCNL2	black	-0.0536107	0.71743	-0.039159	0.791586	-0.287784	0.0473168	-0.228204	0.118752	-0.196081	0.181651	0.0636501	0.667346	-0.291608	0.0443245	-0.53508	8.91728e-05	-0.21443	0.143319	-0.43222	0.00215626	-0.431159	0.00221739	0.328167	0.0227775
Liver	PPP1R15B	black	-0.0526929	0.722072	0.482404	0.00051616	0.349445	0.0149124	0.442642	0.00163066	0.228315	0.118568	0.00250132	0.986538	-0.00481577	0.974085	0.669796	1.92748e-07	0.0756895	0.609138	0.454247	0.0011822	0.497573	0.000320427	-0.23139	0.113554
Liver	PRRC2C	black	0.0522501	0.724315	-0.029563	0.841901	0.330593	0.0217336	0.147574	0.316842	-0.000514248	0.997232	-0.110503	0.454639	0.194741	0.184715	0.960449	3.49684e-27	0.256348	0.078622	0.673413	1.56476e-07	0.340253	0.0179675	-0.456334	0.00111446
Liver	TIMM21	black	-0.0509161	0.731086	-0.0329967	0.823814	-0.00264598	0.98576	-0.1344	0.362429	0.184587	0.209127	0.337912	0.0188255	-0.366862	0.0103232	-0.74769	1e-09	-0.36134	0.0116246	-0.53901	7.72976e-05	-0.296903	0.040438	0.427896	0.00241506
Liver	PCF11	black	0.0504065	0.733678	0.230336	0.115254	0.263792	0.0700379	0.241069	0.0988217	0.00186915	0.98994	-0.100159	0.498192	0.0275431	0.852579	0.765263	2.3888e-10	0.0295264	0.842094	0.515072	0.000179719	0.308545	0.0328691	-0.32176	0.0257386
Liver	USP24	black	0.0503026	0.734207	0.0330839	0.823356	0.0187799	0.899184	-0.0021146	0.988619	0.212516	0.147012	0.523218	0.000135818	-0.238159	0.103087	0.433884	0.00206336	0.0265229	0.857982	0.0783265	0.596687	0.0418013	0.777869	-0.0769804	0.603029
Liver	PGK1	black	-0.0494602	0.738499	0.159504	0.278855	-0.163082	0.268072	-0.20871	0.154562	0.341065	0.0176779	0.189148	0.197896	-0.326812	0.0233786	-0.76784	1.91051e-10	-0.249591	0.0871127	-0.570042	2.34368e-05	-0.118415	0.422782	0.660647	3.22543e-07
Liver	FLVCR1	black	0.0474604	0.74872	0.265313	0.0683781	0.370506	0.00953476	0.293626	0.0428087	0.174225	0.236282	-0.0872404	0.55545	0.0649546	0.660937	0.776034	9.20688e-11	0.0630153	0.670474	0.57135	2.22278e-05	0.458467	0.00104879	-0.306818	0.0339119
Liver	SETD2	black	0.0471468	0.750326	0.176607	0.229835	0.0393841	0.790415	-0.170005	0.248002	0.108357	0.463502	-8.49953e-05	0.999543	-0.233475	0.110248	0.824501	5.92183e-13	-0.0387109	0.793919	0.335872	0.019601	0.225683	0.122993	0.0733297	0.620375
Liver	ACTR3B	black	-0.0471035	0.750548	-0.165756	0.260195	0.256809	0.078068	0.251847	0.0842017	-0.276566	0.0570536	-0.0309816	0.834418	0.28304	0.0512555	0.584645	1.28055e-05	0.421229	0.0028682	0.651352	5.34635e-07	0.128451	0.384252	-0.617437	2.9454e-06
Liver	PDRG1	black	0.04649	0.753694	-0.132468	0.369433	0.0235683	0.873666	-0.157233	0.285845	-0.0152671	0.91797	0.125049	0.397074	-0.117515	0.42634	-0.628674	1.71168e-06	-0.14699	0.318783	-0.230651	0.114743	-0.198481	0.176258	0.323096	0.0250958
Liver	SLC4A4	black	-0.0460557	0.755924	0.209179	0.153617	0.0947603	0.521746	-0.119612	0.418074	0.17535	0.233222	-0.169436	0.249612	-0.339723	0.0181588	0.492905	0.000371937	-0.360642	0.0117986	0.0901244	0.542403	0.1385	0.347833	0.188248	0.200077
Liver	ATG5	black	0.0458316	0.757076	-0.097504	0.509707	-0.05186	0.726293	-0.127635	0.387305	0.0586037	0.692359	0.202969	0.166484	-0.148513	0.31374	-0.579212	1.60888e-05	-0.19687	0.179866	-0.602356	5.90847e-06	-0.348225	0.0152903	0.272607	0.0608524
Liver	PKN2	black	0.0449302	0.761712	0.181019	0.218218	-0.00813223	0.956252	-0.21153	0.148941	0.0913017	0.53712	-0.0382231	0.79646	-0.339604	0.018202	0.693683	4.6e-08	-0.191695	0.191811	0.123566	0.402741	0.0854924	0.56343	0.159143	0.279958
Liver	PISD	black	0.0415872	0.778978	-0.0472153	0.749975	-0.0121443	0.934708	-0.249027	0.0878522	0.259189	0.0752529	0.283144	0.0511666	-0.266415	0.0671961	-0.569214	2.42324e-05	-0.340134	0.0180103	-0.39705	0.00520276	-0.158055	0.283301	0.463916	0.000896485
Liver	DDX3Y	black	0.0415798	0.779016	0.283239	0.0510854	0.65063	5.55644e-07	0.529186	0.000110123	0.332767	0.020833	-0.12573	0.394489	0.27164	0.0618099	0.722108	6.92125e-09	0.126919	0.389994	0.762301	3.07787e-10	0.712905	1.30995e-08	-0.439834	0.00175965
Liver	ANKRD17	black	0.0395679	0.789459	-0.143162	0.331686	0.0520458	0.72535	-0.39201	0.00585889	0.160886	0.274654	0.0816198	0.581295	-0.254248	0.0811884	0.734211	2.87512e-09	-0.0584266	0.693242	0.234972	0.107919	0.0656491	0.657534	0.119818	0.417266
Liver	CNOT6	black	-0.0389253	0.792802	0.00259377	0.986041	-0.0814483	0.582092	0.17445	0.235667	-0.367077	0.0102751	0.000698088	0.996243	0.113244	0.443458	0.603793	5.53785e-06	0.238704	0.102277	0.213044	0.145986	-0.0850262	0.565567	-0.465166	0.000864484
Liver	MRPL54	black	0.0383614	0.795739	0.214403	0.143372	-0.19561	0.182723	-0.006314	0.966027	0.095026	0.520573	0.227076	0.120635	-0.294374	0.0422578	-0.702407	2.63358e-08	-0.222512	0.128486	-0.398878	0.00498114	-0.13501	0.360235	0.446477	0.00146806
Liver	NUDT21	black	-0.0382315	0.796416	0.0305826	0.836521	-0.393191	0.00569902	-0.484169	0.00048885	0.196351	0.181038	0.146346	0.320933	-0.399944	0.00485577	-0.480709	0.000543666	-0.226855	0.121007	-0.574681	1.94026e-05	-0.190696	0.194183	0.712189	1.37524e-08
Liver	DIP2B	black	0.0377986	0.798673	-0.221253	0.130718	0.0744583	0.61499	0.0664303	0.653715	-0.161214	0.273667	0.031384	0.832298	0.235919	0.106465	0.663068	2.81946e-07	0.322473	0.0253938	0.317606	0.0278253	0.0125486	0.932539	-0.485331	0.000471599
Liver	EDC3	black	0.0373002	0.801274	-0.062758	0.671743	0.225785	0.122818	0.0910488	0.538253	-0.0600251	0.685279	-0.122669	0.40619	0.226339	0.121878	0.690416	5.64174e-08	0.173827	0.23737	0.465442	0.000857537	0.242009	0.0974732	-0.339013	0.0184178
Liver	ZNF280C	black	0.0371058	0.802289	-0.254044	0.0814407	-0.0558635	0.70608	-0.143836	0.329392	-0.371754	0.00927698	-0.0179085	0.903839	-0.0659874	0.65588	0.588752	1.07461e-05	0.0465131	0.753576	0.241937	0.0975767	-0.263875	0.0699464	-0.30351	0.0359847
Liver	TAF1B	black	-0.0349801	0.813407	0.189559	0.196904	-0.0725058	0.624319	0.0575544	0.697602	0.215667	0.140971	0.264175	0.0696164	-0.226247	0.122034	-0.613394	3.56249e-06	-0.424509	0.00263665	-0.272056	0.0613968	0.0316477	0.830909	0.360086	0.0119389
Liver	FIP1L1	black	0.0343709	0.8166	-0.273062	0.0604057	-0.0287421	0.846237	-0.40784	0.00400993	0.056015	0.705319	0.161684	0.272252	-0.272563	0.0608955	-0.547857	5.567e-05	-0.321832	0.0257035	-0.383675	0.00710274	-0.371262	0.00937804	0.432829	0.0021218
Liver	BRD3	black	-0.0342795	0.81708	0.0228369	0.877556	0.233647	0.109977	0.117676	0.425703	0.101838	0.49098	0.259668	0.0746963	0.0142832	0.92324	0.590539	9.9495e-06	0.0240455	0.871129	0.61714	2.98719e-06	0.340985	0.0177061	-0.223679	0.126443
Liver	SIN3A	black	-0.0340126	0.81848	0.210454	0.151067	0.204711	0.162797	0.069875	0.63698	0.170985	0.245245	-0.181707	0.216443	0.0917776	0.534992	0.713818	1.23099e-08	0.0579516	0.695615	0.533077	9.58451e-05	0.464829	0.000873	-0.10728	0.467985
Liver	HMGXB4	black	-0.0336906	0.82017	0.00859738	0.953752	0.231877	0.112775	0.479368	0.000566344	-0.14153	0.337286	-0.0790192	0.593434	0.479992	0.000555691	0.511526	0.000202572	0.470672	0.000735341	0.583149	1.36415e-05	0.296937	0.040414	-0.682964	8.9e-08
Liver	CEPT1	black	0.0335074	0.821131	-0.0513987	0.728634	-0.173402	0.238536	-0.2844	0.0501005	0.261263	0.0728666	0.193801	0.186884	-0.251474	0.0846773	-0.66419	2.6479e-07	-0.229448	0.116701	-0.652648	4.98789e-07	-0.270007	0.063455	0.521187	0.000145738
Liver	C8orf82	black	0.0330132	0.823727	0.150811	0.306226	-0.135065	0.360038	0.00107023	0.99424	0.268148	0.0653697	0.115655	0.43375	-0.144425	0.327393	-0.702434	2.62896e-08	-0.170059	0.247851	-0.387869	0.00645081	0.03977	0.788408	0.389894	0.00615512
Liver	BRD4	black	0.032306	0.827445	-0.0820321	0.579381	0.223357	0.127004	-0.0165834	0.910925	0.030349	0.837753	0.00480026	0.974168	0.0900576	0.542704	0.850484	1.99777e-14	0.154182	0.295414	0.655257	4.33282e-07	0.307268	0.0336372	-0.27459	0.0589247
Liver	PAN3	black	0.0310434	0.834092	-0.177488	0.227483	0.191354	0.192618	0.200421	0.171984	-0.441832	0.00166695	-0.341407	0.017557	0.381777	0.00741596	0.791101	2.21321e-11	0.35478	0.013351	0.640289	9.54384e-07	0.0628666	0.671207	-0.700091	3.05974e-08
Liver	CPEB2	black	-0.0302063	0.838505	0.0731704	0.621137	-0.198079	0.177152	-0.00977044	0.94745	-0.396846	0.00522798	-0.337252	0.0190734	0.0395082	0.78977	0.601843	6.04629e-06	0.129269	0.381206	0.221868	0.129623	-0.0479104	0.746416	-0.227753	0.119503
Liver	CEP295NL	black	-0.0296603	0.841387	0.172132	0.242047	0.186021	0.205549	0.416327	0.00324766	-0.275255	0.0582901	-0.236146	0.106119	0.312614	0.030518	0.777787	7.84405e-11	0.255516	0.0796315	0.643914	7.91369e-07	0.310887	0.0314983	-0.591408	9.58221e-06
Liver	TMEM167B	black	0.0291067	0.84431	0.161412	0.273068	-0.270432	0.0630235	-0.0396898	0.788825	-0.0329473	0.824073	0.0926549	0.531079	-0.317829	0.02771	-0.67698	1.27e-07	-0.41792	0.00311976	-0.49621	0.000334761	-0.25677	0.0781146	0.402811	0.00453218
Liver	NUP98	black	0.0278646	0.850877	0.208249	0.155496	0.418029	0.00311114	0.260991	0.0731762	0.228349	0.118512	-0.276082	0.0575081	0.203944	0.164412	0.792239	1.9779e-11	0.107158	0.468492	0.628666	1.71233e-06	0.591043	9.73477e-06	-0.276044	0.0575436
Liver	EP300	black	-0.0277429	0.851521	0.0155153	0.916641	0.231855	0.11281	0.266886	0.0666961	-0.229007	0.117426	-0.135297	0.359205	0.255817	0.0792654	0.916793	5.84897e-20	0.309263	0.032444	0.628559	1.72137e-06	0.233595	0.110059	-0.584246	1.30238e-05
Liver	BCOR	black	-0.0272042	0.854373	-0.208418	0.155153	0.136695	0.354213	-0.212804	0.146453	-0.0379722	0.797768	0.132805	0.368205	-0.0306904	0.835953	0.688717	6.26621e-08	0.109105	0.460402	0.358132	0.0124433	0.0133931	0.928011	-0.156308	0.288722
Liver	REXO2	black	-0.0243061	0.869745	-0.076313	0.606184	0.00768675	0.958646	-0.0897634	0.544028	0.252083	0.0839023	0.366862	0.0103232	-0.239005	0.101833	-0.815051	1.77493e-12	-0.167748	0.25443	-0.448917	0.00137231	-0.207327	0.157374	0.381155	0.00752134
Liver	ZZZ3	black	-0.0238432	0.872205	-0.0251525	0.86525	0.041817	0.777788	-0.113047	0.444257	-0.185115	0.207803	0.0517092	0.727058	-0.19251	0.189895	0.552089	4.74236e-05	-0.0248906	0.86664	-0.00599389	0.967748	-0.176541	0.230013	-0.0854713	0.563526
Liver	WDR33	black	-0.0225514	0.879075	0.257257	0.0775317	-0.0330733	0.823411	-0.0121098	0.934893	0.13008	0.378199	-0.0803338	0.587284	-0.167252	0.255858	0.438677	0.0018154	-0.132782	0.368288	-0.0153903	0.91731	0.0858766	0.561671	0.0600898	0.684958
Liver	NGLY1	black	-0.0215897	0.884196	0.0400243	0.787087	-0.0192468	0.896691	0.0590271	0.690247	0.328612	0.0225831	0.391276	0.00596027	-0.0638839	0.666196	-0.541614	7.02479e-05	-0.148379	0.314183	-0.318184	0.0275267	-0.00167397	0.990991	0.23357	0.110098
Liver	PKD1	black	-0.0193306	0.896244	-0.311418	0.0311941	0.29277	0.0434467	0.166214	0.258862	-0.377771	0.00811692	-0.224196	0.125545	0.31818	0.0275288	0.704364	2.31732e-08	0.1155	0.434371	0.639066	1.01609e-06	0.0229492	0.876959	-0.671919	1.70612e-07
Liver	LMTK2	black	-0.0191351	0.897287	0.295859	0.0411815	-0.0396896	0.788827	0.12162	0.410247	-0.181039	0.218167	-0.233743	0.109827	-0.00458437	0.97533	0.623289	2.22612e-06	0.164874	0.262777	0.376811	0.00829306	0.237862	0.10353	-0.142791	0.332954
Liver	CISD1	black	-0.0188828	0.898634	0.0655311	0.658112	0.0160436	0.913813	0.00937616	0.949568	0.427399	0.00244653	0.539439	7.60947e-05	-0.309761	0.0321513	-0.57781	1.70536e-05	-0.42619	0.00252455	-0.274295	0.0592087	0.0737799	0.618224	0.369852	0.00967231
Liver	LTBP1	black	-0.018779	0.899188	-0.0159864	0.914119	0.180908	0.218504	0.274272	0.0592311	-0.190548	0.194535	-0.579823	1.5684e-05	0.434946	0.00200595	0.583283	1.35644e-05	0.201756	0.169085	0.395214	0.00543395	0.224428	0.125145	-0.554845	4.26721e-05
Liver	PSMD5	black	0.0186341	0.899962	-0.147509	0.31706	-0.156728	0.287412	-0.399288	0.00493259	0.23281	0.111293	0.407084	0.00408485	-0.439791	0.0017617	-0.743805	1.38452e-09	-0.338361	0.0186581	-0.55975	3.52801e-05	-0.352111	0.0141135	0.628663	1.71254e-06
Liver	ARID1B	black	-0.0177962	0.90444	0.134749	0.361171	-0.0498149	0.736691	0.196037	0.181752	-0.167676	0.254638	-0.10948	0.458851	0.0822173	0.578522	0.607705	4.63488e-06	0.0701275	0.63576	0.276866	0.0567741	0.132729	0.36848	-0.370493	0.00953755
Liver	SAFB2	black	-0.0177626	0.904619	0.161379	0.273169	0.103796	0.482639	-0.0619527	0.675721	0.306615	0.0340363	0.225791	0.122808	-0.247902	0.0893429	0.529747	0.000107949	-0.131981	0.37121	0.493184	0.000368664	0.376588	0.00833453	0.121144	0.412095
Liver	TMEM5	black	-0.0163562	0.91214	-0.125873	0.393946	0.163894	0.265663	-0.00595711	0.967946	0.26491	0.0688151	0.303663	0.0358868	-0.126021	0.393387	-0.541246	7.12068e-05	-0.211671	0.148665	-0.233128	0.110792	-0.0700601	0.636086	0.187253	0.202508
Liver	FBXW7	black	-0.0160738	0.913651	-0.110383	0.455135	0.0465421	0.753427	-0.0459685	0.756372	-0.213591	0.144931	-0.00653818	0.964821	0.0261859	0.859768	0.505717	0.000245773	0.272536	0.060922	0.322717	0.0252771	-0.0205177	0.88991	-0.232297	0.112106
Liver	FNIP1	black	-0.0159873	0.914114	0.268455	0.0650505	0.31508	0.0291618	0.332826	0.0208087	0.0136267	0.926759	-0.16667	0.25754	0.165988	0.25952	0.775543	9.62615e-11	0.204522	0.163194	0.527709	0.000116032	0.426689	0.00249209	-0.346352	0.0158869
Liver	C17orf80	black	0.0152418	0.918105	-0.228831	0.117715	0.476827	0.000611691	0.142716	0.333211	0.088527	0.549611	-0.0948968	0.521143	0.315775	0.028789	0.546232	5.91692e-05	0.0829926	0.574932	0.60068	6.36989e-06	0.308301	0.0330151	-0.403721	0.0044334
Liver	OGT	black	-0.0151543	0.918574	-0.0169783	0.908812	0.190413	0.194858	0.309107	0.0325358	-0.32205	0.0255979	-0.158073	0.283246	0.296831	0.0404887	0.721086	7.43832e-09	0.29827	0.0394815	0.60225	5.93688e-06	0.11843	0.422724	-0.637973	1.07438e-06
Liver	CDK13	black	-0.0151415	0.918642	0.131594	0.372626	0.128278	0.384898	-0.0220254	0.881876	0.0495197	0.738195	0.0200817	0.892235	-0.161793	0.271924	0.854567	1.10658e-14	-0.0522115	0.724511	0.351395	0.0143245	0.176548	0.229994	-0.124901	0.397637
Liver	PTPRJ	black	0.0145526	0.921797	0.071555	0.628883	0.136352	0.355435	0.300124	0.0382133	-0.186113	0.20532	-0.245078	0.0931707	0.457139	0.00108926	0.767001	2.05536e-10	0.467689	0.000802981	0.607275	4.727e-06	0.342259	0.0172591	-0.573516	2.03505e-05
Liver	FBXO42	black	-0.014082	0.924318	-0.227163	0.120489	-0.0146673	0.921182	-0.382179	0.00734872	-0.054538	0.712751	0.20227	0.167979	-0.341044	0.0176854	0.538964	7.74291e-05	-0.186819	0.203575	0.258108	0.0765215	-0.120293	0.415412	0.078324	0.596698
Liver	HTRA2	black	-0.0138336	0.925649	0.165299	0.261531	-0.375383	0.00856134	-0.238614	0.10241	0.14752	0.317024	0.289911	0.0456329	-0.499241	0.000303646	-0.737585	2.23155e-09	-0.388393	0.00637315	-0.636314	1.16878e-06	-0.293761	0.0427092	0.599871	6.60425e-06
Liver	SAMM50	black	0.0127816	0.93129	-0.0708494	0.632278	-0.219709	0.133494	-0.311021	0.0314211	0.288361	0.0468557	0.431837	0.00217813	-0.432935	0.00211586	-0.750487	8.1635e-10	-0.40162	0.00466416	-0.63076	1.54394e-06	-0.310514	0.0317135	0.59397	8.57057e-06
Liver	DPP8	black	0.0125447	0.93256	0.173319	0.238764	-0.0786103	0.595353	0.0850261	0.565567	-0.210072	0.151827	0.217305	0.137905	-0.216774	0.138893	0.59861	6.98551e-06	0.134186	0.3632	0.229723	0.116251	-0.0415627	0.779105	-0.162094	0.27102
Liver	AHCTF1	black	-0.0117814	0.936655	-0.157041	0.286441	0.302882	0.0363897	-0.109227	0.459897	-0.0237046	0.872941	-0.128722	0.383242	-0.0293565	0.842991	0.834603	1.70011e-13	-0.0336293	0.820491	0.439736	0.0017643	0.0893982	0.545675	-0.242768	0.096396
Liver	UPF2	black	0.0115073	0.938126	-0.159047	0.280251	0.461928	0.000949594	0.406552	0.00413832	-0.037747	0.798942	-0.0271957	0.854418	0.519695	0.000153442	0.721553	7.19774e-09	0.497082	0.00032552	0.728764	4.29401e-09	0.38792	0.00644324	-0.732511	3.26186e-09
Liver	BAZ1A	black	-0.0112199	0.939668	-0.0709097	0.631988	0.470991	0.000728414	0.250123	0.0864191	0.000583936	0.996857	0.00504118	0.972872	0.22047	0.132119	0.731865	3.42142e-09	0.15472	0.293712	0.534618	9.06732e-05	0.243862	0.0948569	-0.465607	0.000853443
Liver	SLK	black	0.0108794	0.941496	0.164194	0.264778	-0.109163	0.460161	0.00305253	0.983572	-0.131938	0.371369	0.107303	0.467887	-0.154602	0.294084	0.778428	7.39545e-11	0.0986837	0.504574	0.234438	0.108744	0.0449266	0.761731	-0.178224	0.22553
Liver	AGRN	black	-0.00980232	0.947279	0.0889675	0.547619	-0.0708052	0.632492	-0.0487885	0.741927	-0.127404	0.38817	-0.311428	0.0311881	0.096034	0.516139	0.612117	3.78084e-06	0.287999	0.0471445	0.398255	0.00505573	0.212976	0.146118	-0.160678	0.275285
Liver	ASH1L	black	-0.00909018	0.951105	-0.12355	0.4028	0.0278271	0.851076	-0.108042	0.464812	-0.344895	0.0163641	-0.0513636	0.728812	-0.0645163	0.663088	0.762757	2.96079e-10	0.108197	0.464167	0.369426	0.00976291	-0.147377	0.317497	-0.314054	0.0297197
Liver	MACF1	black	0.00795312	0.957215	-0.0594802	0.68799	-0.236947	0.104904	-0.298471	0.0393425	-0.293135	0.0431737	-0.117057	0.428157	-0.159286	0.279521	0.83463	1.69422e-13	0.0716276	0.628534	0.208157	0.155683	-0.13817	0.348996	-0.109771	0.457652
Liver	FKBP1B	black	-0.00764425	0.958875	-0.175947	0.23161	0.0933608	0.52794	0.0768703	0.603549	0.103837	0.482464	0.108644	0.462309	0.232033	0.112527	-0.460879	0.000978736	0.113159	0.443804	-0.0278663	0.850868	0.0275117	0.852745	-0.035861	0.808795
Liver	LTN1	black	0.00718334	0.961353	0.171035	0.245105	0.00739678	0.960205	-0.111458	0.450729	0.0182137	0.902208	-0.0439602	0.76671	-0.338763	0.0185097	0.559009	3.63156e-05	-0.173318	0.238769	-0.0810019	0.584169	-0.107354	0.467675	0.0600983	0.684915
Liver	MTX2	black	-0.00675949	0.963631	0.0327908	0.824896	0.0829742	0.575018	0.0550564	0.710139	0.424945	0.0026072	0.485282	0.000472311	-0.18585	0.205971	-0.675606	1.377e-07	-0.296058	0.0410388	-0.39325	0.00569108	-0.018248	0.902025	0.305593	0.0346674
Liver	NUP153	black	0.00670022	0.96395	0.115925	0.432671	0.0333668	0.82187	-0.242175	0.0972369	0.156477	0.288196	-0.0495825	0.737875	-0.230586	0.11485	0.696505	3.84948e-08	-0.112086	0.448166	0.146304	0.321073	0.131776	0.371961	0.142244	0.334827
Liver	ARFGEF2	black	-0.00587318	0.968397	0.0601939	0.68444	-0.0712579	0.630311	-0.0364257	0.805842	0.0288085	0.845886	0.290142	0.0454535	-0.188959	0.198352	0.703936	2.38325e-08	0.0958364	0.517007	0.226838	0.121036	0.0217229	0.883487	-0.158689	0.28135
Liver	PIKFYVE	black	0.00538858	0.971004	-0.140601	0.340497	-0.409726	0.00382817	-0.306452	0.0341359	-0.552948	4.58934e-05	-0.0395766	0.789414	-0.174095	0.236637	0.558846	3.6548e-05	0.112643	0.445898	-0.00985624	0.94699	-0.439567	0.00177238	-0.127812	0.38664
Liver	CNOT1	black	0.00482945	0.974011	0.350091	0.0147153	0.267281	0.0662785	0.274584	0.0589306	0.21723	0.138043	-0.00163904	0.991179	-0.0267997	0.856515	0.814014	1.99468e-12	0.0328946	0.82435	0.493664	0.000363084	0.501027	0.000286565	-0.190833	0.193855
Liver	PSMC2	black	0.0030394	0.983642	-0.0223251	0.88028	-0.000389084	0.997906	-0.310615	0.0316547	0.415332	0.00332986	0.293007	0.0432696	-0.396273	0.00529946	-0.69936	3.20734e-08	-0.30706	0.0337642	-0.398146	0.00506888	-0.0938153	0.525924	0.67259	1.64125e-07
Liver	ASCC3	black	-0.00276644	0.985111	0.0411541	0.781223	-0.236992	0.104837	-0.050828	0.731534	0.0740502	0.616935	0.437975	0.00184999	-0.375206	0.00859513	-0.562399	3.17956e-05	-0.273814	0.0596737	-0.585793	1.21958e-05	-0.367357	0.0102129	0.25926	0.0751704
Liver	ZBTB8A	black	-0.00120352	0.993522	-0.0576866	0.69694	0.102249	0.489222	0.0375918	0.799752	-0.282618	0.0516184	-0.228003	0.119087	0.10097	0.494701	0.617962	2.873e-06	0.128521	0.383991	0.241984	0.0975092	-0.0355206	0.810577	-0.339944	0.018079
Liver	CDK2AP1	black	0.000850666	0.995422	-0.164126	0.264978	0.0614513	0.678203	-0.143762	0.329642	0.293938	0.0425787	0.327037	0.0232779	-0.11581	0.433128	-0.617211	2.97718e-06	-0.310932	0.031472	-0.226819	0.121068	-0.0949545	0.520889	0.300493	0.0379652
Liver	NKTR	black	0.000809885	0.995641	-0.193896	0.186665	0.136738	0.354062	-0.0360577	0.807766	-0.35157	0.0142727	-0.18144	0.217131	0.0911263	0.537906	0.813607	2.08757e-12	0.170388	0.246924	0.534149	9.22202e-05	-0.0658792	0.656409	-0.445881	0.00149235
Liver	KIF5B	black	0.000159925	0.999139	-0.17734	0.227876	0.551292	4.88848e-05	0.23659	0.105444	0.00242209	0.986964	-0.067937	0.646374	0.253824	0.0817139	0.736317	2.4555e-09	0.0914983	0.53624	0.562422	3.17667e-05	0.217164	0.138165	-0.547031	5.74234e-05
Liver	IKBIP	brown	-0.441982	0.0016602	-0.169093	0.250587	-0.361246	0.0116479	-0.220562	0.131955	-0.417262	0.00317203	-0.157135	0.28615	-0.0553586	0.708618	-0.271856	0.0615945	0.00423781	0.977194	-0.463715	0.000901725	-0.542838	6.7139e-05	0.0363426	0.806276
Liver	LSG1	brown	0.426883	0.00247957	0.114301	0.439188	0.607788	4.61716e-06	0.367562	0.0101676	0.436238	0.00193807	-0.060737	0.681743	0.296633	0.0406293	0.397915	0.00509682	0.0630301	0.670401	0.572954	2.0823e-05	0.638521	1.04478e-06	-0.251866	0.0841773
Liver	LMNA	brown	0.39546	0.00540246	-0.24831	0.0887999	0.708819	1.72531e-08	0.181713	0.216428	0.508637	0.000223111	0.0384381	0.79534	0.313779	0.0298711	0.359689	0.01204	-0.0637421	0.666893	0.563629	3.02882e-05	0.502281	0.000275096	-0.326499	0.0235195
Liver	RANBP10	brown	0.387002	0.00658118	-0.208996	0.153985	0.473667	0.000672614	0.111158	0.451956	0.30865	0.0328069	-0.00990567	0.946724	0.262406	0.0715766	0.471213	0.000723622	0.204481	0.16328	0.526665	0.00012038	0.364395	0.0108881	-0.307644	0.0334098
Liver	ARL5A	brown	-0.385742	0.00677459	0.336565	0.0193345	-0.597453	7.35317e-06	-0.205121	0.161939	-0.361209	0.011657	0.0249335	0.866413	-0.430633	0.00224821	0.149176	0.31156	-0.0681039	0.645563	-0.446582	0.00146384	-0.395418	0.00540781	0.293111	0.0431922
Liver	FBXL12	brown	0.384016	0.00704762	-0.22902	0.117404	0.628055	1.76459e-06	0.101056	0.494332	0.487443	0.000441635	-0.00485476	0.973875	0.208335	0.155321	0.0626109	0.672469	-0.0338051	0.819568	0.461368	0.000965042	0.437167	0.00189047	-0.126416	0.39189
Liver	ZBTB1	brown	-0.382082	0.00736488	0.195426	0.183144	-0.464819	0.000873266	-0.255541	0.0796009	-0.273104	0.0603643	0.0562607	0.704085	-0.377055	0.00824805	-0.223363	0.126994	-0.10941	0.459143	-0.557115	3.9091e-05	-0.482377	0.000516582	0.380116	0.00770004
Liver	CEP85	brown	-0.370201	0.00959887	-0.131632	0.372488	-0.360349	0.0118722	-0.282384	0.0518204	-0.390332	0.00609275	0.193182	0.188322	-0.257064	0.0777623	-0.151508	0.303969	-0.172009	0.242388	-0.149729	0.30975	-0.429674	0.00230547	0.156648	0.287663
Liver	PDK1	brown	-0.370013	0.00963831	0.395946	0.00534062	-0.402963	0.00451548	0.038313	0.795992	-0.34801	0.0153577	0.0319342	0.829401	-0.291269	0.0445841	-0.012427	0.933191	-0.21795	0.13671	-0.28761	0.0474569	-0.227007	0.120751	0.180235	0.220251
Liver	ABCB6	brown	-0.364218	0.0109298	0.687628	6.7e-08	-0.0621171	0.674908	0.461594	0.000958775	0.137567	0.351123	0.307446	0.0335293	-0.252406	0.0834923	0.183145	0.212769	0.0277312	0.851583	0.0957658	0.517317	0.375128	0.00861004	0.038423	0.795419
Liver	STARD3	brown	0.358531	0.0123387	0.0251994	0.865001	0.408194	0.0039752	0.357882	0.0125089	0.316481	0.0284142	-0.0978652	0.508132	0.438744	0.00181214	0.153243	0.2984	0.174675	0.235054	0.503632	0.000263214	0.568193	2.52494e-05	-0.30946	0.0323279
Liver	ZFP14	brown	-0.354964	0.0132996	0.0221736	0.881086	-0.306127	0.0343366	0.0639802	0.665722	-0.519068	0.000156785	0.0371841	0.80188	-0.0166715	0.910454	0.157206	0.285927	0.248299	0.0888147	-0.0922947	0.532683	-0.347616	0.0154821	-0.241624	0.0980243
Liver	SLC26A6	brown	-0.354685	0.0133775	0.666479	2.32787e-07	-0.246794	0.0908294	0.363193	0.011173	-0.0149413	0.919714	0.0219422	0.882318	-0.0279117	0.850628	0.102032	0.490149	0.0726784	0.623492	0.0601781	0.684519	0.35453	0.0134208	0.0574653	0.698047
Liver	SMARCE1	brown	0.350633	0.0145516	-0.0832953	0.573534	0.366786	0.0103403	-0.0908524	0.539133	0.647386	6.59861e-07	0.177294	0.227999	-0.0426836	0.773303	-0.331409	0.0213921	-0.226067	0.12234	-0.0700793	0.635994	0.28059	0.053391	0.339945	0.0180783
Liver	JUN	brown	0.346698	0.0157751	-0.0254382	0.863734	0.521293	0.000145204	0.312061	0.0308289	0.202872	0.16669	-0.488107	0.000432568	0.441012	0.00170445	0.313071	0.0302629	0.0775953	0.600128	0.475351	0.000639492	0.452113	0.00125529	-0.386881	0.00659946
Liver	TTC4	brown	0.343378	0.0168744	-0.0169443	0.908994	0.535676	8.72703e-05	0.223928	0.126009	0.555955	4.08854e-05	0.176704	0.229577	0.209921	0.152129	-0.0340027	0.818531	-0.0147282	0.920856	0.241122	0.0987449	0.494121	0.000357843	-0.0306468	0.836183
Liver	MSANTD4	brown	-0.341732	0.017443	-0.0446337	0.763239	-0.266675	0.06692	-0.127217	0.388873	-0.166081	0.259249	0.417648	0.00314125	-0.334402	0.0201764	-0.0655476	0.658031	-0.0965852	0.513722	-0.31887	0.027176	-0.412583	0.00356655	0.0718171	0.627623
Liver	ZNF770	brown	-0.34026	0.0179649	-0.0309315	0.834682	-0.460008	0.00100352	-0.259932	0.0743909	-0.421112	0.00287677	0.167872	0.254074	-0.39445	0.00553274	-0.278481	0.055286	-0.209847	0.152277	-0.477847	0.0005931	-0.581699	1.45e-05	0.226814	0.121076
Liver	C17orf62	brown	0.339639	0.0181894	-0.107239	0.468155	0.663446	2.76052e-07	0.415811	0.00329007	0.428089	0.00240299	-0.0347728	0.814493	0.478146	0.00058775	-0.22072	0.13167	-0.0455052	0.758754	0.474771	0.00065073	0.532427	9.81051e-05	-0.292654	0.0435339
Liver	ITPK1	brown	0.335951	0.0195702	-0.129996	0.37851	0.522194	0.00014074	0.176208	0.230907	0.357742	0.0125461	-0.201486	0.169668	0.44219	0.00165081	0.384273	0.00700642	0.108051	0.464774	0.651677	5.25422e-07	0.607994	4.57375e-06	-0.29758	0.0399621
Liver	PIK3AP1	brown	0.33571	0.0196637	-0.138621	0.347408	0.552782	4.61849e-05	0.0825767	0.576857	0.525951	0.000123442	0.149272	0.311244	0.220548	0.13198	0.383731	0.00709357	0.0925925	0.531356	0.326758	0.0234032	0.419407	0.00300439	-0.153629	0.297171
Liver	RHOB	brown	0.331075	0.0215311	0.145257	0.324584	0.475215	0.000642116	0.313695	0.029917	0.402288	0.0045897	-0.281145	0.0529008	0.285081	0.0495301	0.217221	0.13806	-0.0186767	0.899735	0.370367	0.00956393	0.534198	9.20559e-05	-0.204989	0.162215
Liver	ACSL5	brown	0.32805	0.0228293	-0.336578	0.0193293	-0.0673035	0.649457	-0.331223	0.0214693	0.0183422	0.901522	0.27431	0.0591939	-0.233189	0.110696	-0.360451	0.0118465	-0.118281	0.423312	-0.339425	0.0182669	-0.397319	0.00516957	0.271389	0.0620601
Liver	AP1B1	brown	0.326863	0.0233561	-0.319105	0.027057	0.444237	0.0015612	-0.0404906	0.784665	0.441335	0.0016896	-0.139314	0.344979	0.399485	0.00490937	0.338816	0.01849	0.242909	0.0961956	0.508057	0.000227454	0.459842	0.00100832	-0.20241	0.167678
Liver	FLVCR2	brown	-0.325634	0.023912	0.455625	0.00113706	0.0314443	0.83198	0.281319	0.052748	0.0462423	0.754966	0.0442705	0.76511	-0.09353	0.527189	0.316166	0.028581	0.0815496	0.581621	0.327312	0.0231554	0.360541	0.0118239	-0.0438023	0.767525
Liver	CD151	brown	0.325271	0.0240786	0.276345	0.057261	0.286515	0.0483458	0.210624	0.150731	0.414222	0.00342368	-0.138986	0.34613	0.117146	0.427804	0.183314	0.21234	-0.162112	0.270967	0.310673	0.0316215	0.613416	3.55882e-06	0.0254749	0.863539
Liver	TNFRSF1B	brown	0.323484	0.0249119	-0.282045	0.0521144	0.619407	2.68218e-06	0.0748067	0.613332	0.503078	0.000268025	-0.136203	0.355966	0.416277	0.00325176	-0.0288387	0.845727	0.0141586	0.923908	0.406356	0.00415825	0.45922	0.00102646	-0.130515	0.376595
Liver	PAFAH2	brown	-0.318493	0.0273682	0.657015	3.93774e-07	-0.105718	0.474525	0.339358	0.0182916	0.402668	0.00454784	0.476869	0.000610911	-0.288338	0.0468739	0.118998	0.420486	0.0193605	0.896084	0.0538694	0.716123	0.445141	0.00152296	0.196852	0.179906
Liver	ARHGAP28	brown	0.31842	0.0274058	-0.588261	1.09755e-05	0.0257454	0.862104	-0.376973	0.00826311	-0.395125	0.00544535	-0.331228	0.0214672	0.104512	0.479606	0.352498	0.0140008	0.0556583	0.707111	0.0551961	0.709436	-0.427654	0.00243034	-0.29537	0.0415334
Liver	ERICH5	brown	-0.315896	0.0287244	-0.0847215	0.566965	-0.534552	9.08889e-05	-0.51982	0.000152783	-0.326704	0.0234273	0.0983117	0.50619	-0.515981	0.000174248	-0.154291	0.29507	-0.345497	0.0161654	-0.433696	0.00207366	-0.586368	1.19008e-05	0.426125	0.0025288
Liver	DCAF7	brown	0.313885	0.0298127	0.215448	0.141384	0.0608693	0.681087	-0.0274263	0.853197	0.574774	1.93288e-05	-0.0209083	0.887827	-0.0712404	0.630396	-0.0765688	0.604974	-0.13425	0.362968	-0.0977427	0.508666	0.354025	0.0135631	0.309228	0.0324644
Liver	STK38L	brown	-0.312455	0.0306067	-0.0675799	0.648111	-0.274131	0.0593669	0.0250014	0.866052	-0.449657	0.00134438	0.216065	0.140221	-0.0402907	0.785703	0.0814908	0.581894	0.250964	0.0853322	-0.169964	0.248117	-0.399534	0.00490365	-0.243519	0.0953382
Liver	HS6ST1	brown	0.310028	0.0319952	-0.110091	0.456335	0.466913	0.00082146	0.128476	0.384157	0.396066	0.00532555	0.356992	0.0127457	0.143951	0.328999	0.079077	0.593163	0.0801006	0.588373	0.371992	0.00922856	0.346255	0.0159183	-0.131317	0.373644
Liver	RP11-474G23.1	brown	-0.305439	0.0347635	0.198247	0.176778	-0.525733	0.000124392	-0.404378	0.00436339	-0.31388	0.0298152	0.0380233	0.797501	-0.609599	4.24844e-06	-0.0429935	0.771701	-0.350595	0.0145633	-0.531217	0.000102445	-0.499331	0.000302765	0.505875	0.000244494
Liver	ZFP62	brown	-0.303132	0.0362278	0.0621931	0.674532	-0.597748	7.25788e-06	-0.264205	0.0695839	-0.306418	0.0341571	0.262469	0.0715065	-0.468362	0.000787251	-0.457168	0.00108834	-0.276561	0.0570583	-0.63235	1.42648e-06	-0.586252	1.196e-05	0.359807	0.0120099
Liver	DHRS4L2	brown	0.302139	0.0368737	-0.0845109	0.567933	0.569117	2.43277e-05	0.214528	0.143133	0.679613	1.08714e-07	0.306324	0.0342147	0.0576957	0.696895	-0.176966	0.228875	-0.215794	0.140732	0.224389	0.125212	0.427946	0.00241194	0.0257559	0.862049
Liver	ENG	brown	0.29937	0.0387254	-0.0680929	0.645616	0.345154	0.0162783	0.0934833	0.527397	0.245984	0.0919292	-0.452201	0.00125222	0.421135	0.0028751	0.480568	0.000546007	0.148787	0.312838	0.486202	0.000459021	0.530701	0.000104347	-0.269033	0.0644528
Liver	MRC1	brown	0.298097	0.0396016	0.0476069	0.747969	0.286206	0.0485989	0.278617	0.0551627	0.258656	0.075877	-0.389593	0.0061984	0.405926	0.00420213	0.460657	0.000984989	0.185611	0.206567	0.304235	0.0355219	0.431178	0.00221624	-0.394936	0.0054697
Liver	EMILIN1	brown	0.297218	0.0402157	-0.044077	0.766108	0.301204	0.0374906	0.079008	0.593487	0.500383	0.00029262	-0.246912	0.0906699	0.333468	0.0205492	0.0770375	0.602759	0.10076	0.495603	0.241348	0.0984203	0.45436	0.00117845	-0.0760263	0.607542
Liver	IVNS1ABP	brown	0.294914	0.0418639	-0.0454855	0.758855	0.550611	5.0166e-05	0.272408	0.0610479	0.274826	0.0586986	-0.350189	0.0146855	0.400658	0.00477328	0.380041	0.00771295	0.197411	0.178648	0.578676	1.6452e-05	0.484795	0.000479491	-0.343892	0.0166999
Liver	CYC1	brown	0.29334	0.0430215	0.0611503	0.679694	0.508886	0.000221274	0.281558	0.0525385	0.773854	1.12131e-10	0.252983	0.0827656	0.0582849	0.69395	-0.353346	0.0137562	-0.201343	0.169977	0.017628	0.905339	0.485152	0.000474213	0.0997989	0.499746
Liver	RAE1	brown	0.292221	0.0438601	0.0488092	0.741821	0.569787	2.36786e-05	0.17991	0.221099	0.510321	0.000210919	-0.0431888	0.770692	0.134339	0.362649	0.210132	0.151709	-0.13877	0.346888	0.491915	0.000383782	0.559376	3.57996e-05	-0.0314112	0.832155
Liver	RP11-343C2.9	brown	0.289702	0.0457966	0.0082111	0.955828	0.623363	2.21809e-06	0.354584	0.0134057	0.698119	3.47305e-08	0.236507	0.10557	0.348002	0.0153602	0.108765	0.461811	0.0868409	0.557269	0.492481	0.000376972	0.738948	2e-09	-0.18605	0.205477
Liver	CYP1A1	brown	-0.289529	0.0459316	0.283158	0.0511547	0.11957	0.418239	0.192431	0.19008	0.0652196	0.659638	-0.0206152	0.88939	0.020132	0.891967	0.17595	0.231603	0.08999	0.543008	0.213363	0.145369	0.29885	0.0390811	-0.0216146	0.884063
Liver	SLC22A7	brown	-0.289412	0.0460239	0.542026	6.9187e-05	-0.0412561	0.780694	0.404617	0.00433815	0.234206	0.109106	0.501924	0.000278322	-0.136864	0.353612	0.140689	0.340192	0.12824	0.38504	0.161899	0.271604	0.41641	0.00324083	0.0039142	0.978935
Liver	OGFOD2	brown	-0.289113	0.0462594	0.413466	0.00348897	0.398657	0.00500748	0.697735	3.55934e-08	0.398592	0.00501526	0.116484	0.430438	0.359381	0.0121187	0.0556958	0.706923	0.2963	0.0408661	0.456158	0.00112001	0.755953	5.23402e-10	-0.302649	0.0365413
Liver	DDX19A	brown	0.287941	0.0471914	0.3224	0.0254293	0.377764	0.00811818	0.33907	0.0183968	0.550165	5.10219e-05	0.150917	0.305882	-0.0322515	0.827732	0.0960277	0.516167	-0.221915	0.12954	0.160812	0.274878	0.457502	0.00107806	0.0504908	0.733249
Liver	SMARCD2	brown	-0.287125	0.0478488	0.613407	3.5603e-06	-0.174258	0.236191	0.294123	0.042442	0.289618	0.0458619	0.342351	0.0172272	-0.17957	0.221988	0.0128253	0.931055	0.0598754	0.686024	0.0338842	0.819153	0.41641	0.00324084	0.18613	0.205279
Liver	SH3GL1	brown	0.287004	0.0479473	-0.0431156	0.771071	0.768427	1.81496e-10	0.35164	0.0142519	0.676958	1.27199e-07	0.0918432	0.534699	0.338007	0.0187901	0.167366	0.255529	-0.0195726	0.894952	0.632909	1.38716e-06	0.724452	5.85933e-09	-0.238058	0.103238
Liver	C11orf24	brown	0.286656	0.0482306	-0.220643	0.131809	0.612907	3.64429e-06	0.0569555	0.7006	0.564931	2.87635e-05	-0.0902523	0.541828	0.232109	0.112406	0.058856	0.6911	0.0353305	0.811572	0.402799	0.00453342	0.451696	0.00127005	-0.0555293	0.70776
Liver	MBD2	brown	0.286366	0.0484674	-0.275313	0.0582345	0.504132	0.000258932	0.0419999	0.77684	0.513311	0.000190761	-0.0983248	0.506133	0.408652	0.00393075	-0.0408392	0.782856	-0.069377	0.639389	0.309727	0.0321712	0.413072	0.00352341	-0.103864	0.482352
Liver	SYDE1	brown	0.284194	0.050274	0.00874573	0.952955	0.376089	0.00842774	0.470707	0.000734568	0.0615332	0.677797	-0.276132	0.057461	0.575732	1.85823e-05	0.406929	0.00410043	0.379101	0.00787815	0.606909	4.80664e-06	0.506053	0.000243062	-0.617454	2.94311e-06
Liver	NR5A2	brown	0.284016	0.050424	0.20105	0.170614	0.387121	0.00656318	0.0256585	0.862565	0.556572	3.99206e-05	0.0171441	0.907926	-0.147914	0.315716	0.222426	0.128638	-0.345504	0.0161633	0.227377	0.120131	0.461594	0.000958775	0.21214	0.147746
Liver	C9orf16	brown	0.283622	0.0507589	-0.182049	0.215566	0.429346	0.00232539	0.263395	0.0704754	0.374505	0.00872991	0.203203	0.165985	0.379682	0.00777574	-0.131572	0.372709	0.0738429	0.617924	0.268638	0.0648609	0.401173	0.00471461	-0.23761	0.103908
Liver	MPP1	brown	0.280569	0.0534095	-0.223259	0.127176	0.563301	3.06838e-05	0.192941	0.188885	0.397111	0.00519518	-0.17617	0.231009	0.584874	1.26817e-05	0.229406	0.11677	0.265934	0.0677101	0.527497	0.000116903	0.550937	4.95498e-05	-0.335126	0.0198911
Liver	HAUS3	brown	-0.278424	0.0553386	-0.0384563	0.795245	-0.124619	0.398712	0.148609	0.313424	-0.28869	0.046594	0.262241	0.0717617	0.00830553	0.955321	-0.472974	0.000686672	-0.0505569	0.732913	-0.318823	0.0272001	-0.367219	0.0102436	-0.105845	0.47399
Liver	USB1	brown	0.277377	0.0563002	0.123196	0.404163	0.391132	0.00598031	0.446415	0.00147058	0.337833	0.0188549	0.0188111	0.899017	0.39927	0.00493467	-0.0443917	0.764486	0.0238686	0.87207	0.309235	0.0324602	0.482231	0.000518911	-0.246308	0.0914887
Liver	AGK	brown	0.276999	0.0566507	-0.0839748	0.5704	0.33587	0.0196016	0.167703	0.254559	0.421949	0.00281589	0.190509	0.194628	0.169428	0.249634	0.0875094	0.554227	-0.182362	0.214765	0.335919	0.0195826	0.389168	0.00625971	-0.138817	0.346722
Liver	WDR89	brown	-0.275086	0.0584507	-0.0640616	0.665322	-0.212584	0.14688	-0.116552	0.430166	-0.326676	0.0234397	0.113709	0.441577	-0.25991	0.0744161	-0.55643	4.01414e-05	-0.122587	0.406508	-0.484792	0.000479531	-0.554561	4.3141e-05	0.202327	0.167857
Liver	RTP3	brown	-0.274733	0.0587879	0.649532	5.89079e-07	0.272488	0.0609692	0.459975	0.00100449	0.539146	7.6916e-05	0.267368	0.0661873	-0.213882	0.144371	-0.153667	0.297049	-0.17129	0.244394	0.109138	0.460267	0.555976	4.08517e-05	0.238211	0.10301
Liver	FAM117B	brown	-0.271853	0.061598	0.202885	0.166662	-0.520628	0.000148584	-0.321649	0.0257928	-0.298971	0.0389982	0.0407125	0.783513	-0.404669	0.00433262	0.369042	0.00984515	-0.170552	0.246462	-0.27846	0.0553051	-0.309084	0.0325492	0.2604	0.0738524
Liver	AC006486.9	brown	0.270108	0.0633519	-0.152983	0.299231	0.513974	0.00018653	-0.0513383	0.728941	0.566935	2.65548e-05	0.15214	0.301933	0.0136842	0.92645	-0.163893	0.265664	-0.287364	0.0476555	0.307087	0.0337476	0.382606	0.00727771	0.196147	0.181501
Liver	CARHSP1	brown	-0.269758	0.0637082	0.685522	7.61987e-08	0.0827872	0.575882	0.503462	0.000264682	0.362732	0.0112838	0.101211	0.493669	0.0840212	0.570186	0.128542	0.383912	0.0486927	0.742416	0.317513	0.027874	0.725211	5.54991e-09	0.0373834	0.800839
Liver	ETNPPL	brown	-0.266429	0.0671813	0.371841	0.00925943	0.238907	0.101977	0.232919	0.111121	0.125985	0.393522	-0.378531	0.00797958	0.0392454	0.791137	0.232008	0.112566	0.00939773	0.949452	0.268209	0.0653059	0.380105	0.00770185	-0.00673372	0.96377
Liver	SSPN	brown	0.266364	0.0672502	-0.471628	0.000714772	-0.138481	0.347902	-0.337816	0.0188614	-0.393336	0.00567962	-0.372142	0.00919825	0.0927673	0.530578	0.203968	0.164362	0.0198497	0.893473	-0.013781	0.925931	-0.388359	0.00637811	-0.196367	0.181002
Liver	TINAGL1	brown	0.265814	0.0678394	0.0499647	0.735928	0.346824	0.0157345	0.47036	0.000742163	0.25179	0.0842751	-0.375584	0.00852321	0.658701	3.59e-07	-0.0811232	0.583604	0.364612	0.0108374	0.253844	0.0816894	0.492251	0.000379719	-0.417486	0.00315412
Liver	SLC25A30	brown	0.263482	0.0703793	-0.117	0.428384	0.627183	1.84178e-06	0.351771	0.0142134	0.312349	0.0306666	-0.176036	0.231369	0.408275	0.00396733	0.291726	0.0442347	0.235911	0.106477	0.553114	4.56018e-05	0.451256	0.00128576	-0.408575	0.00393818
Liver	ANGPTL6	brown	0.262424	0.0715572	-0.0129478	0.930398	0.347416	0.0155457	0.318426	0.0274024	0.135957	0.356842	-0.478293	0.00058515	0.453287	0.00121461	0.258827	0.0756759	0.187468	0.201981	0.386809	0.00661047	0.404937	0.00430447	-0.403784	0.00442669
Liver	NSUN5	brown	0.262394	0.0715901	-0.068743	0.642461	0.430933	0.00223055	0.229579	0.116487	0.126995	0.389711	-0.167028	0.256505	0.323085	0.0251013	0.131114	0.374388	-0.017716	0.904868	0.477611	0.000597367	0.400411	0.0048017	-0.225052	0.12407
Liver	SOAT1	brown	0.261606	0.0724777	-0.548806	5.37142e-05	0.257625	0.077094	-0.223022	0.127589	0.178748	0.224147	0.346942	0.0156968	-0.0343333	0.816797	-0.153492	0.297607	-0.120748	0.413636	-0.116068	0.432097	-0.303662	0.0358875	-0.0669964	0.650953
Liver	NT5DC2	brown	0.26018	0.0741047	-0.151628	0.303583	0.32384	0.0247442	0.0280917	0.849676	0.490255	0.000404407	0.180917	0.218483	0.0188944	0.898572	-0.344395	0.0165308	-0.415279	0.00333431	0.106076	0.473022	0.274264	0.0592384	0.141225	0.338339
Liver	UBR7	brown	0.259097	0.0753604	0.0771101	0.602416	0.221445	0.130375	0.280854	0.0531579	0.230291	0.115328	-0.0238051	0.872407	0.271997	0.0614546	0.254868	0.0804243	0.0173222	0.906974	0.264416	0.0693533	0.40496	0.00430206	-0.260901	0.0732786
Liver	CCDC71	brown	0.257446	0.0773061	0.0244809	0.868816	0.345879	0.0160405	0.1907	0.194172	0.577534	1.72497e-05	0.0844598	0.568168	0.175615	0.232505	-0.311141	0.0313526	-0.136944	0.353331	0.058106	0.694844	0.430322	0.00226669	0.0805076	0.586473
Liver	FAF1	brown	0.256384	0.0785792	0.144943	0.325642	0.242831	0.0963057	0.0923436	0.532465	0.671798	1.71803e-07	0.128395	0.384462	-0.0581526	0.694611	0.0263983	0.858642	-0.213105	0.145869	0.0286553	0.846696	0.446901	0.00145101	0.178097	0.225867
Liver	CAB39L	brown	-0.254765	0.0805504	-0.127096	0.389329	-0.246104	0.0917655	0.0545249	0.712816	-0.289886	0.0456529	0.288502	0.0467432	0.0549343	0.710754	-0.225106	0.123979	0.235411	0.107242	-0.199957	0.172998	-0.322332	0.0254617	-0.166962	0.256695
Liver	PACSIN2	brown	0.254424	0.0809702	-0.246893	0.0906962	0.482743	0.000510809	0.125401	0.395734	0.303381	0.0360673	0.0856689	0.562622	0.345302	0.0162296	0.208676	0.154631	0.129664	0.37974	0.583194	1.36159e-05	0.400568	0.00478367	-0.282138	0.0520339
Liver	XPO5	brown	0.254355	0.0810557	-0.104274	0.480614	0.537033	8.30786e-05	-0.0678969	0.646569	0.641221	9.09715e-07	0.15696	0.286691	-0.0136566	0.926598	0.516451	0.000171481	-0.139451	0.344503	0.409793	0.00382184	0.481622	0.00052868	0.0350307	0.813142
Liver	GALNT10	brown	0.25404	0.0814454	-0.658213	3.68801e-07	0.00862428	0.953608	-0.406645	0.00412901	-0.18123	0.217672	-0.174883	0.234488	0.21046	0.151056	-0.069364	0.639452	0.171063	0.245026	-0.0050434	0.972861	-0.315813	0.0287685	-0.0782205	0.597185
Liver	BACE1	brown	-0.253924	0.0815906	0.465341	0.000860069	0.2661	0.067532	0.463179	0.000915851	0.275468	0.0580872	0.389253	0.00624747	-0.0252015	0.86499	0.223837	0.126168	0.00684103	0.963193	0.376535	0.00834443	0.537877	8.05652e-05	-0.0947843	0.521639
Liver	MADCAM1	brown	0.253793	0.0817533	-0.450708	0.00130559	0.0573754	0.698497	-0.0793184	0.592032	-0.0456719	0.757897	-0.210949	0.150087	0.392208	0.00583184	-0.316201	0.0285623	0.214448	0.143285	-0.174237	0.236249	-0.225833	0.122737	-0.21524	0.141778
Liver	MED25	brown	0.253543	0.0820646	-0.146785	0.319465	0.458267	0.0010548	-0.0588438	0.691161	0.450049	0.00132978	0.146604	0.32007	0.106019	0.473261	0.203321	0.165732	-0.122356	0.407397	0.522997	0.000136869	0.449586	0.00134703	0.044578	0.763526
Liver	GET4	brown	0.253153	0.0825516	-0.0218764	0.882669	0.718106	9.16195e-09	0.442634	0.00163102	0.674282	1.48767e-07	0.227839	0.11936	0.275739	0.0578314	-0.0657302	0.657137	-0.125238	0.396357	0.427266	0.00245502	0.628466	1.72927e-06	-0.215382	0.14151
Liver	ST6GALNAC2	brown	0.25283	0.0829572	0.171947	0.242562	0.576389	1.80861e-05	0.36604	0.0105086	0.623205	2.23508e-06	0.0404648	0.784799	0.137489	0.351399	0.166668	0.257544	-0.116088	0.432017	0.481675	0.000527827	0.703104	2.51647e-08	-0.0823712	0.577809
Liver	EXD3	brown	-0.252824	0.0829658	0.606429	4.91328e-06	-0.113679	0.441698	0.422713	0.00276128	-0.0021825	0.988254	-0.18694	0.203277	0.16331	0.267394	0.352025	0.0141388	0.233851	0.109659	0.324713	0.0243362	0.50495	0.00025206	-0.143743	0.329708
Liver	HNRNPU	brown	0.251462	0.0846935	-0.0662149	0.654767	0.556879	3.94501e-05	-0.1253	0.396118	0.736754	2.37611e-09	0.0579626	0.69556	-0.0671531	0.65019	0.219039	0.134713	-0.253253	0.0824272	0.330635	0.0217163	0.489315	0.000416518	0.225443	0.123401
Liver	ZDHHC9	brown	0.25132	0.0848747	-0.181026	0.218199	0.363551	0.0110875	-0.122333	0.407487	0.545696	6.03688e-05	0.381163	0.00751991	-0.0199278	0.893056	0.0968418	0.512599	0.163502	0.266822	0.225918	0.122592	0.299862	0.0383909	0.140307	0.341521
Liver	AMT	brown	-0.250323	0.0861599	0.774561	1.05207e-10	-0.165775	0.260139	0.450043	0.00133001	0.36227	0.0113959	0.240437	0.0997365	-0.0880747	0.551661	-0.087617	0.553738	0.0838044	0.571185	0.00697778	0.962458	0.533658	9.38623e-05	0.184839	0.208495
Liver	MCAM	brown	0.250266	0.086234	-0.557551	3.84355e-05	-0.0822791	0.578235	-0.404671	0.00433241	-0.0898882	0.543466	-0.0161217	0.913395	-0.004103	0.97792	-0.272208	0.0612457	-0.103494	0.483921	-0.258496	0.076065	-0.454473	0.00117471	0.0304414	0.837266
Liver	DAGLB	brown	0.248274	0.0888483	-0.597088	7.47274e-06	0.0912511	0.537347	-0.319733	0.0267399	-0.0944167	0.523263	-0.0667714	0.652051	0.169499	0.249434	-0.173688	0.237751	0.031994	0.829087	-0.0712597	0.630303	-0.310799	0.0315488	-0.106308	0.472048
Liver	CRIM1	brown	0.247759	0.0895332	-0.492978	0.000371085	-0.00407549	0.978068	-0.342583	0.017147	-0.413353	0.00349881	-0.344747	0.0164135	0.00503969	0.972881	0.30685	0.0338923	-0.136384	0.355321	-0.018688	0.899675	-0.435093	0.00199814	-0.228713	0.11791
Liver	XRCC5	brown	0.247559	0.0898005	0.302539	0.0366123	0.0583628	0.693561	0.131316	0.373646	0.601857	6.04252e-06	0.160496	0.275836	-0.109043	0.460661	-0.204495	0.163252	-0.165846	0.259931	-0.175895	0.231751	0.370849	0.00946342	0.267359	0.0661959
Liver	HMOX1	brown	0.247534	0.089834	-0.0794228	0.591543	0.727907	4.56977e-09	0.279696	0.0541883	0.555074	4.2298e-05	-0.256967	0.077878	0.488047	0.000433389	0.0649934	0.660747	0.12517	0.396613	0.508924	0.000220994	0.659231	3.48747e-07	-0.19532	0.183386
Liver	KMO	brown	-0.246631	0.0910506	0.744326	1.32941e-09	0.212186	0.147656	0.537505	8.16648e-05	0.348821	0.0151045	-0.19932	0.1744	0.0777456	0.59942	0.193535	0.187503	0.0724839	0.624424	0.318119	0.0275601	0.721332	7.31079e-09	0.02327	0.875252
Liver	RALB	brown	0.246575	0.091126	-0.175302	0.233353	0.465092	0.000866345	0.348804	0.0151101	0.277346	0.0563284	-0.311773	0.0309922	0.619579	2.66027e-06	-0.262986	0.0709291	0.257211	0.0775862	0.267962	0.0655639	0.386485	0.00665991	-0.359283	0.0121438
Liver	ACMSD	brown	-0.246416	0.0913408	0.505986	0.000243598	0.0441236	0.765868	0.404598	0.00434014	-0.0671672	0.650121	-0.319738	0.0267374	0.106354	0.471856	0.0725546	0.624085	0.0415329	0.779259	0.130452	0.376825	0.308744	0.0327508	-0.10914	0.460259
Liver	PPP2R4	brown	0.245363	0.0927791	0.183556	0.211725	0.734354	2.84457e-09	0.613787	3.49761e-06	0.607932	4.58694e-06	0.154394	0.294741	0.375187	0.00859873	0.108345	0.463552	0.0542333	0.714287	0.636866	1.13652e-06	0.802443	6.99252e-12	-0.306519	0.034095
Liver	COPA	brown	0.244751	0.0936217	-0.0325821	0.825993	0.40967	0.00383344	-0.163784	0.265987	0.679724	1.08e-07	0.123906	0.401437	-0.166956	0.256711	0.422495	0.00277682	-0.184532	0.209263	0.267458	0.0660917	0.38471	0.00693674	0.202431	0.167634
Liver	ZNF667	brown	-0.244289	0.0942623	0.203555	0.165236	-0.314702	0.0293666	-0.054381	0.713542	-0.369165	0.00981878	0.183993	0.210622	-0.395567	0.00538872	0.121588	0.410371	-0.0892171	0.546492	-0.183173	0.212698	-0.343528	0.0168231	0.0969449	0.512149
Liver	FAM175B	brown	-0.243656	0.0951463	0.341217	0.0176239	0.0562533	0.704122	0.127852	0.386491	0.190106	0.195591	-0.139857	0.343086	-0.0282516	0.84883	0.173853	0.237299	-0.0253512	0.864195	0.077674	0.599757	0.272765	0.0606965	0.0923997	0.532215
Liver	ANXA11	brown	0.243396	0.0955105	-0.0669807	0.65103	0.786656	3.41041e-11	0.346259	0.015917	0.68261	9.08788e-08	0.0812669	0.582936	0.38616	0.00670989	0.290511	0.0451672	0.0125559	0.9325	0.61815	2.84749e-06	0.730354	3.8234e-09	-0.273587	0.0598938
Liver	DCPS	brown	-0.243076	0.0959601	0.479243	0.000568497	-0.193419	0.187772	0.292753	0.0434599	-0.135268	0.359308	-0.0391577	0.791593	0.0774208	0.60095	0.0172613	0.907299	0.236225	0.105999	0.113197	0.443649	0.252114	0.0838626	-0.0249527	0.866311
Liver	COMMD6	brown	-0.241393	0.0983553	0.0750802	0.612031	-0.263871	0.0699506	0.0413561	0.780176	-0.512813	0.000193988	-0.0440981	0.765999	-0.137641	0.350863	-0.243421	0.0954753	-0.0628996	0.671044	-0.300717	0.0378152	-0.411363	0.0036763	0.0447124	0.762834
Liver	KCNK5	brown	-0.241321	0.0984591	0.440152	0.00174459	-0.0186461	0.899899	0.222631	0.128277	0.182634	0.214071	0.218154	0.136335	-0.151147	0.305137	0.132998	0.367503	-0.0526385	0.722347	0.10288	0.486532	0.326939	0.0233221	0.112283	0.447362
Liver	G0S2	brown	0.239165	0.101596	-0.0306419	0.836209	0.689385	6.01348e-08	0.457789	0.00106928	0.300906	0.0376888	-0.213593	0.144926	0.438861	0.00180641	0.198091	0.177125	0.0769257	0.603287	0.491342	0.000390791	0.473975	0.000666433	-0.421946	0.00281607
Liver	ABHD4	brown	0.238251	0.10295	0.250372	0.0860964	0.136626	0.354458	0.0604944	0.682948	0.424271	0.00265291	-0.00671111	0.963891	-0.102085	0.489925	0.00883209	0.952491	-0.162987	0.268352	0.167341	0.2556	0.477515	0.000599091	0.257955	0.0767027
Liver	TM6SF1	brown	-0.238239	0.102968	0.736104	2.49515e-09	-0.015973	0.914191	0.468526	0.000783444	0.311595	0.0310933	0.212227	0.147576	-0.123422	0.403295	-0.172527	0.240951	-0.0248855	0.866667	-0.0377069	0.799151	0.450188	0.00132465	0.198112	0.177079
Liver	SGTB	brown	-0.237778	0.103655	0.377963	0.00808199	-0.540687	7.26876e-05	0.0491776	0.73994	-0.463386	0.000910391	0.115055	0.436156	-0.309222	0.0324677	0.0631153	0.669981	0.0527645	0.721709	-0.29295	0.0433117	-0.328053	0.0228276	0.087034	0.556389
Liver	UBE4A	brown	-0.237567	0.103972	0.594234	8.47222e-06	0.065522	0.658157	0.490424	0.000402263	0.108611	0.462447	0.0818084	0.580419	-0.0406418	0.783881	0.583801	1.32711e-05	0.178547	0.224676	0.212305	0.147424	0.376671	0.00831909	-0.239461	0.101161
Liver	C1orf115	brown	-0.23611	0.106174	0.694836	4.27849e-08	0.0756116	0.609508	0.554185	4.37687e-05	0.520196	0.000150816	0.41989	0.00296776	-0.0732855	0.620586	-0.0998739	0.499422	0.0227023	0.878272	0.186448	0.204492	0.659439	3.44783e-07	0.114287	0.439243
Liver	UNC13D	brown	0.235315	0.107391	0.223732	0.12635	-0.0504447	0.733483	0.212295	0.147444	-0.214534	0.143122	-0.353775	0.0136338	0.221972	0.129439	0.137718	0.350589	0.0784601	0.596059	0.237489	0.104088	0.228401	0.118426	-0.195489	0.183
Liver	ATP13A1	brown	0.234948	0.107956	-0.231106	0.114009	0.395663	0.00537654	-0.194494	0.185282	0.385885	0.00675234	-0.0138369	0.925631	0.00285712	0.984623	0.594053	8.53977e-06	-0.0520319	0.725421	0.540559	7.303e-05	0.36998	0.00964534	-0.021347	0.885489
Liver	CIDEC	brown	0.234472	0.108692	-0.08754	0.554088	0.326614	0.0234676	0.0246013	0.868177	0.684491	8.11251e-08	0.484181	0.000488669	-0.153553	0.297413	-0.298264	0.0394857	-0.201345	0.169973	-0.0221516	0.881204	0.242954	0.0961321	0.214476	0.143232
Liver	SHPK	brown	-0.23444	0.108741	0.677102	1.26121e-07	-0.0511896	0.729696	0.390915	0.00601062	0.470761	0.000733383	0.589345	1.04755e-05	-0.355101	0.0132617	-0.13525	0.359372	-0.201414	0.169824	-0.0639226	0.666005	0.416581	0.00322694	0.287877	0.0472425
Liver	NCBP2	brown	-0.233729	0.10985	0.0666335	0.652723	-0.421223	0.0028686	-0.181853	0.216068	-0.135824	0.35732	0.444986	0.00152949	-0.435884	0.00195646	-0.60742	4.69568e-06	-0.204846	0.162515	-0.60673	4.84605e-06	-0.481219	0.000535243	0.4221	0.00280499
Liver	RAB2B	brown	0.233303	0.110518	-0.242438	0.0968629	0.493885	0.000360545	0.216731	0.138973	0.352645	0.0139582	-0.158488	0.281968	0.574882	1.92435e-05	-0.0508813	0.731263	0.325594	0.0239305	0.462692	0.000928849	0.45799	0.00106317	-0.29975	0.0384667
Liver	TTC39C	brown	-0.233236	0.110622	0.742044	1.58701e-09	-0.127425	0.388092	0.547218	5.70216e-05	0.234331	0.108911	0.243843	0.0948843	-0.0263902	0.858685	0.0388228	0.793336	0.126285	0.392385	0.111264	0.451519	0.518334	0.000160787	0.00761538	0.95903
Liver	ODC1	brown	0.233161	0.110741	-0.0871789	0.55573	0.737851	2.18695e-09	0.243059	0.0959841	0.67407	1.50614e-07	0.14163	0.336939	0.196017	0.181797	0.275551	0.058009	0.0301665	0.838715	0.532922	9.63791e-05	0.578984	1.6242e-05	-0.194295	0.185742
Liver	ENPP1	brown	0.232648	0.111549	0.529692	0.000108161	0.141554	0.337203	0.168694	0.251723	0.613989	3.46463e-06	-0.0582862	0.693944	-0.166604	0.257731	0.0217334	0.883431	-0.380413	0.00764851	0.0448738	0.762002	0.578294	1.67151e-05	0.347511	0.0155154
Liver	CREB3L3	brown	0.232515	0.11176	0.0767834	0.603959	0.696852	3.76526e-08	0.366386	0.0104302	0.757743	4.51379e-10	0.191505	0.192262	0.23837	0.102773	0.228197	0.118764	-0.0852136	0.564707	0.532928	9.63564e-05	0.735198	2.67076e-09	-0.141931	0.335905
Liver	NR1I3	brown	-0.231847	0.112822	0.828509	3.64465e-13	-0.234596	0.108499	0.568105	2.5338e-05	0.207038	0.157967	0.318052	0.0275949	-0.123326	0.403661	-0.0648469	0.661465	0.0629134	0.670976	-0.0565363	0.702702	0.442991	0.00161523	0.0867889	0.557506
Liver	R3HCC1L	brown	0.2318	0.112897	0.155536	0.291142	0.517629	0.00016472	0.219163	0.134487	0.458342	0.00105254	-0.227623	0.11972	0.207054	0.157934	0.301146	0.0375294	-0.0787554	0.594672	0.382636	0.00727269	0.578852	1.63321e-05	-0.0761042	0.607173
Liver	CA14	brown	-0.230856	0.114413	0.325461	0.0239915	0.0513556	0.728853	0.263644	0.0702008	0.104288	0.480553	0.144516	0.327084	-0.113992	0.440433	-0.0389361	0.792747	-0.166225	0.258831	0.183664	0.211453	0.278316	0.0554365	0.0392292	0.791221
Liver	VWCE	brown	-0.230712	0.114645	0.645602	7.24661e-07	-0.0992509	0.502115	0.21731	0.137895	0.208038	0.155923	0.0256023	0.862863	-0.0995399	0.500865	0.292623	0.0435572	0.208981	0.154016	0.262144	0.0718706	0.521984	0.00014177	0.188002	0.200676
Liver	PPP3CC	brown	0.229868	0.116016	-0.200729	0.171311	-0.130628	0.376176	-0.216297	0.139786	-0.247847	0.0894166	-0.1476	0.316757	-0.0463829	0.754244	-0.15252	0.300714	-0.254039	0.0814478	-0.267482	0.0660673	-0.373233	0.00897931	0.051284	0.729216
Liver	RNF19A	brown	-0.229323	0.116906	0.558802	3.66102e-05	-0.0772043	0.601972	0.277398	0.0562807	-0.186858	0.20348	-0.426574	0.00249954	0.00750436	0.959627	0.453565	0.00120514	0.0427777	0.772817	0.158913	0.280663	0.246351	0.0914302	-0.0694615	0.63898
Liver	DTNBP1	brown	0.228434	0.118371	0.119816	0.417274	0.715114	1.1265e-08	0.646628	6.86697e-07	0.483969	0.000491883	0.0109318	0.941214	0.522046	0.000141467	0.1508	0.306261	0.0744912	0.614833	0.611044	3.974e-06	0.777526	8.0338e-11	-0.460394	0.000992466
Liver	SLC25A47	brown	0.227192	0.120441	0.122608	0.406426	0.557778	3.80987e-05	0.334839	0.0200038	0.689568	5.94589e-08	0.17543	0.233005	0.167659	0.254685	0.00614437	0.966939	-0.0442779	0.765072	0.329603	0.0221549	0.570405	2.30953e-05	-0.0572648	0.699051
Liver	BHLHE40	brown	0.225624	0.123093	0.368263	0.0100137	0.014506	0.922046	-0.0809581	0.584373	0.469353	0.000764571	-0.119794	0.417361	-0.246636	0.0910433	0.23455	0.108571	-0.242004	0.0974799	0.0975633	0.509448	0.419721	0.00298052	0.350654	0.0145455
Liver	MUC13	brown	0.225558	0.123206	0.269186	0.0642949	0.331751	0.0212501	0.493186	0.000368643	0.270728	0.0627246	-0.322808	0.0252336	0.371274	0.00937556	0.175109	0.233876	-0.0122118	0.934346	0.429352	0.00232504	0.613067	3.61727e-06	-0.279994	0.0539207
Liver	SLC5A6	brown	0.225474	0.123348	-0.130122	0.378044	0.797102	1.21399e-11	0.35399	0.0135729	0.538311	7.92975e-05	-0.0427034	0.773201	0.412663	0.00355944	0.403501	0.00445716	0.109115	0.460363	0.70712	1.93205e-08	0.622694	2.29094e-06	-0.407749	0.00401886
Liver	ALG3	brown	0.224488	0.12504	-0.356809	0.0127949	0.642327	8.59236e-07	0.026612	0.85751	0.565929	2.7644e-05	0.082287	0.578199	0.272396	0.0610603	0.183669	0.211439	0.0878965	0.552469	0.573781	2.01317e-05	0.466607	0.000828847	-0.158207	0.282833
Liver	XDH	brown	-0.224189	0.125557	0.712467	1.34952e-08	-0.0402889	0.785713	0.53843	7.89538e-05	0.190068	0.195684	0.134414	0.362379	0.017015	0.908616	0.427446	0.00244354	0.269258	0.0642214	0.298025	0.0396512	0.547276	5.68985e-05	-0.149524	0.310418
Liver	SORL1	brown	0.224015	0.125859	-0.439883	0.0017573	-0.244984	0.0933009	-0.41653	0.00323107	-0.518573	0.000159478	-0.316638	0.0283317	0.113057	0.444216	0.347668	0.0154658	0.397221	0.00518161	-0.0176472	0.905236	-0.487574	0.000439829	-0.187287	0.202425
Liver	GNAI2	brown	0.223878	0.126098	-0.181597	0.216728	0.541367	7.08904e-05	0.255681	0.0794306	0.370446	0.00954736	-0.389525	0.00620807	0.694432	4.38886e-08	0.0926155	0.531254	0.296923	0.0404243	0.540694	7.26685e-05	0.594838	8.25114e-06	-0.36095	0.0117215
Liver	EXT2	brown	0.223753	0.126314	0.078043	0.598019	0.286265	0.0485505	0.161305	0.27339	0.558083	3.7649e-05	0.523122	0.000136275	-0.0813026	0.58277	0.00758378	0.9592	-0.0751724	0.611593	0.0933928	0.527798	0.301171	0.0375125	0.0409173	0.782451
Liver	AIFM2	brown	-0.223055	0.127533	0.618446	2.80774e-06	0.188441	0.199608	0.556059	4.0721e-05	0.414754	0.00337845	0.177969	0.226206	0.0642073	0.664606	0.120323	0.415293	0.187778	0.201223	0.281482	0.052605	0.665144	2.51e-07	-0.0332416	0.822527
Liver	OIT3	brown	0.221672	0.129972	0.164588	0.263615	0.0133637	0.928168	0.0510201	0.730557	0.348081	0.0153354	-0.235854	0.106565	0.0433248	0.76999	0.044665	0.763078	-0.066637	0.652706	-0.110247	0.455693	0.237961	0.103382	0.0529174	0.720936
Liver	F13B	brown	-0.221661	0.129991	0.761353	3.33533e-10	-0.112791	0.445295	0.153344	0.298079	0.563025	3.10206e-05	0.0811026	0.5837	-0.328399	0.0226761	-0.0636503	0.667345	-0.10255	0.487939	-0.177965	0.226214	0.475811	0.000630717	0.515802	0.000175314
Liver	ERBB2	brown	-0.221352	0.13054	0.395505	0.00539667	-0.151916	0.302653	0.083093	0.574469	0.227522	0.119888	0.219412	0.134032	-0.322388	0.0254349	0.0713547	0.629846	-0.193039	0.188658	0.0459881	0.756272	0.290348	0.045293	0.244834	0.093507
Liver	RHBDD3	brown	-0.220048	0.13288	0.571038	2.25101e-05	0.023527	0.873886	0.486719	0.000451709	0.220846	0.131445	-0.0977939	0.508443	0.200657	0.171467	0.156207	0.289041	0.171455	0.243932	0.282598	0.0516352	0.587119	1.15251e-05	-0.093825	0.525882
Liver	KDR	brown	0.220013	0.132944	0.026443	0.858405	-0.0113496	0.938972	-0.0994876	0.501091	0.1186	0.422054	-0.373599	0.00890708	0.114427	0.438679	0.550655	5.00821e-05	0.0114952	0.938191	0.130345	0.377223	0.200815	0.171124	-0.0892683	0.546261
Liver	E2F6	brown	0.219861	0.133218	-0.363264	0.011156	0.0697568	0.637552	-0.208134	0.155728	-0.370042	0.00963234	-0.0898592	0.543597	0.094292	0.523814	-0.00762388	0.958984	-0.00516048	0.972231	0.133812	0.364552	-0.282293	0.0518989	-0.0985829	0.505012
Liver	BCAR3	brown	-0.219577	0.133732	0.407995	0.0039947	0.229412	0.11676	0.18338	0.212173	0.336094	0.0195153	-0.212404	0.147231	-0.117777	0.425305	-0.0346108	0.815342	-0.325243	0.0240914	0.133954	0.364038	0.396729	0.0052425	0.217214	0.138074
Liver	TCIRG1	brown	0.219314	0.134211	-0.261649	0.0724289	0.398515	0.00502447	0.186626	0.20405	0.22885	0.117684	0.0696552	0.638043	0.512551	0.000195708	0.186627	0.204048	0.420112	0.00295103	0.477507	0.00059924	0.371126	0.00940606	-0.410352	0.00376941
Liver	TJP2	brown	-0.218835	0.135084	0.394897	0.00547477	0.192905	0.188971	0.135503	0.358468	0.50887	0.000221389	0.54338	6.58034e-05	-0.412954	0.00353376	0.198014	0.177298	-0.241038	0.0988668	0.0327678	0.825017	0.303205	0.0361808	0.257081	0.0777423
Liver	TBC1D9B	brown	0.218371	0.135936	0.063008	0.67051	0.142796	0.332938	-0.202305	0.167904	0.61151	3.889e-06	0.281665	0.0524454	-0.167989	0.253737	0.284081	0.0503691	-0.0861093	0.560607	0.25005	0.0865138	0.41195	0.00362308	0.281973	0.052177
Liver	PLIN5	brown	0.218166	0.136313	-0.207184	0.157668	0.735534	2.60423e-09	0.280062	0.0538603	0.615709	3.19584e-06	0.292471	0.0436711	0.271017	0.0624334	0.0902346	0.541908	-0.0607592	0.681633	0.520027	0.000151695	0.507726	0.000229966	-0.237923	0.103438
Liver	CRKL	brown	0.217879	0.136842	0.095296	0.519384	0.583295	1.35576e-05	0.168837	0.251316	0.515125	0.000179396	-0.0066763	0.964079	0.124723	0.398314	0.50779	0.000229482	-0.090254	0.54182	0.611314	3.92446e-06	0.631541	1.48516e-06	-0.0869087	0.55696
Liver	TMEM171	brown	0.217863	0.13687	0.197875	0.177609	0.359357	0.0121249	0.211665	0.148675	0.530116	0.000106544	0.271919	0.0615322	0.0169976	0.908709	0.0469029	0.751577	-0.165683	0.260409	0.332227	0.0210536	0.549908	5.15222e-05	0.082862	0.575536
Liver	GPR146	brown	0.217626	0.137308	-0.10905	0.460631	0.46509	0.000866393	0.118832	0.42114	0.474915	0.000647931	0.0857032	0.562464	0.203263	0.165858	0.00517472	0.972154	-0.022719	0.878183	0.39681	0.00523239	0.472074	0.000705339	-0.0656949	0.65731
Liver	BBS7	brown	-0.21751	0.137525	0.0239859	0.871446	-0.703066	2.52272e-08	-0.350206	0.0146803	-0.401062	0.00472725	0.138149	0.349071	-0.414744	0.00337931	-0.344957	0.0163437	-0.23852	0.102551	-0.654505	4.51288e-07	-0.60859	4.45033e-06	0.330384	0.021822
Liver	STIP1	brown	0.217355	0.137811	-0.221501	0.130276	0.50573	0.000245666	-0.131222	0.373991	0.751806	7.34106e-10	0.370066	0.0096272	-0.0617347	0.6768	0.0424072	0.774733	-0.226248	0.122031	0.193608	0.187332	0.364394	0.0108885	0.209095	0.153784
Liver	VAPA	brown	0.2169	0.138657	0.19653	0.180633	0.509204	0.000218938	0.225004	0.124154	0.774402	1.06729e-10	0.00311277	0.983248	0.0225274	0.879203	-0.26651	0.0670953	-0.263656	0.0701871	0.0888833	0.548	0.561891	3.24385e-05	0.216988	0.138494
Liver	IL4R	brown	0.216389	0.139612	0.0276094	0.852228	0.651306	5.36e-07	0.289488	0.0459643	0.359519	0.0120835	-0.315356	0.0290136	0.387667	0.00648095	0.524844	0.000128325	0.111669	0.449866	0.677829	1.20832e-07	0.617511	2.93515e-06	-0.343628	0.0167892
Liver	GRB7	brown	-0.215844	0.140637	0.600809	6.3334e-06	-0.199862	0.173208	0.402154	0.00460461	-0.158191	0.282882	-0.309597	0.0322474	0.0859242	0.561453	0.263967	0.069845	0.0986686	0.50464	0.210748	0.150485	0.354935	0.0133078	-0.103306	0.48472
Liver	TRPC4AP	brown	0.214577	0.143039	0.264344	0.069432	0.310672	0.031622	-0.0432352	0.770453	0.776228	9.0454e-11	0.10841	0.463284	-0.165967	0.25958	0.292807	0.0434187	-0.207706	0.156601	0.286801	0.0481124	0.647083	6.70448e-07	0.358483	0.0123514
Liver	ABHD14A	brown	-0.214539	0.143111	0.19467	0.184877	0.259331	0.0750878	0.452826	0.00123046	0.211074	0.14984	-0.0445824	0.763503	0.346845	0.0157279	0.201721	0.16916	0.326499	0.0235197	0.541333	7.09777e-05	0.558773	3.66518e-05	-0.333417	0.0205698
Liver	HSF1	brown	0.214336	0.1435	-0.0723941	0.624854	0.791857	2.05416e-11	0.430823	0.00223701	0.540962	7.19561e-05	-0.0919057	0.534419	0.520126	0.000151179	0.103812	0.48257	0.137128	0.352677	0.71411	1.20667e-08	0.755581	5.39692e-10	-0.339011	0.0184186
Liver	ABCC1	brown	-0.212595	0.146857	0.784098	4.35368e-11	0.133057	0.36729	0.491592	0.000387722	0.484013	0.000491214	0.114252	0.439386	-0.0677069	0.647493	0.2697	0.0637677	0.00338425	0.981787	0.324867	0.0242648	0.735703	2.57149e-09	0.087773	0.55303
Liver	FAM208A	brown	-0.212546	0.146953	0.28602	0.0487519	-0.600341	6.46721e-06	-0.190722	0.19412	-0.329926	0.0220169	0.161743	0.272074	-0.45942	0.0010206	0.192346	0.190279	-0.0301797	0.838646	-0.466939	0.000820836	-0.428665	0.00236716	0.211935	0.148147
Liver	PGS1	brown	0.212459	0.147124	0.0858943	0.56159	0.27967	0.0542111	-0.0287544	0.846172	0.363542	0.0110896	-0.11085	0.453217	0.0574577	0.698086	-0.0148976	0.919949	-0.103878	0.482291	0.180254	0.220204	0.382993	0.00721384	0.206514	0.159045
Liver	KCNN2	brown	-0.21213	0.147764	0.672709	1.63e-07	0.167711	0.254536	0.589413	1.04449e-05	0.134974	0.360364	-0.226489	0.121624	0.0928431	0.530241	0.266693	0.0669003	-0.00793724	0.9573	0.296169	0.0409597	0.54999	5.1361e-05	-0.141417	0.337676
Liver	MAD2L2	brown	-0.212	0.148019	0.40264	0.0045509	-0.0190997	0.897476	0.191855	0.191435	0.313299	0.0301361	-0.0108337	0.941741	-0.00327864	0.982355	-0.457937	0.00106477	0.0543057	0.713922	-0.107984	0.465052	0.34638	0.0158778	0.299346	0.0387412
Liver	RUFY1	brown	0.211938	0.14814	0.0274414	0.853117	0.467157	0.000815607	0.343304	0.0168994	0.613172	3.59959e-06	0.122623	0.406367	0.360256	0.0118958	-0.17439	0.235832	0.228267	0.118647	0.205821	0.160479	0.574073	1.98922e-05	-0.10201	0.490246
Liver	GRN	brown	0.211327	0.149341	0.0305799	0.836535	0.528195	0.000114057	0.34844	0.015223	0.580487	1.52553e-05	-0.185537	0.206752	0.557648	3.82915e-05	0.169997	0.248025	0.331839	0.0212134	0.440177	0.00174344	0.719503	8.31197e-09	-0.271509	0.0619405
Liver	NR1I2	brown	-0.211276	0.149442	0.37223	0.00918029	0.0985438	0.505181	0.351453	0.0143073	0.381019	0.00754448	0.61766	2.91455e-06	-0.132039	0.370997	0.0528824	0.721112	0.0708602	0.632227	0.26495	0.0687717	0.410845	0.00372373	0.00547865	0.970519
Liver	IFT80	brown	-0.211004	0.149978	0.243478	0.0953953	-0.599023	6.85859e-06	-0.0572286	0.699232	-0.397188	0.00518568	-0.063137	0.669874	-0.243758	0.0950022	-0.490844	0.000396978	-0.111682	0.449813	-0.610259	4.121e-06	-0.487745	0.000437491	0.241902	0.0976268
Liver	PC	brown	0.210938	0.150109	0.24685	0.0907538	0.638909	1.02431e-06	0.56233	3.18822e-05	0.655467	4.28384e-07	0.0994614	0.501205	0.305896	0.0344792	0.239902	0.100516	0.0513748	0.728755	0.586189	1.19919e-05	0.788869	2.75331e-11	-0.273477	0.0600005
Liver	SIRT2	brown	0.210521	0.150935	0.298717	0.0391727	0.401094	0.00472355	0.311434	0.0311848	0.637246	1.11481e-06	-0.0508381	0.731482	0.190143	0.195503	-0.0530043	0.720496	-0.100667	0.496003	0.356211	0.0129568	0.732641	3.2306e-09	0.0763023	0.606235
Liver	BAG6	brown	0.20999	0.151993	0.113875	0.440906	0.622132	2.35385e-06	0.312435	0.030618	0.693861	4.54956e-08	0.00764578	0.958867	0.223641	0.126509	0.404442	0.00435658	-0.0145471	0.921826	0.613601	3.52806e-06	0.789854	2.5013e-11	-0.151739	0.303225
Liver	ANGPTL4	brown	0.209941	0.152089	0.273905	0.059585	0.708004	1.82175e-08	0.519604	0.000153923	0.635125	1.24114e-06	-0.0222564	0.880646	0.267455	0.0660949	0.275773	0.0577987	-0.0485829	0.742977	0.519778	0.000153002	0.776866	8.53438e-11	-0.220042	0.13289
Liver	RAD23A	brown	0.209939	0.152094	0.0700272	0.636245	0.377633	0.00814196	-0.0537262	0.716847	0.686436	7.2071e-08	0.163715	0.266194	-0.153041	0.299045	-0.262637	0.0713179	-0.274678	0.0588407	0.112129	0.447988	0.432609	0.00213419	0.419718	0.00298077
Liver	PHYHD1	brown	-0.209559	0.152853	0.611465	3.89719e-06	0.260048	0.0742572	0.523642	0.000133827	0.257702	0.0770017	-0.288645	0.0466293	0.248317	0.0887912	0.393752	0.00562433	0.155899	0.290004	0.493732	0.000362304	0.741093	1.70762e-09	-0.150153	0.308366
Liver	JOSD2	brown	0.209241	0.153492	-0.0826872	0.576345	0.577494	1.72784e-05	0.447306	0.00143487	0.401098	0.00472311	0.111736	0.449592	0.498422	0.000311781	0.108467	0.463046	0.179338	0.222596	0.539998	7.45504e-05	0.602125	5.97036e-06	-0.391576	0.00591854
Liver	USP25	brown	0.209232	0.15351	0.0877015	0.553354	0.0906851	0.539884	-0.174987	0.234205	0.44994	0.00133384	-0.0762109	0.606667	-0.0418204	0.77777	0.398655	0.0050077	-0.00374415	0.97985	0.0750153	0.61234	0.323681	0.0248187	0.183822	0.211053
Liver	SSB	brown	0.208936	0.154105	0.194332	0.185656	0.816293	1.54209e-12	0.492723	0.000374096	0.769329	1.67678e-10	0.0479724	0.746098	0.280861	0.053151	0.16949	0.24946	-0.0291617	0.84402	0.586381	1.18944e-05	0.85254	1.48698e-14	-0.173094	0.239385
Liver	DESI2	brown	0.2088	0.15438	0.213543	0.145021	0.353984	0.0135745	0.20031	0.172225	0.217865	0.136867	-0.550242	5.08732e-05	0.17334	0.238708	0.357542	0.0125989	-0.0587435	0.691661	0.44597	0.00148867	0.519166	0.00015626	-0.0808979	0.584653
Liver	POLI	brown	-0.208772	0.154437	-0.0673816	0.649076	-0.20282	0.1668	0.0994875	0.501092	-0.426708	0.00249084	-0.21225	0.147531	0.0844958	0.568003	-0.275848	0.0577285	0.134966	0.360391	-0.261338	0.0727811	-0.384019	0.00704712	-0.178046	0.226001
Liver	GTPBP8	brown	-0.208684	0.154614	0.034517	0.815834	-0.549163	5.29938e-05	-0.136863	0.353618	-0.446226	0.00147825	0.107834	0.465675	-0.226335	0.121884	-0.4484	0.00139211	0.0357027	0.809623	-0.569947	2.35263e-05	-0.586726	1.17203e-05	0.202002	0.168555
Liver	TNFRSF1A	brown	0.208683	0.154616	-0.0689257	0.641575	0.831761	2.43524e-13	0.441898	0.00166398	0.528463	0.000112978	-0.152079	0.302128	0.589002	1.06316e-05	0.423178	0.00272856	0.21957	0.133745	0.776481	8.83971e-11	0.791502	2.12735e-11	-0.469046	0.000771536
Liver	GARS	brown	0.208264	0.155465	0.0580734	0.695007	0.497286	0.000323398	0.146879	0.319153	0.848242	2.74256e-14	0.393315	0.00568242	-0.0584399	0.693176	-0.232047	0.112504	-0.208657	0.154669	0.01029	0.94466	0.473924	0.00066745	0.207073	0.157896
Liver	LRP10	brown	0.207756	0.156499	-0.00770294	0.958559	0.529009	0.000110814	-0.00969827	0.947838	0.678637	1.15194e-07	-0.0241659	0.870489	-0.0241322	0.870669	-0.0362367	0.80683	-0.306221	0.0342785	0.17578	0.232059	0.418486	0.00307537	0.217937	0.136734
Liver	ESF1	brown	0.20764	0.156734	-0.0613454	0.678727	0.676853	1.28e-07	0.255587	0.0795451	0.563954	2.99007e-05	0.192759	0.18931	0.174611	0.235227	0.404849	0.00431369	0.0646391	0.662485	0.499802	0.000298183	0.560086	3.48195e-05	-0.231543	0.113309
Liver	DDX59	brown	-0.207535	0.15695	-0.0932839	0.528282	-0.328198	0.0227641	0.0438449	0.767305	-0.379595	0.00779091	0.207899	0.156208	-0.0313023	0.832728	-0.251629	0.0844797	0.049581	0.737883	-0.306263	0.0342523	-0.422492	0.00277703	-0.153153	0.298687
Liver	FAM13B	brown	0.207246	0.15754	-0.485414	0.000470386	-0.104051	0.481559	-0.225921	0.122587	-0.496732	0.000329206	-0.166315	0.258568	0.0773537	0.601267	0.115015	0.436315	-0.0285659	0.847168	-0.175441	0.232976	-0.527107	0.000118522	-0.288942	0.0463941
Liver	PPP1R15A	brown	0.206715	0.158632	-0.110515	0.454593	0.512701	0.000194724	0.19636	0.181019	0.170983	0.245253	-0.508708	0.000222588	0.410713	0.00373597	0.46346	0.000908439	0.0415598	0.77912	0.582959	1.37511e-05	0.463231	0.000914466	-0.379707	0.00777139
Liver	TTC36	brown	-0.206473	0.159131	0.702223	2.6652e-08	0.344458	0.0165099	0.802312	7.08917e-12	0.265085	0.0686256	-0.158121	0.283097	0.352362	0.0140403	0.190158	0.195467	0.221007	0.131157	0.504194	0.000258399	0.821081	8.87624e-13	-0.291553	0.0443665
Liver	CCAR2	brown	0.20569	0.160753	-0.144332	0.327708	0.58444	1.29171e-05	0.204107	0.164067	0.435689	0.00196668	0.248758	0.0882068	0.201937	0.168694	0.410479	0.00375766	0.015326	0.917655	0.668228	2.10799e-07	0.464361	0.000884979	-0.287964	0.047173
Liver	CTSA	brown	0.205148	0.161882	-0.0548734	0.711061	0.18436	0.209696	-0.208378	0.155234	0.678623	1.15289e-07	-0.0400111	0.787155	0.0578819	0.695964	-0.230236	0.115416	-0.112936	0.444708	-0.0582183	0.694283	0.366327	0.0104436	0.367434	0.0101958
Liver	PDLIM2	brown	0.204887	0.162428	-0.0593454	0.688661	0.514856	0.000181039	0.405861	0.00420871	0.342443	0.0171953	0.165939	0.259663	0.490817	0.000397319	0.0139552	0.924997	0.200385	0.172061	0.513297	0.000190846	0.508887	0.00022126	-0.343584	0.0168043
Liver	LONRF3	brown	0.2045	0.16324	-0.371174	0.00939603	0.0992539	0.502102	-0.274966	0.058565	-0.130118	0.378061	0.0250275	0.865914	-0.0779704	0.598361	0.237037	0.104768	-0.0143784	0.92273	-0.0547727	0.711568	-0.310188	0.0319026	-0.0861635	0.56036
Liver	ORAI3	brown	-0.203973	0.16435	0.712287	1.36609e-08	0.0332915	0.822265	0.541334	7.09756e-05	0.237242	0.104459	0.0133246	0.928378	0.11275	0.445464	0.189277	0.197583	0.290792	0.0449498	0.286714	0.0481833	0.661474	3.08095e-07	-0.0445161	0.763845
Liver	ACTB	brown	0.203171	0.166053	0.0031277	0.983167	0.750554	8.11968e-10	0.495815	0.000339013	0.398788	0.00499178	-0.142326	0.334546	0.532973	9.62023e-05	0.513464	0.000189773	0.24666	0.0910104	0.667145	2.24178e-07	0.66367	2.72625e-07	-0.55094	4.95441e-05
Liver	MARCH9	brown	0.202853	0.166731	0.0644163	0.663579	0.322047	0.0255996	0.140902	0.339454	0.198692	0.17579	-0.129441	0.380567	0.104565	0.479383	0.240551	0.0995702	-0.237178	0.104556	0.374139	0.00880117	0.41167	0.00364841	-0.0676517	0.647762
Liver	SDE2	brown	0.202544	0.167391	0.0446652	0.763077	0.673955	1.51625e-07	0.530294	0.000105871	0.263009	0.0709043	-0.291748	0.0442185	0.587742	1.12221e-05	0.187329	0.202321	0.245656	0.0923773	0.700832	2.91679e-08	0.64751	6.55559e-07	-0.461341	0.000965806
Liver	CARF	brown	-0.202405	0.167689	0.132922	0.367781	-0.528061	0.000114597	-0.0808921	0.58468	-0.465068	0.000866954	0.112864	0.444999	-0.214795	0.142624	0.299448	0.038672	0.140712	0.340114	-0.2954	0.041512	-0.405605	0.00423506	-0.0788014	0.594456
Liver	NCAPH2	brown	0.201651	0.169311	0.152814	0.29977	0.652888	4.92401e-07	0.556276	4.03801e-05	0.467903	0.000797941	-0.141273	0.338171	0.551016	4.94005e-05	0.109673	0.458055	0.270256	0.063202	0.639981	9.69625e-07	0.814906	1.80433e-12	-0.349622	0.014858
Liver	SEMA3F	brown	0.201648	0.169319	-0.701126	2.86193e-08	0.0123669	0.933514	-0.496203	0.000334833	-0.0871779	0.555735	-0.0187859	0.899152	0.0639257	0.66599	-0.195341	0.183337	-0.023912	0.871839	-0.0972671	0.51074	-0.392554	0.0057847	-0.0083012	0.955344
Liver	PPP1R16B	brown	0.201443	0.169762	-0.634519	1.27954e-06	-0.138428	0.348087	-0.391046	0.00599227	-0.515609	0.00017647	-0.261174	0.0729681	0.218899	0.134968	0.201338	0.169988	0.118917	0.420803	0.126504	0.391561	-0.481703	0.000527379	-0.259118	0.0753359
Liver	CIDEB	brown	0.200914	0.170908	0.0545488	0.712696	0.688345	6.41158e-08	0.366835	0.0103292	0.76292	2.9199e-10	0.0768588	0.603603	0.247288	0.0901646	0.0346941	0.814906	-0.0756862	0.609154	0.49869	0.000309098	0.722073	6.93856e-09	-0.10785	0.46561
Liver	IMPAD1	brown	0.200898	0.170944	-0.424437	0.00264159	-0.0505061	0.733171	-0.408767	0.00391965	0.131491	0.373006	0.276677	0.0569497	-0.298728	0.0391652	-0.104756	0.478578	-0.305343	0.0348238	-0.405709	0.00422437	-0.446868	0.00145232	0.17141	0.244057
Liver	NAV2	brown	-0.200804	0.171149	-0.197944	0.177454	-0.461043	0.000974119	-0.298857	0.039076	-0.329394	0.0222447	0.0486427	0.742672	-0.0714712	0.629285	-0.246315	0.0914781	0.126076	0.393177	-0.280026	0.053893	-0.440883	0.00171043	0.0946691	0.522148
Liver	FBLN5	brown	0.200452	0.171915	-0.145348	0.324278	0.491875	0.00038427	0.320016	0.0265982	0.094792	0.521606	-0.391927	0.00587021	0.471913	0.000708722	0.514914	0.000180683	0.189873	0.196151	0.469635	0.000758242	0.354603	0.0134004	-0.592779	9.02785e-06
Liver	PHF11	brown	0.200406	0.172015	0.000151933	0.999182	0.663588	2.73866e-07	0.45719	0.00108768	0.475114	0.000644066	-0.221725	0.129877	0.657883	3.7552e-07	0.166644	0.257614	0.454509	0.0011735	0.569062	2.43813e-05	0.720334	7.84236e-09	-0.390324	0.00609386
Liver	NUDT12	brown	-0.200205	0.172454	0.125371	0.395849	-0.64334	8.15302e-07	-0.481629	0.00052857	-0.0341408	0.817807	0.473008	0.000685993	-0.768728	1.76769e-10	-0.399115	0.004953	-0.356677	0.0128306	-0.72649	5.06242e-09	-0.510218	0.000211652	0.715357	1.10788e-08
Liver	CLPP	brown	-0.200148	0.17258	0.787275	3.21293e-11	-0.023439	0.874353	0.50355	0.000263922	0.47263	0.000693753	0.159188	0.279819	-0.0698414	0.637143	-0.0785966	0.595417	-0.0202288	0.89145	0.0328627	0.824518	0.662808	2.86064e-07	0.196855	0.179898
Liver	AAR2	brown	0.200138	0.172602	0.274563	0.0589506	0.608203	4.53018e-06	0.25249	0.0833865	0.773324	1.17602e-10	0.140273	0.341637	-0.0306553	0.836138	-0.00137379	0.992606	-0.20841	0.155169	0.256974	0.0778698	0.671402	1.75769e-07	0.21001	0.151952
Liver	FUOM	brown	-0.200095	0.172695	0.566362	2.71697e-05	0.213163	0.145756	0.616012	3.15066e-06	0.454537	0.00117258	0.323805	0.0247604	0.173773	0.23752	0.0399667	0.787386	0.22264	0.128261	0.376537	0.00834403	0.708886	1.71764e-08	-0.0988137	0.50401
Liver	ST8SIA4	brown	0.199797	0.17335	-0.353688	0.0136586	-0.29668	0.0405962	-0.231146	0.113945	-0.511568	0.000202291	-0.489407	0.000415321	0.313689	0.0299205	0.210513	0.15095	0.315533	0.0289183	-0.183293	0.212392	-0.442004	0.0016592	-0.297216	0.0402177
Liver	BGN	brown	0.199413	0.174195	-0.0521866	0.724637	0.481179	0.000535901	0.290849	0.0449062	0.201883	0.168812	-0.450508	0.00131291	0.554111	4.38924e-05	0.474939	0.000647451	0.254843	0.0804546	0.703888	2.39085e-08	0.630664	1.55125e-06	-0.436457	0.00192673
Liver	FUCA2	brown	0.19938	0.174267	0.220649	0.131799	0.201049	0.170615	0.240375	0.0998261	0.450456	0.00131479	-0.115572	0.434083	0.0647619	0.661882	-0.249433	0.0873193	-0.122721	0.405989	-0.120414	0.414937	0.319116	0.0270513	0.12931	0.381053
Liver	ATXN7	brown	-0.199169	0.174734	-0.204592	0.163047	-0.454697	0.0011673	-0.352771	0.0139216	-0.667579	2.18721e-07	-0.118417	0.422773	-0.188153	0.200308	0.214535	0.14312	0.0296907	0.841226	-0.0901475	0.542299	-0.570154	2.33305e-05	-0.0314006	0.832211
Liver	TPGS2	brown	0.198945	0.175228	0.366241	0.0104629	-0.0443137	0.764888	0.349643	0.0148516	0.193708	0.1871	-0.0971714	0.511159	0.240004	0.100367	-0.0855229	0.56329	0.125373	0.395843	0.0418134	0.777806	0.416391	0.00324242	-0.0566576	0.702093
Liver	SRM	brown	0.198937	0.175246	-0.113954	0.440588	0.674636	1.4573e-07	0.252178	0.0837815	0.56766	2.57954e-05	0.0921979	0.533115	0.346853	0.0157255	0.120364	0.415135	0.0555412	0.7077	0.457193	0.00108758	0.56951	2.39453e-05	-0.20996	0.152052
Liver	NIPSNAP1	brown	-0.19877	0.175616	0.764324	2.58962e-10	0.13882	0.346711	0.675314	1.40077e-07	0.416457	0.00323701	0.20151	0.169615	0.0829428	0.575163	0.126781	0.390516	0.197758	0.177869	0.315838	0.0287552	0.728032	4.52863e-09	-0.0786499	0.595167
Liver	TXNRD1	brown	0.19868	0.175816	0.178246	0.225472	0.558128	3.7583e-05	0.248779	0.0881799	0.564387	2.93919e-05	0.069719	0.637734	0.121754	0.409726	0.220978	0.131208	-0.0519319	0.725928	0.347213	0.0156103	0.575947	1.84189e-05	-0.0134613	0.927645
Liver	CLASP1	brown	0.198143	0.17701	0.0517422	0.726891	0.11008	0.456379	0.00774407	0.958338	-0.0306631	0.836096	-0.670414	1.86e-07	0.221513	0.130254	0.379716	0.00776967	0.0718661	0.627388	0.274935	0.0585944	0.237178	0.104555	-0.129003	0.382195
Liver	HSPA4	brown	0.198141	0.177015	-0.0896914	0.544353	0.696365	3.8837e-08	0.25532	0.0798699	0.693568	4.63431e-08	0.342884	0.0170431	0.142514	0.333904	0.318784	0.0272198	0.00556217	0.97007	0.432786	0.00212423	0.556168	4.05495e-05	-0.195815	0.182257
Liver	THBS1	brown	0.197967	0.177404	-0.521707	0.000143137	0.127944	0.386149	-0.307855	0.0332825	-0.316755	0.02827	-0.344229	0.0165865	0.0863969	0.559294	0.336625	0.0193115	-0.080669	0.58572	0.0252903	0.864519	-0.371775	0.00927284	-0.266057	0.0675781
Liver	BTG2	brown	0.197856	0.177652	0.344027	0.0166546	0.369586	0.00972888	0.470466	0.000739828	0.210689	0.150601	-0.362799	0.0112677	0.285156	0.0494674	0.408656	0.00393037	0.0758417	0.608416	0.45466	0.00116853	0.543377	6.58122e-05	-0.314285	0.0295932
Liver	TMEM214	brown	0.197831	0.177706	-0.0691632	0.640424	0.764268	2.60219e-10	0.312183	0.03076	0.617914	2.87964e-06	0.0480429	0.745738	0.345366	0.0162086	0.460597	0.000986711	0.124538	0.399019	0.776498	8.82537e-11	0.715105	1.12717e-08	-0.322177	0.0255367
Liver	CLDN14	brown	-0.197673	0.178061	0.462298	0.000939493	-0.12084	0.413278	0.36179	0.0115134	-0.00655808	0.964714	-0.375928	0.00845811	0.180034	0.220777	-0.188954	0.198365	0.146292	0.321112	0.0363594	0.806188	0.359266	0.0121484	0.0354779	0.8108
Liver	OGDH	brown	0.197643	0.178127	0.077857	0.598895	0.623716	2.18055e-06	0.160026	0.277264	0.594152	8.50272e-06	-0.142378	0.33437	0.147999	0.315436	0.52554	0.000125233	-0.10151	0.492384	0.598321	7.07582e-06	0.676307	1.3216e-07	-0.0803329	0.587288
Liver	TIGD6	brown	0.197638	0.178139	0.170959	0.245318	0.5893	1.04961e-05	0.411874	0.00362997	0.559742	3.52919e-05	0.0868889	0.55705	0.188529	0.199394	-0.275821	0.057754	-0.0330744	0.823406	0.295418	0.0414987	0.572513	2.12008e-05	-0.0297996	0.840652
Liver	NR1D2	brown	-0.197331	0.178828	0.567622	2.58344e-05	-0.199409	0.174204	0.254295	0.0811307	-0.1664	0.258323	-0.357788	0.0125339	-0.00590017	0.968252	0.481281	0.000534231	0.0232622	0.875294	0.168283	0.252895	0.282319	0.0518767	-0.0609341	0.680766
Liver	MEGF9	brown	0.197315	0.178864	-0.424662	0.00262626	-0.172103	0.242126	-0.318412	0.02741	-0.175289	0.233388	0.294012	0.0425238	-0.112313	0.44724	-0.238715	0.102261	-0.148097	0.315113	-0.315236	0.0290777	-0.489641	0.000412279	0.0196718	0.894423
Liver	TRIM47	brown	0.197016	0.179537	-0.288358	0.0468575	0.571628	2.19779e-05	0.233916	0.109558	0.315139	0.0291301	0.0422907	0.775336	0.473365	0.000678717	0.0690389	0.641026	0.0408246	0.782932	0.51882	0.000158128	0.407774	0.00401645	-0.33014	0.0219257
Liver	MRE11A	brown	-0.19673	0.180182	0.155296	0.291896	-0.380847	0.00757384	0.0136958	0.926388	-0.36264	0.0113061	-0.0186727	0.899757	-0.0414966	0.779448	0.107125	0.468629	0.158949	0.280551	-0.364522	0.0108585	-0.319621	0.0267965	-0.0922612	0.532833
Liver	AGXT	brown	0.196632	0.180402	-0.138557	0.347634	0.677749	1.21404e-07	0.440828	0.00171297	0.432228	0.00215576	-0.084401	0.568438	0.505849	0.000244708	0.136873	0.353581	0.123354	0.403555	0.572645	2.10869e-05	0.553937	4.41867e-05	-0.433723	0.00207221
Liver	C12orf43	brown	0.196547	0.180596	0.164008	0.265327	0.495772	0.000339483	0.456266	0.0011166	0.632719	1.40039e-06	0.342958	0.0170179	0.133265	0.366532	-0.0819401	0.579808	-0.0951165	0.520175	0.233383	0.110391	0.589788	1.02777e-05	-0.0924829	0.531844
Liver	RBM17	brown	0.196326	0.181096	0.200654	0.171475	0.551817	4.79174e-05	0.311336	0.0312407	0.692896	4.8337e-08	0.167165	0.256107	0.0732401	0.620804	-0.040199	0.78618	-0.0859774	0.56121	0.354662	0.013384	0.677982	1.19745e-07	0.0674782	0.648606
Liver	GSS	brown	0.196095	0.18162	0.151704	0.303337	0.246718	0.0909327	0.408782	0.00391821	0.485442	0.000469984	0.291309	0.044553	0.184152	0.210219	0.0241436	0.870608	0.0615479	0.677724	0.173248	0.238962	0.484309	0.000486752	-0.170826	0.245692
Liver	USP7	brown	0.195982	0.181875	0.100605	0.496272	0.390315	0.00609515	-0.0713135	0.630044	0.54569	6.03811e-05	0.115978	0.432456	-0.194963	0.184204	0.500596	0.00029061	-0.3162	0.0285627	0.485719	0.00046596	0.499879	0.000297445	0.169794	0.248598
Liver	DYRK2	brown	-0.195978	0.181885	0.104918	0.477892	-0.518022	0.000162517	-0.371126	0.00940596	-0.355841	0.0130578	-0.00154952	0.99166	-0.368886	0.00987863	0.110291	0.455513	-0.163196	0.267733	-0.292833	0.0433994	-0.410707	0.00373646	0.327047	0.0232736
Liver	ZNF22	brown	-0.195556	0.182846	-0.0590914	0.689927	-0.464208	0.000888916	-0.433577	0.00208022	-0.139762	0.343417	0.131176	0.374159	-0.390906	0.00601182	-0.603925	5.505e-06	-0.103034	0.485875	-0.668549	2.07e-07	-0.531311	0.0001021	0.535464	8.79437e-05
Liver	LDLRAD3	brown	0.195057	0.183987	-0.310133	0.0319341	-0.108715	0.462017	-0.258839	0.0756619	0.0607499	0.681679	0.488543	0.000426714	-0.237728	0.103731	-0.0593935	0.688422	-0.0370311	0.802679	-0.264309	0.0694699	-0.35743	0.0126289	0.0430801	0.771254
Liver	MMADHC	brown	-0.194938	0.184261	0.822868	7.19197e-13	0.0918153	0.534823	0.603265	5.67164e-06	0.574189	1.9798e-05	0.299667	0.0385233	-0.157914	0.283737	-0.271448	0.0620016	-0.142279	0.334708	-0.0214759	0.884802	0.605208	5.194e-06	0.219687	0.133533
Liver	C8B	brown	-0.194753	0.184685	0.79454	1.57252e-11	0.275063	0.0584725	0.72021	7.91048e-09	0.338778	0.0185042	-0.059615	0.687319	0.140392	0.341223	0.361889	0.0114891	0.107593	0.466677	0.421918	0.00281809	0.781395	5.61588e-11	-0.185582	0.20664
Liver	ZC4H2	brown	0.194704	0.184799	-0.0484974	0.743414	0.370249	0.00958877	0.104198	0.480938	0.603706	5.55961e-06	0.301521	0.0372805	0.00599932	0.967719	-0.266632	0.0669649	-0.0663558	0.654079	0.060725	0.681803	0.303741	0.0358366	0.0997445	0.499981
Liver	TICAM1	brown	-0.194476	0.185323	0.361586	0.0115637	0.439048	0.00179735	0.446592	0.00146343	0.290213	0.0453979	-0.0487426	0.742161	0.251783	0.0842837	0.41847	0.0030766	0.124347	0.39975	0.670742	1.82574e-07	0.701145	2.8584e-08	-0.229006	0.117427
Liver	PATL1	brown	0.194469	0.18534	-0.0821031	0.579051	0.6916	5.24128e-08	0.169908	0.248278	0.560166	3.47106e-05	0.16093	0.274523	0.111233	0.451649	0.434385	0.0020361	-0.185556	0.206704	0.682789	8.99024e-08	0.582617	1.39511e-05	-0.151349	0.304485
Liver	LIPG	brown	0.194282	0.185771	0.421172	0.00287236	-0.0123209	0.933761	0.0825562	0.576952	0.328283	0.022727	-0.237851	0.103545	-0.0655353	0.658091	0.336395	0.0193994	0.00492455	0.9735	0.148448	0.313954	0.424227	0.00265591	0.138238	0.348756
Liver	MMS19	brown	-0.194282	0.185771	0.358369	0.012381	0.392435	0.00580086	0.453099	0.00122105	0.175011	0.234142	-0.0258405	0.8616	0.124374	0.399648	0.605934	5.02529e-06	0.0494243	0.738682	0.6283	1.74349e-06	0.571411	2.21722e-05	-0.310705	0.0316032
Liver	TEP1	brown	-0.194223	0.185907	-0.0270973	0.854939	-0.355039	0.013279	-0.037849	0.79841	-0.543522	6.54595e-05	-0.269589	0.0638817	0.121901	0.409159	0.29621	0.0409302	0.31224	0.0307282	-0.00395126	0.978736	-0.279567	0.0543032	-0.305231	0.0348936
Liver	COPZ1	brown	0.1942	0.18596	0.27737	0.0563062	0.668081	2.12576e-07	0.55273	4.62777e-05	0.815254	1.73481e-12	0.325331	0.0240509	0.228535	0.118204	0.02779	0.851272	0.0672781	0.649581	0.505444	0.000247999	0.834143	1.80261e-13	-0.113383	0.442897
Liver	TMEM115	brown	0.193941	0.18656	0.251017	0.0852644	0.634653	1.271e-06	0.307484	0.0335064	0.801526	7.69632e-12	0.07247	0.62449	0.119241	0.419529	0.0802627	0.587616	-0.136264	0.35575	0.373981	0.00883206	0.78843	2.8732e-11	0.0884089	0.550146
Liver	IREB2	brown	-0.193492	0.187601	0.663281	2.78616e-07	0.135032	0.360156	0.544714	6.26216e-05	0.150791	0.306289	-0.210523	0.150931	0.11038	0.455147	0.363731	0.0110447	0.140423	0.341115	0.331822	0.0212204	0.582201	1.4197e-05	-0.16829	0.252878
Liver	CLYBL	brown	-0.193309	0.188028	0.746917	1.08471e-09	0.249146	0.0876967	0.59765	7.28955e-06	0.518861	0.000157906	0.0579223	0.695762	0.0348847	0.813907	0.0654941	0.658293	0.0537512	0.71672	0.214927	0.142373	0.743674	1.3987e-09	0.0204828	0.890096
Liver	GNL3L	brown	0.193037	0.188662	0.00360964	0.980574	0.674265	1.48919e-07	0.162382	0.270159	0.849812	2.19797e-14	0.142797	0.332932	0.106442	0.471488	0.107458	0.467241	-0.199198	0.17467	0.370205	0.00959801	0.667662	2.17693e-07	0.0579509	0.695619
Liver	HOMER2	brown	0.192745	0.189345	0.564578	2.91696e-05	0.146428	0.320656	0.418906	0.00304284	0.587477	1.13502e-05	0.125607	0.394955	-0.0949564	0.52088	-0.129376	0.380807	-0.206596	0.158877	0.104127	0.481235	0.619029	2.731e-06	0.186347	0.204742
Liver	MED17	brown	-0.192461	0.190009	0.510482	0.00020979	0.0745271	0.614663	0.449501	0.00135023	-0.00802659	0.95682	0.0630226	0.670438	0.0314951	0.831713	0.437283	0.00188463	0.16484	0.262876	0.274742	0.0587792	0.328149	0.0227855	-0.254041	0.0814448
Liver	POLR3G	brown	-0.192244	0.190519	-0.135848	0.357231	-0.259897	0.0744319	0.0779968	0.598237	-0.597691	7.27609e-06	0.0208839	0.887957	0.0573773	0.698488	0.0894974	0.545227	0.167453	0.255279	-0.0606114	0.682367	-0.448768	0.00137799	-0.376608	0.0083307
Liver	EIF4G1	brown	0.191981	0.191136	0.0107879	0.941987	0.624448	2.1045e-06	0.0401483	0.786443	0.789055	2.70387e-11	0.29957	0.038589	-0.0864155	0.559209	0.398117	0.0050724	-0.194057	0.186292	0.500366	0.000292789	0.6047	5.315e-06	0.0952387	0.519636
Liver	KLHL20	brown	0.191927	0.191266	-0.0165799	0.910944	-0.237122	0.10464	-0.25412	0.0813469	-0.0740142	0.617106	0.351031	0.0144325	-0.411884	0.00362904	-0.117444	0.426623	-0.135044	0.360112	-0.467575	0.000805657	-0.405118	0.00428565	0.271849	0.0616017
Liver	NCOA5	brown	0.191884	0.191365	-0.123721	0.402144	0.656905	3.96136e-07	0.257406	0.0773542	0.305697	0.0346027	-0.21717	0.138155	0.410265	0.00377753	0.507181	0.000234164	0.097093	0.511501	0.589267	1.0511e-05	0.479339	0.000566844	-0.40973	0.00382781
Liver	SMAP2	brown	0.19175	0.191681	0.0346584	0.815093	0.710336	1.55848e-08	0.296027	0.0410611	0.52434	0.000130608	-0.266891	0.0666901	0.356015	0.0130102	0.34368	0.0167718	-0.0080758	0.956555	0.644634	7.62231e-07	0.71853	8.89595e-09	-0.197898	0.177558
Liver	ANXA2	brown	0.19144	0.192415	0.248507	0.088539	0.651762	5.23e-07	0.467419	0.000809362	0.655539	4.26697e-07	-0.0296754	0.841307	0.31506	0.0291727	0.184092	0.210371	0.0257936	0.861848	0.5108	0.000207571	0.800334	8.71196e-12	-0.188627	0.199156
Liver	DCTN1	brown	0.191393	0.192526	0.0268225	0.856395	0.243648	0.0951564	-0.182493	0.214429	0.614796	3.33605e-06	0.21073	0.150521	-0.142013	0.335623	0.316877	0.028206	-0.148141	0.314967	0.337751	0.0188854	0.500965	0.000287145	0.286293	0.0485273
Liver	ROBO4	brown	0.191179	0.193033	-0.677994	1.1966e-07	0.0617924	0.676514	-0.421469	0.00285068	-0.204205	0.163862	-0.249695	0.0869765	0.0868929	0.557032	-0.00296686	0.984033	0.00425855	0.977083	-0.0466528	0.752859	-0.408861	0.00391059	-0.146841	0.319281
Liver	JUNB	brown	0.191106	0.193207	0.1689	0.251137	0.486423	0.00045588	0.4264	0.00251081	0.237913	0.103453	-0.316469	0.0284205	0.351415	0.0143186	0.452366	0.00124642	0.0452109	0.760267	0.525608	0.000124935	0.538251	7.94738e-05	-0.405739	0.00422134
Liver	CAPZB	brown	0.190421	0.194839	0.128494	0.38409	0.628253	1.74746e-06	0.354293	0.0134874	0.663805	2.70573e-07	-0.150292	0.307913	0.39369	0.0056325	-0.0772664	0.601679	-0.00868114	0.953302	0.411423	0.00367085	0.758802	4.13261e-10	-0.0689845	0.64129
Liver	CTD-2192J16.22	brown	0.190301	0.195125	0.226077	0.122321	0.268101	0.0654183	0.0661624	0.655024	0.581864	1.44e-05	-0.215017	0.142202	0.186926	0.203312	0.343409	0.0168639	0.0453421	0.759592	0.280923	0.0530964	0.646209	7.02e-07	0.0987903	0.504112
Liver	VWA9	brown	0.19011	0.195581	-0.143637	0.330068	0.382393	0.00731306	0.31347	0.0300415	0.191482	0.192316	0.193728	0.187053	0.404166	0.00438583	0.18205	0.215564	0.26019	0.0740938	0.275779	0.0577933	0.294226	0.0423668	-0.396816	0.00523169
Liver	TGFBRAP1	brown	0.189508	0.197028	0.140478	0.340926	0.377127	0.00823469	0.1933	0.188048	0.363184	0.0111752	-0.0520371	0.725395	0.108507	0.462879	0.51648	0.000171312	-0.0336898	0.820174	0.574534	1.95198e-05	0.589503	1.04046e-05	-0.141286	0.338126
Liver	TCF25	brown	0.189235	0.197686	0.0993266	0.501788	0.334843	0.0200022	0.0807138	0.585511	0.457272	0.00108514	0.0512074	0.729605	-0.0220977	0.881491	-0.187734	0.201331	-0.182334	0.214837	0.289692	0.0458041	0.428368	0.00238553	0.220141	0.132712
Liver	RINT1	brown	-0.18923	0.197696	-0.25535	0.0798343	0.129401	0.380715	-0.183084	0.212924	0.152415	0.30105	0.443222	0.00160507	-0.276338	0.0572669	0.014966	0.919582	-0.0132267	0.928903	-0.0802727	0.587569	-0.239777	0.100698	0.0762806	0.606337
Liver	SPTAN1	brown	0.189019	0.198207	-0.114221	0.439511	0.444578	0.00154668	-0.110459	0.454822	0.410954	0.00371375	-0.145792	0.322785	0.0105414	0.94331	0.565046	2.86329e-05	-0.173621	0.237935	0.449813	0.00133855	0.400126	0.00483466	-0.00714568	0.961555
Liver	COA1	brown	0.188714	0.198946	0.321253	0.0259863	0.528098	0.000114448	0.704626	2.27788e-08	0.412618	0.00356348	-0.177489	0.227481	0.561358	3.31263e-05	0.172701	0.240469	0.284819	0.0497486	0.463259	0.000913747	0.762505	3.02486e-10	-0.432973	0.00211375
Liver	SGTA	brown	0.188686	0.199013	0.300027	0.0382789	0.502244	0.000275432	0.294232	0.0423626	0.818868	1.148e-12	0.245568	0.092497	0.0602654	0.684085	0.153879	0.296376	-0.0375861	0.799782	0.429578	0.00231128	0.806598	4.5001e-12	0.119175	0.419789
Liver	HNRNPM	brown	0.188305	0.199938	0.21093	0.150125	0.667072	2.25102e-07	0.274736	0.0587852	0.884081	8.35755e-17	0.18779	0.201194	0.0363853	0.806053	0.169735	0.248767	-0.209046	0.153885	0.374046	0.0088192	0.740708	1.75893e-09	0.0948416	0.521387
Liver	TLN1	brown	0.18814	0.200339	-0.206765	0.158527	0.409819	0.00381934	-0.0739314	0.617501	0.321103	0.0260595	-0.193509	0.187563	0.281737	0.0523828	0.723371	6.32826e-09	0.179792	0.221407	0.575213	1.89831e-05	0.433663	0.0020755	-0.236126	0.106149
Liver	ATP6V1H	brown	0.188014	0.200646	0.0826874	0.576344	0.680012	1.06165e-07	0.490641	0.000399518	0.685276	7.73479e-08	0.286761	0.0481453	0.217577	0.137399	0.0839792	0.57038	-0.0163225	0.912321	0.442507	0.00163664	0.658773	3.57635e-07	-0.234959	0.107938
Liver	MLF2	brown	0.18787	0.200999	0.210427	0.151121	0.245008	0.093267	-0.0136258	0.926763	0.74849	1e-09	0.22435	0.125279	-0.161689	0.272235	-0.337074	0.0191406	-0.31645	0.0284307	-0.022819	0.877652	0.496304	0.00033375	0.50361	0.000263395
Liver	MYNN	brown	-0.18781	0.201144	0.201858	0.168866	-0.507764	0.00022968	-0.201206	0.170275	-0.443931	0.00157431	0.0148828	0.920028	-0.460926	0.000977421	-0.0790984	0.593063	-0.120641	0.414052	-0.559374	3.58028e-05	-0.543029	6.66662e-05	0.27872	0.0550684
Liver	PPP1R10	brown	0.187368	0.202226	0.392762	0.00575654	0.0248032	0.867105	0.135012	0.360226	0.108035	0.464839	-0.392784	0.00575362	0.0655106	0.658212	0.398826	0.00498735	0.107832	0.465682	0.268499	0.0650045	0.409234	0.00387487	0.0228646	0.877409
Liver	FOXA3	brown	-0.18732	0.202344	0.342389	0.0172141	0.544374	6.34184e-05	0.487327	0.000443239	0.481868	0.000524714	0.181404	0.217224	0.178338	0.225228	0.162487	0.269845	0.0556461	0.707172	0.500207	0.000294294	0.719948	8.05719e-09	-0.130531	0.376536
Liver	PPP2R1A	brown	0.186999	0.203131	0.0477529	0.747222	0.643897	7.92065e-07	0.277951	0.0557707	0.708794	1.72815e-08	0.0411554	0.781216	0.310368	0.031798	0.32111	0.0260561	0.112747	0.445476	0.616048	3.14521e-06	0.811816	2.54816e-12	-0.139162	0.345512
Liver	RND1	brown	0.18496	0.20819	0.312344	0.0306691	-0.0321262	0.828391	0.0863308	0.559596	0.0175481	0.905766	-0.330716	0.021682	0.0877467	0.553149	0.270949	0.0625017	-0.0116292	0.937471	0.171009	0.24518	0.265648	0.0680176	0.0240881	0.870903
Liver	PRKCE	brown	-0.184331	0.209769	-0.101035	0.494423	-0.465288	0.00086142	-0.458208	0.00105658	-0.421007	0.00288453	-0.157732	0.284299	-0.325181	0.0241199	0.161445	0.272968	-0.112755	0.445444	-0.202115	0.168312	-0.472486	0.000696746	0.201028	0.170661
Liver	FH	brown	-0.184216	0.210059	0.577206	1.74858e-05	0.460611	0.000986314	0.648482	6.22769e-07	0.471188	0.000724163	-0.144849	0.325962	0.283665	0.0507216	0.277996	0.0557293	0.177615	0.227144	0.49764	0.000319733	0.861558	3.85623e-15	-0.192922	0.18893
Liver	ZNF473	brown	0.18386	0.210957	-0.538709	7.8155e-05	-0.195666	0.182597	-0.491868	0.000384355	-0.379609	0.00778847	-0.00326887	0.982408	-0.129879	0.378945	-0.0491814	0.739921	-0.0755381	0.609857	-0.0703491	0.634691	-0.580139	1.5479e-05	0.0520505	0.725326
Liver	CUL1	brown	0.183815	0.211071	0.0555821	0.707494	0.655526	4.27e-07	0.125508	0.39533	0.621507	2.42574e-06	0.0265628	0.857771	0.0508243	0.731552	0.504488	0.000255922	-0.112726	0.445561	0.561639	3.27625e-05	0.641412	9.00811e-07	-0.0243601	0.869458
Liver	PLOD3	brown	0.183646	0.211497	-0.160099	0.277042	0.507109	0.000234722	-0.120411	0.414949	0.586541	1.18133e-05	0.0643768	0.663773	0.020675	0.889071	0.443917	0.0015749	-0.182114	0.2154	0.53786	8.06154e-05	0.507401	0.000232465	0.0473176	0.749451
Liver	COQ6	brown	-0.183338	0.212279	0.817193	1.39169e-12	-0.043214	0.770562	0.620619	2.53121e-06	0.392813	0.00574971	0.25412	0.0813474	-0.070665	0.633167	-0.108259	0.463909	0.0312569	0.832967	0.03758	0.799814	0.578952	1.62638e-05	0.079391	0.591692
Liver	SEC31A	brown	0.182809	0.213623	-0.0247065	0.867618	0.494649	0.000351874	0.0297849	0.840729	0.600753	6.34918e-06	0.164733	0.26319	0.000356171	0.998083	0.594525	8.3649e-06	-0.0578432	0.696157	0.571242	2.23247e-05	0.519695	0.000153441	-0.0530796	0.720115
Liver	DEGS1	brown	0.182261	0.215022	0.340725	0.0177988	0.625668	1.98328e-06	0.539325	7.64123e-05	0.703434	2.46286e-08	0.104341	0.480331	0.151217	0.304909	0.0133474	0.928255	-0.139804	0.343269	0.337705	0.0189029	0.727032	4.86834e-09	-0.0958837	0.516799
Liver	FPGT	brown	-0.18221	0.215152	0.00845871	0.954498	-0.648533	6.21102e-07	-0.449089	0.00136577	-0.305521	0.0347123	0.293122	0.0431839	-0.608713	4.42534e-06	-0.413751	0.00346426	-0.474855	0.000649084	-0.6676	2.18461e-07	-0.652991	4.89668e-07	0.523338	0.000135256
Liver	APOA4	brown	0.180733	0.21896	-0.0326216	0.825785	0.786995	3.30094e-11	0.41515	0.0033451	0.505416	0.000248222	-0.176497	0.23013	0.430483	0.00225708	0.338104	0.0187538	0.131128	0.374339	0.668327	2.09615e-07	0.669663	1.9423e-07	-0.374152	0.00879867
Liver	GPI	brown	0.180346	0.219963	0.176179	0.230986	0.471098	0.000726105	0.208237	0.15552	0.825628	5.17278e-13	0.226185	0.122139	0.0824095	0.577631	0.222216	0.129008	0.0444106	0.764388	0.364409	0.0108849	0.715017	1.13402e-08	0.0708617	0.632219
Liver	HTATSF1	brown	0.17999	0.220889	-0.0133337	0.928329	0.576625	1.7911e-05	0.193259	0.188144	0.751304	7.6445e-10	0.0432342	0.770458	0.257412	0.0773469	0.0447551	0.762614	-0.0392144	0.791298	0.383526	0.0071268	0.638896	1.025e-06	-0.0172614	0.907298
Liver	FPGS	brown	0.179849	0.221258	-0.234019	0.109397	0.629034	1.68156e-06	0.073827	0.618	0.546078	5.95111e-05	0.184649	0.208972	0.0965657	0.513808	-0.00338318	0.981793	-0.260515	0.0737197	0.365613	0.010606	0.335378	0.0197928	-0.0704103	0.634396
Liver	CFL1	brown	0.179728	0.221576	0.0952244	0.519699	0.778779	7.16004e-11	0.570502	2.30045e-05	0.646303	6.98505e-07	-0.0658633	0.656486	0.584159	1.30715e-05	0.156553	0.287959	0.245246	0.0929397	0.650254	5.66895e-07	0.871964	7.1845e-16	-0.382148	0.00735388
Liver	ECHDC3	brown	-0.17955	0.22204	0.683746	8.48626e-08	0.202421	0.167656	0.470738	0.000733895	0.567385	2.60807e-05	0.296546	0.0406907	-0.0583798	0.693476	0.176356	0.23051	0.0223063	0.88038	0.397702	0.00512267	0.768967	1.731e-10	0.120697	0.413834
Liver	RASGRP3	brown	0.179479	0.222226	-0.430479	0.00225734	-0.0266522	0.857297	-0.0735564	0.619292	-0.392375	0.00580901	-0.477857	0.000592933	0.35975	0.0120244	-0.0852808	0.564399	0.0910563	0.538219	-0.0680729	0.645714	-0.33926	0.0183273	-0.360846	0.0117475
Liver	CES1	brown	-0.179381	0.222482	0.250498	0.0859329	0.167751	0.254423	0.161417	0.273055	0.515999	0.00017414	0.122782	0.405755	0.0478228	0.746864	0.120041	0.416396	0.0855419	0.563203	0.115315	0.435111	0.458474	0.00104858	0.0779575	0.598422
Liver	ESYT1	brown	0.179242	0.222847	0.0257526	0.862066	0.433549	0.00208175	0.256309	0.0786694	0.226677	0.121306	-0.19413	0.186123	0.331002	0.0215617	0.410614	0.00374508	0.0685062	0.643609	0.510126	0.0002123	0.514679	0.000182128	-0.293997	0.0425349
Liver	NREP	brown	-0.179218	0.22291	0.559002	3.63265e-05	-0.324101	0.0246217	0.309376	0.0323773	0.060578	0.682533	-0.151024	0.305535	0.137694	0.350673	0.0416126	0.778846	0.218762	0.135218	0.046448	0.75391	0.38749	0.00650753	0.0128673	0.93083
Liver	CYP2B6	brown	0.179154	0.223079	0.577115	1.75513e-05	0.110348	0.455279	0.198651	0.175879	0.407917	0.00400238	-0.00255249	0.986263	-0.2227	0.128155	0.238303	0.102872	-0.197134	0.179271	0.140582	0.340565	0.528942	0.000111079	0.251162	0.0850781
Liver	WDR18	brown	0.179046	0.223361	0.0800558	0.588582	0.669378	1.9742e-07	0.525467	0.000125554	0.534954	8.95784e-05	0.0332073	0.822708	0.425959	0.00253973	0.20672	0.158621	0.0479561	0.746182	0.552573	4.65547e-05	0.691383	5.31278e-08	-0.357566	0.0125927
Liver	RGS4	brown	0.178878	0.223803	-0.564084	2.97478e-05	0.0132638	0.928704	-0.406344	0.00415943	-0.112646	0.445885	0.135585	0.358174	-0.137854	0.350109	0.0138704	0.925452	-0.160377	0.276197	-0.156901	0.286877	-0.46287	0.000924088	-0.0192991	0.896412
Liver	SIKE1	brown	-0.178252	0.225455	-0.206895	0.15826	-0.322785	0.0252446	-0.115188	0.435619	-0.570896	2.264e-05	0.101144	0.493956	-0.0654009	0.658749	0.0768058	0.603854	0.0684098	0.644077	-0.171268	0.244455	-0.541738	6.99259e-05	-0.181022	0.218211
Liver	ADCK3	brown	-0.177969	0.226204	0.697878	3.52694e-08	0.341817	0.0174132	0.646915	6.76423e-07	0.375831	0.0084764	-0.0158174	0.915023	0.0861428	0.560454	0.260054	0.0742509	-0.0734842	0.619637	0.425626	0.00256168	0.754214	6.03694e-10	-0.0991349	0.502618
Liver	MIOX	brown	-0.177962	0.226224	0.61195	3.81036e-06	0.232791	0.111324	0.439328	0.00178385	0.281583	0.0525168	-0.180454	0.219683	0.0776	0.600106	0.250974	0.0853196	-0.0812949	0.582806	0.307402	0.0335562	0.620258	2.5754e-06	-0.0116041	0.937606
Liver	ALDH5A1	brown	-0.1776	0.227184	0.634078	1.30821e-06	0.165402	0.261227	0.46964	0.000758118	0.409568	0.00384309	0.0461854	0.755258	-0.0201496	0.891873	0.192553	0.189793	0.0624567	0.67323	0.297115	0.0402884	0.661744	3.03521e-07	0.0471206	0.750461
Liver	STXBP2	brown	-0.177537	0.227351	0.499823	0.000297987	0.340345	0.0179346	0.723104	6.44966e-09	0.330758	0.0216642	-0.0927209	0.530785	0.470032	0.000749402	0.0714069	0.629595	0.238901	0.101985	0.549279	5.27633e-05	0.834881	1.64079e-13	-0.307467	0.033517
Liver	ALKBH6	brown	-0.177332	0.227898	0.0987586	0.504249	0.334167	0.0202696	0.343175	0.0169437	0.457222	0.00108667	0.305031	0.0350191	0.232395	0.111951	-0.382349	0.00732038	0.16618	0.258961	0.28224	0.0519454	0.50073	0.000289341	-0.0218288	0.882922
Liver	CENPI	brown	-0.17727	0.228063	0.121503	0.410699	-0.375427	0.00855295	0.211785	0.14844	-0.614729	3.34651e-06	-0.167479	0.255204	0.122477	0.406929	-0.0926319	0.531181	0.204406	0.163439	-0.26209	0.0719313	-0.35422	0.0135081	-0.285502	0.0491799
Liver	GLI4	brown	0.176991	0.228809	0.00717783	0.961382	0.697424	3.63048e-08	0.555022	4.23829e-05	0.412548	0.00356971	-0.0553258	0.708783	0.532988	9.61523e-05	0.152831	0.299717	0.10323	0.485042	0.706846	1.96741e-08	0.725926	5.27219e-09	-0.439508	0.00177518
Liver	HM13	brown	0.176925	0.228984	0.0666452	0.652666	0.686618	7.12745e-08	0.399489	0.00490888	0.675302	1.40175e-07	-0.0116726	0.937239	0.395201	0.00543556	0.316655	0.0283225	0.182594	0.214171	0.668974	2.02e-07	0.815971	1.5995e-12	-0.270021	0.0634405
Liver	PDHB	brown	-0.176205	0.230914	0.802571	6.89962e-12	0.121172	0.411986	0.425468	0.00257217	0.72394	6.07728e-09	0.195104	0.18388	-0.194115	0.186156	-0.178827	0.223937	-0.147849	0.315933	-0.0541242	0.714838	0.677077	1.26307e-07	0.384101	0.00703391
Liver	TAF5L	brown	0.175972	0.231542	0.116636	0.429834	0.619973	2.61072e-06	0.351774	0.0142126	0.301603	0.0372262	-0.230847	0.114427	0.32025	0.0264818	0.41984	0.00297152	0.079961	0.589025	0.69222	5.04249e-08	0.655488	4.27881e-07	-0.272418	0.0610381
Liver	SMPD1	brown	0.175749	0.232144	-0.0360076	0.808028	0.641433	8.99872e-07	0.429012	0.00234579	0.626054	1.94629e-06	0.152919	0.299434	0.490273	0.000404174	0.0813197	0.58269	0.196432	0.180856	0.510402	0.000210352	0.718646	8.82463e-09	-0.308728	0.0327602
Liver	FUCA1	brown	0.175297	0.233366	0.229395	0.116788	0.0340979	0.818032	0.0686455	0.642934	0.622313	2.3334e-06	0.124373	0.39965	0.0943095	0.523737	-0.244963	0.0933288	0.0685213	0.643536	-0.0679094	0.646509	0.450317	0.00131992	0.242867	0.0962557
Liver	GDI2	brown	0.174951	0.234305	0.201514	0.169609	0.703962	2.37923e-08	0.443966	0.0015728	0.764834	2.47874e-10	0.14426	0.327953	0.257537	0.0771983	0.375171	0.00860185	0.0508553	0.731395	0.65274	4.96309e-07	0.873271	5.75751e-16	-0.178279	0.225384
Liver	EXTL3	brown	0.174796	0.234725	-0.463401	0.000909987	0.0900143	0.542899	-0.292202	0.0438738	-0.037989	0.79768	0.288916	0.0464149	-0.123596	0.402624	-0.110601	0.454238	-0.18567	0.206419	-0.0202017	0.891595	-0.303935	0.0357129	0.0300138	0.839521
Liver	TMEM248	brown	0.174359	0.235917	0.409345	0.00386431	0.444144	0.00156515	0.430834	0.00223639	0.521225	0.000145549	-0.201855	0.168871	0.150784	0.306313	0.214251	0.143662	-0.080257	0.587642	0.39799	0.00508772	0.738906	2e-09	-0.0331521	0.822997
Liver	NCSTN	brown	0.174234	0.236256	0.272526	0.0609315	0.368505	0.00996108	0.15533	0.29179	0.664354	2.62366e-07	-0.132213	0.370364	0.149306	0.311135	0.374135	0.00880196	0.0227411	0.878066	0.42129	0.00286374	0.756153	5.14868e-10	0.0737216	0.618503
Liver	KCNE3	brown	0.174061	0.23673	-0.518989	0.000157213	0.193186	0.188315	-0.186206	0.20509	-0.0167265	0.910159	0.113781	0.441285	0.00172458	0.990718	-0.171005	0.24519	-0.272064	0.061388	-0.0820303	0.579389	-0.340683	0.0178138	-0.141676	0.336783
Liver	MICU1	brown	0.174054	0.236749	0.483163	0.000504253	0.0765538	0.605045	0.242207	0.0971909	0.66753	2.19331e-07	0.216954	0.138556	-0.055741	0.706695	-0.0247215	0.867538	-0.0461704	0.755335	0.0974266	0.510044	0.655009	4.39141e-07	0.258797	0.0757108
Liver	GADD45G	brown	0.174051	0.236758	0.143615	0.330143	0.280782	0.0532215	0.321081	0.0260706	0.0997477	0.499967	-0.469237	0.000767196	0.383561	0.00712115	0.307285	0.0336271	0.22838	0.118461	0.457094	0.00109065	0.471525	0.000716949	-0.327433	0.0231019
Liver	ZNF182	brown	-0.173694	0.237735	-0.360251	0.0118971	-0.126953	0.389868	-0.0959415	0.516545	-0.537779	8.08524e-05	0.0607903	0.681479	0.0273423	0.853642	0.0257564	0.862046	0.0336045	0.820622	0.075146	0.611719	-0.411386	0.00367423	-0.293113	0.0431904
Liver	TMED4	brown	0.173682	0.237768	0.276126	0.0574664	0.67625	1.32603e-07	0.431785	0.00218112	0.750595	8.09317e-10	-0.0614527	0.678196	0.237165	0.104575	-0.0104584	0.943756	-0.0452822	0.759901	0.466874	0.000822398	0.819868	1.02251e-12	0.00147279	0.992073
Liver	KIAA2026	brown	-0.173493	0.238288	0.192579	0.189732	-0.421917	0.0028182	-0.139099	0.345732	-0.270719	0.0627339	0.17366	0.237829	-0.266123	0.0675081	0.517043	0.000168053	0.116778	0.429268	-0.0151067	0.918829	-0.163843	0.265813	0.00610975	0.967125
Liver	CEBPA	brown	-0.173157	0.239211	0.231918	0.112709	0.242011	0.0974702	0.237373	0.104262	0.319169	0.0270241	0.339923	0.0180865	-0.090363	0.541331	-0.18951	0.197022	-0.197314	0.178865	0.121477	0.4108	0.321388	0.0259201	0.144339	0.327685
Liver	KANK1	brown	0.17315	0.23923	0.046395	0.754182	0.408768	0.00391953	0.298424	0.0393747	0.498812	0.000307887	0.523814	0.000133028	0.0316842	0.830717	0.214528	0.143133	-0.0584528	0.693112	0.328593	0.0225912	0.377226	0.00821655	-0.208825	0.15433
Liver	SNX12	brown	0.173104	0.239359	-0.0174352	0.906369	0.352881	0.0138898	0.146412	0.32071	0.666634	2.30751e-07	0.272191	0.0612627	0.11684	0.429023	-0.362017	0.0114577	-0.0382492	0.796324	-0.0264496	0.85837	0.409828	0.00381857	0.146266	0.321199
Liver	PDE7B	brown	0.172934	0.239825	-0.604344	5.40163e-06	-0.330176	0.0219104	-0.57024	2.32496e-05	-0.47808	0.000588944	-0.366838	0.0103285	0.0144993	0.922082	0.0437069	0.768017	0.0264808	0.858205	-0.260228	0.0740495	-0.620738	2.51686e-06	-0.0602945	0.683941
Liver	ZFYVE21	brown	0.172228	0.241781	-0.0742803	0.615838	0.447384	0.0014318	0.271143	0.0623072	0.372619	0.00910188	0.087238	0.555461	0.190639	0.194318	-0.548274	5.48011e-05	-0.177403	0.227709	0.124303	0.399919	0.263258	0.0706275	-0.0108164	0.941834
Liver	RAB8A	brown	0.172167	0.24195	-0.10218	0.489519	0.565207	2.84498e-05	0.119931	0.416825	0.700549	2.97073e-08	0.175266	0.233449	0.235802	0.106644	-0.025723	0.862223	0.147695	0.316441	0.358504	0.0123459	0.578186	1.67897e-05	0.0332605	0.822428
Liver	PSMD7	brown	0.172106	0.24212	0.288512	0.0467354	0.692953	4.81656e-08	0.472887	0.000688464	0.800968	8.15666e-12	0.267056	0.0665162	0.106709	0.47037	0.0891759	0.546678	-0.0638083	0.666567	0.435272	0.00198863	0.817761	1.30408e-12	-0.0116302	0.937466
Liver	PPIG	brown	0.171971	0.242494	0.169289	0.250029	0.6983	3.43301e-08	0.484067	0.000490395	0.56544	2.8188e-05	0.102515	0.48809	0.267987	0.0655376	0.550991	4.94479e-05	0.0708715	0.632172	0.654158	4.59834e-07	0.717848	9.32766e-09	-0.366146	0.0104844
Liver	CDC37	brown	0.170701	0.246043	0.227809	0.11941	0.74282	1.49459e-09	0.553813	4.43973e-05	0.781618	5.49947e-11	0.057691	0.696919	0.389561	0.00620299	0.0218914	0.882589	0.104497	0.47967	0.572213	2.1461e-05	0.911188	2.46373e-19	-0.165889	0.259807
Liver	ADGRE5	brown	0.170415	0.246847	0.018555	0.900385	0.550261	5.08378e-05	0.43262	0.0021336	0.269584	0.0638867	-0.337516	0.018974	0.630607	1.55563e-06	0.565038	2.86422e-05	0.409298	0.00386877	0.664423	2.61364e-07	0.642524	8.50557e-07	-0.559624	3.54547e-05
Liver	EFNA1	brown	-0.170171	0.247534	0.678271	1.17715e-07	0.192205	0.190611	0.684696	8.01194e-08	0.236229	0.105992	-0.129296	0.381107	0.245974	0.0919429	0.351102	0.0144116	0.215835	0.140653	0.512272	0.000197558	0.751647	7.43571e-10	-0.258337	0.0762514
Liver	TKFC	brown	-0.169924	0.24823	0.647187	6.66795e-07	0.175774	0.232075	0.600742	6.35236e-06	0.296582	0.0406654	-0.0444545	0.764162	0.19973	0.173497	0.379963	0.0077266	0.292145	0.0439171	0.399738	0.00487975	0.715126	1.1256e-08	-0.19898	0.175151
Liver	HGF	brown	0.169806	0.248565	-0.432736	0.00212703	-0.501995	0.000277676	-0.767813	1.91489e-10	-0.470184	0.000746023	-0.203824	0.164667	-0.4214	0.00285571	-0.0261113	0.860164	-0.252976	0.0827739	-0.549909	5.15196e-05	-0.831456	2.53007e-13	0.31665	0.0283252
Liver	ZNF839	brown	-0.169144	0.250441	0.316628	0.0283368	0.396596	0.0052591	0.534432	9.12829e-05	0.206695	0.158673	0.0847921	0.566641	0.307397	0.0335589	0.378505	0.00798425	0.272072	0.0613803	0.678117	1.18797e-07	0.667742	2.16704e-07	-0.334524	0.020128
Liver	C1orf21	brown	0.169038	0.250742	0.0723097	0.625259	0.307638	0.0334135	0.31269	0.0304752	-0.0331751	0.822876	-0.412623	0.00356301	0.46004	0.0010026	0.140083	0.342297	0.297295	0.0401619	0.398402	0.00503796	0.362154	0.0114242	-0.328521	0.0226227
Liver	MBOAT7	brown	0.168867	0.251229	0.288826	0.0464858	0.565594	2.80153e-05	0.550226	5.09042e-05	0.554505	4.3233e-05	0.0552175	0.709328	0.364077	0.0109628	0.376629	0.00832679	0.142105	0.335306	0.686129	7.34343e-08	0.882006	1.22813e-16	-0.307357	0.0335835
Liver	GLB1L	brown	-0.168843	0.251297	0.458794	0.00103902	0.00510674	0.97252	0.170078	0.247797	0.251095	0.0851638	-0.231813	0.112877	-0.0140157	0.924673	0.471799	0.000711143	0.0772458	0.601776	0.276782	0.0568519	0.457537	0.00107697	0.0123191	0.93377
Liver	TMEM14B	brown	-0.168692	0.251728	0.771743	1.35446e-10	0.146538	0.320291	0.534247	9.18926e-05	0.620952	2.49117e-06	0.10676	0.470154	0.0450715	0.760985	-0.154787	0.2935	0.00441049	0.976265	0.0891636	0.546733	0.750072	8.43983e-10	0.187781	0.201215
Liver	MOCS1	brown	-0.168337	0.252743	0.565004	2.86803e-05	0.25604	0.0789949	0.310623	0.0316506	0.469368	0.000764248	0.100664	0.496017	-0.107502	0.467059	0.245901	0.0920426	-0.189398	0.197292	0.393759	0.00562342	0.690555	5.59326e-08	0.181986	0.215728
Liver	KLF9	brown	-0.168017	0.253659	0.668782	2.04251e-07	0.160078	0.277105	0.582862	1.38079e-05	0.117222	0.427504	-0.255733	0.0793671	0.140728	0.340059	0.458826	0.00103807	0.232143	0.112352	0.374855	0.00866244	0.596737	7.58972e-06	-0.211706	0.148596
Liver	ATG13	brown	0.167786	0.25432	0.224271	0.125415	0.405766	0.00421851	0.278433	0.0553299	0.284144	0.0503164	-0.11758	0.426082	0.209507	0.152958	0.70563	2.13219e-08	0.177774	0.226721	0.72185	7e-09	0.65228	5.0874e-07	-0.235932	0.106444
Liver	TNFSF10	brown	-0.167522	0.25508	0.735404	2.62987e-09	0.170304	0.247158	0.578464	1.65975e-05	0.428848	0.00235583	0.262795	0.0711424	-0.040641	0.783885	0.303429	0.036037	0.0439083	0.766978	0.301038	0.0376011	0.65568	4.23444e-07	-0.0380962	0.797122
Liver	GSTA1	brown	-0.167432	0.255338	0.691002	5.44021e-08	0.241367	0.098393	0.652728	4.96648e-07	0.331214	0.021473	-0.0391702	0.791528	0.21038	0.151215	0.142461	0.334085	0.276289	0.0573131	0.327214	0.0231993	0.716821	1e-08	-0.152107	0.30204
Liver	FAAP100	brown	0.167342	0.255599	-0.195101	0.183888	0.61729	2.96609e-06	0.197687	0.178029	0.416093	0.00326681	0.0508183	0.731583	0.232394	0.111952	0.341921	0.0173767	-0.049057	0.740556	0.64067	9.35924e-07	0.52889	0.000111286	-0.28038	0.0535777
Liver	CYSTM1	brown	0.167243	0.255882	0.117858	0.424982	0.767845	1.90954e-10	0.522134	0.000141034	0.770107	1.56572e-10	0.0827933	0.575854	0.421029	0.0028829	0.067434	0.648821	0.101408	0.49282	0.566295	2.72425e-05	0.83925	9.30689e-14	-0.241879	0.0976594
Liver	SUPT16H	brown	0.166854	0.257006	0.218959	0.134858	0.383998	0.00705048	0.0987558	0.504261	0.503643	0.000263113	-0.0271894	0.854451	-0.0105112	0.943473	0.558219	3.74501e-05	-0.0748387	0.61318	0.306913	0.0338535	0.544317	6.35539e-05	0.0331115	0.823211
Liver	YARS	brown	-0.166742	0.257332	0.355933	0.0130326	0.570233	2.32559e-05	0.521272	0.000145313	0.495179	0.000345981	0.100823	0.495332	0.202855	0.166726	0.180364	0.219917	0.0848348	0.566445	0.465846	0.000847489	0.738467	2.08722e-09	-0.158195	0.282869
Liver	TEN1-CDK3	brown	0.166341	0.258492	-0.0524006	0.723552	0.534491	9.10893e-05	0.37564	0.00851259	0.255032	0.0802223	0.126671	0.390929	0.231969	0.112629	0.185241	0.207489	0.000508355	0.997264	0.569705	2.3758e-05	0.46831	0.000788434	-0.315697	0.0288306
Liver	REEP6	brown	-0.165866	0.259875	0.467862	0.000798891	0.235368	0.107309	0.417407	0.00316044	0.460254	0.000996472	0.0372195	0.801695	0.184483	0.209388	0.0924871	0.531826	0.237199	0.104524	0.338392	0.0186468	0.673195	1.58468e-07	-0.0197285	0.89412
Liver	ABHD12	brown	0.165337	0.261418	-0.0403464	0.785414	0.60287	5.77345e-06	0.55065	5.0092e-05	0.342208	0.0172769	-0.196512	0.180674	0.707598	1.87159e-08	0.127523	0.387726	0.358454	0.0123589	0.608987	4.36981e-06	0.688898	6.2e-08	-0.525672	0.000124655
Liver	MFSD2A	brown	0.165248	0.261679	-0.121812	0.4095	0.572397	2.13012e-05	0.250469	0.0859702	0.405478	0.00424817	0.0710229	0.631443	0.223833	0.126174	0.242335	0.0970088	0.113299	0.443235	0.484899	0.000477942	0.384928	0.00690218	-0.289736	0.04577
Liver	DAZAP2	brown	-0.165159	0.26194	0.770737	1.48099e-10	0.0614978	0.677972	0.547371	5.66965e-05	0.450066	0.00132915	-0.00541914	0.970839	0.0401052	0.786667	-0.323281	0.0250082	0.0273299	0.853707	-0.0336647	0.820305	0.617072	2.99674e-06	0.220216	0.132577
Liver	ZNF276	brown	0.165094	0.26213	-0.407563	0.00403725	0.0570314	0.70022	-0.242893	0.0962193	-0.331381	0.0214035	-0.097238	0.510868	-0.0181499	0.902549	-0.0406964	0.783597	-0.205424	0.161306	0.230565	0.114884	-0.271991	0.0614604	-0.104404	0.480063
Liver	GPRIN3	brown	0.164595	0.263596	-0.537373	8.20554e-05	-0.0175483	0.905765	-0.214103	0.143945	-0.0689449	0.641482	0.0902875	0.54167	0.196427	0.180868	-0.289698	0.0457996	0.0480273	0.745817	-0.215082	0.142079	-0.352811	0.0139099	-0.123655	0.402398
Liver	MTHFD1	brown	-0.164594	0.263599	0.705807	2.10744e-08	-0.0547263	0.711801	0.305286	0.0348593	0.51322	0.000191348	0.203269	0.165844	-0.175558	0.232658	0.168617	0.251942	0.00172833	0.990698	0.0922939	0.532687	0.588378	1.09201e-05	0.246042	0.0918495
Liver	HACE1	brown	0.164536	0.263768	-0.105318	0.476208	-0.468586	0.00078207	-0.280956	0.0530677	-0.229025	0.117397	0.296956	0.0404004	-0.407256	0.00406768	-0.185095	0.207854	-0.31096	0.0314561	-0.481418	0.000532003	-0.511246	0.000204485	0.2004	0.172029
Liver	PNPLA2	brown	0.164389	0.264201	0.466729	0.000825898	0.332101	0.0211053	0.411324	0.00367987	0.53208	9.93323e-05	-0.0819422	0.579798	0.152242	0.301606	0.174297	0.236085	-0.112156	0.447877	0.464465	0.000882299	0.796243	1.32447e-11	0.0207587	0.888625
Liver	STX17	brown	-0.163388	0.267162	0.184001	0.210602	-0.198387	0.176467	-0.149537	0.310378	-0.235037	0.107818	0.205518	0.16111	-0.423142	0.00273105	0.275289	0.0582573	-0.0896449	0.544562	-0.141991	0.335698	-0.312177	0.0307636	0.156499	0.288129
Liver	GGPS1	brown	0.163277	0.267492	-0.0832363	0.573807	-0.424261	0.0026536	-0.346594	0.0158085	-0.229292	0.116958	0.179433	0.222345	-0.390435	0.00607823	-0.222758	0.128052	-0.31297	0.0303186	-0.40315	0.00449515	-0.45893	0.00103501	0.327679	0.0229928
Liver	TMEM41A	brown	0.162934	0.268512	0.0482816	0.744517	0.39414	0.00557327	0.271002	0.0624483	0.544418	6.33159e-05	0.146034	0.321975	0.13973	0.343528	-0.0760232	0.607556	-0.0616304	0.677316	0.214959	0.142312	0.497748	0.000318631	-0.0348525	0.814076
Liver	CYP2D7	brown	-0.162763	0.26902	0.679997	1.06261e-07	0.190435	0.194805	0.432518	0.00213933	0.578556	1.65341e-05	0.113042	0.444278	-0.0338605	0.819278	0.174236	0.236251	0.010904	0.941364	0.259932	0.0743913	0.767196	2.02073e-10	0.135433	0.358719
Liver	GPM6B	brown	0.16275	0.26906	-0.606764	4.83866e-06	0.0410143	0.781948	-0.396954	0.00521462	-0.290814	0.0449331	-0.306428	0.0341507	0.0448399	0.762177	0.224367	0.125251	-0.0471961	0.750073	-0.0119686	0.93565	-0.424997	0.00260367	-0.196702	0.180245
Liver	MLST8	brown	0.162686	0.269252	-0.28616	0.0486364	0.666462	2.33e-07	0.267445	0.0661054	0.393972	0.00559535	0.143962	0.328964	0.377162	0.00822826	0.139933	0.34282	0.197204	0.179113	0.571206	2.23577e-05	0.438641	0.00181714	-0.375252	0.00858636
Liver	CLTB	brown	0.16234	0.270283	0.378346	0.00801292	0.538535	7.86523e-05	0.528035	0.000114702	0.724468	5.85257e-09	0.0993381	0.501738	0.220511	0.132045	-0.0395175	0.789721	-0.0402538	0.785895	0.384762	0.00692851	0.840415	7.97788e-14	-0.0310365	0.834129
Liver	TNFAIP1	brown	0.162243	0.270575	0.202486	0.167516	0.767788	1.91911e-10	0.514132	0.000185534	0.458116	0.00105935	-0.208884	0.15421	0.373074	0.00901102	0.439272	0.00178651	0.0256493	0.862614	0.726295	5.13412e-09	0.787567	3.12377e-11	-0.356335	0.012923
Liver	NPR2	brown	0.16212	0.270943	-0.307765	0.0333366	-0.181998	0.215696	-0.23879	0.10215	-0.208754	0.154473	-0.0783152	0.596739	-0.0658757	0.656426	-0.0886281	0.549154	-0.106011	0.473294	-0.0952576	0.519553	-0.252698	0.0831234	-0.0334156	0.821613
Liver	NMT1	brown	0.161998	0.271307	0.0134341	0.927791	0.79567	1.40347e-11	0.397648	0.00512924	0.658593	3.61182e-07	0.284919	0.0496653	0.276529	0.0570882	0.256759	0.0781282	0.164694	0.263305	0.686907	7e-08	0.726707	5e-09	-0.238406	0.10272
Liver	ATF6B	brown	0.161869	0.271696	0.0503621	0.733904	0.185301	0.207338	0.15358	0.297325	0.349811	0.0148005	0.0706584	0.633199	0.157797	0.284096	-0.250379	0.0860877	-0.0161766	0.913101	0.116996	0.4284	0.321288	0.0259688	0.0268681	0.856153
Liver	MFSD13A	brown	-0.161792	0.271925	0.669074	2.00878e-07	0.113519	0.442343	0.430292	0.00226844	0.436047	0.00194799	0.0450824	0.760929	-0.0631256	0.66993	0.0204677	0.890177	-0.132255	0.370208	0.210582	0.150814	0.649238	5.98339e-07	0.163031	0.268221
Liver	SIDT2	brown	0.161779	0.271964	0.247995	0.0892184	0.502654	0.000271767	0.312618	0.0305153	0.484007	0.000491307	-0.0816786	0.581022	0.165966	0.259583	0.541971	6.93267e-05	0.0607777	0.681541	0.676429	1.31214e-07	0.737129	2.30969e-09	-0.149616	0.310118
Liver	FAM8A1	brown	-0.161485	0.272848	0.191092	0.19324	-0.705402	2.16449e-08	-0.403224	0.0044871	-0.207867	0.156271	0.276067	0.0575222	-0.609403	4.28709e-06	-0.231662	0.113118	-0.173075	0.239437	-0.753008	6.66001e-10	-0.539627	7.55706e-05	0.55652	4.00018e-05
Liver	IL1R1	brown	0.161463	0.272916	0.333997	0.0203374	0.239912	0.1005	0.10871	0.462036	0.539347	7.63519e-05	0.345165	0.0162748	-0.206297	0.159494	0.253901	0.0816185	-0.130608	0.37625	0.190954	0.193569	0.428245	0.00239321	0.160254	0.276572
Liver	MIER1	brown	-0.161162	0.273823	-0.377308	0.00820153	-0.401773	0.00464708	-0.411888	0.00362867	-0.649583	5.87479e-07	-0.0391509	0.791628	-0.132427	0.369583	0.0743588	0.615464	0.0797985	0.589785	-0.338786	0.0185012	-0.755659	5.36223e-10	-0.0281189	0.849532
Liver	APOA1BP	brown	-0.160995	0.274327	0.518417	0.000160333	0.433186	0.00210187	0.809345	3.34276e-12	0.320961	0.0261296	-0.107898	0.465408	0.466181	0.000839245	0.175615	0.232505	0.337025	0.0191592	0.475844	0.000630088	0.774088	1.09795e-10	-0.41799	0.0031142
Liver	GMCL1	brown	-0.160918	0.274559	0.0937353	0.526279	-0.434201	0.00204609	-0.398701	0.0050022	-0.188863	0.198584	0.115833	0.433036	-0.546868	5.77766e-05	-0.501216	0.000284811	-0.450101	0.00132785	-0.597968	7.18742e-06	-0.491716	0.000386201	0.598049	7.16182e-06
Liver	JUP	brown	0.160684	0.275266	-0.104703	0.4788	0.241683	0.0979389	-0.14989	0.309222	0.420454	0.00292545	0.0232877	0.875158	0.0140906	0.924272	0.265608	0.0680599	-0.139484	0.344388	0.266569	0.0670322	0.339678	0.0181752	0.10979	0.457575
Liver	NDUFV3	brown	0.160324	0.276359	0.0740491	0.61694	0.706339	2.03458e-08	0.62061	2.5323e-06	0.505612	0.000246627	-0.0321712	0.828154	0.535685	8.72421e-05	0.266193	0.0674327	0.183255	0.21249	0.689993	5.79155e-08	0.786743	3.3818e-11	-0.477446	0.000600354
Liver	NEIL1	brown	-0.159998	0.277348	0.715003	1.13509e-08	-0.16496	0.262522	0.443098	0.0016105	0.198332	0.176589	-0.000595134	0.996797	0.0214384	0.885002	0.0884339	0.550033	0.183093	0.2129	0.156187	0.2891	0.541594	7.02988e-05	0.0269922	0.855495
Liver	EIF5AL1	brown	0.159786	0.277995	0.137388	0.351758	0.846123	3.68303e-14	0.642436	8.54404e-07	0.677605	1.22441e-07	0.101633	0.491859	0.450095	0.00132809	0.242533	0.0967285	0.173809	0.23742	0.702233	2.66354e-08	0.867676	1.46057e-15	-0.402552	0.00456054
Liver	CCDC94	brown	0.159518	0.27881	0.00451191	0.97572	0.437519	0.00187273	0.0129941	0.93015	0.745384	1.22382e-09	0.229427	0.116735	0.0581924	0.694412	-0.200487	0.171838	-0.0893144	0.546053	0.200245	0.172367	0.530466	0.000105223	0.280979	0.0530473
Liver	TNIP1	brown	0.15904	0.280274	0.434651	0.00202179	0.549285	5.27501e-05	0.408858	0.00391089	0.75753	4.59415e-10	0.176366	0.230482	0.0256483	0.862619	0.0240979	0.870851	-0.156097	0.289384	0.364232	0.0109265	0.82363	6.57067e-13	0.130407	0.376994
Liver	NUCB1	brown	0.159032	0.280297	0.399427	0.0049162	0.300341	0.0380676	0.236058	0.106253	0.738949	2e-09	0.10885	0.461456	0.0121881	0.934473	0.145625	0.323346	-0.133409	0.366012	0.313847	0.0298333	0.7571	4.7611e-10	0.191482	0.192316
Liver	LYPLA2	brown	0.15902	0.280335	-0.235077	0.107757	0.673274	1.5774e-07	0.204093	0.164098	0.582441	1.40544e-05	0.235354	0.107331	0.33545	0.0197645	-0.168381	0.252616	0.0909048	0.538898	0.445959	0.00148916	0.515417	0.000177626	-0.128228	0.385086
Liver	SEPT2	brown	0.158913	0.280661	0.345814	0.0160618	0.531618	0.000100986	0.338742	0.0185172	0.888987	3.26467e-17	0.235948	0.106421	0.0317749	0.83024	-0.00820876	0.955841	-0.161644	0.272372	0.346738	0.0157623	0.78686	3.34402e-11	0.14756	0.316889
Liver	OAZ2	brown	0.158539	0.281809	0.0864005	0.559278	0.631848	1.46258e-06	0.653616	4.73482e-07	0.410077	0.00379509	-0.13632	0.355551	0.66391	2.69e-07	0.110807	0.453394	0.350296	0.0146532	0.684805	7.95916e-08	0.780431	6.14367e-11	-0.521973	0.000141827
Liver	TFE3	brown	0.158426	0.282158	-0.0266364	0.85738	0.570849	2.26831e-05	0.247275	0.0901816	0.546185	5.92743e-05	0.174857	0.23456	0.280311	0.0536384	0.230151	0.115554	-0.07822	0.597187	0.574393	1.96334e-05	0.627695	1.79606e-06	-0.205371	0.161416
Liver	GID8	brown	0.158031	0.283375	0.221618	0.130068	0.543607	6.52532e-05	0.508299	0.000225632	0.515019	0.000180044	0.0244567	0.868945	0.245372	0.0927657	-0.233427	0.110322	-0.10611	0.472879	0.45541	0.00114401	0.660073	3.32938e-07	-0.101113	0.494088
Liver	KDM6A	brown	-0.158002	0.283464	0.267503	0.0660451	-0.388909	0.00629749	-0.238335	0.102824	-0.249445	0.0873042	-0.0475709	0.748154	-0.496395	0.00033278	0.46006	0.00100204	-0.240039	0.100315	-0.236329	0.10584	-0.27369	0.0597938	0.216433	0.139531
Liver	CLDN4	brown	0.1575	0.285015	-0.0850647	0.56539	0.735605	2.59039e-09	0.240495	0.0996523	0.65458	4.4946e-07	0.382231	0.00733998	0.131556	0.372768	0.0861417	0.560459	-0.154285	0.295086	0.425055	0.00259981	0.498769	0.000308317	-0.113587	0.442069
Liver	C1orf50	brown	0.157329	0.285547	0.523114	0.000136314	0.473141	0.000683273	0.808973	3.48114e-12	0.33903	0.0184116	-0.232079	0.112453	0.433065	0.00210863	0.183376	0.212181	0.142603	0.333598	0.450836	0.00130095	0.788051	2.98096e-11	-0.3877	0.00647604
Liver	ZNF25	brown	-0.157252	0.285785	-0.0550647	0.710097	-0.738325	2.10979e-09	-0.54156	7.03856e-05	-0.542638	6.76386e-05	0.0676426	0.647806	-0.533189	9.5458e-05	-0.184491	0.209368	-0.269416	0.0640583	-0.543803	6.47782e-05	-0.736625	2.39924e-09	0.431015	0.00222576
Liver	RAD23B	brown	-0.157071	0.286348	0.67642	1.31281e-07	0.22209	0.12923	0.431474	0.00219906	0.726972	4.88971e-09	0.389023	0.00628088	-0.125526	0.395261	-0.00433599	0.976666	0.0148595	0.920153	0.127637	0.387297	0.702982	2.53672e-08	0.233598	0.110054
Liver	ORMDL3	brown	-0.156602	0.287806	0.588834	1.07084e-05	0.385886	0.00675219	0.679152	1.1173e-07	0.430319	0.00226684	0.10514	0.476959	0.240103	0.100221	0.30416	0.0355694	0.208999	0.153979	0.572212	2.14618e-05	0.827548	4.0991e-13	-0.228353	0.118505
Liver	HARS	brown	0.15639	0.288467	-0.204012	0.164268	0.611346	3.91866e-06	0.1445	0.32714	0.707718	1.85679e-08	0.346154	0.015951	0.210042	0.151887	-0.135764	0.357534	0.0796678	0.590396	0.260227	0.0740512	0.456916	0.00109617	-0.0467162	0.752534
Liver	PHF6	brown	-0.156312	0.288711	-0.310011	0.0320053	-0.240274	0.0999736	-0.335505	0.0197431	-0.387306	0.00653516	0.0426015	0.773728	-0.230879	0.114376	-0.260014	0.0742971	-0.0541362	0.714777	-0.444171	0.001564	-0.667108	2.24639e-07	0.114403	0.438778
Liver	DDX42	brown	0.155932	0.289899	-0.00261662	0.985918	0.596729	7.5922e-06	0.109528	0.458654	0.431014	0.00222583	-0.0357668	0.809288	0.0919043	0.534426	0.599477	6.72131e-06	-0.110156	0.456065	0.68204	9.4e-08	0.562844	3.12427e-05	-0.142991	0.332271
Liver	YAE1D1	brown	0.155871	0.290091	0.409037	0.00389369	0.435539	0.00197455	0.391973	0.0058639	0.47135	0.000720696	-0.0880672	0.551695	-0.0159428	0.914353	0.0730241	0.621837	-0.232016	0.112553	0.299505	0.0386331	0.584924	1.26546e-05	0.0789687	0.593671
Liver	PRKD2	brown	-0.155785	0.290362	0.603758	5.5466e-06	0.126438	0.39181	0.466958	0.000820364	0.368757	0.00990654	0.187886	0.200959	0.0178804	0.903989	0.336121	0.0195048	0.0124492	0.933072	0.488904	0.000421916	0.721507	7.22132e-09	-0.0386222	0.794381
Liver	ATRAID	brown	-0.15541	0.291536	0.75298	6.67539e-10	0.292426	0.0437056	0.676242	1.32661e-07	0.557978	3.78036e-05	-0.0525323	0.722885	0.182601	0.214152	0.0176016	0.90548	0.073289	0.620569	0.303802	0.0357974	0.836893	1.26639e-13	-0.0403423	0.785435
Liver	YIF1A	brown	0.155389	0.291604	0.0781892	0.597332	0.740454	1.79349e-09	0.462508	0.000933814	0.767462	1.97452e-10	0.110617	0.454174	0.332326	0.0210129	0.123892	0.401489	0.0503398	0.734017	0.558744	3.66928e-05	0.773861	1.12056e-10	-0.209233	0.153509
Liver	ZNF789	brown	-0.15536	0.291694	0.314472	0.0294917	0.678621	1.15307e-07	0.613779	3.49895e-06	0.429368	0.00232401	-0.00540833	0.970898	0.362795	0.0112687	0.462401	0.000936704	0.18001	0.220839	0.779845	6.48736e-11	0.827391	4.17817e-13	-0.382481	0.00729846
Liver	GGA2	brown	0.155035	0.292719	0.102119	0.489779	0.404942	0.00430398	0.303569	0.0359465	0.246972	0.0905891	-0.297712	0.0398699	0.471976	0.000707399	0.383787	0.00708449	0.195448	0.183094	0.510516	0.00020955	0.626472	1.90692e-06	-0.279467	0.0543933
Liver	TRMT5	brown	-0.154982	0.292885	-0.215186	0.141881	0.0569954	0.7004	-0.113496	0.442439	-0.0998387	0.499574	0.23869	0.102298	-0.214794	0.142625	-0.34536	0.0162106	-0.0688444	0.641969	-0.321476	0.0258772	-0.370574	0.00952057	0.0855164	0.56332
Liver	TPD52	brown	-0.154917	0.293089	0.778628	7.2605e-11	-0.129109	0.3818	0.460244	0.000996743	0.333998	0.020337	-0.0159408	0.914363	0.0539771	0.71558	0.0839546	0.570493	0.137654	0.350815	0.0848603	0.566328	0.632542	1.41283e-06	0.111608	0.450115
Liver	CIAPIN1	brown	0.154837	0.293341	-0.155793	0.290336	0.641425	9.00209e-07	0.142318	0.334575	0.673589	1.5489e-07	0.368941	0.00986672	0.136577	0.354632	0.0141526	0.92394	-0.0605306	0.682768	0.368583	0.00994424	0.529105	0.000110441	-0.0277708	0.851374
Liver	CPNE1	brown	0.154755	0.293601	0.181812	0.216173	0.203595	0.165152	0.280933	0.0530874	0.101794	0.491169	-0.1914	0.192511	0.33832	0.0186733	0.453098	0.00122109	0.296233	0.040914	0.56563	2.79752e-05	0.523397	0.000134975	-0.299397	0.0387066
Liver	NDUFAF6	brown	0.154412	0.294685	-0.0314567	0.831915	0.446436	0.00146972	0.330929	0.0215923	0.248635	0.0883694	-0.049676	0.737399	0.285953	0.0488066	0.0331333	0.823096	0.189456	0.197152	0.423057	0.00273707	0.389203	0.00625473	-0.25202	0.0839818
Liver	PTPN11	brown	0.154375	0.294802	0.123957	0.401241	0.433475	0.00208584	0.182067	0.215519	0.533499	9.44007e-05	0.452289	0.00124913	-0.0915008	0.536229	0.350629	0.014553	0.00567227	0.969478	0.358763	0.0122784	0.442263	0.00164754	-0.0163455	0.912198
Liver	SENP5	brown	0.154053	0.295824	-0.428368	0.00238556	-0.133621	0.365241	-0.413886	0.00345261	-0.250646	0.0857423	0.161164	0.273815	-0.199872	0.173185	0.300286	0.0381045	0.0115159	0.938079	-0.17535	0.233223	-0.536914	8.34386e-05	-0.0262871	0.859232
Liver	SYNGR1	brown	0.153987	0.296033	0.330224	0.02189	-0.0749519	0.612641	0.17561	0.23252	0.193312	0.18802	-0.071992	0.626783	-0.0047336	0.974527	-0.284311	0.0501753	-0.0611374	0.679758	-0.087877	0.552558	0.316632	0.0283344	0.186434	0.204525
Liver	ILK	brown	0.153939	0.296185	0.154251	0.295195	0.771729	1.35615e-10	0.562759	3.13482e-05	0.578891	1.63053e-05	-0.089037	0.547305	0.49571	0.00034016	0.229537	0.116555	0.130381	0.377088	0.67924	1.11151e-07	0.872131	6.98457e-16	-0.337917	0.0188235
Liver	PLSCR2	brown	-0.153708	0.296917	-0.121631	0.410203	-0.408796	0.00391685	-0.129446	0.38055	-0.482905	0.000508264	-0.0924471	0.532004	0.077612	0.600049	-0.368203	0.0100268	0.410964	0.00371284	-0.517186	0.000167231	-0.526728	0.000120113	-0.0107205	0.942349
Liver	FNDC5	brown	-0.153503	0.297573	0.556911	3.94005e-05	0.104084	0.481419	0.490823	0.000397236	0.172875	0.239988	-0.105432	0.475727	0.271453	0.061997	0.194288	0.185758	0.417264	0.00317187	0.271787	0.0616637	0.567994	2.54511e-05	-0.161958	0.271427
Liver	SNRNP35	brown	-0.153205	0.298522	0.326751	0.0234064	0.565298	2.83472e-05	0.454954	0.00115886	0.647375	6.60251e-07	0.186389	0.204638	0.158029	0.28338	-0.165969	0.259575	0.0400394	0.787008	0.31427	0.0296018	0.70028	3.02265e-08	0.0485348	0.743223
Liver	PEX19	brown	-0.153145	0.298712	0.584708	1.27711e-05	0.217608	0.137342	0.593943	8.58091e-06	0.36659	0.0103842	-0.045855	0.756955	0.253797	0.0817484	0.154341	0.294911	0.319578	0.026818	0.293169	0.0431483	0.705234	2.18852e-08	-0.158678	0.281382
Liver	FBP1	brown	0.153107	0.298834	0.252502	0.0833717	0.727168	4.82074e-09	0.585073	1.25747e-05	0.637448	1.10344e-06	-0.101286	0.493344	0.330042	0.0219673	0.149698	0.309851	0.0380678	0.797269	0.524176	0.000131357	0.764743	2.4982e-10	-0.255815	0.0792677
Liver	VLDLR	brown	-0.15309	0.298888	-0.201253	0.170172	-0.208283	0.155427	0.0604255	0.68329	-0.516976	0.000168439	-0.336861	0.0192215	0.23612	0.106159	0.169307	0.24998	0.274653	0.0588642	-0.0714436	0.629418	-0.336324	0.0194269	-0.424691	0.00262433
Liver	TIMM44	brown	0.152734	0.300026	0.171632	0.243437	0.742347	1.55024e-09	0.394197	0.00556572	0.766555	2.13633e-10	0.143615	0.330144	0.17748	0.227504	0.15161	0.303642	-0.0963853	0.514598	0.545501	6.08102e-05	0.81048	2.95242e-12	-0.0613204	0.678851
Liver	MGAT4B	brown	0.152597	0.300466	0.157827	0.284005	0.559723	3.5318e-05	0.398117	0.0050724	0.714298	1.19124e-08	0.246052	0.0918364	0.210464	0.151047	0.00724959	0.960996	-0.0266131	0.857504	0.546734	5.80663e-05	0.783501	4.60702e-11	-0.0704787	0.634066
Liver	OSGEP	brown	-0.152421	0.301032	0.270971	0.0624793	0.546664	5.82191e-05	0.707843	1.84131e-08	0.243046	0.0960033	-0.0703508	0.634683	0.484722	0.000480569	0.282386	0.0518186	0.314871	0.0292751	0.755708	5.34094e-10	0.736041	2.50703e-09	-0.504619	0.000254819
Liver	MTERF2	brown	-0.152376	0.301175	-0.0953251	0.519256	-0.528152	0.000114229	-0.516227	0.000172793	-0.30791	0.0332497	0.150068	0.308643	-0.460783	0.000981446	-0.407318	0.00406157	-0.293032	0.0432507	-0.64213	8.6807e-07	-0.678995	1.12778e-07	0.48	0.000555548
Liver	ANPEP	brown	-0.152341	0.301288	0.656616	4.02439e-07	-0.128644	0.383532	0.284309	0.0501766	0.296936	0.0404146	0.102166	0.489579	-0.0891433	0.546825	0.253072	0.0826531	0.0919993	0.534001	0.153175	0.298616	0.566831	2.6666e-05	0.153525	0.297501
Liver	BCR	brown	0.152272	0.301508	-0.0500077	0.735708	0.453995	0.00119063	0.164513	0.263837	0.360139	0.0119253	0.423594	0.00269957	-0.0125477	0.932544	0.387673	0.00648001	-0.169536	0.249328	0.584898	1.26687e-05	0.438498	0.00182416	-0.169611	0.249115
Liver	TFG	brown	0.151808	0.303001	-0.0213036	0.88572	0.114909	0.43674	-0.184882	0.208387	0.671799	1.71799e-07	0.440322	0.00173659	-0.340264	0.0179637	-0.414476	0.003402	-0.395828	0.0053556	-0.255418	0.0797511	0.0833642	0.573216	0.485307	0.000471953
Liver	RNU2-56P	brown	-0.151365	0.304431	0.0203604	0.890749	-0.355118	0.0132568	-0.133396	0.36606	-0.431777	0.00218156	-0.0460402	0.756004	-0.18134	0.21739	0.528898	0.000111251	-0.00631416	0.966026	-0.148885	0.312515	-0.359447	0.0121019	-0.149648	0.310014
Liver	AGAP3	brown	0.150817	0.306206	0.0829096	0.575316	0.49573	0.000339941	0.389458	0.00621776	0.468179	0.000791497	0.272601	0.0608578	0.314781	0.0293238	0.208932	0.154114	0.148223	0.314697	0.679639	1.08543e-07	0.678302	1.17499e-07	-0.26232	0.0716732
Liver	CDK11A	brown	0.150728	0.306494	0.0134501	0.927705	0.679884	1.07e-07	0.378474	0.00798994	0.580941	1.49683e-05	0.132598	0.36896	0.315184	0.0291059	0.106604	0.470807	-0.0238277	0.872287	0.696913	3.75084e-08	0.715939	1.06442e-08	-0.198173	0.176943
Liver	RIC8A	brown	0.150373	0.30765	0.113006	0.444422	0.651297	5.36209e-07	0.522042	0.000141484	0.466621	0.000828505	-0.0930096	0.5295	0.516892	0.000168919	0.0752111	0.611409	0.0870834	0.556165	0.642633	8.45735e-07	0.777978	7.70751e-11	-0.323509	0.0248999
Liver	EPS8L2	brown	0.150328	0.307796	-0.00920285	0.950499	0.309735	0.0321667	0.0872264	0.555514	0.569696	2.3766e-05	0.591122	9.70156e-06	-0.113414	0.442768	-0.125437	0.3956	-0.252524	0.083343	0.316833	0.0282289	0.408059	0.0039884	0.140164	0.342015
Liver	LENG1	brown	0.150299	0.30789	0.0585553	0.6926	0.662368	2.93166e-07	0.603217	5.68379e-06	0.350568	0.0145713	-0.261236	0.0728974	0.651237	5.37924e-07	0.137685	0.350707	0.228246	0.118683	0.658974	3.53702e-07	0.741098	1.70701e-09	-0.47369	0.000672143
Liver	MRPL19	brown	-0.150186	0.308258	0.418453	0.00307795	0.397282	0.00517415	0.497414	0.000322071	0.742207	1.56709e-09	0.453955	0.00119199	-0.0553526	0.708648	-0.370986	0.00943496	-0.192997	0.188755	0.00470266	0.974693	0.560957	3.3651e-05	0.145551	0.323595
Liver	NEDD4L	brown	-0.150167	0.308321	0.511992	0.000199427	0.170168	0.247544	0.454766	0.00116503	0.0543672	0.713612	-0.488967	0.00042109	0.203824	0.164666	0.27405	0.059445	0.0567417	0.701672	0.288541	0.0467118	0.505062	0.000251135	-0.149478	0.310571
Liver	ACIN1	brown	0.149859	0.309326	0.0792526	0.59234	0.492375	0.000378235	0.158037	0.283358	0.389962	0.00614545	0.032318	0.827382	0.108776	0.461765	0.633556	1.34294e-06	-0.0770745	0.602585	0.784113	4.34761e-11	0.634968	1.251e-06	-0.155456	0.291392
Liver	MAP4K2	brown	0.149835	0.309404	0.144017	0.328777	0.0241796	0.870417	0.280277	0.0536689	0.0577278	0.696734	-0.145958	0.322232	0.286434	0.0484121	-0.0570559	0.700097	0.0350201	0.813197	0.289337	0.0460824	0.348843	0.0150977	-0.176625	0.229787
Liver	GTDC1	brown	-0.149787	0.30956	0.0728279	0.622775	-0.241726	0.0978775	0.201652	0.169309	-0.400244	0.00482092	-0.0674508	0.64874	0.120666	0.413957	-0.243615	0.0952027	0.141969	0.335772	-0.355213	0.0132306	-0.337402	0.0190169	-0.220856	0.131428
Liver	SLC25A4	brown	-0.149743	0.309703	0.708367	1.77817e-08	0.423773	0.00268716	0.765845	2.27176e-10	0.613595	3.52914e-06	0.178715	0.224232	0.105373	0.475975	0.10423	0.480799	-0.00257946	0.986118	0.365784	0.0105669	0.849856	2.18411e-14	-0.11704	0.428225
Liver	PRKDC	brown	-0.149466	0.310609	0.0446282	0.763267	-0.493474	0.000365278	-0.298964	0.0390027	-0.473298	0.000680071	0.149553	0.310324	-0.460791	0.000981218	0.291227	0.0446158	-0.162462	0.269918	-0.284823	0.049745	-0.562109	3.21614e-05	0.0998833	0.499382
Liver	ANKRD28	brown	-0.148702	0.313116	0.216713	0.139006	-0.565076	2.85983e-05	-0.162435	0.27	-0.32237	0.0254434	0.295547	0.0414062	-0.504337	0.000257189	-0.116805	0.429162	-0.299854	0.0383959	-0.502527	0.000272894	-0.491856	0.000384503	0.253537	0.0820716
Liver	MVP	brown	0.148637	0.31333	0.0180195	0.903246	0.344815	0.0163909	0.0112015	0.939767	0.502267	0.000275229	-0.145678	0.323169	0.232851	0.11123	0.316027	0.0286546	0.0575391	0.697678	0.398671	0.00500581	0.544872	6.22533e-05	-0.0256858	0.86242
Liver	UBAP2	brown	0.148548	0.313623	0.199329	0.174381	0.426248	0.00252074	0.23186	0.112802	0.308904	0.0326559	-0.495426	0.000343264	0.273748	0.059737	0.471146	0.000725073	0.0261146	0.860146	0.579033	1.62092e-05	0.63797	1.07456e-06	-0.151023	0.305538
Liver	ACADS	brown	-0.148352	0.31427	0.720065	8e-09	0.346823	0.0157348	0.821435	8.5149e-13	0.398776	0.00499324	-0.000752135	0.995952	0.295447	0.041478	0.275494	0.0580625	0.233369	0.110414	0.510651	0.000208605	0.850739	1.92641e-14	-0.302194	0.0368382
Liver	XPC	brown	0.14831	0.31441	0.22961	0.116437	0.508734	0.00022239	0.29234	0.0437704	0.520069	0.000151476	-0.0482765	0.744543	0.143569	0.330301	0.527815	0.000115598	0.00811686	0.956335	0.630013	1.60215e-06	0.706679	1.98934e-08	-0.15158	0.303737
Liver	HERC3	brown	0.148016	0.315379	0.196743	0.180151	-0.0748229	0.613255	-0.131303	0.373695	0.145848	0.3226	-0.0848554	0.566351	-0.0739927	0.617209	0.603145	5.70225e-06	0.0571434	0.699659	0.317712	0.0277703	0.280098	0.0538284	0.104242	0.480749
Liver	TRIM25	brown	0.147924	0.315684	-0.506877	0.00023653	0.243066	0.095974	-0.404532	0.0043471	0.130349	0.377206	0.353953	0.0135834	-0.247538	0.0898296	-0.193531	0.187511	-0.259901	0.0744268	-0.0955154	0.518418	-0.345698	0.0160994	0.203727	0.164872
Liver	RUVBL2	brown	0.147778	0.316168	0.178975	0.22355	0.635628	1.21e-06	0.491382	0.000390298	0.551196	4.90633e-05	-0.0258529	0.861534	0.386629	0.0066379	0.180441	0.219716	0.122398	0.407236	0.571003	2.25426e-05	0.800688	8.39784e-12	-0.244855	0.0934778
Liver	MAFB	brown	-0.147547	0.316932	0.51566	0.000176162	-0.052333	0.723894	0.389717	0.00618052	-0.0560196	0.705295	-0.445599	0.00150395	0.251893	0.0841438	0.339785	0.0181362	0.265535	0.0681386	0.305451	0.0347563	0.462932	0.000922417	-0.155762	0.290432
Liver	BRD2	brown	0.147292	0.317778	0.36432	0.0109058	0.461327	0.000966201	0.377548	0.00815757	0.369719	0.00970064	-0.255431	0.0797348	0.214502	0.143182	0.348174	0.0153062	0.0684294	0.643982	0.594888	8.2329e-06	0.705186	2.2e-08	-0.115651	0.433766
Liver	RTF1	brown	0.147124	0.318339	0.120143	0.415997	0.603566	5.59495e-06	0.424335	0.00264855	0.482016	0.00052234	-0.0345833	0.815486	0.405109	0.00428654	0.546236	5.91603e-05	0.229507	0.116605	0.753932	6.17712e-10	0.800782	8.31594e-12	-0.353421	0.0137347
Liver	SAE1	brown	0.146991	0.318779	-0.119901	0.416942	0.677817	1.20919e-07	0.449602	0.00134645	0.491682	0.00038662	0.173231	0.239007	0.484972	0.000476864	-0.0278193	0.851117	0.209106	0.153763	0.46149	0.000961654	0.592821	9.01142e-06	-0.365427	0.0106486
Liver	SPRYD3	brown	0.146985	0.318802	-0.121168	0.412002	0.786112	3.59296e-11	0.350007	0.0147408	0.646619	6.87e-07	0.191445	0.192403	0.316878	0.0282052	0.0844406	0.568256	0.0838632	0.570914	0.609828	4.20387e-06	0.613245	3.58734e-06	-0.231023	0.114144
Liver	EI24	brown	0.146753	0.319574	0.297174	0.0402466	0.660279	3.29161e-07	0.456038	0.00112385	0.713611	1.24843e-08	0.0195636	0.895	0.266241	0.067382	0.240163	0.100134	0.0624706	0.673162	0.515275	0.000178482	0.848121	2.78963e-14	-0.101876	0.490816
Liver	HADHA	brown	0.146617	0.320026	0.195242	0.183564	0.50909	0.000219773	0.280806	0.0531999	0.85523	1.00369e-14	0.316486	0.0284118	0.0547304	0.711781	0.130622	0.376199	-0.0275057	0.852777	0.342721	0.0170992	0.681949	9.456e-08	0.0578219	0.696264
Liver	KIF1C	brown	0.146516	0.320363	0.162242	0.270576	0.406104	0.00418389	0.158204	0.282841	0.612421	3.72772e-06	0.523504	0.000134473	-0.15106	0.305417	0.129307	0.381065	-0.228382	0.118457	0.418145	0.00310208	0.559676	3.53824e-05	0.130456	0.376812
Liver	MACROD1	brown	-0.146189	0.321458	0.761543	3.2821e-10	0.138289	0.348577	0.557704	3.82082e-05	0.291225	0.0446175	-0.145366	0.324217	0.113926	0.4407	0.28828	0.0469197	0.0720382	0.626562	0.332574	0.0209115	0.738845	2e-09	-0.0443485	0.764709
Liver	ZNF45	brown	-0.146002	0.322084	-0.23723	0.104478	-0.481631	0.000528543	-0.628663	1.71261e-06	-0.295084	0.0417403	0.0938006	0.52599	-0.514356	0.000184136	-0.301745	0.0371326	-0.259223	0.0752137	-0.577526	1.72558e-05	-0.668505	2.07496e-07	0.489187	0.000418191
Liver	PDIA4	brown	-0.145089	0.32515	0.35283	0.0139046	0.439153	0.00179229	0.618814	2.759e-06	0.518343	0.00016074	0.168839	0.251309	0.308757	0.0327429	0.323327	0.0249861	0.305718	0.03459	0.468692	0.000779617	0.709192	1.68276e-08	-0.350011	0.0147396
Liver	LIMS2	brown	-0.144906	0.325767	0.699412	3.2e-08	0.0108925	0.941426	0.461234	0.000968776	0.218495	0.135708	-0.1117	0.449737	0.0690765	0.640844	0.084382	0.568526	0.0639391	0.665924	0.198587	0.176023	0.636369	1.16554e-06	0.0625525	0.672757
Liver	CTDP1	brown	0.144833	0.326015	0.136918	0.353421	0.686356	7.24256e-08	0.379354	0.00783334	0.63677	1.14208e-06	0.152442	0.300962	0.129246	0.381291	0.106599	0.47083	-0.130243	0.377598	0.465269	0.000861879	0.676194	1.33e-07	-0.0932583	0.528395
Liver	FAAH	brown	0.14442	0.327411	0.437042	0.00189683	0.37033	0.00957166	0.396108	0.00532019	0.545608	6.05672e-05	0.00195065	0.989502	0.0700042	0.636356	0.129198	0.381469	-0.129067	0.381957	0.300662	0.0378523	0.687721	6.66228e-08	0.0231381	0.875953
Liver	COPG1	brown	0.144123	0.328417	-0.110845	0.453236	0.721967	7e-09	0.39753	0.00514373	0.60839	4.49137e-06	0.233228	0.110635	0.297422	0.0400724	0.241496	0.0982074	0.116312	0.431124	0.612203	3.76584e-06	0.576428	1.80567e-05	-0.365285	0.0106815
Liver	WHSC1	brown	0.14409	0.328528	-0.558585	3.69209e-05	-0.155871	0.29009	-0.468825	0.000776569	-0.336151	0.0194931	0.0661064	0.655298	-0.057331	0.69872	0.141871	0.336111	-0.113049	0.44425	-0.0162658	0.912624	-0.465923	0.000845587	-0.0613338	0.678785
Liver	RP11-80H18.3	brown	-0.143482	0.330595	-0.24337	0.0955462	-0.163706	0.266219	-0.197855	0.177653	-0.246049	0.0918398	0.322637	0.0253152	-0.319583	0.0268151	-0.126425	0.391856	-0.120165	0.415911	-0.301475	0.0373108	-0.508264	0.0002259	0.036944	0.803134
Liver	SHQ1	brown	0.143396	0.33089	-0.37604	0.00843702	0.192685	0.189485	-0.292895	0.0433533	0.175737	0.232175	0.234272	0.109003	-0.168137	0.253313	0.00689968	0.962878	-0.174714	0.234949	-0.274073	0.0594224	-0.276391	0.057218	0.0685273	0.643507
Liver	RPS4X	brown	-0.143322	0.33114	0.729521	4.06343e-09	0.433794	0.00206832	0.846633	3.43228e-14	0.430556	0.0022528	-0.065483	0.658348	0.275215	0.0583283	0.125791	0.394257	0.11371	0.441573	0.447537	0.00142575	0.86659	1.74134e-15	-0.230224	0.115436
Liver	POLR2M	brown	-0.143319	0.33115	0.548007	5.53565e-05	0.336737	0.0192688	0.396687	0.00524771	0.561094	3.34714e-05	0.159478	0.278934	-0.0984561	0.505562	0.14637	0.320852	-0.122291	0.407647	0.267475	0.0660742	0.696458	3.86099e-08	0.138793	0.346804
Liver	SLC30A10	brown	-0.143116	0.331845	-0.176451	0.230253	-0.278123	0.0556135	-0.405024	0.00429537	-0.158702	0.281311	0.472155	0.000703645	-0.532836	9.66775e-05	-0.359974	0.0119672	-0.26109	0.073063	-0.427555	0.00243665	-0.566563	2.69528e-05	0.406079	0.0041864
Liver	FBXL6	brown	-0.142752	0.333087	0.562553	3.16043e-05	0.0245938	0.868216	0.430833	0.00223647	0.222709	0.128139	-0.0718836	0.627304	0.0475705	0.748156	-0.0340703	0.818177	0.0401169	0.786606	0.126527	0.391472	0.499784	0.000298356	0.0201235	0.892012
Liver	UBALD1	brown	0.14263	0.333506	0.145637	0.323307	0.538864	7.77132e-05	0.57298	2.08009e-05	0.0923563	0.532409	-0.519443	0.000154777	0.629302	1.65946e-06	0.48709	0.000446516	0.369841	0.00967467	0.726265	5.14509e-09	0.662785	2.86441e-07	-0.599217	6.79956e-06
Liver	KIAA2013	brown	0.142556	0.333758	0.248632	0.0883733	0.481905	0.000524119	0.275061	0.0584749	0.675632	1.37487e-07	0.0241686	0.870475	0.213748	0.144627	-0.0214715	0.884826	0.0197607	0.893948	0.309094	0.0325434	0.722717	6.62934e-09	0.094809	0.52153
Liver	FGFR4	brown	-0.142405	0.334276	0.623238	2.23152e-06	0.0759288	0.608004	0.405576	0.0042381	0.312847	0.0303873	0.0869597	0.556728	-0.00825283	0.955604	0.368242	0.0100182	-0.0660154	0.655742	0.391828	0.00588381	0.676177	1.33169e-07	-0.00616347	0.966836
Liver	RAB7A	brown	0.142331	0.334529	0.203376	0.165616	0.759779	3.80804e-10	0.597146	7.45367e-06	0.673869	1.5239e-07	-0.0113206	0.939127	0.470393	0.000741429	0.304546	0.0353245	0.178207	0.225574	0.723527	6.2588e-09	0.933174	4.51744e-22	-0.359996	0.0119618
Liver	TMEM63B	brown	0.14214	0.335185	-0.00301991	0.983747	0.138912	0.346388	0.104866	0.478113	0.492869	0.000372364	0.625056	2.04325e-06	-0.133103	0.36712	-0.0451435	0.760614	-0.113345	0.443051	0.149114	0.311764	0.271138	0.062312	0.0685307	0.643491
Liver	JAK2	brown	0.142107	0.335301	-0.397073	0.0051999	-0.535335	8.83539e-05	-0.739898	1.8715e-09	-0.502702	0.000271347	-0.148745	0.312975	-0.327062	0.023267	0.138257	0.34869	-0.119554	0.418304	-0.472616	0.000694057	-0.772042	1.31887e-10	0.262976	0.0709407
Liver	ABCC5	brown	-0.141817	0.336296	-0.456675	0.00110372	-0.323478	0.0249147	-0.3688	0.00989726	-0.582931	1.37674e-05	-0.197656	0.178099	0.0307841	0.835459	-0.0501939	0.73476	0.0209765	0.887464	-0.0766577	0.604554	-0.567429	2.60346e-05	-0.0910797	0.538114
Liver	LPCAT3	brown	0.141799	0.336357	-0.0813457	0.582569	0.765228	2.39618e-10	0.25581	0.0792735	0.725422	5.46662e-09	0.314757	0.0293366	0.18558	0.206644	0.166262	0.258723	-0.0074039	0.960167	0.509459	0.000217082	0.598659	6.97035e-06	-0.130222	0.377677
Liver	ACOX1	brown	0.141768	0.336466	0.421178	0.00287193	0.569534	2.39217e-05	0.564138	2.96843e-05	0.51078	0.000207709	-0.0833951	0.573073	0.15054	0.307105	0.428757	0.00236145	-0.0526427	0.722326	0.574146	1.98326e-05	0.785032	3.98368e-11	-0.222062	0.12928
Liver	USP5	brown	0.141741	0.336559	-0.125817	0.394157	0.601898	6.03141e-06	0.409774	0.00382357	0.529617	0.000108452	0.370002	0.00964068	0.309359	0.0323874	0.160601	0.275518	0.244213	0.0943688	0.428548	0.00237437	0.468098	0.000793386	-0.370504	0.00953531
Liver	CH507-9B2.3	brown	0.141277	0.338159	0.444425	0.00155314	0.498257	0.000313452	0.616637	3.059e-06	0.661721	3.039e-07	0.0474977	0.748528	0.343892	0.0167001	0.00183499	0.990124	0.127251	0.388746	0.447227	0.00143801	0.882776	1.06546e-16	-0.123111	0.404486
Liver	SELENBP1	brown	-0.141221	0.33835	0.720395	7.8086e-09	0.0523026	0.724049	0.414858	0.00336968	0.43279	0.002124	-0.0511877	0.729706	0.0154589	0.916943	0.256082	0.0789445	0.124233	0.400186	0.25607	0.0789589	0.666783	2.28813e-07	0.0687366	0.642492
Liver	STAU1	brown	-0.141196	0.338439	0.664664	2.57852e-07	0.409056	0.00389184	0.730243	3.85443e-09	0.526288	0.000121987	0.1937	0.187117	0.183127	0.212813	0.339915	0.0180895	0.181737	0.216367	0.48715	0.00044569	0.847465	3.05732e-14	-0.219028	0.134732
Liver	TUBGCP5	brown	-0.141184	0.33848	-0.000589117	0.996829	-0.529048	0.000110661	-0.105778	0.474271	-0.345084	0.0163017	0.0975872	0.509344	-0.150219	0.308151	-0.366325	0.010444	-0.0277401	0.851536	-0.492874	0.000372301	-0.482612	0.000512872	0.0833795	0.573145
Liver	SLC25A44	brown	0.141109	0.338741	0.192275	0.190446	0.582457	1.40454e-05	0.328012	0.022846	0.763106	2.87403e-10	0.445434	0.00151077	0.0018067	0.990276	0.0570415	0.700169	-0.0644294	0.663514	0.455544	0.00113967	0.687571	6.72368e-08	0.0251968	0.865015
Liver	DLG3	brown	-0.140665	0.340275	0.750482	8.16683e-10	0.032247	0.827755	0.597966	7.18823e-06	0.195573	0.182809	0.139428	0.344582	-0.0769882	0.602992	0.0110754	0.940444	-0.159422	0.279104	0.167719	0.254513	0.534958	8.95649e-05	0.0192356	0.896751
Liver	LRRK2	brown	0.140443	0.341048	-0.499882	0.000297413	-0.188383	0.199749	-0.421959	0.00281515	-0.462218	0.000941674	-0.384343	0.00699521	0.24696	0.0906059	0.393807	0.00561714	0.274557	0.0589565	0.05179	0.726648	-0.394594	0.00551399	-0.217502	0.137538
Liver	SMAD4	brown	-0.140298	0.34155	0.286903	0.048029	-0.279758	0.0541327	0.00718666	0.961335	-0.198975	0.175163	0.186283	0.2049	-0.415726	0.00329711	0.208136	0.155725	-0.257193	0.0776087	-0.377218	0.00821791	-0.302056	0.0369281	0.096765	0.512935
Liver	AMDHD2	brown	0.140238	0.34176	0.221577	0.130141	0.591349	9.60689e-06	0.680203	1.05e-07	0.403922	0.00441187	-0.0556051	0.707378	0.551069	4.93012e-05	0.328462	0.0226485	0.280099	0.0538273	0.682715	9.03044e-08	0.825827	5.05e-13	-0.497121	0.00032512
Liver	SUSD6	brown	0.139789	0.343321	0.119213	0.419641	0.204267	0.163731	0.270761	0.0626907	-0.0714564	0.629357	-0.446236	0.00147783	0.357932	0.0124959	0.624818	2.067e-06	0.284134	0.0503242	0.612326	3.7442e-06	0.389992	0.00614117	-0.437706	0.0018634
Liver	CAPNS1	brown	0.139466	0.344449	0.223357	0.127005	0.666629	2.30824e-07	0.52118	0.000145776	0.733088	3.12544e-09	0.0530219	0.720407	0.413823	0.003458	0.181509	0.216953	0.162761	0.269027	0.620887	2.499e-06	0.91771	4.57952e-20	-0.22609	0.1223
Liver	PDHA1	brown	-0.139439	0.344545	0.770283	1.5416e-10	0.195336	0.183349	0.550814	4.97809e-05	0.520946	0.00014696	0.160033	0.277241	-0.0532861	0.719071	0.316366	0.0284752	-0.0398912	0.787779	0.331842	0.0212121	0.793354	1.7705e-11	0.0390184	0.792318
Liver	LIG1	brown	0.139284	0.345085	0.358971	0.0122244	-0.20028	0.172291	0.11752	0.42632	0.0737369	0.61843	-0.165732	0.260265	0.123409	0.403344	0.0832446	0.573768	0.245154	0.0930657	0.0465279	0.7535	0.30452	0.0353412	0.0940954	0.524684
Liver	ZNF791	brown	-0.139231	0.34527	-0.167293	0.25574	-0.319777	0.0267181	-0.48319	0.00050383	-0.290605	0.0450945	0.20331	0.165756	-0.514667	0.000182206	-0.268012	0.0655118	-0.302937	0.036354	-0.519112	0.000156552	-0.632112	1.44352e-06	0.394681	0.00550271
Liver	METTL3	brown	0.139044	0.345926	-0.0818609	0.580175	0.745814	1.18317e-09	0.405109	0.00428654	0.438011	0.00184816	-0.124582	0.398853	0.440563	0.0017253	0.361941	0.0114763	0.228884	0.117628	0.687217	6.87098e-08	0.624212	2.12878e-06	-0.457722	0.00107131
Liver	RYBP	brown	0.138961	0.346217	0.0253059	0.864436	0.433907	0.00206211	0.105013	0.477494	0.535258	8.86002e-05	0.422318	0.00278939	-0.06673	0.652252	0.447613	0.00142277	0.0203445	0.890834	0.307779	0.0333281	0.356433	0.0128965	-0.0868072	0.557423
Liver	MAN1A1	brown	-0.138857	0.346583	0.206485	0.159106	-0.754917	5.69926e-10	-0.590712	9.87527e-06	-0.161535	0.2727	0.187468	0.201981	-0.724864	5.68936e-09	-0.261942	0.0720978	-0.372932	0.00903937	-0.791694	2.08751e-11	-0.569708	2.37552e-05	0.741348	1.67448e-09
Liver	OXA1L	brown	0.138773	0.346876	0.536581	8.44537e-05	0.235129	0.107677	0.272781	0.0606807	0.762158	3.11536e-10	-0.0115011	0.938159	-0.0189481	0.898286	-0.032459	0.826641	-0.174095	0.236636	0.143635	0.330075	0.767621	1.94721e-10	0.311467	0.031166
Liver	ATXN3	brown	-0.138561	0.347619	0.0950953	0.520268	-0.320894	0.0261625	-0.28333	0.0510074	-0.234402	0.108801	-0.121688	0.409982	-0.213064	0.145948	0.463472	0.000908109	0.0578837	0.695955	-0.129959	0.378648	-0.187513	0.201871	0.144157	0.328303
Liver	DCUN1D2	brown	-0.138275	0.348625	-0.111811	0.449287	-0.146308	0.321058	-0.223191	0.127293	-0.079824	0.589666	0.301512	0.0372864	-0.28832	0.0468884	-0.511883	0.000200158	-0.364601	0.01084	-0.370116	0.00961672	-0.339554	0.0182203	0.307497	0.0334989
Liver	NPRL3	brown	-0.138216	0.348833	0.470976	0.000728738	-0.189829	0.196255	0.178417	0.225019	0.341748	0.0174372	0.0692499	0.640004	0.000661703	0.996439	-0.140589	0.340541	0.189197	0.197778	0.021336	0.885548	0.440195	0.00174257	0.222545	0.128428
Liver	ZNF329	brown	-0.138147	0.349075	-0.176903	0.229044	-0.546373	5.88581e-05	-0.497803	0.000318064	-0.473608	0.000673793	0.0235083	0.873985	-0.336867	0.0192193	-0.473923	0.000667477	-0.104178	0.481022	-0.594748	8.28356e-06	-0.679749	1.07835e-07	0.417565	0.00314789
Liver	STK38	brown	0.138037	0.349463	-0.136791	0.353875	0.547878	5.56261e-05	0.35075	0.0145167	0.165053	0.262251	-0.0958658	0.516878	0.464889	0.000871483	0.48369	0.000496126	0.149449	0.310664	0.515684	0.000176022	0.389513	0.0062098	-0.535673	8.72804e-05
Liver	PHB2	brown	0.137968	0.349709	0.535604	8.74998e-05	0.478697	0.000578016	0.625116	2.03736e-06	0.723301	6.36001e-09	0.111342	0.451202	0.1573	0.285637	-0.0549254	0.710799	-0.0937877	0.526047	0.315573	0.0288972	0.852721	1.44857e-14	-0.00677296	0.963559
Liver	RNPEPL1	brown	0.137816	0.350244	-0.0264247	0.858502	0.684781	7.97086e-08	0.471414	0.000719331	0.416463	0.00323654	-0.104653	0.47901	0.556877	3.94523e-05	0.247822	0.0894499	0.185195	0.207603	0.789404	2.61361e-11	0.753669	6.31146e-10	-0.431336	0.00220706
Liver	FOXRED1	brown	-0.13758	0.351078	0.673472	1.55943e-07	0.236388	0.10575	0.61999	2.60858e-06	0.368369	0.00999068	0.0680396	0.645875	0.13176	0.372019	0.189996	0.195856	0.179788	0.221418	0.469248	0.000766953	0.760573	3.56227e-10	-0.0990455	0.503005
Liver	SCAMP4	brown	0.137416	0.351656	0.0904915	0.540753	0.509117	0.000219572	0.226881	0.120963	0.440888	0.00171021	0.105221	0.476618	0.162192	0.270726	0.411216	0.00368965	-0.0805951	0.586065	0.699207	3.23895e-08	0.681337	9.80904e-08	-0.12859	0.383735
Liver	B4GALT3	brown	-0.137333	0.351951	0.293651	0.0427903	0.0217572	0.883304	0.293975	0.0425512	0.22802	0.119057	0.186412	0.204581	0.0988323	0.503929	-0.295961	0.0411081	0.128734	0.383197	0.136273	0.355715	0.378912	0.00791172	0.0642271	0.664509
Liver	ACTR1A	brown	0.137165	0.352547	-0.0842755	0.569016	0.811904	2.52329e-12	0.430558	0.00225266	0.510504	0.000209638	0.0320184	0.828958	0.476651	0.000614935	0.335526	0.0197352	0.121155	0.41205	0.759104	4.02952e-10	0.744176	1.345e-09	-0.407161	0.00407715
Liver	ZNF622	brown	-0.137103	0.352765	0.463341	0.000911557	0.525021	0.000127534	0.714216	1.2e-08	0.333883	0.0203827	-0.139183	0.345439	0.392781	0.00575403	0.310682	0.0316161	0.219892	0.133163	0.654056	4.62365e-07	0.830793	2.74819e-13	-0.366282	0.0104536
Liver	CST2	brown	0.137012	0.353088	0.238699	0.102284	0.631651	1.477e-06	0.667029	2.25644e-07	0.455499	0.00114115	-0.267644	0.0658967	0.637095	1.1234e-06	0.226756	0.121174	0.273279	0.0601934	0.598979	6.87213e-06	0.858884	5.81014e-15	-0.450514	0.00131268
Liver	SORBS1	brown	0.136954	0.353295	0.236792	0.105139	0.138151	0.349062	0.00390122	0.979005	0.285	0.0495975	0.0961961	0.515428	-0.219955	0.133048	0.440087	0.00174768	-0.0791403	0.592866	0.220174	0.132652	0.240348	0.0998651	0.0630555	0.670276
Liver	SLC36A1	brown	0.13692	0.353415	-0.465253	0.000862295	-0.0399415	0.787517	-0.0970168	0.511834	-0.40652	0.00414162	-0.290491	0.0451828	0.410513	0.00375446	0.0973525	0.510368	0.317303	0.0279828	0.209375	0.153223	-0.267532	0.0660149	-0.3967	0.00524618
Liver	FKBP1C	brown	0.136913	0.353439	0.212846	0.146371	0.653536	4.75519e-07	0.646567	6.88895e-07	0.586736	1.17155e-05	0.0571602	0.699575	0.535474	8.79123e-05	0.18352	0.211818	0.316318	0.0285006	0.621115	2.47177e-06	0.840104	8.31438e-14	-0.415545	0.00331211
Liver	AGMAT	brown	-0.136833	0.353723	0.75395	6.16814e-10	0.301972	0.0369833	0.692408	4.98342e-08	0.366582	0.0103859	-0.086506	0.558796	0.212702	0.146649	0.295546	0.0414064	0.144294	0.327838	0.448753	0.00137856	0.832201	2.3046e-13	-0.152921	0.29943
Liver	TIA1	brown	-0.136582	0.354616	-0.112433	0.446752	-0.256698	0.0782007	0.00433421	0.976676	-0.651634	5.26634e-07	-0.158936	0.28059	0.0393257	0.790719	0.314106	0.0296916	0.176251	0.230791	-0.112104	0.448092	-0.50416	0.000258691	-0.384268	0.00700726
Liver	KLHL24	brown	-0.136546	0.354745	0.22138	0.130491	-0.588598	1.08177e-05	-0.387773	0.00646507	-0.341135	0.0176531	-0.0722043	0.625764	-0.532017	9.95553e-05	0.325823	0.0238257	-0.224124	0.12567	-0.418355	0.00308558	-0.404474	0.00435325	0.356625	0.0128446
Liver	CAPN1	brown	0.136258	0.355771	0.247043	0.0904945	0.0551187	0.709826	0.117829	0.425097	0.435712	0.00196543	-0.0259313	0.861118	0.162037	0.271192	-0.182264	0.215016	-0.0452305	0.760166	0.111461	0.450713	0.528355	0.000113411	0.199257	0.174539
Liver	DOLPP1	brown	0.136253	0.355788	-0.0947861	0.521632	0.693798	4.56766e-08	0.333193	0.0206601	0.617201	2.97855e-06	0.313455	0.0300499	0.227751	0.119507	0.0350447	0.813068	0.0249098	0.866538	0.55311	4.56088e-05	0.552618	4.64744e-05	-0.185739	0.206249
Liver	ANKZF1	brown	-0.136245	0.355815	0.359593	0.0120645	0.400225	0.00482319	0.537402	8.19695e-05	0.104297	0.480516	-0.148718	0.313063	0.261258	0.0728721	0.462178	0.000942762	0.163553	0.266673	0.749886	8.56703e-10	0.64528	7.37e-07	-0.347483	0.0155243
Liver	GTF2IRD2	brown	0.135297	0.359204	0.373476	0.00893129	0.0951698	0.51994	0.0160984	0.91352	0.376241	0.00839924	-0.0513165	0.729051	-0.143611	0.330157	0.387404	0.00652049	-0.221508	0.130263	0.3298	0.0220705	0.478682	0.000578275	0.238739	0.102225
Liver	TRAF2	brown	0.135288	0.359236	-0.0616592	0.677173	0.68602	7.39228e-08	0.44196	0.00166119	0.41705	0.003189	0.364394	0.0108885	0.330298	0.0218584	0.140543	0.3407	0.0977061	0.508826	0.585449	1.23757e-05	0.548531	5.42742e-05	-0.379167	0.00786639
Liver	FETUB	brown	-0.135147	0.359743	0.587749	1.12187e-05	0.336867	0.0192193	0.603663	5.57042e-06	0.198785	0.175582	-0.183202	0.212622	0.223177	0.127319	0.462553	0.000932588	0.20524	0.16169	0.443383	0.00159805	0.638826	1.02865e-06	-0.276996	0.0566528
Liver	MKL1	brown	0.135102	0.359903	-0.688589	6.316e-08	-0.0120585	0.935168	-0.467347	0.000811067	-0.386287	0.00669031	-0.0581647	0.69455	0.114114	0.43994	-0.0282202	0.848996	0.170978	0.245267	0.115719	0.433493	-0.455195	0.00115098	-0.125575	0.395075
Liver	PCBD1	brown	-0.134952	0.360444	0.773023	1.20816e-10	0.319283	0.0269665	0.794562	1.56899e-11	0.429359	0.00232458	-0.0655677	0.657933	0.239414	0.10123	0.172093	0.242154	0.126285	0.392386	0.415646	0.00330371	0.866261	1.83611e-15	-0.187948	0.200809
Liver	HNRNPA2B1	brown	0.134741	0.361201	0.131169	0.374187	0.402916	0.00452063	0.140025	0.342501	0.751483	7.53485e-10	0.138927	0.346337	0.119995	0.416576	-0.25846	0.0761065	0.0277891	0.851277	0.25083	0.0855044	0.616388	3.09527e-06	0.223309	0.127088
Liver	SRPRA	brown	0.134715	0.361296	0.204087	0.16411	0.585255	1.24778e-05	0.311078	0.0313885	0.931724	7.28569e-22	0.385507	0.00681115	0.0205454	0.889762	-0.0314297	0.832057	-0.133266	0.366531	0.337129	0.0191198	0.720324	7.84795e-09	0.116869	0.428907
Liver	TRMU	brown	0.134702	0.36134	-0.133103	0.367123	0.640221	9.5776e-07	0.32913	0.0223585	0.4091	0.00388766	0.290147	0.045449	0.234404	0.108798	0.220444	0.132167	-0.00177889	0.990426	0.69452	4.36464e-08	0.535607	8.74899e-05	-0.300289	0.0381023
Liver	GRB2	brown	0.134604	0.361694	0.0410439	0.781794	0.753635	6.32885e-10	0.631279	1.50464e-06	0.518085	0.000162168	-0.0937961	0.526009	0.683285	8.72579e-08	-0.109972	0.456824	0.304562	0.0353144	0.515158	0.000179192	0.728876	4.25902e-09	-0.437576	0.00186988
Liver	CALM2	brown	-0.13459	0.361743	0.508078	0.000227296	0.0775518	0.600333	0.504914	0.000252364	0.374726	0.00868731	0.248927	0.0879841	0.167782	0.254331	0.00236148	0.987291	0.258381	0.0762002	0.299451	0.0386696	0.654247	4.57632e-07	-0.0659567	0.65603
Liver	DGAT1	brown	-0.134586	0.36176	0.362888	0.0112462	0.330391	0.0218192	0.462403	0.000936657	0.379608	0.00778864	-0.0519768	0.7257	0.302591	0.036579	0.196664	0.18033	0.25596	0.079092	0.496211	0.000334744	0.680856	1.01e-07	-0.174479	0.235589
Liver	AKAP8	brown	-0.134417	0.362366	-0.372317	0.0091628	0.0497618	0.736961	-0.159376	0.279243	-0.401107	0.00472214	0.0605474	0.682685	0.0240715	0.870991	0.224016	0.125858	0.103822	0.48253	0.304779	0.0351777	-0.291146	0.0446779	-0.262026	0.0720032
Liver	CTC-432M15.3	brown	0.134071	0.363617	-0.511584	0.000202178	-0.196704	0.180241	-0.515804	0.000175304	-0.42569	0.00255744	-0.171394	0.244102	0.00473549	0.974517	0.56747	2.59923e-05	0.11268	0.445746	0.0474958	0.748538	-0.495315	0.000344479	-0.162645	0.269374
Liver	TANC1	brown	-0.133988	0.363916	-0.203891	0.164526	-0.559446	3.57013e-05	-0.378255	0.0080292	-0.463063	0.000918935	-0.115223	0.435482	-0.174161	0.236457	-0.086739	0.557734	0.118306	0.423213	-0.467254	0.000813274	-0.603165	5.6971e-06	0.0600687	0.685063
Liver	DCAF17	brown	-0.133818	0.364529	0.0193891	0.895931	-0.41762	0.00314349	-0.151058	0.305425	-0.194627	0.184976	0.486197	0.000459102	-0.405069	0.00429068	-0.17238	0.241359	-0.202168	0.168197	-0.430815	0.0022375	-0.460542	0.000988249	0.143951	0.329
Liver	LAMTOR1	brown	0.133632	0.365204	0.211072	0.149844	0.645009	7.47447e-07	0.749894	8.56122e-10	0.506752	0.00023751	0.12383	0.401728	0.550026	5.12912e-05	0.0349093	0.813778	0.315368	0.0290067	0.519924	0.000152238	0.78605	3.61471e-11	-0.454165	0.00118496
Liver	G6PC3	brown	0.133013	0.367447	0.0581412	0.694668	0.0972311	0.510898	0.204618	0.162993	0.256782	0.0780999	-0.11235	0.447088	0.416495	0.00323398	0.116777	0.429271	0.34608	0.0159751	0.313734	0.0298958	0.470477	0.000739597	-0.159484	0.278914
Liver	SLC25A11	brown	0.132885	0.367914	-0.112226	0.447593	0.737297	2.28063e-09	0.349072	0.0150269	0.732245	3.32658e-09	0.422504	0.00277617	0.193705	0.187106	-0.119654	0.417911	-0.101065	0.494296	0.391419	0.00594033	0.55366	4.46591e-05	-0.140809	0.339776
Liver	FOS	brown	0.132843	0.368065	-0.0195986	0.894813	0.401858	0.00463759	0.258508	0.0760498	0.0872636	0.555345	-0.50522	0.000249828	0.311342	0.0312374	0.358479	0.0123523	-0.0508841	0.731249	0.401619	0.00466433	0.327331	0.0231471	-0.383506	0.00713013
Liver	USP3	brown	-0.132799	0.368226	-0.187633	0.201578	-0.503463	0.000264671	-0.576185	1.82391e-05	-0.343288	0.0169049	0.177923	0.226326	-0.475721	0.00063242	-0.0374721	0.800376	-0.208716	0.15455	-0.531697	0.000100704	-0.672663	1.63433e-07	0.36912	0.00982837
Liver	MAGT1	brown	-0.132644	0.368792	0.7811	5.7726e-11	0.179182	0.223005	0.599857	6.60842e-06	0.563197	3.08107e-05	0.018308	0.901705	0.0730694	0.62162	0.14162	0.336974	0.112891	0.444889	0.159857	0.277776	0.741574	1.64554e-09	0.0158848	0.914663
Liver	ARSA	brown	0.132503	0.369306	0.275141	0.0583986	0.402872	0.0045255	0.361045	0.0116978	0.562279	3.19464e-05	-0.290839	0.0449141	0.384723	0.00693464	0.11946	0.418673	0.114778	0.437267	0.392729	0.00576108	0.76056	3.56619e-10	-0.0999364	0.499153
Liver	CRAT	brown	0.132249	0.370231	-0.126739	0.390672	0.726936	4.90219e-09	0.293718	0.0427408	0.690519	5.60557e-08	0.285178	0.0494492	0.246169	0.0916768	0.184574	0.209158	0.0399808	0.787313	0.567741	2.57111e-05	0.610043	4.16231e-06	-0.19857	0.176061
Liver	PGRMC1	brown	-0.13219	0.370446	0.803791	6.06795e-12	0.169104	0.250554	0.516717	0.000169933	0.658857	3.56e-07	0.0974788	0.509817	-0.0436306	0.768411	0.0293699	0.84292	-0.0341059	0.81799	0.189136	0.197925	0.794182	1.62996e-11	0.186882	0.20342
Liver	HSD17B10	brown	-0.131838	0.371735	0.757251	4.70186e-10	0.406135	0.00418073	0.779865	6.47541e-11	0.490921	0.000396019	0.000988707	0.994679	0.152849	0.299658	0.123582	0.40268	-0.0129526	0.930372	0.397713	0.00512133	0.813755	2.05342e-12	-0.136969	0.353241
Liver	CSNK2B	brown	0.131749	0.372061	0.301525	0.0372782	0.681916	9.47485e-08	0.652953	4.90675e-07	0.669233	1.99062e-07	-0.0716993	0.628189	0.485866	0.000463844	0.0514446	0.728401	0.135369	0.358947	0.519857	0.000152588	0.89028	2.52936e-17	-0.287466	0.0475734
Liver	HCFC2	brown	-0.131569	0.372718	0.0175126	0.905955	-0.468124	0.000792766	-0.381397	0.00748014	-0.169122	0.250505	0.492799	0.000373192	-0.634876	1.2568e-06	-0.0278913	0.850736	-0.365723	0.0105809	-0.556582	3.99062e-05	-0.564042	2.97967e-05	0.339891	0.0180979
Liver	WRN	brown	-0.131532	0.372853	0.185069	0.207918	-0.273077	0.0603909	-0.13897	0.346186	-0.295187	0.0416659	0.117352	0.426987	-0.457379	0.00108183	0.377464	0.00817289	-0.196604	0.180466	-0.150407	0.307537	-0.331937	0.0211731	0.106557	0.471006
Liver	AKAP8L	brown	0.131393	0.373365	0.155604	0.290928	0.719073	8.56537e-09	0.409899	0.0038118	0.60755	4.66786e-06	0.164317	0.264413	0.217563	0.137426	0.347949	0.0153771	-0.0481229	0.745329	0.684759	7.98175e-08	0.793344	1.77219e-11	-0.175426	0.233015
Liver	ECHDC2	brown	-0.131221	0.373996	0.76702	2.0519e-10	0.170394	0.246906	0.569556	2.39009e-05	0.650585	5.57e-07	0.262529	0.0714393	-0.0533264	0.718867	-0.0394139	0.79026	-0.00977989	0.9474	0.186995	0.203142	0.760511	3.58067e-10	0.137002	0.353123
Liver	APEX2	brown	0.131046	0.374637	-0.0782486	0.597053	0.728311	4.43769e-09	0.197958	0.177423	0.722011	7e-09	0.22691	0.120914	0.0820736	0.579188	0.100185	0.49808	-0.11448	0.438467	0.468569	0.000782452	0.597695	7.27481e-06	-0.0260596	0.860438
Liver	RORC	brown	-0.130904	0.375163	0.728258	4.45481e-09	0.299798	0.0384342	0.63912	1.01333e-06	0.305188	0.0349205	-0.201549	0.169533	0.126973	0.389793	0.312925	0.0303442	-0.0135318	0.927267	0.434414	0.00203453	0.753349	6.47772e-10	-0.121428	0.410991
Liver	SARDH	brown	-0.130815	0.375488	0.644482	7.68305e-07	0.209627	0.152718	0.550926	4.95703e-05	0.304974	0.0350547	-0.0500617	0.735433	0.141327	0.337986	0.496753	0.000328979	0.146712	0.31971	0.526784	0.000119878	0.750356	8.24988e-10	-0.165116	0.262065
Liver	BIN1	brown	0.130702	0.375906	-0.029007	0.844837	0.382963	0.00721885	0.277487	0.0561983	0.414788	0.00337552	0.223058	0.127527	0.282986	0.051302	-0.391528	0.0059252	-0.0387517	0.793706	0.0312942	0.832771	0.33211	0.021102	-0.0576539	0.697104
Liver	SPOPL	brown	-0.1307	0.375911	0.258008	0.0766397	-0.559556	3.55482e-05	-0.084165	0.569524	-0.303353	0.0360857	0.205781	0.160562	-0.375335	0.00857052	0.00944485	0.949199	-0.0339547	0.818783	-0.55019	5.09743e-05	-0.460808	0.000980736	0.159843	0.277821
Liver	EGR1	brown	0.130617	0.376219	0.067497	0.648514	0.34457	0.0164723	0.270733	0.0627198	0.0961109	0.515802	-0.31477	0.0293297	0.141281	0.338145	0.386555	0.00664918	-0.123366	0.403506	0.36648	0.010409	0.297408	0.0400822	-0.334403	0.0201759
Liver	SLC35B2	brown	-0.130454	0.376818	0.69715	3.69463e-08	0.340828	0.017762	0.696652	3.81366e-08	0.522314	0.000140157	0.071592	0.628705	0.155001	0.292823	0.0227466	0.878037	0.0692266	0.640117	0.350339	0.0146402	0.830809	2.74268e-13	-0.0716793	0.628285
Liver	DHRS1	brown	0.130307	0.377363	0.322947	0.0251673	0.678713	1.14676e-07	0.630986	1.52667e-06	0.716049	1.05638e-08	-0.0441336	0.765816	0.393046	0.00571839	0.114599	0.437986	0.0815755	0.581501	0.603431	5.62915e-06	0.926892	3.33158e-21	-0.246165	0.0916831
Liver	PABPC4	brown	0.130269	0.377502	0.361209	0.0116568	0.596753	7.58418e-06	0.521922	0.000142075	0.470288	0.00074375	-0.324608	0.0243848	0.298281	0.039474	0.327508	0.0230684	0.022501	0.879344	0.567671	2.57834e-05	0.791593	2.10843e-11	-0.217158	0.138177
Liver	UBALD2	brown	0.130208	0.377728	0.135229	0.359448	0.67731	1.24586e-07	0.601816	6.05367e-06	0.365606	0.0106076	-0.274373	0.0591331	0.603129	5.70649e-06	0.401692	0.00465615	0.30551	0.0347192	0.697028	3.72335e-08	0.737506	2.24491e-09	-0.534401	9.13848e-05
Liver	CAMTA2	brown	-0.130074	0.378224	-0.519883	0.00015245	-0.176862	0.229154	-0.457498	0.00107817	-0.530869	0.000103725	-0.116533	0.430243	-0.0750071	0.612379	0.0820017	0.579522	-0.00900109	0.951583	0.150773	0.30635	-0.483624	0.000497143	-0.0742215	0.616118
Liver	GCNT2	brown	0.130013	0.37845	0.039165	0.791555	0.417129	0.00318271	0.319613	0.0268001	0.0210442	0.887103	-0.554012	4.40591e-05	0.473578	0.0006744	0.562459	3.1721e-05	0.207243	0.157546	0.610445	4.08571e-06	0.443727	0.0015831	-0.458727	0.00104102
Liver	TMEM205	brown	-0.129953	0.37867	0.775883	9.33368e-11	0.249478	0.0872599	0.623664	2.186e-06	0.491422	0.000389809	-0.0478056	0.746952	0.120769	0.413555	0.0977296	0.508723	0.0829337	0.575205	0.344401	0.016529	0.844992	4.30359e-14	0.0155467	0.916473
Liver	MT3	brown	-0.129933	0.378744	0.293227	0.0431054	0.441234	0.00169425	0.488993	0.000420751	0.197547	0.178343	-0.0934609	0.527496	0.277287	0.0563835	0.292803	0.0434219	-0.0700491	0.636139	0.552076	4.74471e-05	0.601799	6.05846e-06	-0.319721	0.026746
Liver	CFI	brown	-0.129905	0.378846	0.722947	6.52204e-09	0.236198	0.106039	0.477416	0.000600886	0.577864	1.70157e-05	-0.0549257	0.710797	0.0526573	0.722252	0.190455	0.194758	0.0101745	0.945281	0.2864	0.0484398	0.786098	3.59806e-11	0.0884739	0.549852
Liver	DLD	brown	-0.129702	0.3796	0.697104	3.70544e-08	0.302558	0.0366004	0.651295	5.36266e-07	0.692386	4.99041e-08	0.280191	0.0537452	-0.0219027	0.882529	-0.0439643	0.766689	-0.0931972	0.528667	0.143166	0.331674	0.729555	4.05332e-09	0.0400716	0.786841
Liver	CSNK2A2	brown	0.129536	0.380215	0.467053	0.000818087	0.107843	0.465637	0.144155	0.32831	0.428973	0.00234814	-0.0243881	0.869309	-0.127789	0.386729	0.179365	0.222524	-0.22652	0.121571	0.130474	0.376744	0.546697	5.8149e-05	0.277701	0.0560006
Liver	CASP3	brown	-0.129527	0.380247	0.0869971	0.556558	-0.632619	1.40743e-06	-0.521388	0.000144729	-0.0148466	0.920222	0.414316	0.00341563	-0.621081	2.47577e-06	-0.580753	1.50865e-05	-0.14506	0.325247	-0.728183	4.47909e-09	-0.488967	0.000421095	0.758484	4.24363e-10
Liver	SUPT5H	brown	0.129448	0.38054	0.108077	0.464665	0.619126	2.71837e-06	0.234105	0.109263	0.464367	0.00088483	-0.0939724	0.525229	0.174097	0.236632	0.535186	8.88299e-05	-0.0151819	0.918426	0.753962	6.16218e-10	0.701756	2.74729e-08	-0.151487	0.304038
Liver	ATIC	brown	-0.129373	0.380821	0.734814	2.74861e-09	0.0545659	0.71261	0.518097	0.000162099	0.479875	0.000557678	0.136616	0.354494	-0.0399241	0.787608	-0.081444	0.582112	-0.0662243	0.654722	0.0944196	0.52325	0.682036	9.40639e-08	0.144896	0.325803
Liver	SDS	brown	0.129293	0.381118	0.416919	0.00319957	0.334308	0.0202134	0.471046	0.000727226	0.284472	0.0500396	-0.375527	0.00853392	0.237766	0.103673	0.16726	0.255833	-0.00973232	0.947655	0.33387	0.0203881	0.61423	3.42578e-06	-0.161724	0.272131
Liver	IRAK1	brown	0.129234	0.381336	-0.250903	0.0854105	0.667379	2.21215e-07	0.45757	0.00107596	0.190492	0.194668	0.145717	0.323039	0.56919	2.42566e-05	0.142425	0.334207	0.22461	0.12483	0.710592	1.53186e-08	0.465618	0.00085315	-0.586129	1.20225e-05
Liver	HOGA1	brown	-0.129164	0.381596	0.737991	2.16394e-09	0.168689	0.251737	0.601417	6.16324e-06	0.614661	3.35724e-06	0.244411	0.0940936	-0.0233133	0.875022	-0.0425138	0.774181	-0.0321234	0.828406	0.217539	0.13747	0.748817	9.33003e-10	0.0811477	0.58349
Liver	ELOVL1	brown	-0.129102	0.381826	-0.05936	0.688589	0.667451	2.2032e-07	0.44761	0.00142286	0.386235	0.00669831	0.258578	0.0759684	0.411617	0.00365316	0.196661	0.180337	0.210562	0.150854	0.673418	1.56428e-07	0.609288	4.30976e-06	-0.40545	0.00425116
Liver	MXI1	brown	-0.128777	0.383037	0.648718	6.15e-07	0.00515292	0.972271	0.475427	0.000638033	-0.00893981	0.951912	-0.370579	0.0095197	0.095545	0.518288	0.305624	0.0346484	0.027576	0.852404	0.189892	0.196103	0.424989	0.00260424	-0.114919	0.436701
Liver	CRTC2	brown	-0.128442	0.384286	0.12647	0.391687	0.362531	0.0113325	0.280288	0.0536589	0.209822	0.152328	-0.0147428	0.920778	0.208874	0.154231	-0.104099	0.481357	0.0356541	0.809877	0.525698	0.000124542	0.470805	0.000732444	-0.0742855	0.615813
Liver	PEX2	brown	-0.128422	0.38436	0.551624	4.82704e-05	-0.0819106	0.579944	0.396163	0.00531337	0.431018	0.00222557	0.410902	0.00371847	-0.0693361	0.639587	-0.310213	0.0318876	-0.0790205	0.593428	-0.143687	0.329896	0.406771	0.00411632	0.186975	0.203192
Liver	LTBR	brown	0.12832	0.38474	0.286946	0.0479944	0.700665	2.94845e-08	0.594365	8.424e-06	0.797218	1.19965e-11	0.238473	0.10262	0.263816	0.0700105	0.098486	0.505432	-0.0120623	0.935148	0.495194	0.00034581	0.854933	1.04871e-14	-0.191936	0.191244
Liver	CLDN1	brown	-0.127854	0.386484	0.04855	0.743145	-0.59193	9.36766e-06	-0.528819	0.000111565	-0.0273178	0.853771	0.530256	0.000106016	-0.77473	1.03615e-10	-0.48505	0.000475716	-0.418658	0.00306203	-0.750164	8.37815e-10	-0.570268	2.32231e-05	0.728955	4.2347e-09
Liver	NUBP1	brown	0.127787	0.386736	0.0566691	0.702036	0.784927	4.02382e-11	0.537385	8.20199e-05	0.569755	2.37094e-05	0.0643347	0.66398	0.46355	0.000906062	0.00604901	0.967452	0.135921	0.356971	0.667596	2.18512e-07	0.778312	7.47497e-11	-0.29744	0.04006
Liver	ICMT	brown	0.127728	0.386955	0.141904	0.335996	0.717811	9.3519e-09	0.518453	0.000160137	0.619304	2.69542e-06	0.259321	0.0750996	0.30369	0.0358694	0.250801	0.0855422	0.126781	0.390514	0.650335	5.64447e-07	0.74411	1.35199e-09	-0.31534	0.0290219
Liver	ATP6V0C	brown	0.127603	0.387426	0.165342	0.261404	0.707755	1.85215e-08	0.663575	2.74066e-07	0.552542	4.66103e-05	-0.0845124	0.567926	0.625588	1.99106e-06	0.242588	0.0966501	0.304354	0.0354462	0.703804	2.4e-08	0.900285	3.13378e-18	-0.47816	0.000587514
Liver	RPL7	brown	-0.127406	0.388165	0.672413	1.65809e-07	0.485181	0.000473794	0.878364	2.37281e-16	0.429264	0.00233038	-0.110537	0.454501	0.349528	0.0148868	0.0904425	0.540973	0.12184	0.409392	0.477298	0.000603049	0.875122	4.19057e-16	-0.294402	0.0422379
Liver	UBA1	brown	0.127337	0.388424	0.136	0.356688	0.485202	0.000473483	0.17879	0.224035	0.728763	4.29427e-09	0.1074	0.467485	0.149885	0.30924	0.423707	0.00269172	0.00979739	0.947306	0.500184	0.000294517	0.755985	5.22049e-10	-0.0202709	0.891226
Liver	ALG12	brown	-0.127086	0.389366	0.193589	0.187375	0.462566	0.000932239	0.743181	1.45323e-09	0.147108	0.318392	-0.0354105	0.811153	0.59604	7.82666e-06	0.396408	0.00528251	0.494353	0.000355207	0.6977	3.5673e-08	0.66685	2.28e-07	-0.692527	4.94666e-08
Liver	FBXL3	brown	-0.127075	0.38941	-0.0479683	0.74612	-0.682646	9.06798e-08	-0.561747	3.26233e-05	-0.342521	0.0171683	0.0446235	0.763291	-0.461828	0.000952328	-0.304357	0.0354444	-0.261825	0.0722306	-0.719438	8.35006e-09	-0.659856	3.36941e-07	0.532222	9.88266e-05
Liver	ARVCF	brown	-0.127028	0.389586	0.446483	0.00146782	0.0618753	0.676104	0.419646	0.00298622	0.163864	0.265751	-0.0218146	0.882998	0.0996822	0.50025	0.250132	0.086407	-0.122927	0.405194	0.417389	0.00316188	0.551544	4.84188e-05	-0.137213	0.352375
Liver	PLCG1	brown	-0.126652	0.391001	-0.144835	0.326007	-0.354019	0.0135646	-0.312776	0.0304269	-0.390939	0.00600729	-0.0538965	0.715987	-0.178073	0.225928	-0.0782034	0.597265	-0.260939	0.0732355	-0.236236	0.105982	-0.477809	0.000593798	0.113016	0.444382
Liver	PANK4	brown	0.126348	0.39215	-0.522619	0.000138679	0.00427655	0.976986	-0.329215	0.0223218	-0.332373	0.0209937	-0.11362	0.441935	0.0708982	0.632043	0.0680998	0.645583	-0.090342	0.541425	0.239851	0.100589	-0.297591	0.0399543	-0.141305	0.338063
Liver	SLC25A27	brown	-0.126346	0.392158	0.454483	0.00117436	-0.0869563	0.556743	0.328513	0.0226264	0.344977	0.0163369	0.513286	0.000190917	-0.182338	0.214827	-0.0407292	0.783427	-0.00817113	0.956043	0.190827	0.19387	0.399242	0.00493796	0.101035	0.494421
Liver	MX2	brown	0.125967	0.393589	-0.726544	5e-09	-0.0683457	0.644388	-0.510925	0.000206701	-0.363267	0.0111552	-0.237014	0.104803	0.222928	0.127755	0.105992	0.473374	0.47634	0.000620734	-0.0359993	0.808072	-0.480239	0.000551516	-0.168673	0.251784
Liver	STK25	brown	0.125788	0.394266	0.216855	0.138742	0.560668	3.40348e-05	0.564719	2.90073e-05	0.592716	9.05283e-06	0.163829	0.265854	0.370572	0.00952112	0.12529	0.396156	0.168799	0.251422	0.662253	2.95054e-07	0.821734	8.22191e-13	-0.268549	0.0649531
Liver	RGN	brown	-0.12561	0.394944	0.392088	0.00584815	0.163599	0.266536	0.228045	0.119016	0.34548	0.016171	0.236459	0.105642	-0.189869	0.19616	-0.205866	0.160387	-0.303256	0.0361479	0.0195839	0.894892	0.313058	0.0302698	0.269749	0.0637177
Liver	FAM76B	brown	-0.125386	0.395791	-0.258109	0.0765206	-0.173973	0.236971	-0.204512	0.163215	-0.667478	2.2e-07	-0.183837	0.211015	0.0335621	0.820844	0.310578	0.0316763	0.272043	0.0614093	0.110898	0.453021	-0.477006	0.000608385	-0.261757	0.0723066
Liver	NAT8	brown	0.125308	0.39609	0.536498	8.47069e-05	-0.0182523	0.902002	0.305297	0.034852	0.554636	4.30166e-05	0.200831	0.17109	-0.120794	0.413455	-0.17843	0.224984	-0.133494	0.365705	-0.0160765	0.913637	0.536466	8.48084e-05	0.264225	0.0695617
Liver	OLFML3	brown	-0.125231	0.39638	0.65341	4.78766e-07	0.338604	0.0185684	0.739337	2e-09	0.482549	0.000513862	0.140092	0.342268	0.236089	0.106206	0.342239	0.0172659	0.245862	0.092095	0.470078	0.000748386	0.833324	2.00028e-13	-0.262078	0.0719456
Liver	MRPS26	brown	0.125089	0.39692	0.136869	0.353597	0.667091	2.24857e-07	0.698997	3.2829e-08	0.345692	0.0161017	-0.13519	0.359589	0.627559	1.80811e-06	0.399885	0.00486265	0.299548	0.0386038	0.757452	4.62403e-10	0.803071	6.54681e-12	-0.627943	1.77432e-06
Liver	NDUFAF7	brown	-0.125021	0.39718	0.108048	0.464783	-0.463173	0.000916004	-0.426123	0.00252891	-0.0202614	0.891277	0.237353	0.104293	-0.593449	8.76814e-06	-0.398381	0.00504057	-0.266166	0.0674621	-0.691653	5.22407e-08	-0.462901	0.000923248	0.635508	1.21739e-06
Liver	GRAMD3	brown	0.125002	0.397251	0.289356	0.0460679	0.0496317	0.737624	0.00840401	0.954791	0.256932	0.0779207	-0.302732	0.0364872	-0.0150908	0.918914	0.167737	0.254462	-0.0597832	0.686482	0.133659	0.365104	0.331529	0.0213419	0.15253	0.300681
Liver	WBSCR22	brown	0.124759	0.39818	0.317776	0.0277375	0.480053	0.000554655	0.510099	0.000212496	0.692834	4.85253e-08	0.144683	0.326523	0.307233	0.0336589	-0.166104	0.259181	0.0768065	0.60385	0.318499	0.0273652	0.765037	2.43586e-10	-0.0497909	0.736813
Liver	RNASEK	brown	0.124733	0.398276	0.207487	0.157048	0.602623	5.83812e-06	0.49979	0.000298298	0.682244	9.28988e-08	-0.00606059	0.96739	0.405398	0.00425652	-0.200807	0.17114	0.104228	0.48081	0.412596	0.00356537	0.798405	1.06274e-11	-0.111835	0.449189
Liver	ACO1	brown	-0.124433	0.399424	0.574065	1.9899e-05	0.309927	0.0320543	0.507247	0.000233656	0.451546	0.00127538	0.0912852	0.537194	0.0146368	0.921346	0.39098	0.00600148	0.0556703	0.707051	0.369353	0.00977853	0.626091	1.94275e-06	-0.111948	0.448725
Liver	THOC6	brown	0.124375	0.399644	0.0852891	0.564361	0.707313	1.90742e-08	0.568226	2.52153e-05	0.605267	5.18009e-06	0.117633	0.425875	0.443139	0.00160872	0.031597	0.831177	0.0448265	0.762246	0.534044	9.25677e-05	0.732895	3.17035e-09	-0.340291	0.0179538
Liver	NCOA7	brown	-0.124366	0.399678	-0.290045	0.0455287	-0.261644	0.0724348	-0.193503	0.187575	-0.472599	0.000694395	-0.14429	0.327849	0.197378	0.178722	0.348979	0.0150556	0.441154	0.0016979	-0.129969	0.378611	-0.400172	0.0048293	-0.308431	0.0329373
Liver	NSFL1C	brown	0.124245	0.400139	0.177539	0.227347	0.768127	1.86319e-10	0.636143	1.17893e-06	0.660576	3.23816e-07	0.0541762	0.714575	0.466103	0.000841167	0.0724944	0.624373	0.185809	0.206074	0.642342	8.5859e-07	0.87699	3.02527e-16	-0.328752	0.0225222
Liver	MFSD3	brown	-0.124136	0.400557	0.507865	0.000228915	0.481751	0.000526602	0.860519	4.52628e-15	0.260323	0.0739402	-0.0674182	0.648898	0.473477	0.000676435	0.269316	0.0641612	0.313598	0.0299706	0.688485	6.35667e-08	0.826225	4.81314e-13	-0.501336	0.000283705
Liver	CDC42EP1	brown	0.124105	0.400674	-0.247086	0.0904359	0.431527	0.002196	0.121939	0.40901	0.322738	0.0252669	0.213335	0.145423	0.263447	0.070418	-0.00392621	0.978871	-0.0486777	0.742493	0.348051	0.015345	0.363978	0.0109863	-0.191839	0.191472
Liver	CEP290	brown	0.124069	0.400814	-0.232499	0.111785	-0.420503	0.00292178	-0.420711	0.00290633	-0.313417	0.0300707	-0.0501508	0.734979	-0.241143	0.0987153	0.262096	0.0719252	0.0115495	0.937899	-0.312452	0.0306088	-0.500495	0.000291565	0.0411554	0.781216
Liver	SLC12A9	brown	-0.123845	0.401672	-0.13495	0.360448	-0.326978	0.0233045	-0.24121	0.0986188	-0.573102	2.06981e-05	-0.286681	0.0482101	-0.0411504	0.781242	0.00492127	0.973517	0.261665	0.0724105	-0.0721352	0.626096	-0.413943	0.00344767	-0.0320269	0.828913
Liver	CENPV	brown	0.123744	0.402059	-0.0094797	0.949012	0.655403	4.29864e-07	0.586674	1.17463e-05	0.471205	0.000723789	0.0662034	0.654823	0.57206	2.15951e-05	0.0444333	0.764271	0.244018	0.0946394	0.516855	0.000169133	0.668822	2.03787e-07	-0.459609	0.00101509
Liver	TRIM44	brown	0.123737	0.402084	-0.48499	0.000476604	-0.0383737	0.795675	-0.326517	0.0235113	-0.15454	0.294279	-0.158648	0.281474	0.114021	0.440316	0.0304574	0.837181	-0.166668	0.257545	-0.000189878	0.998978	-0.258508	0.0760504	-0.0657136	0.657219
Liver	PIK3CA	brown	-0.123563	0.402752	0.0985172	0.505297	-0.53372	9.36528e-05	-0.315789	0.0287814	-0.33438	0.0201848	0.222555	0.12841	-0.493273	0.000367621	0.136824	0.353755	-0.153111	0.298821	-0.509391	0.000217575	-0.550496	5.03856e-05	0.253191	0.082504
Liver	APLF	brown	-0.123351	0.403567	0.685821	7.48244e-08	0.282793	0.0514676	0.626367	1.9168e-06	0.161088	0.274046	-0.220275	0.132472	0.067673	0.647658	0.324785	0.0243027	-0.111561	0.450305	0.333756	0.0204335	0.584439	1.29177e-05	-0.168489	0.252308
Liver	TRIM33	brown	-0.123331	0.403642	-0.0227959	0.877774	-0.426456	0.00250721	-0.402955	0.00451644	-0.401266	0.00470405	-0.061947	0.67575	-0.376454	0.00835954	0.521777	0.000142794	-0.0414437	0.779722	-0.196219	0.181337	-0.413096	0.00352131	0.103314	0.484686
Liver	DDX50	brown	0.123287	0.40381	0.00407606	0.978065	0.158718	0.281261	0.26001	0.0743011	0.0543977	0.713458	-0.221795	0.129753	0.384919	0.00690367	0.201261	0.170154	0.205276	0.161614	0.251669	0.0844292	0.286323	0.0485025	-0.325279	0.0240749
Liver	DUSP28	brown	0.123204	0.404131	-0.0955076	0.518452	0.405648	0.00423067	0.225026	0.124115	0.357302	0.0126629	0.204042	0.164205	0.17884	0.223905	0.0791629	0.59276	-0.199623	0.173733	0.463628	0.000904014	0.399416	0.00491748	-0.197092	0.179366
Liver	AK2	brown	-0.12318	0.404223	0.696621	3.82104e-08	0.369684	0.00970797	0.648697	6.15727e-07	0.702087	2.68886e-08	0.347044	0.0156642	-0.0231333	0.875979	-0.12537	0.395855	-0.033026	0.82366	0.212204	0.14762	0.758856	4.11381e-10	0.0995294	0.500911
Liver	ECI1	brown	-0.123176	0.404238	0.666209	2.36358e-07	0.397323	0.00516912	0.761157	3.39093e-10	0.380307	0.00766682	-0.131048	0.374633	0.346783	0.0157479	0.336758	0.0192609	0.238366	0.102779	0.552036	4.75198e-05	0.877591	2.72114e-16	-0.303802	0.0357973
Liver	LRPAP1	brown	0.12271	0.406032	0.320562	0.0263264	0.571353	2.2225e-05	0.57608	1.83181e-05	0.661501	3.07641e-07	0.0481055	0.745418	0.373333	0.00895965	0.133272	0.366507	0.0780417	0.598026	0.541084	7.16313e-05	0.892857	1.50673e-17	-0.201424	0.169803
Liver	GSTK1	brown	-0.122376	0.40732	0.781307	5.66194e-11	0.316406	0.0284538	0.813988	2.0005e-12	0.402615	0.00455361	-0.0869675	0.556692	0.260819	0.0733727	0.145586	0.32348	0.167144	0.256169	0.41622	0.00325639	0.83887	9.78315e-14	-0.203422	0.165518
Liver	PAIP2	brown	-0.122364	0.407367	0.765479	2.34487e-10	0.322219	0.0255165	0.711886	1.4e-08	0.574592	1.94732e-05	0.0608679	0.681094	0.0965709	0.513785	-0.165363	0.261344	-0.0772725	0.60165	0.182376	0.214729	0.793118	1.81254e-11	0.0543091	0.713905
Liver	PLIN3	brown	0.122235	0.407867	0.0591308	0.68973	0.182	0.215692	0.108393	0.46335	0.58498	1.26246e-05	0.489731	0.000411115	-0.187632	0.20158	-0.438826	0.00180813	-0.285983	0.0487823	-0.164585	0.263626	0.158154	0.282996	0.248512	0.0885326
Liver	NOP10	brown	-0.122017	0.408709	0.430235	0.00227182	0.515847	0.000175045	0.78156	5.52982e-11	0.492033	0.000382349	0.0111518	0.940034	0.43196	0.00217109	-0.314569	0.0294389	0.156766	0.287296	0.355136	0.0132518	0.770364	1.53057e-10	-0.238624	0.102396
Liver	PDDC1	brown	0.121908	0.409129	0.0564615	0.703077	0.724782	5.7229e-09	0.614393	3.39964e-06	0.468748	0.00077835	0.0126403	0.932047	0.592753	9.03817e-06	0.12453	0.399051	0.259497	0.0748947	0.770918	1.45737e-10	0.813325	2.15439e-12	-0.465042	0.000867617
Liver	UBE3B	brown	-0.121672	0.410046	0.342298	0.0172456	-0.0698618	0.637044	-0.0956677	0.517748	0.325191	0.0241153	0.228779	0.117801	-0.299182	0.0388533	0.337991	0.0187957	-0.134123	0.363428	0.153548	0.297427	0.29442	0.0422242	0.310843	0.0315233
Liver	MAT1A	brown	-0.121484	0.410773	0.766073	2.22742e-10	0.222861	0.127873	0.630319	1.578e-06	0.386361	0.00667891	-0.0960745	0.515961	0.10945	0.458977	0.318174	0.027532	0.0885527	0.549495	0.424252	0.00265422	0.799012	9.98534e-12	-0.0994527	0.501242
Liver	NRDC	brown	0.121358	0.411262	0.603572	5.59352e-06	0.0444836	0.764012	0.182064	0.215528	0.585362	1.24213e-05	0.0529016	0.721015	-0.256586	0.0783362	0.112223	0.447605	-0.26254	0.0714269	-0.00836644	0.954993	0.543439	6.56604e-05	0.355342	0.013195
Liver	PRODH2	brown	-0.121216	0.411813	0.728606	4.34372e-09	0.353649	0.0136697	0.805559	5.02951e-12	0.435791	0.00196129	0.0850662	0.565383	0.22489	0.124349	0.205458	0.161235	0.105765	0.474326	0.506755	0.000237487	0.874186	4.92355e-16	-0.223948	0.125976
Liver	HS1BP3	brown	0.121006	0.412633	0.208301	0.15539	0.542643	6.76259e-05	0.309108	0.0325354	0.568658	2.47817e-05	0.307712	0.0333687	0.00735099	0.960451	0.26719	0.0663742	-0.112234	0.447562	0.515611	0.000176459	0.680463	1.03346e-07	-0.0245049	0.868689
Liver	KNOP1	brown	-0.120984	0.412715	-0.046634	0.752955	0.583687	1.33351e-05	0.309177	0.0324944	0.497829	0.0003178	0.347978	0.0153678	0.245184	0.0930246	-0.0870878	0.556145	0.144084	0.328548	0.398108	0.00507348	0.512192	0.000198089	-0.139883	0.342995
Liver	TSTA3	brown	0.120938	0.412896	0.101159	0.493889	0.539542	7.58063e-05	0.429785	0.00229882	0.510452	0.000209998	0.169531	0.249344	0.155722	0.290557	-0.358221	0.0124198	-0.0582803	0.693973	0.258087	0.0765461	0.487205	0.000444924	-0.0420856	0.776397
Liver	TRIP12	brown	0.120908	0.413014	0.438019	0.00184776	-0.0186357	0.899954	0.0219745	0.882147	0.332498	0.0209424	-0.207575	0.156867	-0.201915	0.168743	0.235309	0.107399	-0.22304	0.127559	0.010022	0.946099	0.383418	0.00714437	0.291406	0.0444786
Liver	CPB2	brown	-0.120833	0.413303	0.726409	5.09201e-09	0.34566	0.0161121	0.610649	4.04725e-06	0.587795	1.11965e-05	-0.0907089	0.539777	0.165042	0.262281	0.209443	0.153086	0.0814131	0.582256	0.392628	0.00577476	0.88655	5.23528e-17	-0.0332416	0.822527
Liver	PSAP	brown	0.120793	0.413462	0.279618	0.0542575	0.417837	0.0031263	0.317398	0.0279336	0.626098	1.94208e-06	-0.223823	0.126192	0.378933	0.00790797	0.11515	0.435772	0.195971	0.181902	0.407017	0.00409159	0.79945	9.54503e-12	-0.0266068	0.857537
Liver	BAG3	brown	0.120755	0.41361	0.208052	0.155895	0.508281	0.000225771	0.38359	0.00711646	0.303977	0.0356858	-0.463819	0.000899017	0.397118	0.00519436	0.37194	0.00923927	0.259343	0.0750734	0.557134	3.90625e-05	0.621766	2.39568e-06	-0.29186	0.0441331
Liver	ADGRA3	brown	0.12073	0.413704	0.202114	0.168313	0.601373	6.17524e-06	0.585406	1.23984e-05	0.540257	7.38454e-05	0.241194	0.0986411	0.275406	0.0581462	0.286509	0.0483503	0.13779	0.350335	0.612815	3.65993e-06	0.691789	5.17991e-08	-0.356273	0.0129399
Liver	SNRPB	brown	0.120693	0.413852	0.0775235	0.600466	0.497104	0.00032529	0.247835	0.0894317	0.667379	2.21221e-07	0.0726863	0.623454	0.192933	0.188905	-0.50646	0.000239818	-0.0881394	0.551368	0.135408	0.358807	0.52563	0.00012484	0.173136	0.23927
Liver	LRRC41	brown	0.120271	0.415496	0.182032	0.215609	0.548646	5.40388e-05	0.264739	0.069001	0.59124	9.65208e-06	-0.0025437	0.98631	0.182218	0.215132	0.349461	0.0149074	-0.0613998	0.678458	0.658628	3.60507e-07	0.742047	1.58665e-09	-0.0768599	0.603598
Liver	TRPC1	brown	0.119938	0.4168	-0.317702	0.0277756	-0.477765	0.000594587	-0.592297	9.21953e-06	-0.388285	0.0063891	0.155437	0.291453	-0.433767	0.0020698	-0.249942	0.0866548	-0.233281	0.110551	-0.439269	0.00178666	-0.728793	4.28492e-09	0.319207	0.0270049
Liver	PLEKHA8	brown	0.119878	0.417033	-0.617873	2.88516e-06	0.0305726	0.836574	-0.543911	6.45188e-05	-0.163098	0.268022	0.158294	0.282564	-0.187885	0.200962	0.135912	0.357004	-0.0986663	0.504649	-0.126637	0.391057	-0.505499	0.000247548	0.0875102	0.554223
Liver	RRNAD1	brown	0.119697	0.417743	0.125693	0.394627	0.17904	0.223378	0.188082	0.20048	-0.117427	0.426689	-0.257148	0.0776616	0.240497	0.0996492	0.345708	0.0160963	0.111361	0.451122	0.535533	8.77225e-05	0.330414	0.0218095	-0.207849	0.156309
Liver	LAD1	brown	-0.119354	0.419087	0.317929	0.0276583	0.295178	0.0416726	0.323009	0.0251375	0.332906	0.0207762	0.102142	0.489681	0.141281	0.338146	0.0877671	0.553057	-0.0187382	0.899407	0.441184	0.00169655	0.602825	5.78507e-06	-0.0160736	0.913653
Liver	MRPL4	brown	-0.119278	0.419386	0.588433	1.08947e-05	0.459708	0.00101221	0.819345	1.0864e-12	0.474965	0.000646955	0.122862	0.405445	0.334386	0.0201827	0.233968	0.109476	0.168625	0.251919	0.536262	8.54369e-05	0.879958	1.78339e-16	-0.338132	0.0187433
Liver	SDAD1	brown	0.119135	0.419948	0.216872	0.138709	0.784665	4.12536e-11	0.697048	3.71855e-08	0.500945	0.000287331	-0.132008	0.37111	0.531633	0.000100934	0.350498	0.0145922	0.214712	0.142781	0.674771	1.44584e-07	0.839712	8.75671e-14	-0.493614	0.000363658
Liver	NR1H3	brown	-0.119068	0.42021	0.714364	1.18586e-08	0.330364	0.0218305	0.815637	1.66122e-12	0.41757	0.00314744	0.0278021	0.851208	0.290017	0.0455506	0.0494437	0.738583	0.156981	0.286626	0.426618	0.00249666	0.854692	1.08642e-14	-0.202696	0.167065
Liver	SIGIRR	brown	-0.11894	0.420712	0.436253	0.00193729	-0.033584	0.820729	0.32794	0.0228773	0.308759	0.032742	0.185258	0.207448	-0.0519058	0.72606	-0.19891	0.175306	-0.167114	0.256255	0.0743198	0.61565	0.396275	0.00529927	0.116675	0.42968
Liver	COASY	brown	-0.118913	0.420819	0.552684	4.63582e-05	0.408827	0.00391383	0.813981	2.00207e-12	0.226708	0.121255	-0.076321	0.606146	0.407491	0.00404441	0.420265	0.00293955	0.296463	0.0407498	0.711571	1.43393e-08	0.816998	1.423e-12	-0.480081	0.000554174
Liver	OLA1	brown	-0.118755	0.421444	0.589768	1.02862e-05	0.328078	0.0228165	0.44155	0.00167977	0.536743	8.39573e-05	-0.128801	0.382946	-0.00663003	0.964327	-0.126181	0.392781	-0.160733	0.275119	0.0734624	0.619741	0.577956	1.69512e-05	0.165962	0.259596
Liver	ARFGAP3	brown	0.118605	0.422035	0.274293	0.0592107	0.649537	5.88897e-07	0.506328	0.000240863	0.595908	7.87221e-06	-0.116702	0.42957	0.258305	0.0762894	0.302146	0.0368694	-0.0601029	0.684893	0.542267	6.85743e-05	0.74032	1.81195e-09	-0.214637	0.142925
Liver	PRKACA	brown	0.118586	0.422108	0.0866008	0.558364	0.250733	0.0856291	-0.00873086	0.953035	0.752326	7.03871e-10	0.429679	0.00230519	-0.0745651	0.614481	-0.0311547	0.833506	-0.121134	0.412135	0.212834	0.146393	0.541421	7.07488e-05	0.274333	0.0591717
Liver	PTPRA	brown	0.118331	0.423113	0.171917	0.242645	0.193047	0.188639	0.0755515	0.609793	0.48114	0.000536545	0.0565034	0.702867	0.03197	0.829213	-0.0120512	0.935207	-0.0807263	0.585453	0.142373	0.334384	0.478519	0.000581138	0.161743	0.272074
Liver	FDPS	brown	-0.118293	0.423262	0.623298	2.22514e-06	0.309452	0.0323325	0.585384	1.24101e-05	0.489636	0.000412345	0.151507	0.303972	0.118407	0.422813	0.130705	0.375892	0.171547	0.243675	0.359676	0.0120432	0.78698	3.30551e-11	-0.0339241	0.818944
Liver	HPS1	brown	-0.118224	0.423536	0.185576	0.206655	6.44176e-05	0.999653	0.143049	0.332072	-0.0627443	0.671811	-0.250489	0.085945	0.200593	0.171608	0.328168	0.0227773	0.216722	0.138989	0.35966	0.0120473	0.316125	0.0286029	-0.111386	0.451021
Liver	CSK	brown	0.118217	0.423565	0.0880215	0.551902	0.687875	6.6e-08	0.558159	3.75381e-05	0.388233	0.00639674	-0.154677	0.293848	0.635586	1.21258e-06	0.316128	0.028601	0.275309	0.0582384	0.706695	1.98721e-08	0.769437	1.66102e-10	-0.476834	0.000611562
Liver	GALM	brown	-0.118101	0.424021	0.815055	1.77414e-12	-0.05058	0.732795	0.313993	0.0297535	0.549659	5.20099e-05	0.0880568	0.551742	-0.163624	0.266461	0.0730249	0.621833	0.0027954	0.984955	0.0841267	0.569701	0.670758	1.82401e-07	0.34293	0.0170276
Liver	HHLA2	brown	-0.118027	0.424316	0.543182	6.62894e-05	-0.164315	0.26442	0.367476	0.0101866	0.179157	0.223071	0.231731	0.113007	-0.0755509	0.609796	0.36606	0.010504	0.141174	0.338514	0.275083	0.0584536	0.430263	0.00227016	-0.0858397	0.56184
Liver	TST	brown	-0.117966	0.424554	0.563326	3.06532e-05	0.558605	3.68922e-05	0.869752	1.03921e-15	0.469497	0.000761342	0.0789221	0.593889	0.368319	0.0100015	0.222649	0.128245	0.219777	0.13337	0.556542	3.99675e-05	0.868271	1.32573e-15	-0.393458	0.00566335
Liver	HGD	brown	0.117422	0.426709	0.277402	0.0562767	0.60197	6.01215e-06	0.475598	0.000634758	0.604414	5.38443e-06	-0.106185	0.472565	0.207446	0.157131	0.0706911	0.633041	-0.154901	0.293139	0.443895	0.00157585	0.723293	6.36388e-09	-0.0888584	0.548112
Liver	SF3B4	brown	0.117192	0.427622	-0.0554074	0.708373	0.801061	8.07838e-12	0.400269	0.00481813	0.671632	1.73455e-07	0.0777084	0.599595	0.45294	0.00122649	0.0812709	0.582917	0.161128	0.273925	0.590489	9.97092e-06	0.72205	6.94977e-09	-0.257131	0.0776821
Liver	NEK9	brown	0.117082	0.428058	0.40571	0.00422428	0.2812	0.0528528	0.36108	0.0116889	0.307838	0.033293	0.271546	0.0619035	-0.0820165	0.579453	0.680767	1.01491e-07	0.0249138	0.866517	0.415922	0.0032809	0.492223	0.000380058	-0.176019	0.231415
Liver	VPS18	brown	0.11677	0.429299	0.244149	0.0944566	0.252668	0.0831618	0.0703305	0.634781	0.453302	0.0012141	0.141327	0.337985	-0.0564675	0.703047	0.466292	0.000836513	0.0358226	0.808996	0.311619	0.0310797	0.493802	0.0003615	0.0970102	0.511863
Liver	DNAJC4	brown	-0.116729	0.429462	0.31469	0.029373	0.443835	0.00157843	0.793288	1.78224e-11	0.116006	0.432346	-0.144732	0.326355	0.59665	7.619e-06	0.411619	0.00365302	0.442069	0.00165627	0.675259	1.40526e-07	0.699465	3.18574e-08	-0.664977	2.53355e-07
Liver	INPP5D	brown	0.116729	0.429463	-0.684057	8.32837e-08	-0.111178	0.451873	-0.448908	0.00137263	-0.349503	0.0148944	-0.349569	0.0148743	0.314484	0.0294848	-0.0314376	0.832016	0.171255	0.24449	-0.075843	0.60841	-0.440628	0.0017223	-0.183495	0.21188
Liver	EFTUD2	brown	0.116724	0.429485	0.292832	0.0434004	0.574411	1.96186e-05	0.391469	0.00593344	0.763431	2.7955e-10	0.152926	0.299412	0.185141	0.20774	0.317976	0.0276341	0.0733592	0.620234	0.423093	0.00273452	0.809973	3.1212e-12	-0.075564	0.609733
Liver	MIA3	brown	0.116579	0.430062	0.291254	0.0445953	0.0948939	0.521156	-0.195189	0.183687	0.542347	6.83715e-05	-0.112185	0.44776	-0.28087	0.0531432	0.347321	0.0155757	-0.251898	0.0841375	0.1038	0.482624	0.391296	0.00595743	0.422676	0.0027639
Liver	ZKSCAN5	brown	-0.116429	0.430658	0.107187	0.468371	0.494482	0.000353755	0.452097	0.00125585	0.1317	0.372237	-0.038005	0.797597	0.253751	0.0818053	0.379783	0.00775807	0.027218	0.8543	0.649813	5.8033e-07	0.484347	0.000486177	-0.415402	0.00332397
Liver	USP2	brown	0.116416	0.430709	0.256827	0.0780458	0.164381	0.264224	0.319068	0.0270757	0.234025	0.109387	-0.35495	0.0133035	0.262509	0.0714616	0.185922	0.205793	0.0358108	0.809057	0.354652	0.0133866	0.553108	4.56119e-05	-0.124793	0.39805
Liver	TELO2	brown	0.116218	0.4315	0.306365	0.0341898	0.314508	0.0294717	0.486107	0.000460379	0.377263	0.00820976	-0.017997	0.903366	0.368647	0.00993031	0.249553	0.0871628	0.214061	0.144026	0.523211	0.000135852	0.728215	4.4687e-09	-0.266792	0.066796
Liver	DDX54	brown	0.116072	0.432083	0.214327	0.143518	0.6849	7.91365e-08	0.556564	3.9933e-05	0.630366	1.57437e-06	-0.0696818	0.637914	0.433671	0.00207505	0.295949	0.041117	0.139144	0.345575	0.648586	6.19354e-07	0.891608	1.93974e-17	-0.315484	0.0289447
Liver	PVRL2	brown	0.116008	0.432338	0.252483	0.0833954	0.562008	3.22903e-05	0.29897	0.038999	0.746592	1.11297e-09	0.0619705	0.675633	0.103694	0.48307	0.216884	0.138687	-0.107549	0.466861	0.425773	0.00255199	0.749261	9.00555e-10	0.0359945	0.808097
Liver	ZNF26	brown	-0.115991	0.432405	0.0832748	0.573629	-0.300791	0.0377661	-0.0332988	0.822227	-0.446393	0.00147146	-0.0488929	0.741393	-0.199805	0.173332	-0.10445	0.479868	-0.0555516	0.707648	-0.236277	0.105919	-0.369566	0.00973309	0.0396692	0.788932
Liver	EMID1	brown	0.115951	0.432564	-0.176195	0.230941	-0.455775	0.00113226	-0.41479	0.00337542	-0.260581	0.0736451	-0.337292	0.0190583	-0.0775408	0.600385	-0.418853	0.00304696	-0.11399	0.440441	-0.515561	0.000176757	-0.479952	0.000556363	0.251836	0.0842163
Liver	HNRNPUL1	brown	0.115579	0.434054	0.365851	0.0105517	0.529241	0.000109909	0.410887	0.00371991	0.751696	7.40662e-10	0.0265841	0.857658	0.225724	0.122921	0.291802	0.0441775	0.0636488	0.667353	0.528534	0.000112696	0.874743	4.47389e-16	-0.0545383	0.712749
Liver	CCDC15	brown	-0.1155	0.43437	-0.0976882	0.508903	-0.61173	3.84949e-06	-0.457474	0.0010789	-0.433413	0.0020893	-0.0649655	0.660884	-0.327915	0.0228885	0.115861	0.432923	0.00422825	0.977246	-0.37735	0.00819381	-0.523461	0.000134676	0.21118	0.14963
Liver	TXNL1	brown	-0.115328	0.435061	0.494171	0.000357274	0.548413	5.4516e-05	0.662622	2.89e-07	0.575971	1.84004e-05	0.0487075	0.742341	0.203662	0.165009	-0.236649	0.105355	0.0214866	0.884745	0.278316	0.0554365	0.728912	4.24795e-09	-0.0397882	0.788314
Liver	ZNF207	brown	0.115165	0.435712	0.287425	0.0476064	0.627364	1.82545e-06	0.526703	0.00012022	0.559769	3.52536e-05	0.0967496	0.513003	0.180385	0.219862	0.314506	0.0294728	-0.00138197	0.992562	0.381503	0.00746215	0.657871	3.75767e-07	-0.222153	0.129119
Liver	F11R	brown	0.11515	0.435771	0.537127	8.27933e-05	0.353602	0.013683	0.403207	0.00448891	0.493839	0.000361066	-0.1887	0.198979	0.140222	0.341814	0.32699	0.0232991	-0.0628234	0.67142	0.43029	0.00226857	0.786034	3.61996e-11	-0.00324323	0.982546
Liver	BLVRA	brown	-0.115029	0.436259	0.775524	9.64292e-11	0.158824	0.280934	0.681469	9.7318e-08	0.477608	0.000597406	0.145858	0.322566	0.0516526	0.727345	0.0171615	0.907833	0.0321857	0.828078	0.259169	0.0752764	0.780212	6.27014e-11	-0.00734908	0.960462
Liver	R3HDM4	brown	0.114998	0.436383	0.281874	0.0522633	0.586078	1.20488e-05	0.548477	5.43847e-05	0.62762	1.80269e-06	0.137585	0.35106	0.337271	0.019066	0.304874	0.0351176	0.178885	0.223787	0.68053	1.02936e-07	0.870152	9.72655e-16	-0.260789	0.0734069
Liver	SUPV3L1	brown	0.114927	0.436668	0.116676	0.429675	0.592886	8.98616e-06	0.3385	0.0186068	0.67006	1.89861e-07	0.201273	0.170128	0.167531	0.255053	0.376966	0.00826441	0.0556974	0.706915	0.531827	0.000100236	0.717019	9.87971e-09	-0.154755	0.2936
Liver	ALCAM	brown	-0.114791	0.437217	0.541199	7.13306e-05	0.413869	0.00345407	0.442985	0.00161546	0.328859	0.0224757	-0.178987	0.223516	-0.0133737	0.928114	0.410922	0.00371668	-0.16879	0.251448	0.365731	0.010579	0.598248	7.09883e-06	-0.0720286	0.626607
Liver	PGLS	brown	0.114719	0.437504	0.188687	0.199011	0.610381	4.09783e-06	0.737419	2.25969e-09	0.397626	0.00513197	-0.0468083	0.752062	0.584834	1.2703e-05	0.278923	0.0548842	0.36849	0.00996427	0.588468	1.08783e-05	0.748152	1e-09	-0.571863	2.17689e-05
Liver	PAPSS2	brown	-0.114067	0.44013	0.531278	0.000102222	0.142326	0.334546	0.184478	0.2094	0.318547	0.0273409	-0.226608	0.121424	-0.177304	0.227974	0.183672	0.211432	-0.281019	0.0530121	0.0992455	0.502139	0.419427	0.00300289	0.213554	0.145001
Liver	KDELR1	brown	0.113997	0.440413	0.505368	0.000248615	0.341789	0.0174229	0.412	0.00361859	0.793105	1.81495e-11	0.118603	0.422042	0.110246	0.455698	-0.0881445	0.551344	0.0181991	0.902286	0.272042	0.0614107	0.83876	9.92613e-14	0.170869	0.245571
Liver	GLMP	brown	-0.113961	0.440559	0.670976	1.80137e-07	-0.0210985	0.886814	0.234584	0.108518	0.55063	5.01306e-05	0.0203294	0.890914	-0.138274	0.34863	-0.222132	0.129156	-0.136452	0.35508	-0.0869717	0.556673	0.571497	2.20948e-05	0.450219	0.00132349
Liver	LEMD2	brown	0.113662	0.441767	-0.13358	0.365392	0.481477	0.00053104	0.0340745	0.818155	0.477148	0.000605789	0.0677267	0.647397	0.157837	0.283975	-0.210114	0.151744	-0.103375	0.484427	0.321939	0.0256516	0.405018	0.00429603	0.0929118	0.529935
Liver	CCT7	brown	0.113644	0.441837	0.348763	0.0151227	0.627769	1.78953e-06	0.52522	0.000126647	0.811171	2.73633e-12	0.0931615	0.528825	0.21914	0.134528	0.00521984	0.971911	-0.00929452	0.950007	0.335452	0.0197639	0.830369	2.897e-13	-0.0442163	0.76539
Liver	C6orf89	brown	-0.113341	0.443064	0.310684	0.0316154	0.336136	0.0194988	0.345899	0.0160339	0.545358	6.11359e-05	0.141664	0.336824	0.0628375	0.671351	0.0864512	0.559046	0.103689	0.483092	0.226059	0.122352	0.546259	5.91095e-05	0.0217051	0.883581
Liver	ERBB2IP	brown	-0.113131	0.443914	-0.200352	0.172133	-0.620222	2.57976e-06	-0.677439	1.23643e-07	-0.500374	0.000292711	-0.078637	0.595227	-0.43584	0.00195875	0.268765	0.0647288	-0.106745	0.470219	-0.460086	0.00100129	-0.690768	5.51986e-08	0.304491	0.0353596
Liver	SMCHD1	brown	0.1129	0.444853	-0.432616	0.00213378	-0.229495	0.116625	-0.408494	0.00394603	-0.474074	0.000664475	-0.184862	0.208437	-0.0226165	0.878729	0.0880447	0.551797	0.162746	0.269071	-0.297991	0.0396749	-0.609077	4.35191e-06	-0.0854647	0.563556
Liver	PIP5K1A	brown	0.112858	0.445023	-0.136755	0.354002	-0.0215084	0.884629	-0.0947869	0.521628	0.0230561	0.87639	0.421079	0.00287918	-0.289809	0.0457128	-0.351754	0.0142185	-0.372915	0.00904266	-0.273897	0.0595929	-0.311325	0.0312472	0.153032	0.299073
Liver	B3GAT3	brown	0.112766	0.445396	0.127886	0.386363	0.74061	1.77216e-09	0.750395	8.22429e-10	0.383858	0.00707315	-0.0561968	0.704406	0.610451	4.08457e-06	0.31431	0.0295796	0.23017	0.115524	0.799906	9.10644e-12	0.821871	8.09026e-13	-0.624433	2.106e-06
Liver	ANG	brown	-0.112532	0.446349	0.746041	1.16232e-09	0.395719	0.00536943	0.720344	7.83672e-09	0.523834	0.000132935	-0.0358199	0.80901	0.170332	0.247079	0.145908	0.322399	0.0638117	0.666551	0.430904	0.00223229	0.866592	1.74085e-15	-0.0921749	0.533218
Liver	VMA21	brown	-0.112387	0.44694	0.568792	2.46477e-05	0.564374	2.94073e-05	0.796206	1.3295e-11	0.579151	1.61295e-05	0.115689	0.433614	0.299776	0.0384491	0.241487	0.0982206	0.142778	0.332997	0.532461	9.7984e-05	0.875964	3.62039e-16	-0.314965	0.0292239
Liver	RAC1	brown	0.112259	0.447457	0.286937	0.0480017	0.682779	9e-08	0.544763	6.25056e-05	0.6992	3.24037e-08	-0.0950199	0.520601	0.43181	0.00217967	0.0542028	0.714441	0.109824	0.457435	0.541672	7.00961e-05	0.899958	3.36624e-18	-0.167267	0.255815
Liver	STK11	brown	0.11217	0.447822	0.157795	0.284104	0.383873	0.00707074	0.0629381	0.670854	0.657651	3.80323e-07	0.102843	0.486691	-0.0234157	0.874477	-0.11786	0.424976	-0.189837	0.196237	0.284861	0.0497132	0.580413	1.53023e-05	0.270443	0.0630121
Liver	CCNYL1	brown	0.11166	0.449904	-0.522563	0.000138952	-0.167847	0.254147	-0.409421	0.00385701	-0.358622	0.0123151	0.104354	0.480278	-0.151679	0.303418	-0.25874	0.0757781	-0.15259	0.30049	-0.434848	0.00201118	-0.730114	3.89102e-09	0.0450886	0.760897
Liver	BLMH	brown	-0.111575	0.450248	0.760155	3.68964e-10	0.358786	0.0122725	0.738197	2.13032e-09	0.440922	0.00170864	-0.00893071	0.951961	0.156979	0.286633	0.232506	0.111774	0.0661818	0.654929	0.446837	0.00145358	0.861112	4.13122e-15	-0.132324	0.369958
Liver	ESCO1	brown	-0.111469	0.450682	-0.285413	0.0492532	-0.549493	5.23381e-05	-0.637403	1.106e-06	-0.520328	0.000150128	0.0859566	0.561305	-0.411257	0.00368593	0.0658158	0.656719	-0.130776	0.375633	-0.506853	0.000236719	-0.787307	3.20314e-11	0.269348	0.0641281
Liver	ERP29	brown	-0.111364	0.451111	0.746965	1.08069e-09	0.235464	0.107161	0.58662	1.17738e-05	0.594854	8.24526e-06	0.0362787	0.80661	0.102986	0.48608	0.0616859	0.677041	0.0914418	0.536493	0.273509	0.0599693	0.840126	8.29023e-14	0.0593727	0.688525
Liver	INHBE	brown	0.111277	0.451469	-0.14893	0.312366	0.378391	0.00800487	-0.0788354	0.594296	0.56062	3.40989e-05	0.467116	0.000816578	-0.238238	0.102969	-0.168082	0.253472	-0.30904	0.0325757	0.000578381	0.996887	0.111445	0.450782	0.211203	0.149586
Liver	TMEM131	brown	-0.11126	0.451536	0.370232	0.00959219	0.0532181	0.719414	-0.0579813	0.695467	0.218318	0.136033	-0.134751	0.361165	-0.328756	0.0225206	0.400739	0.00476406	-0.225424	0.123433	-0.000299575	0.998388	0.192608	0.189664	0.257959	0.0766971
Liver	PFN1	brown	0.111085	0.452254	0.137551	0.351179	0.844213	4.78694e-14	0.724049	6e-09	0.555526	4.15674e-05	-0.0164553	0.91161	0.613985	3.46532e-06	0.22636	0.121842	0.279218	0.0546177	0.724351	5.90175e-09	0.878723	2.22558e-16	-0.525588	0.000125024
Liver	ATP6V0D1	brown	0.110963	0.452752	0.396312	0.00529465	0.482378	0.000516564	0.484411	0.000485219	0.76201	3.15473e-10	0.114764	0.437325	0.274471	0.0590389	0.160677	0.275286	0.131596	0.372621	0.4499	0.00133531	0.901562	2.36259e-18	-0.0603819	0.683506
Liver	MUT	brown	-0.110833	0.453286	0.667045	2.25452e-07	0.32579	0.0238412	0.577601	1.72024e-05	0.693307	4.71072e-08	0.220196	0.132614	-0.0767639	0.604052	0.0112417	0.939551	-0.156996	0.286581	0.22445	0.125107	0.732642	3.23049e-09	0.106614	0.470767
Liver	MPND	brown	-0.110773	0.453533	0.625349	2.01439e-06	0.36867	0.00992522	0.789644	2.553e-11	0.329381	0.0222504	-0.0883618	0.55036	0.370178	0.00960367	0.257864	0.0768104	0.179386	0.222469	0.586925	1.16215e-05	0.847222	3.16285e-14	-0.334794	0.0200215
Liver	CPS1	brown	-0.11077	0.453545	0.565539	2.80765e-05	0.412813	0.0035462	0.534407	9.13637e-05	0.357655	0.0125691	-0.271112	0.062338	0.121926	0.409059	0.335077	0.0199102	-0.072146	0.626044	0.343395	0.0168685	0.629644	1.63162e-06	-0.130258	0.377543
Liver	GTF2F1	brown	0.110744	0.45365	0.0160381	0.913842	0.71463	1.16454e-08	0.411213	0.00368998	0.664913	2.54262e-07	0.0764086	0.605732	0.452531	0.00124068	0.184414	0.209561	0.214616	0.142965	0.644569	7.64816e-07	0.810898	2.81971e-12	-0.255484	0.0796703
Liver	VRK3	brown	0.110653	0.454025	0.163266	0.267522	0.514803	0.000181368	0.350115	0.0147082	0.508399	0.000224886	-0.157782	0.284144	0.345319	0.0162241	0.175599	0.232548	0.0500499	0.735494	0.562202	3.20441e-05	0.742943	1.4804e-09	-0.121854	0.409341
Liver	EIF3A	brown	-0.110618	0.454168	0.382071	0.00736674	0.305409	0.0347823	0.0945251	0.522784	0.433016	0.00211134	0.104736	0.478661	-0.328169	0.0227767	0.324184	0.0245825	-0.260847	0.0733401	0.0583352	0.693699	0.276949	0.0566969	0.219731	0.133454
Liver	INTS6	brown	-0.110033	0.456575	0.601346	6.18275e-06	-0.116222	0.431485	0.363703	0.0110513	-0.0452294	0.760172	0.0214653	0.884859	-0.0601744	0.684537	0.53408	9.24497e-05	0.225583	0.123162	0.272559	0.0608994	0.310396	0.0317819	-0.137141	0.352631
Liver	ACSF3	brown	0.109929	0.457001	0.361663	0.0115446	0.171727	0.243172	0.0573659	0.698545	0.674972	1.42899e-07	-0.0403584	0.785352	-0.0407891	0.783116	-0.218543	0.135619	-0.179651	0.221777	0.0098115	0.94723	0.567288	2.61819e-05	0.439803	0.00176114
Liver	GTF2H2C	brown	-0.109839	0.457372	-0.265588	0.0680816	-0.421428	0.00285362	-0.221179	0.130849	-0.551698	4.81351e-05	0.0891893	0.546617	-0.0574842	0.697953	0.0313842	0.832297	0.33147	0.0213663	-0.197466	0.178525	-0.548954	5.34145e-05	-0.109025	0.460734
Liver	C8orf33	brown	0.109814	0.457477	0.00519764	0.972031	0.488779	0.000423571	0.334746	0.0200405	0.36133	0.0116269	-0.0553251	0.708787	0.199767	0.173415	-0.400458	0.00479634	-0.240281	0.0999622	0.184654	0.208959	0.321538	0.0258468	-0.0789217	0.593892
Liver	MAPKAPK2	brown	0.109768	0.457664	-0.123584	0.402671	0.753624	6.3344e-10	0.443095	0.00161065	0.384992	0.00689215	-0.147714	0.316381	0.619167	2.71309e-06	0.243966	0.0947122	0.259048	0.075418	0.724324	5.91326e-09	0.686346	7.24709e-08	-0.491459	0.00038935
Liver	SNW1	brown	0.109503	0.458758	0.250708	0.0856618	0.522287	0.00014029	0.215571	0.141151	0.834659	1.68805e-13	0.0850069	0.565655	0.143178	0.331631	0.0819132	0.579932	0.0269711	0.855607	0.365311	0.0106753	0.776194	9.07354e-11	0.15336	0.298025
Liver	HGSNAT	brown	0.109317	0.459527	-0.0123507	0.9336	0.208238	0.155518	-0.0535164	0.717906	0.340932	0.017725	0.0453633	0.759483	0.126836	0.390308	0.456243	0.00111732	0.208114	0.155769	0.40145	0.00468335	0.389106	0.00626881	-0.0679847	0.646142
Liver	ADAM9	brown	0.109236	0.45986	-0.371603	0.00930785	-0.531436	0.000101647	-0.780176	6.29121e-11	-0.198897	0.175334	0.0358335	0.808939	-0.441315	0.00169051	-0.429448	0.00231919	-0.270761	0.0626908	-0.763012	2.89722e-10	-0.754658	5.82123e-10	0.569478	2.39759e-05
Liver	PLPP5	brown	0.109091	0.460459	-0.0186802	0.899716	0.427853	0.00241778	0.397426	0.00515643	0.396415	0.00528167	0.256402	0.0785577	0.331784	0.0212362	0.243706	0.0950757	0.233599	0.110052	0.463709	0.000901899	0.438542	0.00182197	-0.417549	0.0031491
Liver	HIRIP3	brown	0.109066	0.460564	0.21371	0.1447	0.420628	0.00291248	0.234987	0.107896	0.743745	1.39095e-09	0.261818	0.0722385	0.111745	0.449554	-0.0870524	0.556306	-0.0309609	0.834527	0.36346	0.0111092	0.692516	4.94988e-08	0.136142	0.356184
Liver	TBL1Y	brown	0.108991	0.460873	0.289609	0.0458695	0.26457	0.0691851	0.191038	0.193369	0.594856	8.24435e-06	0.239906	0.10051	-0.0524858	0.723121	0.126907	0.390039	-0.169987	0.248053	0.303009	0.0363077	0.565153	2.85106e-05	0.11828	0.423316
Liver	PRAF2	brown	0.108953	0.461032	-0.0178702	0.904044	0.485408	0.00047047	0.46899	0.000772815	0.303457	0.0360187	-0.124022	0.400992	0.665694	2.43328e-07	0.165849	0.259923	0.328912	0.0224526	0.528302	0.000113625	0.619097	2.72217e-06	-0.487108	0.000446268
Liver	TUBAL3	brown	0.108933	0.461115	-0.0711608	0.630779	0.531367	0.000101898	0.364236	0.0109255	0.496522	0.000331422	0.380166	0.00769136	0.256141	0.0788721	-0.0350834	0.812866	0.205356	0.161448	0.351913	0.0141717	0.451415	0.00128005	-0.21527	0.141721
Liver	MVK	brown	-0.108892	0.461285	0.747254	1.05623e-09	-0.036119	0.807446	0.389429	0.00622194	0.558392	3.71997e-05	0.303669	0.035883	-0.16028	0.276491	-0.0352078	0.812214	0.127465	0.387943	0.0737905	0.618174	0.645274	7.37197e-07	0.285881	0.0488661
Liver	SGPL1	brown	0.10873	0.461954	0.374982	0.00863796	0.403617	0.00444467	0.293983	0.0425455	0.72439	5.88524e-09	0.0850449	0.565481	-0.0146683	0.921177	0.349667	0.0148443	-0.0527544	0.72176	0.397873	0.00510187	0.733636	3e-09	0.0517797	0.7267
Liver	SLC46A3	brown	-0.108535	0.462763	0.723611	6.22133e-09	0.139255	0.345188	0.402566	0.00455904	0.452354	0.00124686	-0.0670729	0.65058	-0.0917718	0.535018	0.239767	0.100712	-0.0533915	0.718538	0.266762	0.0668276	0.662315	2.94e-07	0.154481	0.294467
Liver	SLC22A10	brown	-0.108467	0.463046	0.726817	4.94444e-09	0.367434	0.0101959	0.694658	4.32676e-08	0.493497	0.000365019	0.123086	0.404585	0.0410739	0.781639	0.206277	0.159534	-0.0424731	0.774392	0.364352	0.0108982	0.781394	5.61605e-11	-0.0776734	0.59976
Liver	SLC4A7	brown	0.108255	0.463925	-0.61845	2.80717e-06	-0.120921	0.412962	-0.364717	0.0108131	-0.659858	3.36904e-07	-0.312949	0.0303307	0.186222	0.205051	0.454596	0.00117063	0.232792	0.111322	0.057609	0.697328	-0.594172	8.49547e-06	-0.393432	0.00566684
Liver	RPS6KA2	brown	0.108122	0.464479	0.186238	0.205011	0.150957	0.305753	0.219137	0.134534	0.311981	0.0308744	0.404729	0.00432638	-0.140628	0.340406	0.142562	0.333737	-0.158156	0.28299	0.335979	0.0195594	0.28759	0.0474729	-0.0306121	0.836366
Liver	TAB1	brown	-0.108113	0.464514	0.453462	0.00120864	-0.171689	0.243279	0.205698	0.160735	0.367029	0.0102859	0.348011	0.0153575	-0.138295	0.348557	-0.243053	0.0959923	0.0244792	0.868825	-0.0826752	0.576401	0.363865	0.0110129	0.280533	0.0534414
Liver	GPR137	brown	-0.108062	0.464726	0.255689	0.0794209	0.470604	0.000736822	0.594081	8.52909e-06	0.314984	0.029214	-0.0067535	0.963664	0.419684	0.00298335	0.145365	0.324223	0.24624	0.0915801	0.706875	1.96372e-08	0.747168	1.06342e-09	-0.356927	0.0127632
Liver	TPRA1	brown	-0.107966	0.465126	0.575748	1.85703e-05	0.275319	0.0582294	0.645342	7.34557e-07	0.416379	0.00324338	0.0833044	0.573492	0.184541	0.209242	0.253497	0.0821222	0.0651223	0.660115	0.457457	0.00107944	0.786107	3.59496e-11	-0.189478	0.1971
Liver	NRP1	brown	0.107931	0.465271	-0.193482	0.187624	-0.318307	0.0274638	-0.380443	0.00764334	-0.20285	0.166738	-0.240549	0.0995738	-0.171983	0.24246	0.343902	0.0166966	-0.129773	0.379337	-0.302444	0.0366747	-0.375913	0.00846085	0.0257999	0.861815
Liver	SF3B2	brown	0.107892	0.465432	0.145825	0.322677	0.667489	2.19845e-07	0.397238	0.00517951	0.747621	1e-09	0.0235305	0.873867	0.34757	0.0154966	0.273227	0.0602441	0.0951323	0.520105	0.574212	1.97791e-05	0.861458	3.91602e-15	-0.171347	0.244233
Liver	FZD6	brown	-0.107836	0.465667	-0.281324	0.0527441	-0.110456	0.454835	-0.376958	0.00826586	-0.0635823	0.66768	0.54489	6.22111e-05	-0.424477	0.00263887	-0.0440284	0.766359	-0.150964	0.305729	-0.342193	0.0172821	-0.483823	0.000494098	0.192027	0.191029
Liver	AP2M1	brown	0.107816	0.46575	0.413321	0.00350158	0.640419	9.48e-07	0.549359	5.26041e-05	0.843177	5.51012e-14	0.101671	0.491694	0.231464	0.113435	0.0145747	0.921678	-0.0297868	0.840719	0.377431	0.00817895	0.894752	1.02059e-17	-0.0218288	0.882923
Liver	RRP1B	brown	0.107808	0.465783	-0.148633	0.313343	0.520313	0.00015021	0.257359	0.0774102	0.23407	0.109317	-0.0607863	0.681499	0.377728	0.0081247	0.339106	0.0183835	0.0763834	0.605851	0.541087	7.16249e-05	0.433939	0.00206035	-0.381845	0.00740458
Liver	BCS1L	brown	0.107782	0.465892	-0.125955	0.393635	0.46859	0.000781964	0.190924	0.19364	0.663905	2.69065e-07	0.398076	0.00507732	0.147255	0.317903	-0.242989	0.0960835	0.0296892	0.841234	0.196395	0.180939	0.438278	0.00183497	-0.00883091	0.952498
Liver	MED10	brown	0.107728	0.466117	0.245105	0.0931334	0.589245	1.05208e-05	0.585027	1.25995e-05	0.457427	0.00108035	0.153535	0.297471	0.312766	0.0304325	0.0428407	0.772491	0.0771686	0.60214	0.512999	0.00019278	0.738928	2e-09	-0.254333	0.0810827
Liver	TOMM40	brown	0.107384	0.467549	-0.119943	0.416779	0.734785	2.75446e-09	0.157557	0.284839	0.746101	1.1568e-09	0.281362	0.0527102	0.0903674	0.541311	-0.137623	0.350927	-0.156922	0.286811	0.321292	0.0259671	0.526771	0.000119933	0.049661	0.737475
Liver	HCFC1R1	brown	0.107292	0.467934	0.397338	0.00516729	0.453517	0.00120677	0.742329	1.55246e-09	0.297252	0.040192	-0.11638	0.430852	0.478459	0.000582213	0.241687	0.0979335	0.219119	0.134567	0.581511	1.46149e-05	0.783321	4.68614e-11	-0.43964	0.00176891
Liver	TSPAN4	brown	0.106979	0.46924	0.400282	0.0048166	0.294377	0.0422559	0.314449	0.0295042	0.452608	0.00123798	-0.308094	0.0331388	0.192698	0.189453	0.107385	0.467547	-0.135771	0.357507	0.322495	0.0253836	0.707079	1.93725e-08	0.0458362	0.757052
Liver	NUP133	brown	-0.106979	0.469241	0.256302	0.0786781	0.147746	0.316273	0.24927	0.0875333	0.0237695	0.872596	-0.149424	0.310745	0.0898302	0.543727	0.517696	0.000164344	0.144734	0.326348	0.236972	0.104867	0.253598	0.0819952	-0.21422	0.143721
Liver	GJB1	brown	-0.106801	0.469983	0.831873	2.40133e-13	0.0999523	0.499084	0.452499	0.0012418	0.659505	3.43526e-07	0.26267	0.0712814	-0.180043	0.220753	-0.0674988	0.648506	-0.118455	0.422623	0.0659516	0.656055	0.739906	1.87038e-09	0.342418	0.017204
Liver	CD82	brown	-0.10659	0.470865	0.701129	2.86142e-08	0.293609	0.0428216	0.606064	4.9957e-06	0.615206	3.27244e-06	0.207617	0.156782	0.0723409	0.625109	0.0519621	0.725775	-0.0220603	0.88169	0.313304	0.0301334	0.835049	1.60588e-13	0.0282197	0.848999
Liver	MOCOS	brown	-0.106345	0.471893	0.439974	0.001753	0.0378439	0.798437	0.231761	0.112961	0.119995	0.416574	-0.0847573	0.566801	-0.178501	0.224797	-0.0437626	0.76773	-0.337584	0.0189483	-0.00701413	0.962262	0.213032	0.146009	0.158161	0.282975
Liver	MAP2K5	brown	-0.106315	0.472018	-0.0902155	0.541994	0.181802	0.2162	0.164628	0.263497	0.0151021	0.918853	-0.166077	0.259261	0.357283	0.012668	0.441756	0.00167039	0.357803	0.01253	0.38583	0.00676093	0.272045	0.0614072	-0.360426	0.0118529
Liver	EMC10	brown	0.106168	0.472634	0.474766	0.000650837	0.290992	0.0447963	0.322626	0.0253204	0.659535	3.43e-07	0.100762	0.495598	0.0274899	0.85286	-0.104575	0.479342	-0.0157791	0.915228	0.215665	0.140975	0.734784	2.75463e-09	0.242024	0.0974527
Liver	DENND4B	brown	-0.106011	0.473292	-0.444152	0.00156482	-0.0978849	0.508047	-0.214365	0.143444	-0.574003	1.99493e-05	-0.160081	0.277097	0.171646	0.243398	0.23721	0.104508	0.152378	0.301168	0.289406	0.0460281	-0.379654	0.00778054	-0.347064	0.0156578
Liver	SLC25A39	brown	0.105985	0.473402	0.222425	0.12864	0.6816	9.65579e-08	0.627401	1.82214e-06	0.667606	2.18386e-07	0.146072	0.321849	0.396143	0.00531586	0.16508	0.26217	0.188186	0.200228	0.662272	2.94742e-07	0.883278	9.70742e-17	-0.321866	0.0256874
Liver	NOCT	brown	-0.105968	0.473476	0.375339	0.00856977	-0.0280499	0.849897	0.265239	0.0684588	-0.00888738	0.952194	-0.520725	0.000148086	0.121318	0.411417	0.0553895	0.708463	-0.0302381	0.838338	0.0535872	0.717549	0.271263	0.0621865	-0.0323913	0.826996
Liver	ATP5D	brown	0.105885	0.473824	0.318678	0.0272738	0.69146	5.28711e-08	0.686398	7.2238e-08	0.741731	1.62583e-09	0.165649	0.260506	0.360835	0.0117501	0.0642843	0.664227	0.103613	0.483415	0.540858	7.22306e-05	0.90825	5.04299e-19	-0.25509	0.0801512
Liver	GPS2	brown	0.105581	0.475099	-0.00687398	0.963016	0.776356	8.94057e-11	0.439784	0.00176203	0.622023	2.36621e-06	0.0785879	0.595458	0.402812	0.00453208	0.168682	0.251756	0.0325311	0.826262	0.709154	1.68712e-08	0.787248	3.2215e-11	-0.287202	0.0477864
Liver	TANGO2	brown	-0.105571	0.475144	0.606686	4.85587e-06	0.246527	0.0911905	0.661681	3.04573e-07	0.473602	0.000673922	0.16156	0.272623	0.188484	0.199503	-0.0659388	0.656117	0.0728901	0.622478	0.2732	0.0602709	0.764684	2.51081e-10	-0.0779979	0.598232
Liver	SDR42E1	brown	-0.105325	0.476176	-0.103909	0.48216	-0.40476	0.00432307	-0.352827	0.0139056	-0.041858	0.777575	0.582776	1.38578e-05	-0.434586	0.00202528	-0.508934	0.00022092	-0.1442	0.328155	-0.590943	9.77729e-06	-0.503059	0.000268195	0.416132	0.00326364
Liver	RPS28	brown	-0.105306	0.476256	0.606908	4.80685e-06	0.51417	0.000185298	0.885058	6.95386e-17	0.350408	0.0146193	-0.152569	0.300555	0.442163	0.00165205	0.225847	0.122712	0.213544	0.14502	0.584238	1.30278e-05	0.87848	2.32441e-16	-0.416672	0.00321952
Liver	COPS3	brown	0.104909	0.477931	0.456861	0.00109788	0.67834	1.17235e-07	0.817141	1.39995e-12	0.486803	0.00045053	-0.0804724	0.586637	0.405862	0.00420864	0.23977	0.100708	0.0970814	0.511552	0.605653	5.09e-06	0.867445	1.5164e-15	-0.398188	0.0050638
Liver	TBC1D17	brown	0.104685	0.478877	0.189358	0.19739	0.642176	8.66e-07	0.436198	0.00194012	0.677238	1.25121e-07	0.0501573	0.734946	0.300799	0.0377603	0.294655	0.0420525	0.0537804	0.716573	0.693002	4.8e-08	0.863007	3.07688e-15	-0.186016	0.20556
Liver	GPAT4	brown	0.104624	0.479135	0.0841297	0.569687	0.678642	1.15162e-07	0.302668	0.0365288	0.521237	0.000145487	-0.157838	0.283972	0.220011	0.132947	0.336238	0.0194597	0.0646406	0.662478	0.583069	1.36879e-05	0.648549	6.20554e-07	-0.152892	0.299522
Liver	CHCHD3	brown	0.104619	0.479156	0.142036	0.335544	0.341232	0.0176189	0.389114	0.00626762	0.554064	4.39727e-05	0.410743	0.00373315	0.0368316	0.803721	-0.498723	0.000308777	-0.184405	0.209584	-0.0525642	0.722723	0.366048	0.0105068	0.0710236	0.63144
Liver	HOOK3	brown	-0.10456	0.479403	-0.357564	0.0125932	-0.17199	0.242442	-0.357585	0.0125877	-0.39331	0.00568312	0.0509431	0.730948	-0.147995	0.315449	0.615041	3.2979e-06	0.163759	0.266062	0.12955	0.380163	-0.411358	0.00367671	-0.178598	0.22454
Liver	BCL7B	brown	0.104475	0.479765	0.0878529	0.552667	0.622821	2.277e-06	0.565294	2.83522e-05	0.194313	0.185699	-0.233858	0.109648	0.454672	0.00116811	0.157535	0.284907	0.0352502	0.811992	0.706171	2.05733e-08	0.652532	5.01897e-07	-0.443007	0.0016145
Liver	HMGCS1	brown	-0.104207	0.480898	0.649685	5.84284e-07	0.0602287	0.684268	0.36199	0.0114643	0.363218	0.0111669	0.148683	0.313178	-0.134853	0.360798	0.0944158	0.523267	0.0250998	0.86553	0.0530857	0.720084	0.495716	0.00034009	0.168814	0.25138
Liver	ACTR1B	brown	0.103883	0.482272	0.412163	0.00360398	0.403606	0.00444578	0.568427	2.50125e-05	0.532193	9.89299e-05	0.144441	0.32734	0.233396	0.11037	0.102099	0.489866	0.196593	0.180492	0.431291	0.0022097	0.727493	4.70881e-09	-0.175471	0.232894
Liver	MANBA	brown	0.103871	0.48232	0.459598	0.00101539	-0.163704	0.266226	0.321013	0.0261041	0.0972331	0.510889	-0.146793	0.319439	0.185948	0.205729	-0.00732654	0.960583	0.145893	0.322448	-0.029965	0.839779	0.375105	0.00861445	-0.0234381	0.874358
Liver	SNRPD3	brown	-0.103434	0.484175	0.35817	0.0124331	0.685011	7.86043e-08	0.844907	4.35403e-14	0.523258	0.000135631	0.141632	0.336933	0.446674	0.00146012	0.019064	0.897667	0.262391	0.0715942	0.538537	7.86472e-05	0.814994	1.78638e-12	-0.435478	0.00197776
Liver	NFYC	brown	0.10331	0.484701	0.271439	0.0620105	0.537741	8.09652e-05	0.592182	9.26557e-06	0.555937	4.09138e-05	-0.0167193	0.910198	0.416294	0.00325033	0.316307	0.0285062	0.182927	0.213323	0.589658	1.03353e-05	0.849715	2.22829e-14	-0.356037	0.0130041
Liver	SLC37A4	brown	-0.103164	0.485324	0.603833	5.528e-06	0.434525	0.00202853	0.665157	2.50797e-07	0.351733	0.0142246	-0.234262	0.109019	0.284709	0.0498411	0.431405	0.00220307	0.145192	0.324804	0.596662	7.61465e-06	0.834056	1.82271e-13	-0.263218	0.0706714
Liver	MPHOSPH8	brown	0.103081	0.485677	0.0473045	0.749518	0.635396	1.22428e-06	0.277809	0.0559017	0.451397	0.00128069	-0.0975913	0.509326	0.285295	0.0493516	0.483544	0.000498368	0.0796344	0.590552	0.750384	8.23183e-10	0.702773	2.57147e-08	-0.264477	0.0692865
Liver	IGHMBP2	brown	0.102965	0.48617	-0.368552	0.00995094	-0.109256	0.459778	-0.371325	0.00936509	-0.357567	0.0125925	-0.064772	0.661833	-0.188344	0.199842	-0.0805439	0.586304	-0.140873	0.339555	-0.0471432	0.750345	-0.450625	0.0013086	0.074199	0.616226
Liver	PDK2	brown	-0.102863	0.486605	0.764137	2.63164e-10	-0.0659227	0.656196	0.450378	0.00131767	0.396942	0.00521613	0.0538176	0.716385	0.0113884	0.938764	0.135459	0.358623	0.107303	0.467888	0.231337	0.11364	0.706595	2e-08	0.121856	0.409331
Liver	YIPF3	brown	0.102811	0.486825	0.417627	0.00314292	0.514472	0.00018341	0.547613	5.61832e-05	0.806767	4.41902e-12	0.16416	0.264877	0.227039	0.120697	0.0735331	0.619403	0.0701868	0.635475	0.417707	0.00313662	0.889081	3.20491e-17	-0.049635	0.737607
Liver	CDK2AP2	brown	0.102679	0.48739	0.0690333	0.641053	0.763886	2.68886e-10	0.624553	2.09379e-06	0.476909	0.000610163	-0.058642	0.692168	0.602018	5.99916e-06	0.344643	0.0164479	0.311873	0.0309353	0.728266	4.45238e-09	0.800901	8.21431e-12	-0.540914	7.20812e-05
Liver	EXOC2	brown	0.102609	0.487686	0.132431	0.369565	0.496968	0.000326715	0.376837	0.00828823	0.317844	0.0277022	-0.0856591	0.562666	0.305719	0.0345891	0.753022	6.65218e-10	0.137745	0.350493	0.809647	3.23459e-12	0.66791	2.14645e-07	-0.433933	0.0020607
Liver	GALT	brown	0.102564	0.487879	-0.180277	0.220142	0.787048	3.28396e-11	0.487471	0.000441244	0.407931	0.00400096	0.0407904	0.783109	0.517542	0.000165211	0.298434	0.0393679	0.12216	0.408157	0.788736	2.78927e-11	0.61877	2.76485e-06	-0.560362	3.44462e-05
Liver	GALK1	brown	0.102479	0.488241	0.185539	0.206745	0.349902	0.0147728	0.417226	0.00317493	0.21965	0.1336	-0.112691	0.445702	0.416414	0.00324057	0.27723	0.0564356	0.32601	0.023741	0.489358	0.000415962	0.552311	4.70229e-05	-0.366826	0.0103312
Liver	ARAP1	brown	0.10241	0.488536	-0.0666689	0.65255	0.500713	0.000289507	0.249722	0.0869418	0.380777	0.00758579	-0.106049	0.473135	0.457413	0.00108078	0.456182	0.00111926	0.174623	0.235195	0.68098	1.00206e-07	0.637138	1.121e-06	-0.364691	0.010819
Liver	CNP	brown	0.102343	0.488821	0.0871868	0.555694	-0.00208206	0.988794	0.18962	0.196757	0.0938849	0.525616	-0.220154	0.132689	0.504432	0.000256388	0.112485	0.44654	0.548749	5.38299e-05	0.157788	0.284126	0.35961	0.0120601	-0.230336	0.115254
Liver	NOP9	brown	0.102234	0.489288	0.0931721	0.528778	0.708967	1.70832e-08	0.381472	0.00746744	0.470796	0.000732623	-0.0530471	0.720279	0.285087	0.0495251	0.321681	0.0257771	0.0737543	0.618347	0.635627	1.21008e-06	0.652866	4.93e-07	-0.229328	0.116898
Liver	ATP6V1C1	brown	-0.101991	0.490328	0.749911	8.54951e-10	-0.131387	0.373387	0.493484	0.000365166	0.348701	0.015142	-0.00971683	0.947738	0.0110609	0.940522	-0.303368	0.0360758	0.00992286	0.946632	-0.156494	0.288144	0.495836	0.000338787	0.173523	0.238204
Liver	MRPS2	brown	0.101956	0.490476	-0.0384408	0.795325	0.703946	2.38166e-08	0.476071	0.000625799	0.530684	0.00010441	0.0580076	0.695335	0.497896	0.000317117	0.198193	0.176898	0.267154	0.0664124	0.700398	3e-08	0.775612	9.56608e-11	-0.386163	0.00670936
Liver	B3GALT4	brown	-0.101853	0.490916	0.155846	0.290168	0.100146	0.498248	0.184246	0.209983	0.452514	0.00124128	0.246736	0.0909087	0.116128	0.431858	-0.32406	0.0246408	0.030296	0.838033	-0.0248123	0.867056	0.370699	0.00949462	0.119165	0.41983
Liver	TRA2B	brown	0.101848	0.490938	0.43175	0.00218313	0.486399	0.000456228	0.624085	2.142e-06	0.394183	0.00556766	-0.18774	0.201315	0.371363	0.00935722	0.409687	0.00383186	0.230349	0.115233	0.51331	0.000190762	0.725392	5.47826e-09	-0.371177	0.00939554
Liver	VCP	brown	0.101806	0.491117	0.409044	0.00389302	0.509436	0.000217253	0.405117	0.00428574	0.87228	6.81077e-16	0.285558	0.0491335	0.0426879	0.773281	0.187576	0.201716	-0.0112403	0.939558	0.350574	0.0145696	0.792915	1.84957e-11	0.0541214	0.714851
Liver	RP4-583P15.15	brown	0.101525	0.492322	0.0522977	0.724074	0.82982	3.10083e-13	0.574374	1.96486e-05	0.602713	5.8144e-06	0.0644891	0.663221	0.475888	0.000629253	0.0690191	0.641122	0.146387	0.320795	0.687788	6.63474e-08	0.819192	1.1058e-12	-0.344455	0.0165109
Liver	DNPEP	brown	-0.101457	0.492613	0.474094	0.000664067	0.373349	0.00895635	0.353109	0.0138242	0.665493	2.46101e-07	-0.0249107	0.866534	0.0724469	0.624601	-0.018541	0.90046	-0.0355702	0.810317	0.241111	0.0987615	0.764156	2.62731e-10	0.182773	0.213715
Liver	ATG4D	brown	0.101125	0.494037	-0.0717115	0.628131	0.756279	5.09512e-10	0.494895	0.000349123	0.19861	0.175972	-0.296211	0.0409297	0.593546	8.731e-06	0.275138	0.0584013	0.157016	0.286517	0.787221	3.22979e-11	0.625981	1.95325e-06	-0.533467	9.45109e-05
Liver	ECI2	brown	0.100763	0.495591	0.514107	0.000185692	0.57443	1.96035e-05	0.707455	1.88944e-08	0.612724	3.67554e-06	0.18139	0.217261	0.206086	0.15993	0.219103	0.134596	0.14338	0.330943	0.520229	0.000150642	0.855495	9.65159e-15	-0.217003	0.138466
Liver	SLC46A1	brown	-0.100123	0.498349	0.633516	1.34566e-06	0.161374	0.273183	0.583627	1.33691e-05	0.296912	0.0404314	-0.104327	0.480388	0.171858	0.242808	0.254966	0.0803041	0.0396162	0.789208	0.370536	0.00952868	0.714037	1.21271e-08	-0.175419	0.233035
Liver	TAF15	brown	0.100046	0.498681	0.0829067	0.57533	0.550174	5.10051e-05	0.227597	0.119763	0.60744	4.69131e-06	0.107742	0.466057	0.215254	0.141751	0.00425222	0.977117	0.018392	0.901256	0.548546	5.42433e-05	0.658187	3.69323e-07	-0.00769038	0.958627
Liver	PTTG1IP	brown	0.0998082	0.499706	0.337582	0.018949	0.660467	3.25772e-07	0.65283	4.93932e-07	0.618533	2.79618e-06	0.0367972	0.8039	0.404605	0.0043394	0.186556	0.204223	0.0630344	0.670379	0.681631	9.63788e-08	0.943569	1.03504e-23	-0.279878	0.0540253
Liver	XRCC4	brown	0.0997964	0.499757	-0.103092	0.485631	-0.404146	0.00438804	-0.227645	0.119683	-0.241201	0.0986317	0.105796	0.474197	-0.199137	0.174803	-0.499118	0.000304857	-0.109146	0.460232	-0.656963	3.94898e-07	-0.538261	7.94446e-05	0.234465	0.108703
Liver	BTBD3	brown	-0.0994586	0.501217	0.0571226	0.699763	-0.5005	0.00029151	-0.256718	0.0781773	-0.17016	0.247565	0.384987	0.00689289	-0.503113	0.000267721	-0.144482	0.327202	-0.266082	0.0675512	-0.552422	4.68242e-05	-0.425974	0.00253872	0.313512	0.0300184
Liver	GADD45B	brown	0.0994405	0.501295	0.0599329	0.685738	0.108952	0.461034	0.200542	0.171719	-0.091524	0.536125	-0.715498	1.1e-08	0.515293	0.000178374	0.221604	0.130093	0.324332	0.0245135	0.311585	0.031099	0.314303	0.0295838	-0.316181	0.028573
Liver	NFKBIL1	brown	0.0990695	0.502901	0.424012	0.00267063	0.510616	0.000208851	0.610771	4.02451e-06	0.487424	0.000441898	-0.139919	0.342871	0.362618	0.0113114	0.149762	0.309642	0.109575	0.45846	0.554984	4.24447e-05	0.875581	3.87004e-16	-0.19279	0.189239
Liver	RAB5B	brown	0.0989942	0.503227	0.445957	0.00148924	0.534277	9.17943e-05	0.575	1.91502e-05	0.701236	2.84152e-08	0.177521	0.227394	0.238276	0.102913	0.343082	0.0169753	0.105853	0.473958	0.597379	7.37732e-06	0.925884	4.51437e-21	-0.179033	0.223396
Liver	PPARD	brown	-0.0987949	0.504091	0.428489	0.00237802	-0.115391	0.434807	0.252654	0.0831794	-0.110015	0.456646	-0.58265	1.39314e-05	0.205324	0.161515	0.202644	0.167176	0.110966	0.452742	0.261143	0.0730024	0.383966	0.0070556	-0.0712592	0.630305
Liver	LARP7	brown	0.0987701	0.504199	-0.502954	0.00026912	0.268294	0.0652175	-0.317342	0.0279627	0.127511	0.387771	0.375916	0.0084603	-0.136221	0.355903	-0.236391	0.105746	-0.176357	0.230508	-0.000877181	0.995279	-0.260503	0.0737335	0.133356	0.366203
Liver	PPP4R3A	brown	-0.0985817	0.505017	0.731286	3.57049e-09	0.0364504	0.805713	0.312424	0.0306243	0.46836	0.000787282	0.346605	0.0158052	-0.394639	0.00550816	0.293942	0.0425754	-0.265377	0.068309	0.126297	0.392342	0.494283	0.000356006	0.244854	0.09348
Liver	HSD17B14	brown	-0.0985439	0.505181	0.630026	1.60112e-06	0.325801	0.0238357	0.517039	0.000168074	0.473262	0.000680802	-0.113255	0.443412	0.173852	0.237301	0.288525	0.0467246	0.0346229	0.815279	0.462127	0.000944141	0.854336	1.14476e-14	-0.0411964	0.781003
Liver	PROC	brown	-0.0984796	0.50546	0.689877	5.83312e-08	0.426948	0.00247536	0.768942	1.73487e-10	0.409367	0.00386218	-0.119662	0.417878	0.293751	0.0427166	0.368769	0.00990389	0.171126	0.24485	0.53394	9.29145e-05	0.877061	2.98765e-16	-0.287423	0.0476079
Liver	SSR3	brown	-0.0984568	0.505559	0.5575	3.85118e-05	0.560351	3.4461e-05	0.739255	2e-09	0.647832	6.44525e-07	-0.100923	0.494905	0.339722	0.0181593	0.0328179	0.824753	0.148594	0.313474	0.400878	0.00474819	0.870541	9.11639e-16	-0.195645	0.182644
Liver	SPNS1	brown	0.0982247	0.506568	0.325967	0.0237602	-0.151706	0.303332	-0.094399	0.523341	0.546725	5.80868e-05	0.300218	0.0381504	-0.248059	0.089133	-0.146009	0.322061	-0.233245	0.110608	-0.0578645	0.696051	0.396485	0.00527288	0.514311	0.000184416
Liver	TOLLIP	brown	0.0981024	0.5071	0.251285	0.0849195	0.14001	0.342553	0.0363729	0.806118	0.555662	4.13504e-05	0.0593089	0.688843	-0.039256	0.791082	0.0341893	0.817552	-0.0945472	0.522686	0.0199994	0.892675	0.484617	0.000482138	0.295068	0.0417518
Liver	TOMM40L	brown	0.0980248	0.507437	-0.480961	0.000539496	0.203685	0.164962	0.105791	0.474217	-0.0865462	0.558613	0.276754	0.0568784	0.337098	0.0191318	-0.414077	0.00343613	0.142835	0.332804	-0.0553268	0.708778	-0.220755	0.131608	-0.338778	0.018504
Liver	EIF5B	brown	0.0979605	0.507717	0.0638499	0.666363	0.797158	1.20701e-11	0.494642	0.000351959	0.566436	2.70903e-05	-0.0148869	0.920006	0.447157	0.0014408	0.49735	0.000322733	0.196431	0.180857	0.815554	1.67691e-12	0.843712	5.12423e-14	-0.421477	0.00285008
Liver	NPEPL1	brown	0.0979419	0.507798	0.218457	0.135776	0.438162	0.0018407	0.645646	7.23e-07	0.216383	0.139623	-0.144472	0.327235	0.594529	8.36371e-06	0.275164	0.0583765	0.416221	0.00325628	0.697093	3.70802e-08	0.734443	2.82572e-09	-0.524634	0.000129271
Liver	KIAA0141	brown	0.0979162	0.50791	0.168133	0.253325	0.708117	1.80807e-08	0.685613	7.57797e-08	0.530414	0.000105419	0.0633513	0.668818	0.566898	2.65945e-05	0.279826	0.0540716	0.303954	0.0357005	0.740479	1.79012e-09	0.86588	1.95197e-15	-0.495473	0.00034275
Liver	LYSMD3	brown	-0.0977702	0.508546	0.195616	0.182711	-0.158414	0.282195	-0.195901	0.18206	-0.0312046	0.833243	0.180516	0.219522	-0.563145	3.08736e-05	-0.0568776	0.700991	-0.386718	0.00662434	-0.445882	0.00149228	-0.361494	0.0115864	0.384868	0.00691167
Liver	IFT74	brown	0.0975644	0.509443	-0.0488007	0.741864	-0.314028	0.0297343	-0.18765	0.201535	-0.0761799	0.606814	0.368877	0.00988057	-0.392083	0.00584882	-0.166372	0.258404	-0.15772	0.284336	-0.444353	0.00155623	-0.382061	0.0073683	0.176193	0.230947
Liver	KIAA0368	brown	0.0974826	0.5098	0.133512	0.365637	0.525793	0.000124126	0.180244	0.220229	0.476556	0.000616701	0.0865713	0.558498	0.0361788	0.807132	0.701404	2.81077e-08	-0.0355554	0.810394	0.60039	6.453e-06	0.605868	5.04036e-06	-0.134178	0.36323
Liver	SH3BP5L	brown	0.0974623	0.509889	0.0210185	0.88724	0.727014	4.87484e-09	0.445924	0.00149058	0.357607	0.0125818	0.105647	0.474824	0.335884	0.0195963	0.269908	0.0635559	0.161972	0.271385	0.737486	2.24834e-09	0.637413	1.10539e-06	-0.353649	0.0136696
Liver	MRPL1	brown	0.0974407	0.509983	0.474364	0.000658723	0.448184	0.00140046	0.721299	7.32793e-09	0.547429	5.65727e-05	0.114439	0.43863	0.329734	0.0220986	0.222266	0.12892	0.167541	0.255024	0.431993	0.00216916	0.811573	2.61737e-12	-0.300801	0.0377589
Liver	GABARAPL1	brown	-0.097366	0.510309	0.533291	9.51101e-05	0.261793	0.0722667	0.435779	0.00196195	0.448434	0.00139082	-0.0768897	0.603457	0.127036	0.389554	0.00424044	0.97718	0.00067651	0.996359	0.23063	0.114778	0.654573	4.49629e-07	0.0486376	0.742698
Liver	NAPA	brown	0.0973583	0.510342	0.341045	0.017685	0.569633	2.38266e-05	0.479918	0.000556939	0.693167	4.75231e-08	0.0493519	0.739051	0.267292	0.0662668	0.238857	0.102052	0.0683604	0.644317	0.613225	3.59055e-06	0.924434	6.93948e-21	-0.104798	0.478402
Liver	FLT4	brown	0.0970596	0.511647	-0.371981	0.0092309	-0.576017	1.83652e-05	-0.749903	8.55501e-10	-0.262299	0.0716972	-0.0257182	0.862248	-0.429312	0.00232745	-0.302173	0.0368518	-0.264109	0.0696894	-0.646648	6.86e-07	-0.744004	1.36323e-09	0.44291	0.00161877
Liver	FXR1	brown	-0.0969835	0.51198	0.769635	1.63235e-10	0.225273	0.123692	0.60114	6.24e-06	0.551609	4.8299e-05	-0.0103897	0.944125	0.00213611	0.988503	0.172207	0.241839	-0.0106784	0.942575	0.193351	0.187929	0.726416	5.08961e-09	0.0358106	0.809059
Liver	ADIPOR1	brown	0.0969777	0.512005	0.300889	0.0377002	0.537669	8.11759e-05	0.354439	0.0134463	0.819846	1.02505e-12	0.0138734	0.925436	0.203365	0.165639	0.126199	0.392712	0.0131699	0.929207	0.416525	0.00323151	0.849084	2.43643e-14	0.0265298	0.857945
Liver	HERC1	brown	-0.0968834	0.512417	-0.206031	0.160044	-0.373106	0.00900458	-0.406503	0.00414334	-0.463186	0.00091568	-0.0351819	0.81235	-0.217228	0.138046	0.651117	5.41388e-07	0.0159724	0.914194	-0.034811	0.814293	-0.434837	0.00201182	-0.0900567	0.542708
Liver	ZBP1	brown	0.0968108	0.512735	-0.521733	0.000143012	-0.0507146	0.732111	-0.222306	0.128848	-0.343537	0.0168201	-0.257597	0.0771263	0.329281	0.0222933	0.0492199	0.739725	0.573997	1.99538e-05	-0.0797612	0.589959	-0.364825	0.0107879	-0.296263	0.0408927
Liver	SYAP1	brown	-0.0966155	0.51359	0.697667	3.57478e-08	0.324719	0.0243334	0.649034	6.04843e-07	0.641761	8.84734e-07	0.106275	0.472185	0.0369478	0.803114	-0.243927	0.094767	-0.136904	0.353471	0.0628009	0.671531	0.672133	1.68517e-07	0.0966655	0.513371
Liver	C8G	brown	-0.0965309	0.51396	0.59007	1.01533e-05	0.403897	0.00441459	0.650664	5.54643e-07	0.468257	0.000789669	-0.0691806	0.64034	0.307065	0.0337612	0.351392	0.0143252	0.232906	0.111142	0.610113	4.14877e-06	0.909166	4.04411e-19	-0.232203	0.112255
Liver	PEMT	brown	0.0964974	0.514107	0.334666	0.0200719	0.498649	0.000309507	0.632635	1.40626e-06	0.512655	0.000195026	0.0413615	0.780148	0.400457	0.00479644	0.325619	0.023919	0.170789	0.245794	0.639295	1.00429e-06	0.866918	1.65162e-15	-0.339164	0.0183622
Liver	MAF1	brown	0.0963995	0.514536	0.33666	0.0192982	0.709894	1.60543e-08	0.747359	1e-09	0.564522	2.92355e-05	0.0313755	0.832343	0.461875	0.000951052	0.104999	0.47755	0.114665	0.437721	0.63471	1.26733e-06	0.89946	3.75303e-18	-0.34006	0.018037
Liver	FTL	brown	-0.0962466	0.515207	0.663366	2.77294e-07	0.479392	0.000565934	0.813355	2.14721e-12	0.407098	0.00408347	-0.106488	0.471292	0.327698	0.0229842	0.28109	0.0529493	0.171337	0.244262	0.56691	2.65816e-05	0.892497	1.62108e-17	-0.303455	0.0360198
Liver	FLAD1	brown	0.0958668	0.516873	0.0412111	0.780927	0.562979	3.1077e-05	0.414754	0.0033784	0.589547	1.03846e-05	0.488468	0.000427717	0.141815	0.336305	0.113184	0.443702	0.0185813	0.900245	0.476569	0.000616466	0.569122	2.43225e-05	-0.185852	0.205967
Liver	IRF2BP1	brown	-0.095816	0.517097	0.117148	0.427798	0.273877	0.0596117	0.145683	0.323152	0.401652	0.00466063	0.154258	0.295173	0.0917202	0.535248	-0.129201	0.381457	-0.0918897	0.534491	0.248677	0.0883147	0.493487	0.000365128	0.107622	0.46656
Liver	COQ4	brown	0.0957126	0.517551	0.301743	0.0371341	0.566859	2.66354e-05	0.761065	3.41745e-10	0.344142	0.0166158	-0.0400748	0.786825	0.548178	5.50005e-05	0.43283	0.00212179	0.377111	0.00823773	0.722352	6.80269e-09	0.812973	2.24079e-12	-0.58993	1.02146e-05
Liver	HELLS	brown	-0.0956679	0.517748	-0.121995	0.408792	-0.432129	0.00216144	-0.0269184	0.855887	-0.513632	0.000188698	0.0101591	0.945363	0.0713651	0.629796	-0.0834403	0.572864	0.261558	0.0725313	-0.312785	0.0304222	-0.428513	0.00237655	-0.17834	0.225224
Liver	SDF4	brown	0.095654	0.517809	0.415861	0.00328596	0.557553	3.84322e-05	0.56104	3.35424e-05	0.698661	3.35457e-08	-0.100537	0.496566	0.377431	0.00817895	0.115458	0.434537	0.145194	0.324796	0.526153	0.000122569	0.94575	4.28142e-24	-0.117025	0.428287
Liver	MGST3	brown	-0.0956238	0.517941	0.765022	2.43897e-10	0.261416	0.0726922	0.68098	1.00204e-07	0.37947	0.0078129	-0.165314	0.261485	0.219842	0.133253	0.13026	0.377534	0.0818629	0.580166	0.363609	0.0110736	0.823946	6.32748e-13	-0.0877435	0.553164
Liver	DCUN1D4	brown	-0.0954868	0.518544	0.48592	0.000463058	0.179425	0.222368	0.406111	0.00418315	-0.0273797	0.853444	-0.403772	0.004428	0.16297	0.268404	0.594574	8.34714e-06	0.0948282	0.521446	0.4757	0.000632811	0.477769	0.000594513	-0.267253	0.0663081
Liver	BIN3	brown	0.0954634	0.518647	-0.122046	0.408594	0.64372	7.99404e-07	0.310579	0.0316755	0.656713	4.003e-07	0.363973	0.0109875	0.283236	0.0510876	0.0710164	0.631474	-0.00301079	0.983796	0.462169	0.000942996	0.55608	4.06872e-05	-0.207176	0.157684
Liver	VDAC2	brown	0.0953834	0.518999	0.225863	0.122686	0.529546	0.000108726	0.291257	0.044593	0.695732	4.04285e-08	0.161434	0.273003	-0.0490293	0.740697	-0.490329	0.000403469	-0.358883	0.0122472	0.0197165	0.894184	0.467886	0.000798336	0.263607	0.0702416
Liver	ACAA2	brown	-0.0953789	0.519019	0.346039	0.0159884	0.213927	0.144284	0.403776	0.00442754	0.144749	0.326297	-0.0783374	0.596635	0.200521	0.171766	0.25117	0.0850676	0.286009	0.0487613	0.329291	0.0222889	0.406665	0.00412695	-0.250663	0.0857199
Liver	CCDC22	brown	-0.0952439	0.519613	0.417984	0.00311473	0.490175	0.000405418	0.696481	3.85522e-08	0.34196	0.0173633	0.0645318	0.663012	0.294492	0.0421721	0.20077	0.171223	0.111518	0.450482	0.596819	7.56212e-06	0.735008	2.70885e-09	-0.335538	0.0197304
Liver	ZBTB44	brown	-0.0951862	0.519868	0.231628	0.113172	-0.355339	0.0131958	-0.0822429	0.578403	-0.295661	0.0413238	-0.00940704	0.949402	-0.326431	0.02355	0.512833	0.000193862	-0.0451452	0.760605	-0.157114	0.286213	-0.212816	0.146429	0.024917	0.8665
Liver	DAZAP1	brown	-0.0950878	0.520301	0.125615	0.394924	0.510845	0.000207255	0.494594	0.000352499	0.365516	0.0106283	0.090414	0.541101	0.356217	0.0129552	-0.431609	0.00219123	0.0865823	0.558448	0.263844	0.0699804	0.497256	0.000323709	-0.131466	0.373096
Liver	PDAP1	brown	0.0950278	0.520565	0.282041	0.0521176	0.74812	1e-09	0.736586	2.40625e-09	0.649056	6.0413e-07	0.121017	0.412589	0.449707	0.00134251	-0.0756665	0.609248	0.151464	0.304111	0.607479	4.683e-06	0.888473	3.60974e-17	-0.307422	0.0335442
Liver	PLG	brown	-0.0948869	0.521187	0.761846	3.19901e-10	0.154803	0.293449	0.371724	0.00928319	0.601728	6.07772e-06	-0.0215523	0.884396	-0.0956544	0.517807	0.258263	0.0763389	-0.0732937	0.620547	0.218329	0.136013	0.759636	3.85414e-10	0.21679	0.138863
Liver	FADS6	brown	0.0947809	0.521654	0.66163	3.05448e-07	0.230768	0.114556	0.644384	7.72226e-07	0.426506	0.00250392	0.125263	0.396259	0.135249	0.359378	-0.0685055	0.643613	0.102998	0.486031	0.26127	0.0728587	0.739222	2e-09	-0.0333706	0.82185
Liver	C1orf210	brown	0.0946463	0.522249	0.624293	2.12045e-06	0.276285	0.0573174	0.605653	5.09e-06	0.504922	0.000252292	-0.0114808	0.938268	0.242548	0.0967073	0.154123	0.2956	0.199182	0.174704	0.428144	0.0023995	0.839035	9.57331e-14	-0.107804	0.465798
Liver	OSBPL5	brown	0.0946166	0.52238	0.204962	0.162272	0.015589	0.916247	-0.0807991	0.585114	0.174129	0.236544	-0.385984	0.00673711	0.00707416	0.961939	0.170716	0.246	-0.112713	0.445613	0.237624	0.103886	0.346711	0.0157711	0.195434	0.183125
Liver	GMDS	brown	-0.0945485	0.522681	0.531782	0.000100395	0.313078	0.0302589	0.649793	5.81e-07	0.241671	0.0979563	-0.355021	0.0132837	0.463892	0.000897107	0.166339	0.258499	0.241116	0.0987535	0.421598	0.00284126	0.733602	3e-09	-0.29721	0.0402219
Liver	FKBP15	brown	-0.094327	0.52366	0.537809	8.07647e-05	0.123761	0.401993	0.286834	0.0480855	0.469269	0.00076648	-0.0053247	0.971347	0.0644085	0.663617	0.348752	0.0151262	0.103984	0.481843	0.302638	0.0365481	0.697252	3.67059e-08	0.0839226	0.570641
Liver	TAB3	brown	-0.0942119	0.524169	-0.357343	0.0126519	-0.307275	0.0336331	-0.513911	0.000186932	-0.427608	0.00243329	0.270855	0.0625963	-0.352239	0.0140763	0.170292	0.247192	-0.104989	0.477595	-0.207905	0.156195	-0.634907	1.25485e-06	0.128996	0.38222
Liver	MCAT	brown	-0.0941135	0.524604	0.323104	0.025092	0.575493	1.87657e-05	0.675433	1.39105e-07	0.547576	5.62613e-05	0.187758	0.201272	0.359934	0.0119773	0.065134	0.660058	0.250388	0.0860756	0.498877	0.000307245	0.806038	4.77869e-12	-0.288842	0.046473
Liver	ERF	brown	-0.094015	0.52504	0.339169	0.0183605	0.385495	0.0068131	0.500626	0.000290326	0.0357581	0.809333	-0.344287	0.0165672	0.35436	0.0134686	0.310922	0.0314781	0.0725741	0.623991	0.552766	4.62132e-05	0.534394	9.14085e-05	-0.334169	0.0202688
Liver	TMEM234	brown	0.0939925	0.52514	0.30106	0.0375866	0.078734	0.594772	0.410563	0.0037498	0.128968	0.382325	-0.22272	0.12812	0.417245	0.00317342	0.241824	0.0977378	0.312277	0.0307072	0.35478	0.0133509	0.521159	0.00014588	-0.29039	0.045261
Liver	HERPUD1	brown	0.0938719	0.525674	0.348589	0.0151766	0.261188	0.0729517	0.162487	0.269843	0.539504	7.59135e-05	-0.167526	0.255067	-0.0638257	0.666482	-0.00748243	0.959745	-0.114332	0.439061	0.0377623	0.798863	0.423658	0.0026951	0.19579	0.182314
Liver	CLTC	brown	0.0938308	0.525856	0.257388	0.0773759	0.494764	0.000350585	0.337805	0.0188656	0.638775	1.03131e-06	0.174064	0.236722	-0.0112013	0.939768	0.303207	0.0361796	-0.0882589	0.550826	0.158748	0.281169	0.464278	0.000887112	-0.0915451	0.536031
Liver	PTP4A2	brown	0.0937469	0.526227	0.2353	0.107414	0.724463	5.85484e-09	0.623151	2.24093e-06	0.642927	8.33e-07	0.0933376	0.528043	0.38539	0.00682945	0.349121	0.0150119	0.159517	0.278814	0.56338	3.05885e-05	0.806628	4.48585e-12	-0.39185	0.00588085
Liver	TTR	brown	-0.0936127	0.526822	0.726372	5.10586e-09	0.394402	0.00553891	0.75945	3.9144e-10	0.392718	0.00576253	-0.131212	0.374029	0.255578	0.0795559	0.256842	0.0780277	0.116597	0.429988	0.485788	0.000464956	0.855389	9.80418e-15	-0.21828	0.136102
Liver	NDUFS6	brown	0.0933834	0.52784	0.515994	0.000174174	0.517258	0.000166823	0.748605	9.48934e-10	0.649946	5.76239e-07	0.206465	0.159146	0.258246	0.0763583	-0.139488	0.344374	-0.0490647	0.740517	0.331414	0.0213897	0.811984	2.50117e-12	-0.133788	0.36464
Liver	EXT1	brown	0.0932223	0.528555	0.462825	0.000925279	0.377244	0.00821317	0.451876	0.00126366	0.737884	2.18159e-09	0.222662	0.128222	0.110506	0.454626	0.100681	0.495945	-0.00336831	0.981873	0.386361	0.00667897	0.832323	2.26936e-13	0.0239193	0.8718
Liver	AFG3L2	brown	0.092778	0.530531	0.361766	0.0115194	0.567992	2.54535e-05	0.383803	0.00708205	0.792257	1.97438e-11	0.226584	0.121464	0.032873	0.824464	0.0771264	0.602339	-0.106597	0.470838	0.348722	0.0151353	0.792219	1.98178e-11	0.094558	0.522639
Liver	DHCR7	brown	-0.0925527	0.531534	0.633418	1.35224e-06	0.193727	0.187055	0.326806	0.0233813	0.559794	3.52199e-05	0.0797259	0.590124	-0.0842965	0.568919	0.202127	0.168286	-0.0559866	0.705461	0.261645	0.0724329	0.739803	1.88508e-09	0.208824	0.154331
Liver	SUCLA2	brown	0.0923544	0.532417	0.363514	0.0110963	0.566658	2.68511e-05	0.509277	0.000218409	0.592297	9.21932e-06	-0.0760471	0.607443	0.162873	0.268694	0.127414	0.388133	-0.145335	0.324322	0.381615	0.00744335	0.692086	5.08466e-08	-0.093239	0.528481
Liver	HSD17B7	brown	0.0921812	0.53319	0.548677	5.39764e-05	0.175125	0.233831	0.349436	0.0149151	0.482187	0.000519597	0.207017	0.158009	-0.119337	0.419155	-0.107799	0.465823	-0.195714	0.182487	0.0362192	0.806922	0.475677	0.000633257	0.177196	0.228259
Liver	WDR45	brown	0.092156	0.533302	0.171636	0.243426	0.815609	1.66654e-12	0.758591	4.20604e-10	0.411613	0.00365355	-0.0240476	0.871118	0.53695	8.33306e-05	0.302164	0.0368578	0.162729	0.269123	0.767332	1.99702e-10	0.814832	1.81927e-12	-0.563138	3.08822e-05
Liver	FKBP4	brown	0.0918821	0.534525	0.183795	0.211122	0.78466	4.12756e-11	0.484187	0.000488578	0.79927	9.72357e-12	0.18035	0.219954	0.238878	0.102019	0.249454	0.0872926	0.00829205	0.955393	0.599321	6.76821e-06	0.847132	3.20251e-14	-0.170856	0.245608
Liver	CAPN5	brown	0.0918648	0.534602	0.146396	0.320765	0.0102212	0.94503	0.249534	0.0871873	-0.116524	0.430278	-0.123507	0.402966	0.296107	0.0410036	0.277535	0.0561541	0.266603	0.0669964	0.446746	0.00145722	0.307171	0.0336964	-0.307544	0.0334704
Liver	DGKZ	brown	0.0917624	0.53506	-0.064504	0.663148	0.834377	1.7498e-13	0.570154	2.33302e-05	0.437845	0.00185641	0.241993	0.0974962	0.409879	0.0038137	0.263585	0.0702659	0.10371	0.483003	0.809396	3.32439e-12	0.648736	6.14438e-07	-0.521963	0.000141876
Liver	SLC22A9	brown	0.0917118	0.535286	0.534905	8.97383e-05	0.500867	0.00028806	0.662888	2.84788e-07	0.676307	1.32161e-07	0.209101	0.153773	0.185325	0.207279	0.229075	0.117313	0.0324104	0.826896	0.486089	0.000460645	0.851292	1.77986e-14	-0.161242	0.273579
Liver	UBE2I	brown	0.0917012	0.535333	0.0853017	0.564303	0.748036	1e-09	0.563221	3.0781e-05	0.538318	7.92776e-05	-0.0355277	0.810539	0.566505	2.70151e-05	0.208618	0.154748	0.240036	0.100319	0.732696	3.2176e-09	0.84341	5.33871e-14	-0.400997	0.00473457
Liver	TMEM86B	brown	-0.0915515	0.536002	0.710075	1.58608e-08	-0.115103	0.43596	0.368249	0.0100167	0.364507	0.0108619	0.104629	0.479112	-0.0322414	0.827785	0.00620337	0.966622	-0.0265827	0.857665	0.120596	0.414229	0.599936	6.58533e-06	0.173946	0.237044
Liver	CYB5R1	brown	0.0914767	0.536337	0.524174	0.000131366	0.347841	0.0154112	0.463363	0.000910996	0.691486	5.27863e-08	0.179189	0.222987	0.00569946	0.969332	0.0581424	0.694662	-0.134838	0.360852	0.306449	0.0341377	0.814969	1.79147e-12	0.0925356	0.53161
Liver	PSEN2	brown	0.0912516	0.537344	0.101017	0.494498	0.734818	2.7477e-09	0.423418	0.00271176	0.486866	0.000449639	-0.236692	0.10529	0.304331	0.035461	0.196657	0.180347	-0.0595342	0.687721	0.518169	0.0001617	0.638228	1.06053e-06	-0.233833	0.109687
Liver	PPP2CB	brown	-0.0910723	0.538148	0.311026	0.0314183	0.432114	0.00216229	0.326138	0.0236826	0.674444	1.47367e-07	0.221154	0.130894	-0.0389506	0.792671	-0.241277	0.0985224	-0.217055	0.138368	0.0172381	0.907423	0.453102	0.00122095	0.149172	0.311574
Liver	KLC4	brown	-0.0908676	0.539065	0.692951	4.81691e-08	0.0715554	0.628881	0.443487	0.00159349	0.334518	0.0201305	0.0255371	0.863209	-0.105821	0.474091	0.0739702	0.617317	-0.262117	0.0719012	0.241618	0.0980323	0.608846	4.39824e-06	0.128198	0.385198
Liver	MARCO	brown	-0.0906337	0.540114	0.724771	5.72723e-09	0.0155618	0.916392	0.435307	0.0019868	0.440079	0.00174803	0.158047	0.283325	-0.108821	0.461576	0.00503018	0.972932	-0.0340247	0.818416	0.0394506	0.790069	0.598031	7.16757e-06	0.172087	0.24217
Liver	UNC13B	brown	0.0905882	0.540319	-0.438152	0.00184117	-0.0600597	0.685107	-0.331756	0.021248	-0.291405	0.0444799	-0.025852	0.861539	-0.0236714	0.873118	0.144962	0.325577	0.146314	0.321039	0.112859	0.445018	-0.3267	0.0234292	-0.107335	0.467754
Liver	HYAL1	brown	0.0905357	0.540554	-0.349705	0.0148327	0.00784023	0.957821	-0.162962	0.268427	0.00453408	0.9756	0.298048	0.0396356	-0.0737274	0.618475	-0.171714	0.24321	-0.00454118	0.975562	-0.164237	0.264649	-0.339484	0.0182456	-0.0533982	0.718504
Liver	CPT2	brown	0.0904112	0.541114	0.0371603	0.802004	0.320235	0.0264892	0.270176	0.0632827	0.497356	0.000322676	0.375564	0.00852696	0.146172	0.321513	0.122054	0.408566	0.158479	0.281996	0.276425	0.0571861	0.393599	0.00564465	-0.177928	0.226314
Liver	PPFIBP1	brown	0.0902371	0.541896	-0.156829	0.2871	-0.07768	0.599729	-0.0684838	0.643718	-0.0431168	0.771064	0.363941	0.010995	-0.230569	0.114877	0.00694364	0.962641	0.0387657	0.793633	-0.222013	0.129366	-0.301375	0.0373773	-0.0823226	0.578034
Liver	RBM4B	brown	0.0900708	0.542644	0.188781	0.198782	0.598559	7.00133e-06	0.532222	9.88286e-05	0.407984	0.00399577	-0.198374	0.176497	0.445675	0.00150082	0.480894	0.000540589	0.187795	0.201182	0.765389	2.363e-10	0.803206	6.45415e-12	-0.437415	0.00187799
Liver	FDFT1	brown	-0.089966	0.543116	0.635924	1.192e-06	0.167656	0.254694	0.441967	0.00166086	0.548668	5.39931e-05	0.190037	0.195756	-0.0352809	0.811831	0.0667919	0.651951	0.0196666	0.89445	0.179739	0.221546	0.675029	1.42424e-07	0.126467	0.391701
Liver	AAAS	brown	0.0898104	0.543817	-0.321858	0.0256912	0.292147	0.0439159	-0.00310316	0.983299	0.332512	0.0209369	0.230832	0.114451	0.249272	0.0875304	0.0244345	0.869063	0.15353	0.297484	0.285582	0.0491133	0.252373	0.0835345	-0.134977	0.360354
Liver	ARF1	brown	0.0898042	0.543845	0.356626	0.0128443	0.747567	1e-09	0.655335	4.31449e-07	0.79211	2.0034e-11	0.0700988	0.635899	0.35528	0.0132121	0.0298186	0.840552	0.102053	0.490059	0.513863	0.000187234	0.915694	7.81638e-20	-0.181074	0.218075
Liver	VEGFB	brown	0.089801	0.543859	0.197184	0.179158	0.707301	1.90887e-08	0.665773	2.4225e-07	0.49061	0.00039991	0.0829248	0.575246	0.399542	0.00490269	0.22487	0.124383	-0.00620647	0.966605	0.704634	2.27661e-08	0.82699	4.38709e-13	-0.408964	0.00390074
Liver	FAR1	brown	0.0897861	0.543926	-0.509001	0.000220425	0.00375447	0.979795	-0.0796574	0.590445	-0.659296	3.47496e-07	-0.443351	0.00159944	0.369022	0.00984941	0.405499	0.00424601	0.303348	0.0360887	0.160285	0.276475	-0.432068	0.00216488	-0.605163	5.20457e-06
Liver	DONSON	brown	0.0897334	0.544163	-0.324648	0.0243662	-0.374518	0.00872739	-0.405426	0.00425363	-0.419226	0.00301825	0.0282433	0.848874	-0.11703	0.428266	-0.284931	0.0496553	-0.0716416	0.628466	-0.205679	0.160775	-0.538291	7.93578e-05	0.135418	0.35877
Liver	TCEB3CL2	brown	0.0896004	0.544763	0.244607	0.0938217	0.568008	2.54368e-05	0.274155	0.0593437	0.686931	6.99235e-08	0.289284	0.0461246	-0.0709502	0.631793	0.411213	0.00368995	-0.0195315	0.895171	0.340322	0.0179428	0.602573	5.85124e-06	-0.00767216	0.958725
Liver	WWC2	brown	-0.0895469	0.545004	0.121642	0.410161	-0.602983	5.744e-06	-0.123991	0.401113	-0.395989	0.00533519	0.187335	0.202308	-0.319738	0.0267376	-0.0113975	0.938715	0.0236071	0.87346	-0.478834	0.000575623	-0.496845	0.000328016	0.0657627	0.656978
Liver	FKBP2	brown	-0.0893676	0.545813	0.443883	0.00157635	0.562694	3.14285e-05	0.762331	3.06997e-10	0.457518	0.00107756	-0.0622991	0.674009	0.498253	0.000313487	0.325165	0.0241274	0.295028	0.0417808	0.697121	3.7e-08	0.933422	4.15878e-22	-0.418762	0.00305396
Liver	WDR62	brown	0.0893233	0.546013	-0.40798	0.0039962	0.0106589	0.94268	-0.273031	0.0604361	-0.249714	0.086952	0.0545863	0.712507	-0.0274006	0.853333	0.225082	0.124019	0.0270731	0.855067	0.309645	0.0322191	-0.227313	0.120238	-0.105337	0.476128
Liver	DPF2	brown	0.0892057	0.546543	0.202103	0.168337	0.594178	8.49315e-06	0.399845	0.00486732	0.5244	0.000130333	-0.0547046	0.711911	0.351588	0.0142672	0.304042	0.0356447	0.119645	0.417945	0.704475	2.3e-08	0.825447	5.28691e-13	-0.182621	0.214103
Liver	MCOLN1	brown	0.0887106	0.548781	0.426165	0.00252616	0.0575542	0.697602	0.338721	0.0185251	0.319195	0.0270113	-0.1068	0.46999	0.202005	0.16855	-0.0502365	0.734543	0.14593	0.322323	0.224744	0.1246	0.577102	1.75611e-05	0.0708562	0.632246
Liver	PHLPP1	brown	0.0886575	0.549021	0.33585	0.0196095	0.144183	0.328213	0.222569	0.128385	0.244286	0.0942666	-0.108393	0.463353	-0.0427761	0.772825	0.503139	0.000267494	-0.117212	0.427543	0.262747	0.0711956	0.39653	0.00526729	-0.0818033	0.580443
Liver	SELM	brown	0.088601	0.549276	-0.0429412	0.771971	0.32891	0.0224538	0.421024	0.00288324	0.182092	0.215456	0.100117	0.498372	0.455367	0.00114542	0.0334189	0.821596	0.271282	0.0621673	0.392592	0.00577961	0.431392	0.00220379	-0.41617	0.00326048
Liver	SLC25A5	brown	0.0884004	0.550185	-0.018362	0.901416	0.656779	3.98868e-07	0.398603	0.00501398	0.652709	4.97135e-07	0.414333	0.00341419	0.133299	0.366409	-0.289331	0.0460875	-0.0827737	0.575945	0.24487	0.0934569	0.476903	0.000610282	-0.0895671	0.544913
Liver	RRBP1	brown	0.0883899	0.550232	-0.0463903	0.754206	0.737016	2.32948e-09	0.397369	0.00516343	0.589393	1.04542e-05	0.275167	0.0583741	0.297357	0.0401185	0.456501	0.00110919	0.189763	0.196415	0.690986	5.44539e-08	0.659492	3.43778e-07	-0.387518	0.00650332
Liver	NRF1	brown	0.0883589	0.550373	-0.429848	0.002295	0.0539624	0.715654	-0.118216	0.423566	-0.343415	0.0168617	0.0685339	0.643475	0.0649882	0.660772	0.0014039	0.992444	-0.0151831	0.918419	-0.00488116	0.973733	-0.422438	0.00278087	-0.244762	0.0936066
Liver	KLF13	brown	0.0883284	0.550511	-0.562003	3.22958e-05	-0.00588541	0.968332	-0.421091	0.00287832	-0.480172	0.000552644	-0.426989	0.00247277	0.148134	0.314991	0.166895	0.256889	0.0545376	0.712753	0.162874	0.268689	-0.414149	0.00342994	-0.145042	0.325308
Liver	DPCD	brown	0.0882013	0.551087	0.225145	0.123911	0.534869	8.98543e-05	0.678115	1.1881e-07	0.533367	9.48503e-05	0.0663984	0.653871	0.48063	0.000544972	0.02804	0.849949	0.220741	0.131633	0.4975	0.000321181	0.736804	2.36715e-09	-0.377825	0.00810703
Liver	PLA2G4A	brown	0.0880556	0.551747	-0.415442	0.00332068	-0.0791038	0.593037	-0.211539	0.148924	-0.230377	0.115187	-0.342805	0.0170703	0.37353	0.0089206	-0.0451389	0.760638	0.314216	0.0296313	-0.171715	0.243208	-0.267953	0.0655733	-0.198101	0.177103
Liver	ZNF174	brown	0.0878254	0.552792	-0.110868	0.453141	-0.00179835	0.990321	-0.226367	0.121831	0.0141864	0.923758	0.246463	0.0912781	-0.348546	0.0151901	-0.159129	0.280002	-0.527137	0.000118396	-0.105401	0.475858	-0.263035	0.070875	0.225015	0.124134
Liver	KIF2A	brown	0.0876574	0.553555	-0.599201	6.80445e-06	0.11284	0.445096	-0.210366	0.151242	-0.412056	0.00361364	-0.103079	0.485687	0.187332	0.202313	0.387505	0.00650528	0.117867	0.424948	0.0431088	0.771105	-0.461399	0.000964195	-0.435072	0.00199923
Liver	ZNF768	brown	0.0875928	0.553848	0.215948	0.140441	0.633903	1.3198e-06	0.443699	0.00158429	0.632866	1.39017e-06	0.282997	0.0512925	0.193385	0.187851	0.0350192	0.813202	-0.0680241	0.645951	0.525178	0.000126833	0.759621	3.85886e-10	-0.0846407	0.567337
Liver	SDCBP	brown	0.087543	0.554074	0.289562	0.0459059	0.518538	0.000159668	0.541662	7.01228e-05	0.596221	7.76418e-06	-0.0854839	0.563468	0.502645	0.000271845	0.177846	0.226532	0.353403	0.0137398	0.510023	0.000213035	0.859793	5.05904e-15	-0.268705	0.064791
Liver	BRMS1	brown	0.0875346	0.554113	0.231418	0.113509	0.644417	7.70917e-07	0.559988	3.4954e-05	0.629134	1.67326e-06	0.151288	0.304681	0.303338	0.0360955	-0.188718	0.198935	-0.0338334	0.81942	0.446788	0.00145554	0.764771	2.49213e-10	-0.10689	0.469612
Liver	FRYL	brown	0.0872282	0.555506	-0.343667	0.0167762	-0.375149	0.00860605	-0.532196	9.89187e-05	-0.493716	0.00036248	-0.258951	0.0755305	-0.104657	0.478993	0.593135	8.88884e-06	0.108966	0.460977	-0.0581397	0.694675	-0.488936	0.000421504	-0.0876904	0.553405
Liver	DNAJC11	brown	0.0871641	0.555797	0.360281	0.0118896	0.414118	0.00343263	0.249631	0.0870599	0.617734	2.90435e-06	-0.138688	0.347174	0.0509114	0.73111	-0.0664681	0.653531	-0.176165	0.231023	0.276127	0.0574656	0.702484	2.62041e-08	0.223758	0.126306
Liver	FBXO30	brown	0.0869437	0.556801	-0.300365	0.038051	-0.401562	0.00467072	-0.492522	0.000376477	-0.447629	0.00142213	-0.0388669	0.793106	-0.31737	0.027948	0.14577	0.32286	-0.192214	0.190589	-0.471027	0.000727631	-0.703414	2.46608e-08	0.111045	0.452418
Liver	IK	brown	0.0864862	0.558887	0.305334	0.0348294	0.738035	2.15679e-09	0.618419	2.81136e-06	0.626434	1.91054e-06	-0.11487	0.436896	0.420127	0.00294993	0.319715	0.0267489	0.148501	0.313777	0.717645	9.46013e-09	0.935494	2.05529e-22	-0.309671	0.0322038
Liver	TXNRD2	brown	-0.0864382	0.559106	0.690591	5.5806e-08	0.104053	0.481552	0.649238	5.98315e-07	0.423624	0.00269747	0.232809	0.111295	0.0692624	0.639944	-0.010874	0.941525	0.0641271	0.665	0.17449	0.23556	0.663408	2.7664e-07	-0.0346628	0.815069
Liver	RHOU	brown	-0.0863541	0.559489	0.290428	0.0452314	0.320909	0.026155	0.417099	0.00318506	0.0674499	0.648744	-0.578689	1.64429e-05	0.346452	0.0158544	0.193714	0.187087	0.143683	0.329911	0.396817	0.0052316	0.479914	0.000557007	-0.236252	0.105958
Liver	C9orf114	brown	-0.0860118	0.561053	0.504773	0.00025353	-0.0147758	0.920601	0.40339	0.0044691	0.197472	0.178512	-0.0683074	0.644575	0.17121	0.244615	-0.197426	0.178614	0.105007	0.477518	0.0563812	0.70348	0.47437	0.000658604	0.064287	0.664214
Liver	NME3	brown	-0.0860065	0.561077	0.40241	0.0045762	0.522805	0.000137788	0.842543	6.00228e-14	0.242589	0.0966482	-0.0343018	0.816963	0.488852	0.000422606	0.238492	0.102592	0.274394	0.059113	0.678579	1.15594e-07	0.777356	8.16037e-11	-0.53746	8.17983e-05
Liver	IL11RA	brown	-0.085868	0.561711	0.580234	1.54174e-05	0.362257	0.0113992	0.800644	8.43582e-12	0.362549	0.0113282	0.0819044	0.579973	0.285215	0.0494183	0.189768	0.196401	0.124585	0.398841	0.509554	0.000216397	0.807478	4.09335e-12	-0.329452	0.0222198
Liver	ARPC1A	brown	0.0857141	0.562415	0.398029	0.00508301	0.611111	3.96173e-06	0.602968	5.748e-06	0.684099	8.30728e-08	-0.0250388	0.865853	0.276976	0.0566713	-0.125771	0.394333	-0.0378468	0.798422	0.389406	0.00622532	0.839241	9.31804e-14	-0.0587601	0.691578
Liver	LPIN3	brown	0.0856689	0.562621	0.220991	0.131186	0.277458	0.0562246	0.220793	0.13154	0.347745	0.0154415	0.0204441	0.890302	-0.0265848	0.857654	0.0747549	0.613578	-0.282386	0.0518187	0.337525	0.0189703	0.437362	0.00188064	0.0567867	0.701446
Liver	CAV2	brown	-0.0853972	0.563866	-0.0509434	0.730947	-0.383314	0.0071613	-0.131916	0.371449	-0.29383	0.0426582	-0.00916832	0.950685	-0.207441	0.157141	-0.281212	0.0528421	-0.187219	0.202593	-0.537676	8.11563e-05	-0.481169	0.000536059	0.0444002	0.764442
Liver	NPC1L1	brown	0.0853248	0.564197	0.167749	0.254427	0.326431	0.02355	0.10248	0.488239	0.101453	0.492631	-0.485406	0.000470507	0.119972	0.416667	0.414526	0.00339774	-0.105502	0.475432	0.368211	0.010025	0.382889	0.00723099	-0.078593	0.595434
Liver	MTX1	brown	0.0853106	0.564262	0.382207	0.00734393	0.602151	5.96327e-06	0.683759	8.47947e-08	0.730593	3.75685e-09	0.19874	0.175683	0.285823	0.0489139	-0.0543388	0.713755	0.0315911	0.831207	0.409714	0.00382929	0.85731	7.36617e-15	-0.165795	0.26008
Liver	RECQL	brown	-0.0852062	0.564741	-0.241383	0.0983698	-0.140512	0.340805	0.00815932	0.956106	-0.485797	0.000464827	0.00242203	0.986965	0.198898	0.175333	-0.221007	0.131158	0.244594	0.0938397	-0.253798	0.0817466	-0.46177	0.000953927	-0.212928	0.146211
Liver	NMRAL1	brown	0.0850698	0.565366	0.145725	0.32301	0.598007	7.175e-06	0.344826	0.0163873	0.26497	0.0687504	-0.488729	0.000424243	0.349051	0.0150335	0.32391	0.0247111	-0.0186016	0.900136	0.577229	1.74691e-05	0.617245	2.97242e-06	-0.222684	0.128184
Liver	SNRPA	brown	0.0848533	0.56636	-0.0936844	0.526505	0.615235	3.268e-06	0.534609	9.07032e-05	0.386183	0.00670637	0.0899692	0.543101	0.625864	1.96442e-06	0.137835	0.350178	0.378228	0.00803419	0.68012	1.05482e-07	0.663126	2.81e-07	-0.529988	0.000107028
Liver	BTF3	brown	-0.0845529	0.56774	0.697807	3.54282e-08	0.501207	0.000284894	0.858363	6.28625e-15	0.467502	0.00080739	-0.0700275	0.636243	0.286531	0.0483328	0.062264	0.674183	0.0582883	0.693933	0.406865	0.00410685	0.842184	6.29965e-14	-0.239496	0.10111
Liver	RWDD2B	brown	0.0844624	0.568156	-0.125665	0.394732	-0.330035	0.0219704	-0.224337	0.125302	-0.452589	0.00123864	-0.215592	0.141113	-0.112349	0.447095	-0.00207941	0.988809	0.0145488	0.921817	-0.330957	0.0215807	-0.52378	0.000133184	0.000185628	0.999001
Liver	MGAT4A	brown	0.0844492	0.568217	-0.529049	0.000110657	-0.492879	0.00037224	-0.714333	1.18839e-08	-0.605913	5.03e-06	-0.115165	0.435712	-0.239856	0.100583	0.122688	0.406117	-0.103245	0.484981	-0.434238	0.00204406	-0.842127	6.34738e-14	0.130826	0.375446
Liver	HAUS6	brown	0.0843333	0.56875	-0.46466	0.000877317	-0.33485	0.0199994	-0.588559	1.08357e-05	-0.344116	0.0166245	0.213825	0.14448	-0.384906	0.00690568	0.00250695	0.986508	-0.0898819	0.543494	-0.438932	0.00180299	-0.752885	6.72669e-10	0.175302	0.233351
Liver	TMEM222	brown	0.084122	0.569722	0.0820807	0.579155	0.778057	7.65172e-11	0.696808	3.77598e-08	0.494338	0.000355377	0.0871763	0.555742	0.552691	4.6345e-05	0.18915	0.197891	0.307092	0.0337444	0.710516	1.53975e-08	0.785706	3.73573e-11	-0.524839	0.000128349
Liver	RALY	brown	0.0838989	0.57075	0.29866	0.0392116	0.68774	6.65448e-08	0.58715	1.151e-05	0.727968	4.54955e-09	0.0952323	0.519664	0.365333	0.0106704	0.186122	0.205296	0.0420016	0.776832	0.614386	3.40079e-06	0.927517	2.75294e-21	-0.207526	0.156967
Liver	DNM1L	brown	-0.0838112	0.571154	-0.414456	0.00340377	-0.174844	0.234594	-0.412645	0.00356108	-0.235478	0.10714	0.216294	0.139791	-0.298209	0.0395237	-0.510192	0.000211831	-0.159232	0.279685	-0.520736	0.000148031	-0.676438	1.31145e-07	0.247885	0.0893657
Liver	MKNK1	brown	-0.0836964	0.571683	0.684149	8.28227e-08	0.000739764	0.996018	0.368967	0.00986128	0.273157	0.0603123	-0.298656	0.0392146	0.101406	0.49283	0.171899	0.242695	0.0800615	0.588555	0.231629	0.11317	0.65407	4.62e-07	0.106733	0.470269
Liver	PRPF19	brown	0.083536	0.572423	0.185986	0.205634	0.738497	2.08232e-09	0.333724	0.0204463	0.821723	8.2323e-13	0.202982	0.166454	0.0688323	0.642027	-0.021867	0.882719	-0.152837	0.299698	0.445013	0.00152834	0.75282	6.76254e-10	0.0738644	0.617821
Liver	KLF3	brown	-0.0835097	0.572544	0.442419	0.00164058	0.186481	0.20441	0.503117	0.000267689	0.0339643	0.818733	-0.436608	0.00191897	0.329421	0.0222331	0.591192	9.67233e-06	0.280158	0.0537748	0.534219	9.19857e-05	0.585958	1.21104e-05	-0.387255	0.00654281
Liver	UROC1	brown	-0.0833828	0.57313	0.55985	3.51432e-05	0.432715	0.00212823	0.721742	7.10272e-09	0.514582	0.000182728	0.0925587	0.531507	0.242164	0.097252	0.235401	0.107259	0.0689464	0.641474	0.520489	0.000149298	0.821653	8.29964e-13	-0.251735	0.0843447
Liver	ARSD	brown	0.0832318	0.573827	0.56892	2.4522e-05	0.400809	0.00475599	0.588424	1.08986e-05	0.544913	6.21578e-05	-0.07883	0.594322	0.263272	0.0706114	0.301696	0.0371654	0.104074	0.481461	0.526204	0.00012235	0.903764	1.43884e-18	-0.139626	0.343892
Liver	USP11	brown	0.0831342	0.574278	0.0995738	0.500719	0.176806	0.229304	-0.0547257	0.711805	0.301431	0.0373403	-0.0840799	0.569916	-0.0645335	0.663003	0.265696	0.0679656	-0.211483	0.149033	0.404533	0.004347	0.406133	0.00418094	0.147397	0.31743
Liver	HMGB3	brown	0.0831263	0.574315	-0.0164694	0.911534	0.395806	0.0053584	0.353432	0.0137315	0.350897	0.0144728	0.161712	0.272167	0.426044	0.00253415	-0.114899	0.43678	0.374796	0.00867373	0.319975	0.0266187	0.437493	0.00187407	-0.209251	0.153472
Liver	HRG	brown	-0.0831138	0.574372	0.658506	3.62918e-07	0.276481	0.0571331	0.420332	0.00293451	0.430001	0.00228582	-0.143631	0.330087	0.0424556	0.774482	0.392631	0.00577434	0.0410914	0.781548	0.355903	0.0130406	0.72678	5e-09	0.0387016	0.793967
Liver	JADE2	brown	0.0830661	0.574593	-0.440924	0.00170852	-0.18128	0.217544	-0.263469	0.0703943	-0.607965	4.57987e-06	-0.268645	0.0648533	0.163165	0.267823	0.442024	0.00165829	0.282207	0.0519741	0.248288	0.088829	-0.349124	0.0150109	-0.370817	0.00947002
Liver	CYB5B	brown	0.0829991	0.574902	0.161298	0.273412	0.177589	0.227212	0.14586	0.32256	0.453232	0.0012165	0.0993438	0.501713	0.0763698	0.605915	-0.214996	0.142241	-0.0307199	0.835797	-0.0561962	0.704409	0.36432	0.0109058	0.178205	0.225581
Liver	IPO7	brown	0.0828707	0.575496	0.283373	0.0509703	0.51911	0.000156562	0.23369	0.10991	0.621294	2.45057e-06	0.344939	0.0163497	-0.210674	0.150631	0.351811	0.0142016	-0.249111	0.0877425	0.241555	0.0981232	0.484735	0.000480376	0.08026	0.587628
Liver	SIAH2	brown	0.0828292	0.575688	0.409937	0.00380823	0.515919	0.000174617	0.588492	1.08671e-05	0.599667	6.66474e-06	-0.0331637	0.822937	0.318239	0.0274986	0.375076	0.00861997	0.130987	0.374856	0.562954	3.11074e-05	0.858269	6.37693e-15	-0.267815	0.0657173
Liver	HTATIP2	brown	-0.0828157	0.57575	0.669941	1.91163e-07	0.29876	0.0391429	0.695536	4.09335e-08	0.492582	0.000375764	0.219393	0.134067	0.0592607	0.689083	0.0290539	0.844589	0.0530544	0.720243	0.301031	0.037606	0.758353	4.2903e-10	-0.0572713	0.699019
Liver	POLG	brown	0.0828154	0.575752	0.270142	0.0633178	0.59187	9.39219e-06	0.470796	0.000732633	0.405431	0.00425311	-0.021121	0.886694	0.233419	0.110335	0.295413	0.0415027	0.0355876	0.810226	0.561169	3.33731e-05	0.63296	1.38361e-06	-0.251675	0.084421
Liver	ALDH16A1	brown	0.0827867	0.575885	0.280923	0.0530969	0.360555	0.0118204	0.325081	0.0241662	0.648372	6.26402e-07	0.244902	0.0934134	0.103492	0.483931	0.328624	0.022578	0.00262844	0.985854	0.444595	0.00154594	0.690055	5.76917e-08	-0.0619005	0.67598
Liver	ABHD14B	brown	-0.0827158	0.576213	0.720686	7.65095e-09	0.293318	0.0430379	0.665602	2.44598e-07	0.564299	2.94949e-05	0.111196	0.451799	0.181427	0.217164	0.188056	0.200545	0.152117	0.302008	0.419405	0.00300453	0.877224	2.90361e-16	-0.0819667	0.579684
Liver	FASTKD3	brown	-0.082594	0.576777	0.491769	0.000385557	0.209865	0.152241	0.331436	0.0213808	0.485359	0.000471191	0.241745	0.0978509	-0.251504	0.0846399	-0.230076	0.115677	-0.369546	0.00973736	-0.000123522	0.999335	0.454	0.00119047	0.283439	0.0509142
Liver	TAPBPL	brown	0.0825614	0.576927	0.0674342	0.64882	0.0564504	0.703133	0.0935665	0.527028	0.495837	0.000338779	0.358415	0.0123691	0.0866686	0.558054	-0.220084	0.132816	0.103181	0.485253	0.124352	0.399732	0.364655	0.0108274	0.112875	0.444954
Liver	C8A	brown	-0.0825255	0.577094	0.768491	1.80482e-10	0.311178	0.0313312	0.609937	4.18264e-06	0.532935	9.63327e-05	-0.0932168	0.52858	0.106195	0.472524	0.224014	0.125861	0.0125579	0.932489	0.343574	0.0168078	0.846916	3.30012e-14	-0.00756018	0.959327
Liver	ZFAND5	brown	0.0824664	0.577368	0.285466	0.0492099	0.372214	0.00918364	0.384021	0.00704679	0.25631	0.0786678	-0.480721	0.000543457	0.266048	0.0675881	0.218842	0.135072	0.141299	0.338081	0.364321	0.0109054	0.502394	0.000274086	-0.205663	0.160809
Liver	GSDMD	brown	0.0824498	0.577444	0.191007	0.193441	0.636129	1.17979e-06	0.639016	1.01873e-06	0.526457	0.000121266	0.102062	0.490022	0.419803	0.00297435	0.185513	0.206812	0.156563	0.287927	0.619273	2.69937e-06	0.769739	1.61746e-10	-0.388576	0.00634627
Liver	FOXA2	brown	0.0823976	0.577686	0.237175	0.10456	0.425309	0.00258276	0.428369	0.00238551	0.375803	0.00848172	-0.169571	0.249229	0.405847	0.00421017	0.416921	0.00319943	0.286318	0.0485072	0.532039	9.94772e-05	0.700681	2.94539e-08	-0.313634	0.0299505
Liver	DNAJC21	brown	-0.0820002	0.579529	0.555769	4.11797e-05	0.428496	0.0023776	0.509881	0.000214047	0.523511	0.000134442	-0.10556	0.475188	0.0301808	0.83864	-0.0306195	0.836327	-0.242311	0.0970434	0.255944	0.0791106	0.684529	8.09369e-08	0.0547339	0.711763
Liver	SCAMP3	brown	0.0819649	0.579692	0.194708	0.184789	0.492543	0.000376225	0.332513	0.0209364	0.752033	7.20764e-10	0.216305	0.13977	0.201358	0.169946	-0.00374994	0.979819	0.0151805	0.918434	0.367284	0.0102292	0.773057	1.20442e-10	0.0251984	0.865006
Liver	GTF2F2	brown	0.0818177	0.580376	0.483014	0.000506568	0.286661	0.0482268	0.402379	0.00457962	0.513601	0.0001889	0.0172559	0.907328	-0.0834439	0.572848	-0.151677	0.303423	-0.147168	0.31819	0.111503	0.450545	0.560071	3.48403e-05	0.155143	0.292378
Liver	ENDOG	brown	-0.0817976	0.580469	0.494434	0.000354298	0.500732	0.000289327	0.784591	4.15442e-11	0.294144	0.0424266	-0.17815	0.225725	0.353043	0.0138432	0.299497	0.0386386	0.0327813	0.824946	0.550902	4.96155e-05	0.778525	7.32919e-11	-0.404615	0.00433834
Liver	SDSL	brown	-0.081093	0.583745	0.596786	7.57313e-06	0.448409	0.00139175	0.660695	3.21679e-07	0.44947	0.00135138	-0.0312443	0.833034	0.0944315	0.523198	0.167535	0.255042	-0.158237	0.282741	0.468085	0.00079368	0.770261	1.54458e-10	-0.12472	0.398326
Liver	EXOC5	brown	0.0810647	0.583877	-0.359496	0.0120892	-0.482918	0.000508066	-0.788221	2.93214e-11	-0.287368	0.0476524	0.131316	0.373647	-0.541097	7.15982e-05	-0.218903	0.13496	-0.326003	0.0237441	-0.683741	8.48897e-08	-0.783211	4.73483e-11	0.53745	8.18284e-05
Liver	PTPN18	brown	0.081054	0.583926	0.395672	0.00537539	0.395437	0.0054054	0.510637	0.000208705	0.431753	0.00218297	-0.0267262	0.856904	0.226117	0.122253	0.0852856	0.564377	-0.0510234	0.730541	0.397641	0.00513013	0.718704	8.78868e-09	-0.138924	0.346345
Liver	NELFB	brown	0.0810258	0.584058	0.301442	0.0373331	0.344694	0.0164309	0.461051	0.000973885	0.55024	5.08779e-05	0.172652	0.240604	0.318578	0.0273247	0.0548759	0.711048	0.104576	0.479335	0.49356	0.000364287	0.760952	3.4503e-10	-0.127711	0.387021
Liver	NT5C2	brown	-0.081019	0.584089	0.0122811	0.933974	-0.602458	5.88161e-06	-0.568129	2.53137e-05	-0.224662	0.124741	0.457123	0.00108973	-0.704864	2.24246e-08	-0.275931	0.0576498	-0.320413	0.0264007	-0.586677	1.17449e-05	-0.634821	1.26025e-06	0.614213	3.42847e-06
Liver	MAZ	brown	0.0805895	0.586091	0.280595	0.0533864	0.195371	0.183269	0.230188	0.115494	0.424258	0.00265376	0.242542	0.0967155	-0.0298763	0.840247	-0.313305	0.0301327	-0.0733664	0.6202	0.241836	0.0977207	0.475577	0.000635165	0.204579	0.163075
Liver	KIAA1191	brown	-0.0804646	0.586674	0.706938	1.9555e-08	0.294869	0.0418964	0.518081	0.00016219	0.496787	0.000328621	-0.162046	0.271164	0.0777005	0.599632	0.169101	0.250564	0.0015132	0.991856	0.323707	0.0248065	0.798241	1.08068e-11	0.0703962	0.634464
Liver	DCK	brown	0.0803748	0.587092	-0.0785352	0.595706	-0.177588	0.227216	0.0730313	0.621802	-0.53126	0.000102287	-0.0711647	0.63076	0.116841	0.429018	0.219003	0.134777	0.275716	0.057853	-0.120894	0.413067	-0.341872	0.017394	-0.348559	0.0151859
Liver	NUBP2	brown	-0.0798733	0.589435	0.268288	0.0652242	0.458013	0.00106248	0.600997	6.28008e-06	0.466821	0.000823683	0.223312	0.127083	0.344259	0.0165763	-0.193465	0.187663	0.193947	0.186545	0.444609	0.00154536	0.690057	5.76856e-08	-0.20889	0.154199
Liver	LSS	brown	-0.0798646	0.589476	0.6363	1.16958e-06	0.291329	0.0445381	0.57046	2.3044e-05	0.416064	0.00326918	0.0635823	0.66768	0.133709	0.364925	0.358137	0.0124418	0.203314	0.165749	0.542175	6.88064e-05	0.820076	9.98101e-13	-0.117397	0.426809
Liver	SPPL3	brown	0.0797579	0.589975	0.143497	0.330544	0.625555	1.99421e-06	0.562515	3.16511e-05	0.382297	0.00732907	-0.0800508	0.588605	0.520567	0.000148895	0.433577	0.0020802	0.253563	0.0820391	0.65912	3.50874e-07	0.736459	2.42946e-09	-0.479477	0.000564471
Liver	ARRB1	brown	-0.0796942	0.590272	-0.487148	0.000445719	-0.184736	0.208753	-0.32991	0.0220233	-0.300541	0.0379335	-0.313477	0.0300376	0.314753	0.0293386	-0.166864	0.256977	0.253285	0.0823866	-0.0740885	0.616752	-0.271783	0.0616677	-0.0763672	0.605927
Liver	QTRT1	brown	0.0796314	0.590566	-0.261409	0.0727002	0.585653	1.22688e-05	0.306564	0.0340676	0.295121	0.0417139	0.107984	0.465052	0.405585	0.00423716	0.310112	0.0319463	0.236596	0.105436	0.566535	2.69834e-05	0.416968	0.00319565	-0.452356	0.00124678
Liver	HTRA1	brown	0.0796066	0.590682	-0.21507	0.142101	0.48997	0.00040804	0.293574	0.0428478	0.0956402	0.517869	-0.252709	0.0831104	0.393186	0.00569957	0.234112	0.109252	0.105516	0.475375	0.476317	0.000621162	0.303726	0.0358464	-0.464984	0.000869063
Liver	TARBP2	brown	-0.07945	0.591415	0.331693	0.021274	0.570357	2.31397e-05	0.754564	5.86658e-10	0.345757	0.0160802	0.0495001	0.738295	0.395811	0.00535774	0.175983	0.231513	0.197256	0.178995	0.587925	1.11347e-05	0.756952	4.8195e-10	-0.41418	0.00342729
Liver	RASA1	brown	-0.079196	0.592605	-0.0865955	0.558388	-0.513358	0.000190456	-0.354653	0.0133864	-0.381852	0.00740342	-0.0454068	0.75926	-0.244625	0.0937963	0.0509748	0.730787	-0.0428772	0.772302	-0.455579	0.00113854	-0.577063	1.75896e-05	0.130348	0.377209
Liver	RP13-512J5.1	brown	-0.0791906	0.59263	0.360748	0.011772	0.631933	1.4564e-06	0.801667	7.58446e-12	0.482032	0.000522083	0.169384	0.249761	0.44672	0.00145826	0.00550244	0.970391	0.249044	0.0878302	0.621218	2.45959e-06	0.824237	6.11172e-13	-0.393852	0.00561118
Liver	SRP72	brown	0.0791897	0.592635	0.192676	0.189504	0.598204	7.11269e-06	0.330644	0.0217124	0.432161	0.00215959	-0.29384	0.0426508	0.298799	0.0391165	0.53643	8.49173e-05	0.130707	0.375886	0.639394	9.99183e-07	0.685548	7.60818e-08	-0.243117	0.0959028
Liver	PLD1	brown	-0.0789848	0.593595	-0.300205	0.038159	-0.47917	0.000569769	-0.392447	0.00579929	-0.569494	2.3961e-05	-0.238437	0.102672	0.0505701	0.732845	0.101671	0.491696	0.31105	0.0314044	-0.282105	0.0520619	-0.555128	4.22091e-05	-0.0549354	0.710748
Liver	CXCL12	brown	0.0786593	0.595123	0.365696	0.010587	-0.00353741	0.980963	0.20169	0.169228	0.00925453	0.950222	-0.55282	4.61176e-05	0.162063	0.271112	0.303699	0.0358636	0.0909347	0.538764	0.206142	0.159814	0.359335	0.0121306	-0.078113	0.59769
Liver	HIGD2A	brown	-0.0786079	0.595364	0.626227	1.92991e-06	0.406823	0.00411106	0.6947	4.31554e-08	0.632955	1.38395e-06	0.126447	0.391775	0.208599	0.154786	-0.106117	0.472848	0.00710776	0.961759	0.370127	0.00961431	0.877233	2.89854e-16	-0.0307558	0.835608
Liver	SMC6	brown	-0.0785822	0.595485	0.392297	0.00581964	-0.016508	0.911328	0.275531	0.0580279	0.291652	0.0442913	0.286309	0.0485147	-0.0932432	0.528462	0.377556	0.00815601	0.0102348	0.944957	0.151567	0.303778	0.372296	0.00916711	-0.0548811	0.711022
Liver	IBA57	brown	0.0784829	0.595951	0.364388	0.0108899	0.421033	0.00288254	0.498099	0.000315049	0.66807	2.12705e-07	0.423478	0.00270762	0.0651714	0.659874	-0.00779922	0.958042	-0.0611991	0.679452	0.180089	0.220632	0.613578	3.53194e-06	-0.0266675	0.857216
Liver	SUPT3H	brown	0.0783562	0.596547	0.443073	0.00161159	0.24127	0.0985325	0.388063	0.00642202	0.393062	0.0057163	-0.133728	0.364857	0.116488	0.430424	-0.0313454	0.832501	-0.0773691	0.601194	0.261803	0.0722552	0.591713	9.45627e-06	0.0435785	0.76868
Liver	IDI1	brown	-0.078007	0.598189	0.393128	0.00570745	0.173685	0.237761	0.0913277	0.537004	0.352083	0.0141217	0.0245892	0.868241	-0.18084	0.218682	-0.16761	0.254827	-0.17484	0.234605	0.0741868	0.616283	0.380417	0.00764775	0.375701	0.008501
Liver	RABEP2	brown	0.077784	0.599239	-0.0782398	0.597094	0.422318	0.00278943	0.373266	0.00897292	0.435461	0.00197864	0.397927	0.00509538	0.383133	0.00719102	-0.189502	0.197043	0.299888	0.0383731	0.376836	0.00828846	0.448203	0.00139972	-0.241563	0.0981118
Liver	RP11-343C2.11	brown	0.0777721	0.599295	0.29557	0.0413891	0.725309	5.51086e-09	0.651118	5.4135e-07	0.636065	1.18359e-06	0.0100951	0.945707	0.441001	0.00170495	0.243373	0.0955422	0.13706	0.352919	0.681484	9.72308e-08	0.932082	6.48076e-22	-0.311963	0.0308841
Liver	MRPL43	brown	-0.0776866	0.599698	0.0840272	0.570159	0.475978	0.000627555	0.524924	0.000127965	0.450255	0.00132218	0.239687	0.10083	0.352144	0.0141039	-0.150735	0.306471	0.216536	0.139337	0.371465	0.00933619	0.55582	4.10981e-05	-0.292866	0.0433751
Liver	LRRC8A	brown	0.0774703	0.600717	0.243311	0.0956298	0.241217	0.0986082	0.227331	0.120209	0.0927381	0.530708	-0.508201	0.000226374	0.317065	0.0281075	0.536903	8.34704e-05	0.238715	0.102261	0.535106	8.90893e-05	0.520578	0.000148841	-0.223868	0.126114
Liver	ZMAT2	brown	-0.0774663	0.600736	0.517156	0.000167405	0.545167	6.15728e-05	0.85618	8.71914e-15	0.534429	9.12936e-05	0.0920088	0.533959	0.388754	0.00632017	-0.163068	0.268113	0.234538	0.108589	0.412167	0.00360368	0.821588	8.36366e-13	-0.280079	0.0538452
Liver	CLPTM1L	brown	0.0774595	0.600768	0.20688	0.158293	0.656968	3.94779e-07	0.71173	1.41858e-08	0.478828	0.000575724	-0.0565709	0.702529	0.619054	2.72773e-06	0.298001	0.0396682	0.381735	0.0074231	0.739784	1.88787e-09	0.878488	2.32088e-16	-0.533916	9.29968e-05
Liver	LGALS9	brown	-0.0774141	0.600982	0.054913	0.710861	0.306779	0.0339356	0.423325	0.0027183	0.186168	0.205183	-0.122724	0.405978	0.620019	2.6049e-06	0.131384	0.373397	0.801908	7.39568e-12	0.464513	0.000881074	0.533579	9.41315e-05	-0.416207	0.00325748
Liver	RELB	brown	0.0774126	0.600989	0.230361	0.115213	0.250638	0.085752	0.162576	0.269577	0.0368026	0.803872	-0.437611	0.00186813	0.162583	0.269559	0.266637	0.0669605	-0.0791028	0.593042	0.306089	0.0343601	0.389459	0.00621766	-0.0578325	0.696211
Liver	PEX11G	brown	-0.0772784	0.601622	0.730807	3.6983e-09	0.19432	0.185684	0.73834	2.10741e-09	0.338826	0.0184866	-0.0836361	0.571961	0.255506	0.0796437	0.127268	0.388684	0.165008	0.262383	0.33083	0.0216342	0.772252	1.29437e-10	-0.195621	0.182699
Liver	APOA2	brown	-0.077125	0.602346	0.666981	2.26262e-07	0.343783	0.0167369	0.694352	4.41125e-08	0.32025	0.0264815	-0.158144	0.283026	0.250684	0.0856929	0.245385	0.0927483	0.0526655	0.72221	0.476002	0.000627097	0.797475	1.16871e-11	-0.201352	0.169958
Liver	GUCD1	brown	-0.0770755	0.60258	0.618022	2.86484e-06	0.394537	0.00552136	0.687211	6.87372e-08	0.416733	0.00321462	0.0972749	0.510706	0.193046	0.18864	0.197712	0.177973	0.111675	0.44984	0.491973	0.000383079	0.829896	3.0718e-13	-0.162225	0.270629
Liver	SLC9A3R1	brown	-0.0770204	0.60284	0.322582	0.0253416	0.594718	8.29465e-06	0.387561	0.0064968	0.674799	1.44351e-07	0.121413	0.411049	0.151575	0.303755	0.209657	0.152657	-0.0174971	0.906038	0.534487	9.11028e-05	0.818559	1.18974e-12	-0.0210311	0.887173
Liver	STARD10	brown	-0.0770135	0.602872	0.627473	1.81575e-06	0.372725	0.00908067	0.742935	1.48133e-09	0.438945	0.00180235	0.0786749	0.59505	0.285819	0.0489176	0.175172	0.233704	0.169379	0.249775	0.502713	0.000271242	0.863573	2.8152e-15	-0.239995	0.100379
Liver	OAF	brown	0.0769586	0.603131	0.13335	0.366224	0.719106	8.54575e-09	0.334127	0.0202856	0.692901	4.83229e-08	0.137643	0.350855	0.125561	0.395129	0.131083	0.374501	-0.134496	0.362081	0.520402	0.000149745	0.720085	8e-09	-0.0510247	0.730534
Liver	TRAP1	brown	-0.0768999	0.603409	0.57748	1.72884e-05	0.338535	0.0185937	0.60731	4.71944e-06	0.615777	3.18564e-06	0.0773476	0.601295	0.19592	0.182018	0.255661	0.079455	0.143716	0.329798	0.426071	0.00253237	0.858701	5.9731e-15	-0.121177	0.411967
Liver	ETNK2	brown	-0.0768903	0.603454	0.681923	9.4706e-08	0.367282	0.0102295	0.659003	3.53155e-07	0.433153	0.00210374	-0.0562345	0.704216	0.205542	0.161059	0.319728	0.0267425	0.0413688	0.78011	0.548474	5.43912e-05	0.88191	1.25009e-16	-0.158867	0.280804
Liver	HSF2BP	brown	0.0767251	0.604235	0.155821	0.290248	0.171997	0.242422	0.125775	0.394315	0.509862	0.000214185	0.214804	0.142607	-0.0515719	0.727755	-0.501645	0.000280865	-0.135353	0.359005	-0.215189	0.141875	0.24409	0.0945396	0.292348	0.043764
Liver	EMC6	brown	-0.0764787	0.6054	0.578108	1.68444e-05	0.426782	0.00248606	0.839038	9.5699e-14	0.331308	0.021434	-0.115943	0.432599	0.474097	0.000664008	0.121412	0.411053	0.249081	0.0877811	0.520406	0.000149727	0.84309	5.57484e-14	-0.373546	0.00891743
Liver	FAM3A	brown	0.0764577	0.605499	0.122964	0.405052	0.719261	8.45368e-09	0.683097	8.82523e-08	0.432746	0.00212647	-0.0890717	0.547148	0.617301	2.96455e-06	0.361959	0.0114719	0.341742	0.0174394	0.79516	1.4776e-11	0.849687	2.23715e-14	-0.572848	2.09133e-05
Liver	MMD	brown	0.0764448	0.60556	-0.460498	0.000989517	0.018901	0.898537	-0.387744	0.00646942	0.0506635	0.73237	0.339442	0.0182608	-0.278229	0.0555163	-0.488885	0.00042217	-0.304791	0.0351698	-0.432218	0.00215636	-0.502204	0.000275792	0.271497	0.0619529
Liver	RNH1	brown	0.0763723	0.605903	0.197099	0.17935	0.588852	1.07002e-05	0.669	2.01727e-07	0.40324	0.00448541	-0.144844	0.325978	0.60664	4.86611e-06	0.299453	0.0386686	0.305117	0.0349651	0.654452	4.52577e-07	0.805791	4.90629e-12	-0.525319	0.000126208
Liver	CES3	brown	-0.076352	0.606	0.727593	4.67473e-09	0.327852	0.0229162	0.615812	3.18038e-06	0.540032	7.44577e-05	-0.0475319	0.748353	0.119932	0.416822	0.308487	0.0329038	0.0683611	0.644314	0.391697	0.00590184	0.864335	2.49626e-15	-0.0667109	0.652345
Liver	UBE2F	brown	0.0761034	0.607177	0.057896	0.695893	0.733877	2.94747e-09	0.471815	0.000710806	0.637076	1.12452e-06	0.380008	0.00771876	0.237675	0.10381	0.148037	0.31531	0.0196458	0.894561	0.51627	0.000172544	0.654609	4.48766e-07	-0.266779	0.066809
Liver	PAF1	brown	0.0760599	0.607382	0.165967	0.25958	0.783905	4.43409e-11	0.592347	9.1994e-06	0.538524	7.86839e-05	-0.117501	0.426395	0.495735	0.000339887	0.32702	0.0232856	0.166542	0.25791	0.825743	5.1018e-13	0.895163	9.37123e-18	-0.406115	0.00418278
Liver	OAZ1	brown	-0.0760001	0.607666	0.617792	2.89632e-06	0.471899	0.000709024	0.791886	2.04817e-11	0.575397	1.884e-05	-0.0256043	0.862853	0.369341	0.00978094	0.0888252	0.548262	0.154642	0.293959	0.486682	0.000452227	0.938819	6.30859e-23	-0.232483	0.111812
Liver	RNF167	brown	0.0758986	0.608147	0.407081	0.00408521	0.545495	6.08222e-05	0.579962	1.55936e-05	0.791737	2.07859e-11	0.227717	0.119562	0.228013	0.11907	-0.0171212	0.908048	0.057983	0.695458	0.465371	0.000859332	0.892928	1.48501e-17	-0.0730982	0.621482
Liver	CTC-273B12.7	brown	0.0758499	0.608378	-0.0132454	0.928803	0.471191	0.000724108	0.360486	0.0118377	0.0711816	0.630679	-0.469426	0.000762927	0.545484	6.08481e-05	0.127456	0.387976	0.225644	0.123059	0.562087	3.219e-05	0.49047	0.000401679	-0.378116	0.00805431
Liver	ZDHHC12	brown	-0.0757557	0.608825	0.141606	0.337025	0.411667	0.00364863	0.576622	1.79132e-05	0.333917	0.020369	0.0412254	0.780853	0.550914	4.95933e-05	0.0387409	0.793763	0.403318	0.00447697	0.495317	0.00034446	0.663598	2.73727e-07	-0.396063	0.00532588
Liver	HAPLN3	brown	-0.0756375	0.609385	0.744952	1.26594e-09	0.268103	0.0654171	0.532482	9.79129e-05	0.552604	4.65007e-05	-0.0041174	0.977842	0.0482849	0.7445	0.250324	0.0861587	-0.0675548	0.648233	0.374571	0.00871714	0.837458	1.17678e-13	0.0602171	0.684325
Liver	LPIN1	brown	-0.0756061	0.609534	0.512857	0.000193704	-0.0484366	0.743725	0.313596	0.0299716	-0.107935	0.465256	-0.584543	1.28611e-05	0.199299	0.174447	0.440695	0.00171914	0.151467	0.304103	0.329477	0.0222087	0.436002	0.00195033	-0.141142	0.338623
Liver	PIGC	brown	0.0755054	0.610012	0.312359	0.0306612	0.712508	1.34578e-08	0.504138	0.000258882	0.855762	9.27809e-15	0.273889	0.0596005	0.143444	0.330725	-0.099463	0.501198	-0.0791461	0.592839	0.406409	0.00415286	0.812275	2.42156e-12	0.015126	0.918725
Liver	HSD3B7	brown	-0.0752111	0.611409	0.399371	0.00492277	0.544419	6.33117e-05	0.501322	0.000283833	0.811529	2.63021e-12	0.34114	0.0176515	0.0617259	0.676843	0.0336217	0.820531	-0.00816479	0.956077	0.410106	0.00379244	0.809726	3.20648e-12	0.00467523	0.974841
Liver	SLC39A13	brown	0.0751621	0.611642	-0.162515	0.269761	0.528505	0.000112814	0.337471	0.0189909	0.469267	0.00076653	0.471449	0.000718569	0.312466	0.030601	-0.0497603	0.736969	0.1154	0.434769	0.366025	0.010512	0.389362	0.00623167	-0.303289	0.0361268
Liver	HSD11B1	brown	-0.0748706	0.613028	0.704737	2.26121e-08	0.399224	0.00494016	0.658644	3.60187e-07	0.73342	3e-09	0.170605	0.246314	0.0858868	0.561625	0.0161148	0.913432	-0.0149207	0.919825	0.315371	0.0290051	0.85701	7.70528e-15	0.0270713	0.855077
Liver	C9orf72	brown	-0.0748307	0.613217	-0.147197	0.318096	-0.152605	0.300441	0.21298	0.146111	-0.596103	7.80465e-06	-0.0415067	0.779395	0.221639	0.130029	-0.0802289	0.587774	0.276014	0.0575712	-0.0710593	0.631267	-0.381079	0.00753426	-0.430193	0.00227434
Liver	CYHR1	brown	-0.0747954	0.613385	0.4188	0.00305102	0.305499	0.0347261	0.48848	0.000427558	0.408786	0.0039178	0.180526	0.219494	0.140597	0.340511	-0.140377	0.341274	-0.0100012	0.946211	0.341357	0.0175748	0.612824	3.65837e-06	-0.00275949	0.985149
Liver	CYP1A2	brown	-0.0747518	0.613593	0.291335	0.044533	0.386396	0.0066736	0.363534	0.0110916	0.269494	0.0639788	-0.0882729	0.550762	0.169375	0.249784	0.330151	0.021921	0.000296631	0.998403	0.417055	0.00318862	0.488137	0.000432166	-0.199806	0.173329
Liver	TMEM82	brown	0.0747135	0.613775	0.539813	7.50573e-05	0.106091	0.472959	0.279571	0.0543001	0.601436	6.1579e-06	0.163384	0.267173	-0.117959	0.424582	-0.282164	0.0520111	-0.164922	0.262636	0.0228412	0.877533	0.581465	1.4643e-05	0.369627	0.00972011
Liver	PAPOLA	brown	0.0746348	0.61415	0.226681	0.121299	0.604815	5.28736e-06	0.536163	8.57427e-05	0.643524	8.07578e-07	0.382326	0.00732415	0.211648	0.148708	0.261909	0.0721354	0.110021	0.456622	0.443139	0.00160869	0.666478	2.32801e-07	-0.264683	0.0690622
Liver	PCIF1	brown	0.0745785	0.614417	-0.234589	0.10851	0.391502	0.00592878	0.0375193	0.800131	0.241954	0.0975515	-0.144723	0.326386	0.421767	0.00282901	0.222842	0.127906	0.27367	0.0598124	0.556275	4.03821e-05	0.424565	0.00263286	-0.210087	0.151797
Liver	HYAL2	brown	-0.0745536	0.614536	-0.0766373	0.60465	0.356886	0.0127742	0.364234	0.0109259	0.307497	0.0334988	0.0257581	0.862037	0.392965	0.00572923	-0.239848	0.100594	0.245364	0.0927777	0.253902	0.0816179	0.399686	0.00488583	-0.2792	0.0546337
Liver	NR2C1	brown	0.0744747	0.614912	-0.350889	0.0144749	-0.0459359	0.75654	-0.394557	0.00551876	-0.014181	0.923788	0.182293	0.21494	-0.32374	0.0247912	0.0963182	0.514892	-0.366482	0.0104085	-0.247826	0.0894446	-0.442892	0.0016196	0.132366	0.369805
Liver	FBXO6	brown	0.0744367	0.615093	-0.0616358	0.677289	0.237809	0.10361	0.182395	0.214681	0.24888	0.0880462	-0.029499	0.842238	0.310297	0.0318391	-0.542649	6.76112e-05	-0.0900164	0.542889	0.00683317	0.963235	0.272514	0.0609434	0.0320373	0.828859
Liver	ACAD9	brown	-0.0744214	0.615166	0.701803	2.7389e-08	0.404287	0.00437299	0.667139	2.24253e-07	0.590475	9.97729e-06	0.114469	0.43851	0.0918293	0.534761	0.280879	0.0531351	-0.030716	0.835818	0.464087	0.000892049	0.900362	3.0814e-18	-0.078215	0.597211
Liver	CHIC1	brown	0.0744017	0.61526	0.060729	0.681783	-0.43469	0.00201966	-0.239969	0.100418	-0.120357	0.41516	0.164787	0.26303	-0.380952	0.0075559	0.0485354	0.74322	-0.361313	0.0116313	-0.419992	0.00296002	-0.319596	0.0268088	0.234427	0.108762
Liver	ABCB8	brown	0.0743639	0.61544	-0.183375	0.212185	0.367431	0.0101964	0.223036	0.127566	0.368276	0.0100108	0.362109	0.0114351	0.246681	0.0909823	-0.0102323	0.94497	0.246829	0.0907823	0.423913	0.00267746	0.345995	0.0160027	-0.231386	0.113561
Liver	PRELID1	brown	0.0742764	0.615857	0.448644	0.00138272	0.705933	2.08997e-08	0.728674	4.32216e-09	0.728914	4.24747e-09	0.0854451	0.563646	0.285459	0.0492155	0.0370154	0.802761	0.0333649	0.82188	0.465928	0.000845462	0.896934	6.45858e-18	-0.189049	0.198134
Liver	OCEL1	brown	-0.0742212	0.61612	0.480873	0.000540943	0.200274	0.172304	0.577834	1.7037e-05	0.439036	0.00179792	0.0735264	0.619435	0.269138	0.0643446	-0.454835	0.00116277	0.0382182	0.796486	0.136351	0.355439	0.629255	1.66331e-06	0.0171526	0.907881
Liver	SLC38A10	brown	0.0741567	0.616427	-0.142826	0.332834	0.689859	5.83965e-08	0.413252	0.00350764	0.457965	0.00106391	0.183223	0.21257	0.417739	0.00313402	0.26398	0.0698311	0.191065	0.193304	0.738091	2.14762e-09	0.610462	4.08244e-06	-0.433822	0.00206675
Liver	LBP	brown	0.0741271	0.616568	0.28041	0.0535507	0.0714722	0.629281	0.0423064	0.775254	0.529165	0.000110206	0.0346552	0.81511	-0.0281065	0.849597	0.0122166	0.93432	-0.127346	0.38839	0.0167	0.910301	0.420008	0.00295884	0.236115	0.106166
Liver	MT-ND5	brown	0.0740948	0.616722	0.23652	0.10555	0.675975	1.34759e-07	0.692013	5.10799e-08	0.403286	0.00448044	-0.166302	0.258607	0.568464	2.49754e-05	0.351304	0.0143513	0.283941	0.0504876	0.800665	8.41764e-12	0.861489	3.89753e-15	-0.512312	0.000197291
Liver	PSMC1	brown	-0.0740552	0.616911	0.51096	0.000206456	0.648337	6.27573e-07	0.863066	3.04875e-15	0.563979	2.98709e-05	0.0997101	0.50013	0.348747	0.0151277	0.0176709	0.905109	0.160763	0.275027	0.504567	0.000255258	0.870589	9.04434e-16	-0.316835	0.028228
Liver	NAGS	brown	-0.0739167	0.617572	0.42024	0.00294141	0.469032	0.000771858	0.565149	2.85152e-05	0.198531	0.176146	-0.30844	0.0329317	0.310868	0.0315089	0.423935	0.00267595	0.10774	0.466067	0.662772	2.8664e-07	0.738369	2.10269e-09	-0.316832	0.0282294
Liver	OTUB1	brown	0.0738885	0.617706	0.044994	0.761383	0.677929	1.20119e-07	0.475575	0.00063521	0.647452	6.57574e-07	0.0731114	0.621419	0.4157	0.00329926	-0.258364	0.0762196	0.118915	0.420814	0.413621	0.00347546	0.714019	1.21419e-08	-0.156394	0.288454
Liver	SQLE	brown	-0.0738769	0.617762	0.664971	2.53445e-07	0.220352	0.132332	0.551032	4.93713e-05	0.321849	0.0256957	-0.100331	0.497451	0.0765374	0.605122	0.278658	0.0551249	0.0842838	0.568978	0.296364	0.0408205	0.651494	5.30602e-07	-0.0794863	0.591246
Liver	UBR1	brown	-0.0737782	0.618233	0.15306	0.298984	-0.340105	0.0180208	-0.152924	0.29942	-0.0612601	0.67915	0.318534	0.0273473	-0.417663	0.00314005	0.249482	0.0872552	-0.154721	0.293708	-0.312977	0.0303153	-0.294111	0.042451	0.15943	0.279078
Liver	TECR	brown	-0.0736774	0.618714	0.543374	6.58189e-05	0.486	0.000461916	0.680591	1.02563e-07	0.552631	4.6452e-05	-0.0439138	0.76695	0.359069	0.0121991	0.303942	0.0357081	0.228835	0.117708	0.602135	5.96758e-06	0.947989	1.66354e-24	-0.25476	0.0805572
Liver	ANGPT2	brown	0.0734776	0.619668	-0.446271	0.0014764	-0.106224	0.472401	-0.149616	0.31012	-0.502952	0.000269135	-0.438512	0.00182347	0.334845	0.0200012	0.0145067	0.922043	0.127	0.38969	-0.011096	0.940333	-0.355872	0.0130492	-0.332011	0.0211425
Liver	RALA	brown	0.0734511	0.619795	0.278247	0.0554997	0.682678	9.05091e-08	0.697666	3.575e-08	0.538918	7.75579e-05	0.145294	0.324462	0.406105	0.00418379	0.266175	0.0674518	0.142879	0.332654	0.665249	2.49512e-07	0.860168	4.77691e-15	-0.425093	0.00259721
Liver	ACAT2	brown	-0.0734179	0.619954	0.730081	3.90058e-09	0.128279	0.384895	0.489701	0.000411504	0.447113	0.00144253	0.154155	0.2955	-0.0483098	0.744373	0.0325183	0.826328	0.0443137	0.764888	0.138163	0.349021	0.651496	5.30546e-07	0.140744	0.340003
Liver	STK17B	brown	0.0734093	0.619995	-0.630018	1.60171e-06	-0.0918387	0.534718	-0.325099	0.0241579	-0.606842	4.82137e-06	-0.387859	0.00645231	0.367155	0.0102578	0.235176	0.107604	0.378943	0.00790619	0.0194851	0.895419	-0.530146	0.00010643	-0.378407	0.00800197
Liver	XRN2	brown	-0.0733973	0.620052	0.218517	0.135668	0.340544	0.0178633	0.171423	0.244022	0.428957	0.00234914	0.313934	0.0297856	-0.215163	0.141924	0.440597	0.00172373	-0.0991612	0.502504	0.156806	0.28717	0.301604	0.0372259	-0.0231058	0.876125
Liver	PER1	brown	-0.0732243	0.620879	0.333505	0.0205343	0.155676	0.290702	0.427754	0.00242406	-0.129325	0.380999	-0.472983	0.000686492	0.343874	0.016706	0.555362	4.18303e-05	0.262275	0.0717238	0.654905	4.41617e-07	0.51156	0.000202344	-0.402055	0.00461555
Liver	BCO1	brown	-0.0731795	0.621093	0.37835	0.00801221	0.513825	0.000187474	0.639812	9.78e-07	0.406274	0.00416661	0.114529	0.438269	0.273868	0.0596205	0.360464	0.0118434	0.174745	0.234865	0.644772	7.56772e-07	0.74056	1.77899e-09	-0.351176	0.0143895
Liver	DAO	brown	-0.0731625	0.621174	0.681181	9.9e-08	0.0439869	0.766573	0.386924	0.00659297	0.483104	0.000505163	0.11739	0.426839	-0.114943	0.436603	0.119654	0.417911	-0.20779	0.15643	0.112922	0.444765	0.588079	1.10611e-05	0.171048	0.245069
Liver	LCAT	brown	0.073148	0.621244	0.426005	0.00253665	0.59421	8.481e-06	0.585376	1.24143e-05	0.697784	3.54809e-08	0.0913828	0.536757	0.256018	0.0790219	0.213592	0.144928	0.0254932	0.863442	0.61743	2.94642e-06	0.931845	7.00442e-22	-0.141292	0.338106
Liver	EXOC7	brown	0.0729735	0.622079	0.154765	0.29357	0.204809	0.162591	0.0641236	0.665017	0.633156	1.37011e-06	0.237204	0.104516	0.00203333	0.989057	-0.0185153	0.900597	-0.00289292	0.984431	0.138148	0.349073	0.495334	0.00034427	0.182342	0.214816
Liver	TM7SF2	brown	-0.0728812	0.622521	0.717869	9.31426e-09	0.265157	0.0685467	0.517965	0.000162833	0.416603	0.00322513	-0.0823077	0.578103	0.0507909	0.731722	0.333654	0.0204746	0.0178276	0.904272	0.410829	0.00372521	0.79315	1.80681e-11	0.00381564	0.979466
Liver	B4GALT1	brown	0.0728358	0.622738	0.080643	0.585841	0.521606	0.000143639	0.132257	0.370202	0.631148	1.51444e-06	0.265136	0.0685703	0.0535023	0.717978	0.364147	0.0109465	-0.030782	0.83547	0.442663	0.00162971	0.566104	2.74512e-05	-0.0286147	0.84691
Liver	DDX20	brown	-0.0727921	0.622947	0.214522	0.143144	0.371908	0.00924561	0.308046	0.0331678	0.102732	0.487162	-0.345679	0.0161057	0.203101	0.166201	0.208653	0.154677	0.0100393	0.946006	0.340724	0.0177989	0.414253	0.00342106	-0.163226	0.267643
Liver	RP1-4G17.5	brown	0.0727128	0.623327	0.013107	0.929544	0.47871	0.000577782	0.233372	0.110409	0.6542	4.58794e-07	0.446553	0.00146499	0.112302	0.447282	0.00100251	0.994604	-0.0327017	0.825364	0.279739	0.0541496	0.482581	0.000513351	-0.0446338	0.763238
Liver	CD14	brown	0.0725166	0.624267	0.395489	0.00539877	0.621722	2.40076e-06	0.575709	1.85999e-05	0.612584	3.69961e-06	-0.0841555	0.569568	0.365462	0.0106406	0.437144	0.00189165	0.116997	0.428398	0.667729	2.16861e-07	0.936612	1.39184e-22	-0.262472	0.0715035
Liver	SERPIND1	brown	-0.0724534	0.62457	0.683502	8.61201e-08	0.220532	0.132009	0.430965	0.00222872	0.544409	6.33353e-05	-0.0235765	0.873623	0.0546362	0.712256	0.390331	0.00609295	0.0702094	0.635365	0.371475	0.00933425	0.824015	6.27575e-13	0.0593555	0.688611
Liver	FAM120A	brown	-0.0723242	0.625189	0.584736	1.27562e-05	0.323256	0.0250201	0.656491	4.0519e-07	0.316401	0.0284566	0.0543126	0.713887	0.165099	0.262115	0.606058	4.997e-06	0.204165	0.163946	0.465706	0.000850973	0.68691	7e-08	-0.339286	0.0183179
Liver	S100A11	brown	0.0722726	0.625437	-0.20596	0.160191	0.541322	7.1006e-05	0.393588	0.00564604	0.230478	0.115023	-0.101981	0.490369	0.672537	1.64626e-07	-0.275936	0.0576455	0.367965	0.0100789	0.431357	0.00220584	0.445693	0.00150009	-0.38217	0.00735012
Liver	SLC16A7	brown	0.0722178	0.6257	-0.383633	0.00710946	-0.391003	0.00599831	-0.456554	0.00110751	-0.459681	0.00101298	-0.132696	0.368601	-0.103699	0.483049	0.137478	0.351438	0.0443851	0.76452	-0.463236	0.000914344	-0.691054	5.42253e-08	-0.0541312	0.714802
Liver	BTG3	brown	0.0721964	0.625802	0.496107	0.00033586	0.0690106	0.641163	0.352729	0.0139339	0.220338	0.132358	-0.0548846	0.711004	0.0640595	0.665332	0.247503	0.0898761	0.0785508	0.595632	0.181302	0.217488	0.401253	0.00470556	-0.0764023	0.605761
Liver	LARGE	brown	0.0721916	0.625825	0.524618	0.000129344	0.129612	0.379932	0.259487	0.0749062	0.279375	0.0544766	-0.196601	0.180473	0.0282877	0.848639	0.351432	0.0143134	0.018687	0.89968	0.311967	0.0308822	0.601962	6.01424e-06	0.0635696	0.667743
Liver	IBTK	brown	-0.0721762	0.625899	0.227046	0.120686	0.309756	0.0321541	0.291712	0.0442453	0.261147	0.0729983	0.310253	0.0318643	-0.0547059	0.711904	0.647333	6.61701e-07	0.120013	0.416504	0.327588	0.0230327	0.309605	0.032243	-0.251251	0.0849639
Liver	EGLN2	brown	0.072055	0.626481	0.272532	0.0609262	0.579178	1.61119e-05	0.482768	0.000510415	0.52803	0.000114722	0.149294	0.311174	0.209757	0.152458	-0.17545	0.232952	-0.136364	0.355394	0.457117	0.00108992	0.711324	1.45811e-08	-0.0515296	0.727969
Liver	POLDIP2	brown	-0.0720282	0.62661	0.764848	2.47565e-10	0.205289	0.161588	0.520493	0.000149278	0.631408	1.495e-06	0.0359024	0.808578	0.0402984	0.785663	0.105201	0.476699	0.0315012	0.831681	0.28881	0.0464988	0.866867	1.66532e-15	0.143578	0.33027
Liver	RNF10	brown	0.0716871	0.628248	0.230635	0.114769	0.767589	1.95269e-10	0.54626	5.91081e-05	0.721774	7.08631e-09	0.10563	0.474893	0.349356	0.0149395	0.298031	0.0396475	0.116301	0.431167	0.698306	3.43163e-08	0.899837	3.45677e-18	-0.258739	0.0757796
Liver	LRRC40	brown	-0.071666	0.628349	0.032	0.829055	-0.445042	0.00152713	-0.0666957	0.65242	-0.397271	0.00517554	0.084863	0.566316	-0.209995	0.151982	-0.121732	0.409813	-0.039946	0.787494	-0.548353	5.46399e-05	-0.543689	6.50552e-05	0.0164412	0.911685
Liver	GNPTG	brown	0.0716545	0.628404	0.378285	0.00802384	0.46319	0.00091557	0.521535	0.000143994	0.656382	4.07588e-07	0.0310947	0.833822	0.270443	0.0630119	0.0268294	0.856358	-0.00766085	0.958786	0.520633	0.000148557	0.859278	5.47241e-15	-0.0858778	0.561665
Liver	EIF3G	brown	-0.0715448	0.628932	0.640951	9.2248e-07	0.506189	0.000241977	0.848279	2.72845e-14	0.442133	0.0016534	-0.139342	0.344884	0.385243	0.00685251	0.127124	0.389224	0.169113	0.250528	0.501686	0.000280485	0.899684	3.57466e-18	-0.296123	0.0409923
Liver	PRPF31	brown	0.0715238	0.629033	0.262131	0.0718849	0.577703	1.71296e-05	0.482428	0.000515772	0.70515	2.2e-08	0.0345868	0.815468	0.375908	0.00846179	0.177761	0.226756	0.186037	0.205507	0.597118	7.46289e-06	0.909091	4.11755e-19	-0.157037	0.286452
Liver	TNFSF13	brown	0.0714839	0.629224	0.169708	0.248841	0.139177	0.34546	0.0495673	0.737952	0.0581378	0.694685	-0.234767	0.108236	0.0718857	0.627294	0.239702	0.100808	0.100079	0.498536	0.252255	0.0836836	0.262835	0.0710978	-0.02669	0.857096
Liver	PHKA1	brown	0.0711542	0.63081	-0.306694	0.0339874	-0.198266	0.176736	-0.194932	0.184274	-0.42803	0.00240669	-0.0693846	0.639352	-0.0345503	0.815659	0.241686	0.0979353	-0.156058	0.289506	-0.120346	0.415203	-0.423859	0.00268122	-0.2384	0.102729
Liver	OTC	brown	-0.0711507	0.630828	0.797643	1.1488e-11	0.109242	0.459835	0.390619	0.00605221	0.660384	3.27258e-07	0.129149	0.381653	-0.184453	0.209463	0.0858182	0.561938	-0.200066	0.172759	0.128293	0.384843	0.734931	2.72455e-09	0.308856	0.0326844
Liver	DHDH	brown	-0.0711007	0.631068	0.73448	2.81799e-09	0.337962	0.0188066	0.705011	2.22089e-08	0.575202	1.89918e-05	0.118939	0.42072	0.114341	0.439025	0.176203	0.23092	0.0335195	0.821068	0.378813	0.00792928	0.882078	1.21187e-16	-0.077145	0.602252
Liver	DPAGT1	brown	0.0710957	0.631093	0.00166419	0.991043	0.310386	0.0317872	0.0563271	0.703752	0.698684	3.34946e-08	0.180176	0.220405	0.137495	0.35138	-0.113679	0.441698	0.0131108	0.929524	0.215155	0.14194	0.481284	0.000534191	0.125323	0.396033
Liver	PREPL	brown	-0.0709736	0.63168	0.232511	0.111767	-0.394414	0.00553741	-0.209336	0.153301	-0.0916917	0.535375	-0.0185808	0.900247	-0.337	0.0191687	0.420977	0.00288666	-0.111864	0.44907	-0.223342	0.12703	-0.147294	0.317772	0.203164	0.166068
Liver	GLYAT	brown	-0.0709342	0.63187	0.69738	3.64081e-08	0.0555116	0.707849	0.221069	0.131045	0.626769	1.87943e-06	0.060021	0.6853	-0.243565	0.0952731	-0.0399607	0.787418	-0.222075	0.129257	0.048892	0.741398	0.631685	1.4745e-06	0.435496	0.00197683
Liver	GLMN	brown	-0.070922	0.631929	-0.0953545	0.519126	-0.418817	0.00304969	-0.147369	0.317523	-0.509206	0.000218922	-0.11643	0.430653	-0.137802	0.350293	-0.431725	0.00218455	-0.109367	0.459321	-0.412963	0.00353302	-0.569793	2.36733e-05	0.0993452	0.501708
Liver	BORCS8	brown	-0.0708234	0.632404	0.660458	3.25924e-07	0.216632	0.139159	0.703238	2.49467e-08	0.506162	0.000242189	0.085948	0.561344	0.239537	0.10105	-0.151844	0.302885	0.087548	0.554051	0.243091	0.0959396	0.77766	7.93574e-11	-0.0618146	0.676404
Liver	PLEKHB2	brown	0.0705886	0.633536	-0.0119728	0.935628	0.520596	0.000148747	0.451693	0.00127015	0.391244	0.00596464	-0.0612967	0.678969	0.615694	3.19819e-06	0.157259	0.285762	0.299065	0.0389339	0.536385	8.5057e-05	0.655028	4.38686e-07	-0.438448	0.00182662
Liver	SARS	brown	0.0705516	0.633714	0.275857	0.0577201	0.661999	2.99244e-07	0.384591	0.00695557	0.819741	1.03769e-12	0.220807	0.131514	0.0915683	0.535927	0.0189584	0.898231	-0.136451	0.355083	0.411749	0.00364127	0.80903	3.4596e-12	0.0658953	0.65633
Liver	NRIP1	brown	0.0704205	0.634346	-0.536818	8.37288e-05	-0.557202	3.89593e-05	-0.854462	1.12377e-14	-0.453632	0.00120287	0.0851189	0.565141	-0.416295	0.00325022	-0.134028	0.363771	-0.0837757	0.571318	-0.57803	1.68988e-05	-0.887645	4.23953e-17	0.374687	0.00869476
Liver	USF2	brown	-0.0703818	0.634533	0.684095	8.30914e-08	0.419609	0.00298902	0.752006	7.22329e-10	0.494044	0.000358727	0.030064	0.839256	0.242934	0.0961601	0.222017	0.12936	0.131149	0.374259	0.545632	6.05125e-05	0.905182	1.03881e-18	-0.197247	0.179016
Liver	CDIPT	brown	0.0703443	0.634714	0.442863	0.00162085	0.289959	0.0455954	0.343393	0.016869	0.730104	3.89404e-09	0.153	0.299177	0.00598788	0.967781	-0.0778589	0.598886	-0.0985844	0.505005	0.208429	0.155129	0.767421	1.98147e-10	0.211077	0.149834
Liver	PEX14	brown	-0.0702216	0.635306	0.48723	0.000444576	-0.0884673	0.549882	0.256511	0.0784258	0.527426	0.000117196	0.411417	0.00367141	-0.120855	0.413219	-0.425021	0.00260206	0.0468893	0.751646	-0.0942717	0.523904	0.454937	0.00115942	0.356687	0.0128279
Liver	CPN2	brown	0.0700868	0.635957	0.411347	0.00367776	0.51138	0.00020357	0.507553	0.000231293	0.57911	1.61574e-05	0.00922543	0.950378	0.264572	0.069183	0.429072	0.00234212	0.146732	0.319641	0.56646	2.70642e-05	0.826323	4.75644e-13	-0.21809	0.136452
Liver	MMP19	brown	-0.0700298	0.636232	0.748179	1e-09	0.0669328	0.651263	0.410515	0.00375429	0.666355	2.34416e-07	0.249579	0.0871282	-0.13207	0.370884	-0.0331163	0.823186	-0.0257986	0.861822	0.0423081	0.775245	0.684215	8.24877e-08	0.256612	0.0783044
Liver	HNRNPD	brown	0.0698712	0.636999	0.0397984	0.788261	0.731155	3.60503e-09	0.561244	3.32749e-05	0.431227	0.00221338	-0.113512	0.442372	0.546713	5.81127e-05	0.209397	0.153179	0.262905	0.0710198	0.728365	4.42046e-09	0.724096	6e-09	-0.487425	0.000441876
Liver	PCSK9	brown	-0.0697476	0.637596	0.59775	7.25715e-06	0.315086	0.0291586	0.500887	0.000287871	0.268616	0.0648834	-0.189387	0.197318	0.128209	0.385155	0.503281	0.000266255	0.0658155	0.65672	0.549042	5.32362e-05	0.719447	8.34494e-09	-0.151	0.305612
Liver	NDUFA10	brown	0.0697272	0.637695	0.507734	0.000229911	0.579996	1.55712e-05	0.711226	1.46772e-08	0.659597	3.41783e-07	-0.00108869	0.994141	0.362046	0.0114507	0.211357	0.149281	0.132399	0.369682	0.58364	1.3362e-05	0.981512	1.11039e-34	-0.224177	0.125579
Liver	OAT	brown	0.0697038	0.637808	0.367911	0.0100908	0.298172	0.0395495	0.327904	0.0228934	0.212541	0.146964	-0.504732	0.000253879	0.203703	0.164923	0.212016	0.147988	-0.148135	0.314988	0.346465	0.0158503	0.541311	7.10346e-05	-0.0618639	0.67616
Liver	IDH2	brown	-0.0695549	0.638528	0.636494	1.15819e-06	0.0731162	0.621396	0.492934	0.000371593	0.510106	0.000212445	0.115958	0.432537	0.137556	0.351163	0.00411641	0.977847	0.209132	0.15371	0.176655	0.229708	0.703702	2.42008e-08	0.0343947	0.816475
Liver	ERAL1	brown	0.0694841	0.638871	0.435507	0.00197624	0.486316	0.0004574	0.512017	0.000199257	0.738069	2.15111e-09	0.206478	0.159119	0.162193	0.270724	0.121532	0.410588	0.0306251	0.836297	0.49371	0.000362557	0.90034	3.09601e-18	-0.0309389	0.834643
Liver	SLC9A3R2	brown	-0.0691577	0.640451	0.528823	0.00011155	0.194807	0.184562	0.560115	3.47801e-05	0.34813	0.0153202	-0.0773509	0.60128	0.299299	0.0387738	0.164052	0.265195	0.164937	0.262592	0.476127	0.000624743	0.799069	9.92723e-12	-0.167371	0.255515
Liver	ATP5J2-PTCD1	brown	0.0689207	0.641599	0.286689	0.0482036	0.27273	0.0607311	0.0175714	0.905641	0.583244	1.35871e-05	0.479294	0.000567617	-0.436543	0.0019223	0.170066	0.24783	-0.448991	0.00136948	0.0977288	0.508727	0.38439	0.00698762	0.348844	0.0150975
Liver	GOLM1	brown	0.0689175	0.641614	-0.0429222	0.77207	-0.422722	0.0027607	-0.320821	0.0261985	-0.246167	0.09168	-0.144173	0.328246	-0.187796	0.20118	-0.139784	0.343339	0.0671164	0.650368	-0.395602	0.00538438	-0.360753	0.0117707	0.239989	0.100389
Liver	LYPLAL1	brown	-0.0688523	0.641931	0.313085	0.0302549	0.172253	0.241709	0.272588	0.0608711	0.334676	0.0200679	0.246036	0.0918576	-0.132368	0.369796	0.307428	0.0335403	-0.0604535	0.683151	0.304133	0.0355868	0.407785	0.00401537	-0.0468315	0.751943
Liver	RPAP3	brown	0.0688296	0.642041	-0.204038	0.164215	-0.271636	0.0618138	-0.250983	0.0853073	-0.0732267	0.620867	0.190157	0.195469	-0.196799	0.180026	-0.458166	0.00105784	-0.196705	0.180237	-0.565632	2.79726e-05	-0.487071	0.000446783	0.200957	0.170814
Liver	LEPR	brown	-0.0687559	0.642398	0.160327	0.276349	-0.348326	0.0152586	-0.377761	0.00811866	-0.0377205	0.799081	-0.0139362	0.9251	-0.544343	6.3491e-05	-0.204889	0.162423	-0.277523	0.0561645	-0.58453	1.28679e-05	-0.388459	0.00636337	0.577062	1.75899e-05
Liver	AP003419.11	brown	-0.0686494	0.642914	0.50629	0.000241169	0.534183	9.21045e-05	0.87419	4.92068e-16	0.43974	0.00176412	0.020767	0.888581	0.482556	0.000513757	0.221955	0.129469	0.285042	0.0495625	0.631589	1.48156e-06	0.899414	3.79107e-18	-0.467166	0.00081539
Liver	OTUD4	brown	-0.0684822	0.643726	-0.314819	0.0293028	-0.406362	0.00415765	-0.66232	2.93943e-07	-0.504145	0.000258821	-0.0999921	0.498912	-0.386041	0.0067282	0.423523	0.00270448	-0.153828	0.296536	-0.240798	0.0992126	-0.647388	6.59785e-07	0.158755	0.281148
Liver	C5orf42	brown	0.0684282	0.643988	-0.199981	0.172945	-0.256761	0.0781252	-0.30239	0.0367098	-0.415037	0.00335457	-0.0582571	0.694089	-0.277444	0.0562383	0.425308	0.00258285	-0.282428	0.0517827	0.0214444	0.88497	-0.389338	0.00623509	-0.0728111	0.622856
Liver	ATAD2	brown	0.0682751	0.644732	-0.376186	0.00840962	-0.248908	0.0880089	-0.233586	0.110072	-0.611813	3.83468e-06	-0.408693	0.00392675	0.367406	0.010202	0.319147	0.0270356	0.467643	0.000804057	0.0334742	0.821306	-0.363251	0.011159	-0.350832	0.014492
Liver	CTH	brown	0.0682379	0.644912	0.181145	0.217892	0.406833	0.00411003	0.142726	0.333178	0.467469	0.000808168	-0.245701	0.0923152	0.00849414	0.954307	-0.0905264	0.540596	-0.392011	0.00585872	0.143083	0.331956	0.418247	0.00309405	0.182598	0.214161
Liver	UTP14A	brown	0.0682228	0.644985	0.532542	9.77016e-05	0.339254	0.0183297	0.362168	0.0114209	0.498646	0.000309544	-0.159993	0.277364	0.0624275	0.673375	0.16577	0.260155	-0.0475128	0.748451	0.321707	0.0257643	0.728469	4.38716e-09	0.135796	0.357419
Liver	DNMT1	brown	-0.0681746	0.64522	-0.54653	5.85134e-05	0.00323685	0.98258	-0.357183	0.0126946	-0.228722	0.117895	0.222596	0.128337	-0.0572277	0.699237	0.31385	0.0298317	0.0362596	0.80671	0.0849391	0.565966	-0.398684	0.00500426	-0.186301	0.204854
Liver	DYNLRB1	brown	0.0681319	0.645427	0.297049	0.0403351	0.692564	4.93521e-08	0.719563	8.27743e-09	0.688443	6.37301e-08	0.0999731	0.498994	0.468576	0.000782297	0.0497098	0.737226	0.180405	0.219809	0.589322	1.0486e-05	0.92285	1.09883e-20	-0.32706	0.0232679
Liver	YWHAB	brown	0.0681314	0.645429	0.119996	0.416571	0.652453	5.04e-07	0.528396	0.000113249	0.559628	3.54485e-05	0.0230947	0.876185	0.495169	0.000346093	0.464857	0.000872292	0.324329	0.0245151	0.686263	7.28384e-08	0.81084	2.83783e-12	-0.449132	0.00136412
Liver	HDGF	brown	0.0680924	0.645619	0.23486	0.108091	0.618643	2.78164e-06	0.438356	0.00183112	0.715901	1.06719e-08	0.405824	0.0042125	0.142889	0.33262	0.12254	0.406688	-0.0187308	0.899446	0.552539	4.66159e-05	0.79937	9.62424e-12	-0.0607939	0.681461
Liver	CHPF	brown	0.0680793	0.645682	0.174182	0.236399	0.393002	0.00572424	0.0664602	0.653569	0.637862	1.08045e-06	0.189616	0.196767	-0.0873559	0.554925	0.203375	0.165619	-0.146486	0.320463	0.259735	0.0746188	0.541445	7.06866e-05	0.203919	0.164467
Liver	FAM126A	brown	-0.0680078	0.64603	0.0311799	0.833373	-0.649111	6.02381e-07	-0.589309	1.04917e-05	-0.475142	0.00064353	-0.0294469	0.842514	-0.621692	2.40425e-06	0.298002	0.0396674	-0.235693	0.10681	-0.37183	0.00926158	-0.594111	8.51818e-06	0.390183	0.00611387
Liver	F7	brown	-0.0679266	0.646425	0.570985	2.25591e-05	0.36386	0.0110142	0.524301	0.000130785	0.477108	0.00060652	-0.131591	0.372638	0.247708	0.0896024	0.360703	0.0117833	0.203565	0.165215	0.495273	0.000344945	0.834359	1.75372e-13	-0.126761	0.390589
Liver	MANBAL	brown	-0.0678206	0.64694	0.486237	0.000458526	0.180507	0.219544	0.572906	2.08637e-05	0.514211	0.000185038	0.202383	0.167736	0.221202	0.130808	-0.394961	0.00546648	0.175081	0.23395	0.111722	0.449648	0.645884	7.14e-07	0.0156195	0.916083
Liver	RFFL	brown	-0.0678043	0.647019	0.0437697	0.767693	0.379724	0.0077683	0.10636	0.471829	0.284839	0.0497321	0.165153	0.261956	0.0906778	0.539917	0.326492	0.0235228	0.0297722	0.840796	0.486046	0.000461254	0.441072	0.00170169	-0.0841231	0.569717
Liver	NQO2	brown	0.0675814	0.648104	0.507348	0.000232868	0.273187	0.0602833	0.280523	0.0534502	0.686333	7.25258e-08	0.190601	0.194408	-0.210269	0.151435	-0.286011	0.0487593	-0.420139	0.00294897	0.0343873	0.816514	0.57061	2.29045e-05	0.410133	0.00378988
Liver	SERBP1	brown	0.0675599	0.648208	0.434987	0.00200376	0.580696	1.51228e-05	0.484676	0.000481252	0.828025	3.86734e-13	0.114793	0.437206	0.152946	0.29935	0.0190963	0.897494	-0.0394888	0.789871	0.337827	0.0188573	0.868582	1.25988e-15	0.0632496	0.669319
Liver	TUBA1B	brown	0.0675496	0.648258	0.0990275	0.503083	0.447718	0.00141865	0.505696	0.000245942	0.414502	0.00339983	0.0714675	0.629304	0.43638	0.00193072	-0.315857	0.0287453	0.232621	0.111592	0.107351	0.467685	0.472547	0.000695487	-0.258647	0.0758869
Liver	MIF4GD	brown	-0.0675469	0.648272	0.192503	0.18991	0.663807	2.70532e-07	0.631229	1.50837e-06	0.442036	0.00165774	-0.0998438	0.499552	0.573127	2.06765e-05	0.136017	0.356628	0.323321	0.024989	0.675436	1.39078e-07	0.808275	3.75521e-12	-0.416464	0.00323643
Liver	SIK3	brown	0.0675012	0.648494	0.442256	0.00164784	-0.232804	0.111302	-0.00392758	0.978863	0.0405134	0.784547	-0.414857	0.00336976	-0.0424558	0.774481	0.435446	0.00197943	0.0366406	0.804718	0.13236	0.369826	0.336849	0.0192263	0.158383	0.282291
Liver	ASPDH	brown	-0.0674753	0.64862	0.706129	2.06304e-08	0.242524	0.0967405	0.530172	0.00010633	0.623227	2.2328e-06	0.0746915	0.61388	0.0674686	0.648653	0.104054	0.481547	-0.0227941	0.877784	0.3382	0.0187181	0.864873	2.29237e-15	0.0930333	0.529395
Liver	CDIP1	brown	-0.0674387	0.648798	0.39443	0.0055353	0.488378	0.000428918	0.607155	4.75294e-06	0.431324	0.00220778	-0.0969227	0.512245	0.393016	0.00572248	0.334931	0.0199674	0.21554	0.141211	0.693256	4.72567e-08	0.86874	1.22768e-15	-0.313264	0.0301554
Liver	GYS2	brown	0.0673582	0.649191	0.50455	0.0002554	0.179764	0.22148	0.148536	0.313664	0.360709	0.0117817	-0.304346	0.0354514	-0.152705	0.300121	0.277734	0.0559706	-0.266137	0.0674931	0.204455	0.163335	0.489237	0.000417535	0.240145	0.100161
Liver	RPS6KC1	brown	-0.0673334	0.649311	-0.112338	0.447139	-0.434705	0.00201887	-0.17974	0.221544	-0.358556	0.0123323	-0.0604886	0.682976	-0.030355	0.837721	-0.2909	0.0448669	0.093443	0.527575	-0.442478	0.00163794	-0.434372	0.00203681	0.0732198	0.6209
Liver	ASRGL1	brown	-0.0669503	0.651178	0.53323	9.53189e-05	0.318322	0.027456	0.635329	1.22841e-06	0.525421	0.000125761	0.23068	0.114697	0.220729	0.131655	-0.0546375	0.712249	0.114808	0.437145	0.381211	0.00751173	0.788112	2.96345e-11	-0.087162	0.555807
Liver	APOA5	brown	0.0669487	0.651186	0.278412	0.0553492	0.515868	0.000174918	0.487536	0.000440349	0.643827	7.95e-07	0.133092	0.367161	0.263546	0.0703093	0.305237	0.0348896	0.2142	0.14376	0.543511	6.54858e-05	0.740916	1.73104e-09	-0.218638	0.135445
Liver	QSER1	brown	-0.0669206	0.651323	0.110967	0.452736	-0.444046	0.00156936	-0.388599	0.00634282	-0.132407	0.369656	0.309441	0.0323388	-0.619042	2.72927e-06	0.246286	0.0915177	-0.311478	0.03116	-0.478148	0.000587729	-0.453487	0.0012078	0.32466	0.0243608
Liver	ID1	brown	0.0668303	0.651763	0.0995909	0.500645	0.494565	0.000352818	0.370453	0.00954604	0.342237	0.0172668	0.105576	0.475121	0.200575	0.171646	0.265262	0.0684331	0.133503	0.36567	0.381692	0.00743029	0.446654	0.00146091	-0.271652	0.0617977
Liver	IGFALS	brown	0.06681	0.651862	0.501877	0.000278745	0.20893	0.154118	0.364693	0.0108185	0.450871	0.00129965	-0.0773131	0.601459	0.163246	0.267582	0.258208	0.0764031	0.0311832	0.833356	0.372973	0.00903114	0.760081	3.71256e-10	0.00922562	0.950377
Liver	HPS4	brown	-0.0668062	0.65188	0.352853	0.013898	0.0961727	0.51553	0.404111	0.00439171	0.255033	0.0802219	0.190931	0.193622	0.14947	0.310597	-0.0140879	0.924287	-0.0115902	0.937681	0.162252	0.270547	0.444661	0.00154315	-0.105689	0.474647
Liver	DAD1	brown	0.0667757	0.652029	0.215922	0.140491	0.523108	0.00013634	0.490573	0.000400381	0.781059	5.79457e-11	0.239197	0.101549	0.269276	0.0642023	-0.138682	0.347194	0.101945	0.490524	0.300673	0.0378449	0.71247	1.3492e-08	-0.089826	0.543746
Liver	GUSB	brown	0.0667026	0.652386	0.551782	4.79806e-05	0.433284	0.00209646	0.61322	3.59146e-06	0.404528	0.00434747	-0.250124	0.0864186	0.341108	0.0176625	0.291381	0.0444978	0.104218	0.480852	0.493355	0.000366672	0.845425	4.05488e-14	-0.207909	0.156185
Liver	AP000721.4	brown	-0.066641	0.652687	0.49745	0.0003217	0.514919	0.000180653	0.837353	1.19285e-13	0.473639	0.00067317	0.00303596	0.983661	0.474309	0.000659805	0.182213	0.215145	0.282445	0.0517675	0.530355	0.000105641	0.88173	1.29202e-16	-0.411554	0.00365886
Liver	FAM32A	brown	-0.0665733	0.653017	0.432278	0.00215293	0.64651	6.91e-07	0.924955	5.95104e-21	0.372116	0.00920339	0.00530699	0.971443	0.539972	7.46205e-05	0.169196	0.250293	0.305931	0.0344579	0.636011	1.18682e-06	0.849444	2.31556e-14	-0.540304	7.37173e-05
Liver	SLC15A4	brown	0.0665262	0.653247	0.173989	0.236928	0.792723	1.88515e-11	0.506206	0.000241842	0.452368	0.00124636	-0.164527	0.263795	0.296084	0.0410205	0.457519	0.00107752	-0.0319547	0.829294	0.722707	6.6337e-09	0.734076	2.90413e-09	-0.333741	0.0204395
Liver	SNAPC1	brown	-0.0664284	0.653725	-0.218353	0.135969	-0.34851	0.0152012	-0.323453	0.0249268	-0.218173	0.136299	0.235151	0.107642	-0.171831	0.242883	-0.291842	0.0441472	-0.0338379	0.819396	-0.358026	0.012471	-0.444586	0.00154634	0.210132	0.151709
Liver	HAL	brown	0.066379	0.653966	0.122058	0.408549	0.196261	0.181243	-0.152352	0.301253	0.199413	0.174194	-0.325243	0.0240914	-0.150412	0.307523	0.215309	0.141648	-0.284554	0.0499707	0.171201	0.244641	0.219145	0.134519	0.236161	0.106096
Liver	EIF4EBP3	brown	0.0663478	0.654118	0.580781	1.50691e-05	0.251938	0.0840855	0.514228	0.000184934	0.390672	0.00604469	-0.114763	0.437327	0.0616539	0.677199	-0.014754	0.920718	-0.176412	0.230358	0.153065	0.298967	0.600451	6.43554e-06	0.0311344	0.833613
Liver	AP5M1	brown	-0.0663304	0.654203	0.109552	0.458557	-0.525563	0.000125136	-0.213544	0.14502	-0.229554	0.116527	0.114407	0.438759	-0.267085	0.066485	-0.134434	0.362307	0.0583915	0.693418	-0.554867	4.26356e-05	-0.433785	0.00206878	0.248948	0.0879559
Liver	TBC1D10A	brown	-0.0663114	0.654296	0.267313	0.0662449	0.429357	0.00232472	0.375974	0.00844938	0.620662	2.52608e-06	0.461554	0.0009599	-0.0567141	0.70181	-0.26061	0.0736112	-0.340548	0.0178618	0.215637	0.141027	0.539918	7.47684e-05	0.121176	0.411972
Liver	UCK1	brown	0.0662513	0.65459	0.112664	0.445811	0.644718	7.58913e-07	0.609508	4.2664e-06	0.534387	9.14298e-05	0.356922	0.0127645	0.378393	0.00800443	-0.16318	0.26778	0.164963	0.262516	0.501124	0.000285668	0.66383	2.7019e-07	-0.290318	0.0453164
Liver	RAB22A	brown	0.0662481	0.654605	0.419997	0.00295967	0.28367	0.0507178	0.498614	0.000309861	0.278828	0.054971	-0.0440786	0.7661	0.257255	0.0775337	0.472445	0.000697598	0.0514739	0.728252	0.466994	0.000819498	0.659849	3.37082e-07	-0.262545	0.0714215
Liver	CDK5RAP3	brown	0.0661862	0.654908	0.0228644	0.87741	0.414284	0.00341841	0.241659	0.0979734	0.654703	4.46471e-07	0.350078	0.0147191	0.124182	0.400382	-0.269666	0.0638028	0.172328	0.241504	0.222186	0.12906	0.45718	0.00108798	0.0454177	0.759204
Liver	RNPS1	brown	0.0661693	0.65499	0.0455843	0.758347	0.448763	0.00137817	-0.00122505	0.993407	0.579209	1.60909e-05	0.142153	0.335143	-0.138325	0.348449	-0.388756	0.00631977	-0.329365	0.022257	0.0983251	0.506131	0.346677	0.015782	0.383543	0.00712412
Liver	PTGES2	brown	0.0658117	0.656739	0.170005	0.248001	0.423916	0.00267726	0.345314	0.0162256	0.652329	5.07383e-07	0.496408	0.000332637	0.0373174	0.801184	-0.287896	0.0472273	-0.025385	0.864016	0.152791	0.299846	0.534164	9.21675e-05	0.0704869	0.634026
Liver	LIN7A	brown	-0.065781	0.656889	0.213965	0.144211	0.0108696	0.941548	0.175093	0.23392	-0.118074	0.424127	-0.302557	0.0366011	0.210433	0.15111	0.296059	0.0410384	0.214146	0.143863	0.202296	0.167924	0.172992	0.239667	-0.190394	0.194902
Liver	TMEM107	brown	-0.0656471	0.657544	0.28674	0.0481617	-0.651989	5.16714e-07	-0.133898	0.36424	-0.517342	0.000166343	-0.182768	0.213728	-0.330931	0.0215916	0.074286	0.615811	-0.216387	0.139617	-0.41599	0.00327524	-0.395418	0.00540777	0.149861	0.309317
Liver	TMBIM6	brown	-0.0656358	0.6576	0.714161	1.2e-08	0.387152	0.0065584	0.599581	6.69021e-06	0.734837	2.74376e-09	0.132782	0.368287	0.0583762	0.693494	0.149145	0.31166	0.00213288	0.988521	0.360947	0.0117223	0.903985	1.36793e-18	0.0563785	0.703494
Liver	MIB2	brown	0.0656118	0.657717	0.23839	0.102743	0.250522	0.0859023	0.184368	0.209676	0.333303	0.0206156	0.074343	0.615539	0.0378296	0.798512	0.0591582	0.689594	-0.0214515	0.884932	0.49529	0.000344752	0.547174	5.71169e-05	0.0787662	0.594621
Liver	ECD	brown	-0.0655245	0.658144	0.0496821	0.737367	0.504722	0.00025396	0.479273	0.000567979	0.539302	7.64758e-05	0.418937	0.00304048	0.270416	0.0630392	-0.0858317	0.561876	0.275324	0.058224	0.256988	0.0778538	0.472724	0.000691815	-0.273501	0.0599772
Liver	STUB1	brown	0.0651934	0.659766	0.308854	0.0326858	0.687891	6.59288e-08	0.775056	1.00611e-10	0.575508	1.87547e-05	0.0803799	0.587068	0.486983	0.000448002	0.172423	0.24124	0.196815	0.17999	0.65994	3.35383e-07	0.9126	1.73094e-19	-0.428317	0.00238875
Liver	SQSTM1	brown	0.0648796	0.661305	0.483751	0.000495201	0.617728	2.90515e-06	0.588045	1.10774e-05	0.563328	3.06512e-05	-0.109601	0.458355	0.219421	0.134017	0.314278	0.0295971	-0.0703644	0.634617	0.54983	5.16745e-05	0.868427	1.2923e-15	-0.156356	0.288573
Liver	CIB1	brown	-0.0647598	0.661893	0.523097	0.000136394	0.572841	2.09192e-05	0.854328	1.14614e-14	0.583719	1.33171e-05	0.0634239	0.66846	0.407234	0.00406991	-0.0876933	0.553391	0.188284	0.19999	0.45294	0.00122652	0.874813	4.41991e-16	-0.298042	0.0396395
Liver	MRPL38	brown	0.0646541	0.662411	0.441491	0.00168247	0.65911	3.5108e-07	0.692907	4.83042e-08	0.688157	6.48588e-08	0.102156	0.489622	0.29776	0.0398365	0.204737	0.162743	0.0683747	0.644248	0.609547	4.25867e-06	0.952652	2.0167e-25	-0.224314	0.125341
Liver	RN7SK	brown	-0.0645844	0.662753	0.0656127	0.657713	-0.346976	0.015686	-0.208761	0.154458	-0.295961	0.0411084	-0.120322	0.415296	-0.176497	0.230132	0.606859	4.81776e-06	0.0116218	0.937511	-0.125946	0.393669	-0.217792	0.137002	-0.0402567	0.78588
Liver	COPS8	brown	0.0644827	0.663253	0.398199	0.00506244	0.519215	0.000155999	0.524807	0.000128494	0.707187	1.92341e-08	0.216711	0.13901	0.118937	0.420725	-0.271157	0.0622931	-0.111204	0.451766	0.207289	0.157453	0.732248	3.3259e-09	0.0648314	0.661541
Liver	HPX	brown	-0.0644229	0.663546	0.652328	5.07428e-07	0.454798	0.00116399	0.654955	4.40442e-07	0.551612	4.82938e-05	-0.0863269	0.559613	0.239138	0.101637	0.341702	0.0174535	0.0855817	0.563021	0.528304	0.000113619	0.91953	2.79321e-20	-0.155773	0.290399
Liver	NAA10	brown	0.0642953	0.664173	0.158032	0.283372	0.808595	3.62726e-12	0.78863	2.81811e-11	0.493657	0.00036316	0.068877	0.641811	0.588989	1.06375e-05	0.282846	0.0514222	0.257674	0.0770352	0.755193	5.57166e-10	0.843385	5.35653e-14	-0.599435	6.73388e-06
Liver	ZNRD1	brown	-0.0641849	0.664716	-0.017542	0.905798	0.587283	1.14449e-05	0.371895	0.00924825	0.541172	7.14011e-05	0.183834	0.211024	0.320283	0.0264649	-0.241182	0.0986586	0.103287	0.484802	0.239603	0.100952	0.503615	0.000263359	-0.136551	0.354726
Liver	APOM	brown	-0.0641736	0.664771	0.630288	1.58046e-06	0.451783	0.00126695	0.734066	2.90625e-09	0.513078	0.000192264	-0.0447303	0.762742	0.321569	0.0258319	0.13653	0.3548	0.202102	0.168339	0.464239	0.000888121	0.882058	1.21648e-16	-0.18909	0.198035
Liver	HNRNPUL2	brown	0.0640881	0.665192	0.129814	0.379184	0.228485	0.118286	-0.182524	0.214351	0.691149	5.39071e-08	0.163116	0.26797	-0.200785	0.171189	0.115353	0.43496	-0.199453	0.174107	0.227582	0.119788	0.498384	0.000312164	0.431886	0.00217533
Liver	PDK4	brown	0.0638978	0.666127	0.342357	0.0172251	0.386183	0.00670638	0.484764	0.000479954	0.122192	0.408032	-0.391462	0.00593434	0.293515	0.0428916	0.472521	0.000696023	0.164803	0.262984	0.439903	0.00175635	0.492125	0.000381243	-0.34809	0.0153326
Liver	EZR	brown	0.0637657	0.666777	0.0361007	0.807541	0.694584	4.34726e-08	0.517029	0.000168133	0.425699	0.00255685	-0.102979	0.486112	0.544303	6.35858e-05	0.295053	0.041763	0.183211	0.212599	0.590385	1.00162e-05	0.713142	1.28903e-08	-0.451705	0.00126973
Liver	PROSC	brown	0.0633542	0.668803	0.275753	0.0578175	0.570231	2.32578e-05	0.364982	0.0107515	0.769734	1.61812e-10	0.485629	0.000467255	-0.0461779	0.755297	-0.0163072	0.912402	-0.201555	0.16952	0.306543	0.0340801	0.663468	2.75711e-07	0.0912352	0.537418
Liver	SAMD8	brown	-0.0633022	0.669059	-0.0296142	0.84163	-0.314087	0.0297018	-0.0699183	0.636771	-0.400112	0.00483628	0.195231	0.183589	-0.207293	0.157443	0.145323	0.324362	0.029354	0.843004	-0.339729	0.0181568	-0.505793	0.00024516	-0.131874	0.371601
Liver	CHCHD2	brown	-0.0631924	0.669601	0.522498	0.000139262	0.640751	9.32e-07	0.858511	6.14787e-15	0.532101	9.92562e-05	0.00405851	0.978159	0.346172	0.0159451	0.0451361	0.760652	0.0908061	0.539341	0.484825	0.000479049	0.838708	9.99367e-14	-0.323647	0.0248348
Liver	CWF19L2	brown	-0.0630258	0.670422	0.525664	0.000124691	0.17683	0.229239	0.56697	2.65181e-05	0.175677	0.232339	-0.101825	0.491036	0.274121	0.059376	0.42504	0.00260081	0.390647	0.00604822	0.392555	0.00578454	0.61146	3.898e-06	-0.283128	0.0511797
Liver	XAB2	brown	0.0629961	0.670568	0.180295	0.220096	0.667337	2.21746e-07	0.580817	1.50461e-05	0.444756	0.00153916	-0.047772	0.747124	0.483553	0.000498228	0.492444	0.000377414	0.260523	0.0737105	0.813367	2.14435e-12	0.845404	4.0668e-14	-0.459755	0.00101084
Liver	RAB5C	brown	0.0629815	0.67064	0.322424	0.0254174	0.512017	0.000199258	0.510266	0.000211311	0.729962	3.93453e-09	0.03723	0.80164	0.330463	0.0217889	-0.271477	0.0619728	0.0580577	0.695085	0.315963	0.0286886	0.806574	4.51194e-12	-0.0135462	0.92719
Liver	PXDC1	brown	0.0629607	0.670743	0.166446	0.258189	0.516114	0.000173461	0.348812	0.0151074	0.327847	0.0229186	-0.479573	0.000562817	0.40059	0.00478107	0.142279	0.334709	0.0375435	0.800004	0.506092	0.000242749	0.612773	3.66719e-06	-0.180867	0.218613
Liver	MATR3	brown	-0.0629517	0.670787	0.765774	2.28577e-10	-0.0515754	0.727737	0.264831	0.0689008	0.539247	7.66318e-05	0.0965976	0.513668	-0.327689	0.0229882	-0.0218145	0.882999	-0.342526	0.0171665	-0.124031	0.40096	0.496007	0.000336944	0.428513	0.00237652
Liver	ATF5	brown	0.0629444	0.670823	0.0445111	0.76387	0.812929	2.25175e-12	0.544986	6.19885e-05	0.603847	5.52427e-06	0.159343	0.279347	0.382537	0.00728914	0.112566	0.446211	0.179626	0.22184	0.646562	6.89073e-07	0.725213	5.54907e-09	-0.323125	0.025082
Liver	ZNF260	brown	-0.0628541	0.671269	-0.162066	0.271104	-0.429573	0.00231157	-0.422043	0.00280912	-0.570839	2.26927e-05	-0.273342	0.0601324	-0.317175	0.0280498	0.0101537	0.945392	-0.186085	0.205388	-0.483322	0.000501786	-0.69217	5.05816e-08	0.15324	0.298411
Liver	GPD1	brown	0.0627656	0.671705	0.179014	0.223446	0.697998	3.5e-08	0.639229	1.00765e-06	0.596153	7.78775e-06	0.235149	0.107646	0.348747	0.0151277	0.203487	0.165381	0.132425	0.369591	0.642353	8.58111e-07	0.738768	2e-09	-0.385849	0.00675793
Liver	ATXN10	brown	0.0627499	0.671783	0.341601	0.0174889	0.26518	0.0685227	0.47316	0.000682882	0.496968	0.000326715	-0.0175603	0.905701	0.230238	0.115413	-0.223409	0.126914	0.0110993	0.940315	0.0663034	0.654335	0.546273	5.90798e-05	-0.0631807	0.669658
Liver	SF3A1	brown	0.0626896	0.67208	-0.0493982	0.738815	0.21639	0.139611	-0.150977	0.305686	0.504523	0.000255627	0.0831273	0.57431	-0.12311	0.404492	0.147919	0.3157	-0.314166	0.0296587	0.247712	0.0895971	0.36612	0.0104904	0.226207	0.122102
Liver	BRD7	brown	0.0625341	0.672848	0.373504	0.00892573	0.598703	6.95675e-06	0.634421	1.28592e-06	0.729209	4.15692e-09	0.202178	0.168176	0.286613	0.0482654	0.0571137	0.699808	0.1149	0.436776	0.461629	0.00095782	0.829934	3.05744e-13	-0.195569	0.182816
Liver	HNRNPK	brown	0.0625183	0.672926	0.565673	2.79276e-05	0.547232	5.69928e-05	0.574711	1.93786e-05	0.787295	3.20697e-11	0.195674	0.182577	0.0762987	0.606252	-0.0244831	0.868805	-0.13493	0.360523	0.318487	0.0273714	0.821274	8.67711e-13	0.0687188	0.642578
Liver	HINT2	brown	-0.0624321	0.673352	0.564534	2.92215e-05	0.476946	0.000609491	0.876515	3.28845e-16	0.313784	0.0298681	-0.0937854	0.526057	0.467516	0.000807048	0.336748	0.0192646	0.294611	0.0420845	0.619254	2.70176e-06	0.863896	2.67559e-15	-0.490691	0.000398899
Liver	PLOD1	brown	0.0624092	0.673465	-0.0189417	0.89832	0.308731	0.0327586	-0.139102	0.345723	0.582625	1.39463e-05	0.354937	0.0133073	-0.21533	0.141609	0.476852	0.00061122	-0.150399	0.307563	0.270365	0.0630916	0.328876	0.0224682	0.149059	0.311943
Liver	KDM1A	brown	0.0623461	0.673776	0.0359111	0.808533	0.52287	0.000137475	0.267345	0.0662106	0.590135	1.0125e-05	0.413469	0.00348873	0.0265524	0.857826	0.0934753	0.527432	-0.178038	0.226022	0.202562	0.167353	0.439188	0.00179056	-0.0781142	0.597685
Liver	GNA14	brown	0.0621526	0.674733	-0.395373	0.00541355	-0.288185	0.0469962	-0.401131	0.00471935	-0.275769	0.0578031	-0.34314	0.0169554	0.029842	0.840428	-0.269432	0.0640427	-0.030149	0.838808	-0.315288	0.0290498	-0.46786	0.00079894	0.0509843	0.730739
Liver	UBE2V2	brown	-0.062082	0.675082	0.403022	0.00450904	0.661173	3.13276e-07	0.853767	1.24421e-14	0.44194	0.00166206	-0.0150107	0.919343	0.510325	0.000210893	-0.0514479	0.728384	0.261522	0.0725727	0.566972	2.65157e-05	0.822794	7.25572e-13	-0.411759	0.00364036
Liver	PSMB7	brown	-0.0618416	0.676271	0.489858	0.000409486	0.575334	1.88892e-05	0.887185	4.63384e-17	0.419214	0.00301914	-0.0165598	0.911051	0.488997	0.00042069	0.25269	0.083134	0.291242	0.0446043	0.638568	1.0423e-06	0.890531	2.40631e-17	-0.479283	0.000567818
Liver	RIPK3	brown	0.0616197	0.677369	-0.108562	0.462651	0.502352	0.000274466	0.183962	0.2107	0.612596	3.69747e-06	0.469317	0.000765389	0.0991339	0.502622	-0.0236657	0.873148	0.0221327	0.881304	0.291714	0.044244	0.396305	0.00529542	-0.0773768	0.601158
Liver	GANAB	brown	0.0615919	0.677506	0.603392	5.63913e-06	0.17423	0.236269	0.166033	0.259387	0.748185	1e-09	0.349497	0.0148964	-0.369383	0.00977215	0.255595	0.0795352	-0.274576	0.0589385	0.169451	0.24957	0.647528	6.54948e-07	0.381664	0.00743504
Liver	RRM1	brown	-0.0615756	0.677587	0.523468	0.000134643	0.231502	0.113374	0.57277	2.098e-05	0.167183	0.256057	0.0604265	0.683285	0.180017	0.22082	0.483751	0.000495202	0.257997	0.0766523	0.505825	0.0002449	0.622077	2.36009e-06	-0.30157	0.0372481
Liver	RNF114	brown	-0.0613581	0.678664	0.709508	1.6476e-08	0.377927	0.00808857	0.776851	8.54582e-11	0.460667	0.000984722	0.103928	0.482078	0.216264	0.139848	0.178978	0.223542	0.140548	0.340681	0.424131	0.00266248	0.840611	7.77324e-14	-0.196889	0.179822
Liver	SDHAF2	brown	0.0613238	0.678834	0.343162	0.0169479	0.699985	3.08087e-08	0.794738	1.54158e-11	0.600715	6.36e-06	0.149679	0.309913	0.436399	0.00192973	-0.0158346	0.914932	0.186273	0.204923	0.587991	1.11032e-05	0.877416	2.8068e-16	-0.343134	0.0169574
Liver	PLEKHA7	brown	0.0613038	0.678933	-0.0652568	0.659455	-0.41042	0.00376306	-0.220868	0.131406	-0.249751	0.0869033	0.266948	0.0666303	-0.34883	0.0151018	-0.163416	0.267077	-0.142616	0.333552	-0.446803	0.00145494	-0.482091	0.000521134	0.144577	0.326878
Liver	HNF4A	brown	-0.0613024	0.67894	0.461996	0.000947734	0.42826	0.00239226	0.312476	0.0305951	0.552944	4.59004e-05	0.192247	0.190511	-0.0849031	0.566131	0.350133	0.0147026	-0.0397005	0.78877	0.48385	0.000493694	0.719654	8.22487e-09	0.095672	0.51773
Liver	POGK	brown	-0.0609595	0.68064	0.0935725	0.527001	0.38183	0.00740707	0.204397	0.163456	0.0820808	0.579155	-0.146322	0.321012	0.140127	0.342146	0.25345	0.0821801	0.00271143	0.985407	0.389245	0.00624864	0.340376	0.0179235	-0.149843	0.309377
Liver	RPL3	brown	-0.0608196	0.681333	0.583676	1.33416e-05	0.525545	0.000125214	0.816215	1.55581e-12	0.483643	0.000496857	-0.105619	0.474939	0.407626	0.00403097	0.269331	0.0641463	0.203355	0.165662	0.563804	3.00794e-05	0.926428	3.83401e-21	-0.349414	0.0149219
Liver	ETAA1	brown	-0.0607425	0.681716	-0.161136	0.2739	-0.420888	0.00289327	-0.408456	0.00394975	-0.129489	0.380389	0.370942	0.00944408	-0.416202	0.00325788	-0.289506	0.0459503	-0.347568	0.0154974	-0.584325	1.29799e-05	-0.517076	0.000167865	0.345295	0.0162318
Liver	TBX3	brown	0.06061	0.682374	0.0607442	0.681708	0.35111	0.0144092	-0.0329838	0.823882	0.52736	0.000117471	0.46994	0.000751443	-0.265878	0.0677698	0.168765	0.251519	-0.183893	0.210874	0.209805	0.152362	0.30211	0.0368929	0.21491	0.142405
Liver	DCAF11	brown	-0.0605632	0.682606	0.679615	1.08699e-07	0.392883	0.00574029	0.578346	1.66786e-05	0.587111	1.15294e-05	0.136108	0.356304	0.0149951	0.919426	0.273345	0.0601289	-0.0260812	0.860323	0.481465	0.000531239	0.859398	5.37322e-15	0.0146241	0.921414
Liver	SERPINA3	brown	-0.0604082	0.683376	0.568089	2.53549e-05	0.364094	0.0109589	0.464737	0.000875354	0.483532	0.000498546	-0.131102	0.374432	0.179334	0.222605	0.31015	0.0319244	0.167789	0.254313	0.368205	0.0100263	0.744328	1.32917e-09	-0.069348	0.639529
Liver	DUS1L	brown	0.0602926	0.68395	0.134337	0.362654	0.701348	2.82096e-08	0.706024	2.07741e-08	0.483832	0.000493964	0.008825	0.952529	0.586378	1.18956e-05	-0.00773667	0.958378	0.227116	0.120568	0.684548	8.08449e-08	0.810377	2.98599e-12	-0.454025	0.00118963
Liver	SLC39A14	brown	0.0601243	0.684786	0.348358	0.0152486	0.339474	0.0182491	0.256273	0.0787124	0.474167	0.000662624	0.133767	0.364716	-0.0691853	0.640317	0.395317	0.00542068	-0.153042	0.299042	0.348638	0.0151613	0.489506	0.000414035	-0.0324044	0.826927
Liver	AC002398.9	brown	-0.0601058	0.684878	0.572126	2.15374e-05	0.421647	0.0028377	0.784713	4.10675e-11	0.525695	0.000124554	-0.0187626	0.899276	0.389098	0.00626994	-0.159355	0.27931	0.143501	0.330532	0.35586	0.0130524	0.835813	1.45575e-13	-0.207226	0.157581
Liver	UBE2D4	brown	-0.060071	0.685051	-0.0828981	0.575369	0.5546	4.30755e-05	0.425096	0.00259704	0.224764	0.124565	-0.129846	0.379067	0.543224	6.61866e-05	0.301766	0.0371187	0.302066	0.0369218	0.643808	7.95734e-07	0.52302	0.000136759	-0.517851	0.000163471
Liver	TBCB	brown	0.0599693	0.685557	0.0152143	0.918253	0.642949	8.32e-07	0.592624	9.0893e-06	0.500942	0.000287363	0.0173196	0.906987	0.647349	6.61151e-07	-0.0472389	0.749854	0.385609	0.00679528	0.569799	2.36678e-05	0.745272	1.23459e-09	-0.432591	0.00213522
Liver	REEP5	brown	0.0597812	0.686492	0.0369901	0.802893	0.34323	0.0169249	0.289717	0.045785	0.337079	0.0191387	-0.0608753	0.681058	0.294363	0.0422659	-0.118231	0.42351	-0.0183648	0.901401	0.191614	0.192003	0.375157	0.00860458	-0.113109	0.444005
Liver	CTSH	brown	0.0597724	0.686536	0.525521	0.00012532	0.438137	0.00184194	0.514988	0.000180229	0.611666	3.86088e-06	-0.0873124	0.555123	0.223991	0.125901	0.0671843	0.650037	-0.0978448	0.508221	0.319701	0.026756	0.805918	4.84034e-12	-0.00442592	0.976182
Liver	FRMD6	brown	0.0597525	0.686635	-0.0154677	0.916896	-0.29133	0.0445372	-0.140819	0.339742	-0.232392	0.111955	0.0864578	0.559016	-0.168583	0.252038	0.0509547	0.730889	0.0036673	0.980264	-0.374147	0.00879965	-0.374566	0.00871819	0.010266	0.944789
Liver	PAFAH1B1	brown	0.059663	0.68708	0.528328	0.00011352	0.380192	0.00768676	0.407354	0.004058	0.672651	1.63541e-07	-0.0820127	0.579471	0.0924404	0.532034	0.322988	0.0251476	-0.0236327	0.873324	0.355739	0.0130857	0.834448	1.73393e-13	0.0425382	0.774055
Liver	ILVBL	brown	0.0595128	0.687828	0.349745	0.0148204	0.572593	2.11319e-05	0.617782	2.89769e-06	0.674748	1.44782e-07	0.26546	0.0682195	0.211313	0.149368	0.258133	0.0764914	0.0333071	0.822183	0.547235	5.69853e-05	0.809356	3.33899e-12	-0.24264	0.0965771
Liver	KIF20B	brown	-0.0595102	0.68784	0.01767	0.905114	-0.439167	0.0017916	-0.220019	0.132932	-0.317141	0.0280676	0.00234965	0.987354	-0.113433	0.442694	0.227911	0.11924	0.204081	0.164124	-0.323506	0.0249016	-0.364126	0.0109515	0.00287902	0.984505
Liver	MPDU1	brown	0.0593918	0.68843	0.213402	0.145293	0.589257	1.05152e-05	0.634052	1.31e-06	0.553623	4.47215e-05	0.205108	0.161965	0.411914	0.00362637	0.171162	0.244751	0.281184	0.0528666	0.62552	1.99767e-06	0.80708	4.27285e-12	-0.35953	0.0120805
Liver	TTC33	brown	0.0593743	0.688518	-0.0182826	0.90184	-0.337839	0.0188527	-0.320154	0.0265295	-0.268743	0.0647517	0.0503199	0.734119	-0.306875	0.0338771	0.457792	0.00106917	-0.0440864	0.76606	-0.205877	0.160364	-0.373569	0.008913	0.0856697	0.562618
Liver	HAGH	brown	-0.0593293	0.688741	0.773121	1.19756e-10	0.188021	0.200629	0.549249	5.28219e-05	0.62409	2.14144e-06	0.0326501	0.825636	0.00744256	0.959959	-0.0478225	0.746866	-0.0758566	0.608346	0.182394	0.214682	0.784182	4.31913e-11	0.165376	0.261304
Liver	RIF1	brown	0.0591225	0.689772	-0.432004	0.00216855	-0.572614	2.11139e-05	-0.821235	8.71745e-13	-0.447156	0.00144082	-0.0244699	0.868874	-0.39547	0.00540114	0.140425	0.34111	-0.0754153	0.610439	-0.484052	0.000490617	-0.791203	2.19092e-11	0.323737	0.0247924
Liver	OCLN	brown	-0.0590286	0.690239	0.602167	5.95893e-06	0.171167	0.244737	0.429481	0.0023172	0.276122	0.0574698	-0.267634	0.0659073	0.131659	0.372388	0.318381	0.0274258	0.124243	0.400149	0.319096	0.0270612	0.624298	2.12e-06	-0.0210837	0.886892
Liver	IRF9	brown	0.0590014	0.690375	0.125233	0.396375	0.301855	0.0370605	0.369842	0.0096745	0.266128	0.0675023	-0.188888	0.198524	0.517529	0.000165282	0.234537	0.108591	0.671811	1.71676e-07	0.515539	0.000176887	0.606331	4.9351e-06	-0.310689	0.0316122
Liver	OGFOD1	brown	-0.0586202	0.692276	0.532959	9.62496e-05	0.00911591	0.950966	0.269675	0.0637937	0.177352	0.227845	-0.0150608	0.919075	0.00593225	0.96808	0.24425	0.0943165	0.176429	0.230314	0.157877	0.283849	0.410653	0.00374153	0.0813735	0.58244
Liver	CNNM3	brown	0.0584713	0.69302	0.159613	0.27852	0.353406	0.0137389	0.0615127	0.677899	0.475965	0.000627796	0.160834	0.274812	-0.0139864	0.924831	0.491612	0.00038747	-0.0666977	0.65241	0.518314	0.000160902	0.598191	7.11661e-06	0.0635785	0.667699
Liver	MRPS18A	brown	0.0584437	0.693157	0.175432	0.233001	0.599787	6.62913e-06	0.564087	2.97439e-05	0.490725	0.000398468	0.0703845	0.63452	0.338893	0.0184617	-0.348391	0.0152384	-0.037665	0.79937	0.357742	0.012546	0.611783	3.84e-06	-0.15946	0.278987
Liver	HGFAC	brown	-0.0584327	0.693212	0.631456	1.49144e-06	0.366299	0.0104498	0.6406	9.39289e-07	0.368103	0.0100487	-0.120995	0.412676	0.263687	0.0701532	0.464807	0.000873567	0.260544	0.0736866	0.537769	8.08829e-05	0.813559	2.09897e-12	-0.249568	0.0871429
Liver	ANKRD49	brown	0.0583891	0.69343	0.189439	0.197194	0.424872	0.00261208	0.400615	0.00477819	0.40742	0.00405142	0.108976	0.460936	0.189076	0.198068	-0.0202692	0.891235	0.0104499	0.943802	0.300362	0.0380532	0.514224	0.000184957	-0.10108	0.49423
Liver	KIT	brown	0.058378	0.693485	-0.259519	0.0748697	-0.166602	0.257736	-0.19316	0.188374	-0.391698	0.00590178	-0.396745	0.00524053	0.0912982	0.537135	0.512477	0.0001962	0.150295	0.307904	0.0762644	0.606414	-0.204619	0.16299	-0.293079	0.043216
Liver	EWSR1	brown	-0.058352	0.693615	0.428476	0.00237885	0.367398	0.0102039	0.613635	3.52247e-06	0.401647	0.00466121	-0.0331637	0.822937	0.379392	0.00782664	0.110325	0.455374	0.309904	0.0320679	0.593749	8.65378e-06	0.812357	2.3998e-12	-0.245685	0.092337
Liver	DEAF1	brown	0.0583451	0.693649	0.472327	0.000700058	0.39979	0.00487365	0.784619	4.14354e-11	0.346348	0.0158879	-0.0784265	0.596216	0.507838	0.000229114	0.111309	0.451338	0.323259	0.0250185	0.551204	4.90487e-05	0.823033	7.05296e-13	-0.391377	0.00594611
Liver	STEAP3	brown	0.0583422	0.693664	0.389693	0.00618391	0.013615	0.926821	0.189565	0.196891	0.523909	0.000132589	0.378472	0.00799027	-0.0870308	0.556404	0.117666	0.425741	0.00327275	0.982387	0.119682	0.417799	0.500219	0.000294181	0.157743	0.284263
Liver	LTC4S	brown	-0.0583345	0.693702	0.68199	9.43235e-08	0.419522	0.00299563	0.73821	2.12821e-09	0.447138	0.00144154	-0.119877	0.417039	0.272938	0.0605271	0.160372	0.276211	0.0429202	0.77208	0.480316	0.000550221	0.890797	2.28224e-17	-0.172918	0.239871
Liver	FAM160B1	brown	0.0581926	0.694411	-0.403809	0.004424	-0.441119	0.00169954	-0.83837	1.04461e-13	-0.316745	0.0282753	0.160756	0.275048	-0.594808	8.262e-06	-0.0161207	0.9134	-0.310561	0.0316863	-0.483106	0.000505139	-0.77615	9.10956e-11	0.482803	0.00050987
Liver	FAM20A	brown	-0.0581458	0.694645	0.48081	0.000541979	0.192977	0.188801	0.333549	0.0205168	0.524572	0.000129555	0.329823	0.0220606	-0.126142	0.392928	0.285229	0.0494064	0.0859733	0.561229	0.369359	0.00977716	0.65995	3.35194e-07	0.0785534	0.59562
Liver	ACO2	brown	0.0580801	0.694973	0.440065	0.00174871	0.181591	0.216741	0.204801	0.162608	0.743285	1.4416e-09	0.0730989	0.621479	0.0226136	0.878744	0.00676307	0.963612	-0.0914351	0.536523	0.133979	0.363947	0.700255	3.02768e-08	0.278046	0.0556836
Liver	DERL1	brown	0.0580756	0.694996	0.321037	0.026092	0.632909	1.38716e-06	0.522233	0.000140551	0.844324	4.71492e-14	0.13917	0.345484	0.278707	0.0550803	0.121906	0.409139	0.0772026	0.60198	0.437724	0.00186247	0.871936	7.21817e-16	-0.106133	0.472781
Liver	IRF2	brown	-0.0576898	0.696924	0.517346	0.000166322	0.139511	0.344291	0.290728	0.0449993	0.535654	8.73394e-05	0.213097	0.145884	-0.0203737	0.890678	0.251178	0.0850571	0.0698606	0.63705	0.283532	0.0508355	0.650025	5.73819e-07	0.136851	0.35366
Liver	AKR7A2	brown	-0.0575738	0.697504	0.773413	1.16663e-10	0.088087	0.551605	0.427694	0.00242785	0.686822	7.03914e-08	0.260303	0.0739639	-0.239087	0.101712	-0.0949019	0.521121	-0.163785	0.265984	0.0388586	0.79315	0.699819	3.11384e-08	0.334003	0.0203348
Liver	CSRP2BP	brown	0.057513	0.697809	0.177197	0.228259	0.61679	3.037e-06	0.31236	0.0306605	0.493199	0.000368483	0.141093	0.338794	0.0972011	0.511029	0.430385	0.0022629	-0.0156709	0.915808	0.583102	1.36688e-05	0.637274	1.11323e-06	-0.113111	0.443997
Liver	PRR13	brown	-0.0574733	0.698008	0.507193	0.000234073	0.506861	0.000236654	0.72313	6.43775e-09	0.660565	3.24e-07	0.195126	0.18383	0.297044	0.0403382	-0.129917	0.378803	0.090661	0.539992	0.424	0.0026715	0.873331	5.69949e-16	-0.149823	0.309441
Liver	HADH	brown	-0.0573529	0.69861	0.737005	2.33154e-09	0.262375	0.0716119	0.45975	0.00101098	0.714524	1.17295e-08	0.0318842	0.829664	-0.0499491	0.736007	0.10466	0.478981	-0.136963	0.353264	0.245553	0.0925185	0.838476	1.0302e-13	0.215623	0.141053
Liver	RP11-196G11.1	brown	0.0572625	0.699063	0.534906	8.9734e-05	0.315405	0.0289868	0.418917	0.00304196	0.70527	2.18342e-08	0.138718	0.347068	0.0251815	0.865096	-0.23107	0.114068	-0.0876817	0.553444	0.104163	0.481083	0.669556	1.95422e-07	0.220134	0.132726
Liver	BMP1	brown	-0.0572289	0.699231	0.224186	0.125562	0.292567	0.0435991	0.36873	0.0099124	0.250194	0.086327	-0.123299	0.403765	0.302107	0.0368951	0.610867	4.00673e-06	0.253888	0.081635	0.629224	1.66582e-06	0.621368	2.44193e-06	-0.360214	0.0119064
Liver	TUBGCP2	brown	-0.0571226	0.699763	0.471542	0.000716594	0.45024	0.00132272	0.721114	7.42381e-09	0.399792	0.00487351	0.0247215	0.867538	0.306108	0.034348	0.221108	0.130977	0.146181	0.321484	0.590329	1.00402e-05	0.809306	3.35707e-12	-0.313234	0.0301722
Liver	SLC29A1	brown	-0.0568397	0.701181	0.365922	0.0105354	0.487093	0.000446478	0.511434	0.000203203	0.528519	0.000112756	0.195845	0.182188	0.149184	0.311534	0.217979	0.136657	0.127365	0.388318	0.47108	0.000726497	0.69918	3.24468e-08	-0.155828	0.290227
Liver	FLNB	brown	-0.0568208	0.701275	0.389808	0.00616752	-0.0419808	0.776939	0.381134	0.00752482	0.0591491	0.689639	-0.219894	0.133159	0.290917	0.0448537	0.405165	0.00428071	0.20072	0.171332	0.324227	0.0245626	0.488081	0.000432924	-0.274604	0.0589116
Liver	SP140	brown	-0.056455	0.70311	0.242535	0.0967247	0.309103	0.0325385	0.535378	8.82159e-05	0.287755	0.0473405	-0.0910377	0.538302	0.572628	2.11017e-05	0.164946	0.262563	0.712227	1.37163e-08	0.4096	0.00384007	0.643835	7.94604e-07	-0.372552	0.00911543
Liver	DNAJB11	brown	-0.0564366	0.703202	-0.063911	0.666062	0.335477	0.0197539	0.309729	0.0321701	0.442631	0.00163112	0.293269	0.0430739	0.271288	0.0621618	-0.0759996	0.607668	0.250393	0.0860689	0.118385	0.422902	0.292034	0.0440009	-0.244529	0.0939291
Liver	ASGR2	brown	-0.0562151	0.704314	0.528278	0.000113721	0.447314	0.00143456	0.695372	4.13618e-08	0.464866	0.000872076	-0.0239938	0.871404	0.351985	0.0141506	0.297979	0.0396834	0.313671	0.0299305	0.585712	1.22382e-05	0.845478	4.02549e-14	-0.307928	0.0332389
Liver	VAT1	brown	0.0561251	0.704766	0.3996	0.00489588	0.0942398	0.524045	0.0255301	0.863246	0.651288	5.36477e-07	0.0847418	0.566872	-0.134811	0.360949	0.095871	0.516855	-0.195955	0.181939	0.132285	0.3701	0.605365	5.157e-06	0.377108	0.00823817
Liver	GCKR	brown	-0.0560388	0.705199	0.421792	0.00282722	0.63649	1.15843e-06	0.566729	2.67747e-05	0.591749	9.44132e-06	-0.00865704	0.953432	0.25929	0.0751354	0.354811	0.0133422	0.0485373	0.74321	0.6529	4.9206e-07	0.902821	1.78193e-18	-0.185875	0.20591
Liver	CTD-2207O23.3	brown	0.0560361	0.705213	-0.410798	0.00372807	-0.555205	4.20841e-05	-0.743126	1.45949e-09	-0.42243	0.00278144	0.101585	0.492062	-0.375711	0.00849917	-0.221467	0.130336	-0.254824	0.0804777	-0.439705	0.00176579	-0.75459	5.85401e-10	0.407088	0.00408451
Liver	HP	brown	-0.0560057	0.705365	0.528566	0.00011257	0.489494	0.000414194	0.663372	2.77193e-07	0.449807	0.00133877	-0.137499	0.351363	0.36799	0.0100733	0.405647	0.00423076	0.227768	0.119477	0.608043	4.5636e-06	0.866616	1.73414e-15	-0.318021	0.0276107
Liver	ALKBH7	brown	-0.0560013	0.705388	0.598582	6.99435e-06	0.269985	0.0634777	0.749478	8.85073e-10	0.412758	0.00355105	0.010568	0.943167	0.361749	0.0115235	0.165867	0.25987	0.287532	0.04752	0.420201	0.00294439	0.816642	1.482e-12	-0.288624	0.046646
Liver	CERS2	brown	-0.05595	0.705645	0.693164	4.75321e-08	0.42501	0.00260283	0.742562	1.52473e-09	0.596686	7.60678e-06	0.148518	0.313722	0.172431	0.241218	0.243693	0.0950942	0.066349	0.654112	0.444468	0.00155134	0.867843	1.42145e-15	-0.174555	0.23538
Liver	RNF217	brown	-0.0557514	0.706643	-0.0455704	0.758418	-0.501466	0.000282502	-0.519623	0.000153824	-0.352081	0.0141223	-0.171736	0.243149	-0.465077	0.000866721	0.360154	0.0119216	-0.241093	0.0987872	-0.368038	0.0100628	-0.508203	0.000226359	0.281331	0.0527373
Liver	RNF145	brown	0.0556904	0.70695	-0.360252	0.0118968	-0.563354	3.06194e-05	-0.669201	1.99425e-07	-0.46095	0.000976728	0.00419193	0.977441	-0.334094	0.0202987	-0.455059	0.00115543	-0.16821	0.253106	-0.627337	1.82787e-06	-0.797143	1.20893e-11	0.404849	0.00431373
Liver	POSTN	brown	-0.0555179	0.707817	0.509744	0.000215032	0.012869	0.93082	0.420417	0.00292818	0.0110015	0.94084	-0.507981	0.000228032	0.151357	0.304458	0.269459	0.0640149	0.024454	0.868959	0.0691584	0.640447	0.32963	0.0221432	-0.186933	0.203294
Liver	BICC1	brown	0.0555127	0.707843	-0.42367	0.00269425	-0.0467911	0.75215	-0.343936	0.016685	-0.347561	0.0154997	-0.239052	0.101763	-0.0912713	0.537256	0.26827	0.0652423	-0.194285	0.185764	-0.0238144	0.872358	-0.382378	0.00731547	-0.133898	0.364242
Liver	NR1H2	brown	0.0554766	0.708024	0.259798	0.0745457	0.551345	4.8786e-05	0.400147	0.00483221	0.449584	0.00134711	-0.188414	0.199672	0.273931	0.05956	0.239809	0.100652	-0.0622495	0.674254	0.653359	4.80063e-07	0.782067	5.27286e-11	-0.117288	0.427242
Liver	CCDC88A	brown	0.0554412	0.708203	-0.509343	0.000217927	-0.349686	0.0148385	-0.476737	0.000613358	-0.548608	5.41168e-05	-0.174806	0.234698	-0.0157649	0.915305	0.332916	0.0207721	0.156514	0.288081	-0.229059	0.11734	-0.634397	1.28743e-06	-0.1794	0.222432
Liver	SFMBT2	brown	0.0552356	0.709237	0.0549924	0.710461	0.345495	0.016166	0.217975	0.136664	-0.010575	0.94313	-0.531055	0.00010304	0.329472	0.0222109	0.491713	0.000386236	0.12804	0.385788	0.584382	1.29487e-05	0.374281	0.00877352	-0.340213	0.0179821
Liver	ZNF385B	brown	-0.0551628	0.709603	0.0191962	0.896961	-0.443553	0.00159064	-0.348281	0.0152729	0.10111	0.494102	0.578407	1.66364e-05	-0.577022	1.76191e-05	-0.502784	0.000270616	-0.302968	0.036334	-0.564523	2.92338e-05	-0.370929	0.00944689	0.567134	2.63439e-05
Liver	IGFBP4	brown	-0.0550278	0.710283	0.545319	6.12232e-05	0.424421	0.0026427	0.685012	7.86019e-08	0.234982	0.107903	-0.29732	0.0401442	0.384506	0.00696909	0.488031	0.000433602	0.247732	0.0895693	0.621211	2.46044e-06	0.792925	1.84766e-11	-0.394083	0.00558078
Liver	APOE	brown	-0.0550174	0.710336	0.573778	2.0134e-05	0.522989	0.000136905	0.72945	4.08468e-09	0.503868	0.000261185	-0.120206	0.41575	0.380264	0.0076742	0.299594	0.0385727	0.19401	0.186399	0.616673	3.05387e-06	0.950886	4.59327e-25	-0.277559	0.0561318
Liver	APOC2	brown	-0.0549431	0.710709	0.510926	0.000206689	0.478478	0.000581864	0.760661	3.53579e-10	0.575924	1.84357e-05	0.167757	0.254404	0.344823	0.0163881	0.0533055	0.718972	0.244198	0.0943895	0.518416	0.000160335	0.884393	7.88207e-17	-0.251533	0.0846029
Liver	SCARB1	brown	-0.0549386	0.710732	0.531406	0.000101754	0.153398	0.297906	0.540688	7.26851e-05	0.549315	5.26907e-05	0.267779	0.0657549	0.153106	0.298836	0.0482072	0.744897	0.232515	0.11176	0.245098	0.0931434	0.710656	1.52522e-08	-0.0650693	0.660375
Liver	F2	brown	-0.0548333	0.711262	0.759322	3.95682e-10	0.298347	0.0394281	0.599983	6.57134e-06	0.515843	0.00017507	-0.0709685	0.631705	0.106784	0.470054	0.34542	0.0161908	0.033775	0.819727	0.389904	0.00615372	0.849977	2.1469e-14	-0.049326	0.739183
Liver	ATP5B	brown	-0.0546682	0.712094	0.700903	2.9e-08	0.414217	0.00342411	0.680651	1.02193e-07	0.743579	1.40904e-09	0.196207	0.181366	0.0685077	0.643602	-0.0561253	0.704765	-0.0760172	0.607585	0.234507	0.108637	0.858099	6.54231e-15	0.0458767	0.756844
Liver	NASP	brown	0.0546648	0.712112	0.251174	0.0850621	0.736678	2.38961e-09	0.747469	1e-09	0.349297	0.0149577	-0.0794101	0.591603	0.485843	0.000464176	0.383478	0.00713467	0.115651	0.433764	0.723083	6.45944e-09	0.792019	2.02149e-11	-0.559255	3.59685e-05
Liver	ACY1	brown	-0.0546189	0.712343	0.575923	1.84365e-05	0.516869	0.000169053	0.625866	1.96426e-06	0.689677	5.90589e-08	0.0940048	0.525085	0.155766	0.29042	0.182195	0.215192	-0.0748002	0.613363	0.461522	0.000960772	0.90623	8.13784e-19	-0.0716535	0.628409
Liver	MMP15	brown	-0.0546111	0.712382	0.259229	0.0752063	0.062919	0.670948	0.154386	0.294769	0.0124503	0.933066	-0.508826	0.000221714	0.309699	0.0321874	0.398775	0.00499344	0.189368	0.197365	0.382964	0.00721871	0.445105	0.00152448	-0.129132	0.381716
Liver	ESD	brown	0.054586	0.712508	0.670485	1.85287e-07	0.375338	0.00856992	0.58159	1.45665e-05	0.684756	7.98281e-08	0.0875145	0.554204	-0.00626084	0.966313	-0.0502139	0.734658	-0.165379	0.261297	0.229973	0.115844	0.786188	3.56712e-11	0.109761	0.457694
Liver	PSMD3	brown	0.0545706	0.712586	0.43829	0.00183439	0.660021	3.33891e-07	0.781916	5.34826e-11	0.67897	1.12942e-07	0.150471	0.30733	0.365031	0.01074	0.0420483	0.77659	0.171774	0.243041	0.531343	0.000101984	0.905011	1.08078e-18	-0.275612	0.0579512
Liver	MS4A7	brown	0.054469	0.713098	-0.144386	0.327526	-0.369464	0.00975478	-0.202666	0.167129	-0.448303	0.00139585	-0.176637	0.229756	0.00610595	0.967146	-0.268354	0.0651552	0.0742757	0.61586	-0.247525	0.0898468	-0.374619	0.00870791	0.0101634	0.94534
Liver	CCDC18	brown	-0.0543908	0.713493	-0.406293	0.00416466	-0.200589	0.171615	-0.404649	0.0043348	-0.327988	0.0228564	0.142114	0.335275	-0.24504	0.0932228	0.176921	0.228994	-0.0851506	0.564996	-0.075726	0.608965	-0.517165	0.000167355	-0.00164368	0.991154
Liver	ST3GAL1	brown	0.0543702	0.713597	-0.0708603	0.632226	0.535113	8.90665e-05	0.0196158	0.894721	0.620683	2.5235e-06	0.545098	6.17304e-05	-0.183487	0.2119	0.204405	0.163439	-0.138068	0.349354	0.426658	0.00249407	0.412777	0.0035494	0.07707	0.602606
Liver	HIPK3	brown	0.0542391	0.714258	0.414045	0.00343888	0.0105253	0.943397	0.0509559	0.730883	0.0948508	0.521346	-0.238118	0.103147	-0.168805	0.251406	0.564346	2.94396e-05	-0.114434	0.438653	0.102644	0.487539	0.226724	0.121228	0.0749695	0.612557
Liver	SLC19A1	brown	0.0540043	0.715442	0.413058	0.0035246	-0.0333241	0.822094	0.372383	0.00914955	0.149716	0.309792	-0.152313	0.301379	0.271991	0.061461	0.169025	0.25078	0.311287	0.0312689	0.342765	0.0170841	0.532264	9.86808e-05	-0.138021	0.349521
Liver	FOLR2	brown	0.0540011	0.715459	0.584614	1.2822e-05	0.53454	9.09282e-05	0.744622	1.29901e-09	0.63556	1.21416e-06	0.0445338	0.763754	0.249161	0.0876759	0.177721	0.226862	0.0211021	0.886794	0.473416	0.000677669	0.892172	1.73134e-17	-0.20362	0.165099
Liver	TMEM140	brown	-0.0539201	0.715868	0.499046	0.00030557	0.502857	0.000269972	0.604839	5.28159e-06	0.553505	4.49242e-05	0.102729	0.487176	0.27298	0.0604858	0.348943	0.0150668	0.207626	0.156763	0.576221	1.82117e-05	0.883213	9.82585e-17	-0.200807	0.171141
Liver	KPTN	brown	0.0539195	0.715871	0.253521	0.0820913	0.181073	0.218078	0.3375	0.01898	0.408334	0.00396162	0.161058	0.274137	0.286499	0.0483587	0.0521978	0.72458	0.231524	0.113339	0.379055	0.00788626	0.617115	2.99069e-06	-0.0621992	0.674502
Liver	SMARCB1	brown	0.053878	0.71608	0.216621	0.139178	0.443961	0.00157301	0.455943	0.00112686	0.673823	1.52796e-07	0.207442	0.15714	0.288816	0.0464939	-0.168077	0.253487	0.0921923	0.53314	0.200005	0.172894	0.673697	1.53913e-07	-0.0640422	0.665417
Liver	PHGDH	brown	0.0538339	0.716303	0.253008	0.0827341	0.277061	0.0565922	-0.0163915	0.911951	0.529473	0.000109007	0.0535849	0.71756	-0.251762	0.0843103	0.0778409	0.598971	-0.362048	0.0114501	0.0520103	0.72553	0.395229	0.00543204	0.340399	0.0179152
Liver	AP1AR	brown	-0.0537619	0.716666	0.288292	0.0469103	-0.608277	4.51485e-06	-0.406961	0.00409722	-0.115267	0.435302	0.138966	0.3462	-0.622689	2.29156e-06	-0.29164	0.0443005	-0.359797	0.0120122	-0.638113	1.06676e-06	-0.413549	0.00348177	0.671326	1.76538e-07
Liver	ZNF354A	brown	-0.0536983	0.716987	-0.242397	0.0969213	0.0838347	0.571046	0.0416406	0.778702	-0.345666	0.01611	0.0438183	0.767443	0.0755883	0.609618	-0.282877	0.0513956	-0.077855	0.598904	-0.0377677	0.798835	-0.372724	0.00908081	-0.217188	0.138121
Liver	EIF1	brown	0.0536729	0.717116	0.424007	0.00267099	0.701437	2.8e-08	0.839513	8.99017e-14	0.47991	0.000557079	-0.168117	0.25337	0.52771	0.000116026	0.238373	0.102768	0.198664	0.175851	0.66949	1.96162e-07	0.921279	1.71722e-20	-0.472353	0.000699514
Liver	CSRP1	brown	0.0534893	0.718044	0.341506	0.0175224	0.665287	2.49e-07	0.586115	1.20301e-05	0.447344	0.00143339	-0.224819	0.12447	0.385783	0.00676817	0.173444	0.238422	-0.00255458	0.986251	0.610409	4.09254e-06	0.831062	2.65763e-13	-0.240709	0.0993425
Liver	BTBD9	brown	-0.0534314	0.718336	0.190937	0.193609	0.454216	0.00118324	0.330773	0.0216581	0.40279	0.0045344	0.129862	0.379005	0.0970336	0.511761	0.109015	0.460774	0.0158914	0.914628	0.279225	0.0546114	0.460569	0.000987482	-0.104608	0.479201
Liver	ATP2C1	brown	0.0533864	0.718564	0.616964	3.01215e-06	-0.0583881	0.693435	0.386721	0.00662383	0.305757	0.0345654	0.0491095	0.740288	-0.0926839	0.53095	0.165424	0.261164	-0.0828979	0.57537	-0.133045	0.367332	0.355794	0.0130705	0.0278117	0.851157
Liver	PRPF8	brown	0.053359	0.718702	0.375843	0.00847404	-0.00803028	0.9568	-0.122673	0.406174	0.586129	1.20225e-05	0.102341	0.488832	-0.3017	0.0371621	0.443833	0.00157852	-0.244591	0.093844	0.112712	0.445617	0.483643	0.000496855	0.382142	0.0073548
Liver	LRRC28	brown	-0.0532813	0.719095	0.765312	2.37888e-10	0.0657409	0.657085	0.345882	0.0160396	0.524776	0.000128633	-0.000199141	0.998928	-0.144499	0.327143	0.00523393	0.971836	-0.0736132	0.619021	0.0820818	0.57915	0.672668	1.6338e-07	0.343433	0.0168555
Liver	SLC39A3	brown	0.0532527	0.71924	0.0191771	0.897063	0.433785	0.00206877	0.410048	0.00379787	0.443694	0.00158454	0.21219	0.147647	0.349059	0.0150309	-0.464459	0.000882458	0.246643	0.0910338	0.118108	0.423993	0.406974	0.00409593	-0.127423	0.388101
Liver	MBTPS1	brown	0.0532321	0.719344	0.562653	3.14791e-05	0.170922	0.245424	0.133593	0.365343	0.568899	2.45423e-05	0.039033	0.792242	-0.257267	0.0775199	0.230375	0.115191	-0.20605	0.160006	0.2504	0.0860594	0.626942	1.86364e-06	0.37583	0.00847654
Liver	ELMOD3	brown	0.0529559	0.720741	0.224368	0.125248	0.451342	0.00128267	0.493513	0.000364837	0.558311	3.73161e-05	0.401304	0.00469975	0.126656	0.390988	-0.204305	0.163651	0.0153996	0.91726	0.261447	0.0726576	0.52957	0.000108631	-0.0687173	0.642585
Liver	TOMM6	brown	-0.0528603	0.721225	0.508481	0.000224271	0.575144	1.9037e-05	0.810703	2.88095e-12	0.552914	4.59518e-05	0.0297245	0.841048	0.332141	0.021089	-0.21109	0.149807	0.0444721	0.764072	0.382965	0.00721855	0.800698	8.38894e-12	-0.207038	0.157968
Liver	POLR2B	brown	0.052848	0.721287	0.50198	0.000277813	0.389508	0.00621064	0.315919	0.0287124	0.552716	4.63016e-05	-0.0701202	0.635796	-0.0332619	0.822421	0.378803	0.00793104	-0.0824673	0.577364	0.305138	0.0349521	0.657658	3.80175e-07	0.0890835	0.547095
Liver	SLC39A7	brown	0.0527374	0.721846	0.0332173	0.822655	0.797033	1.22254e-11	0.580216	1.54289e-05	0.653066	4.87694e-07	0.178915	0.223707	0.487579	0.000439761	0.119094	0.420109	0.243233	0.0957398	0.652025	5.15722e-07	0.770658	1.49131e-10	-0.400105	0.00483705
Liver	RCC2	brown	0.0527057	0.722007	-0.0879572	0.552194	0.717195	9.76015e-09	0.365195	0.0107021	0.231912	0.112719	-0.0882319	0.550948	0.38995	0.0061472	0.437367	0.00188036	0.0908797	0.539011	0.793767	1.69904e-11	0.587129	1.15204e-05	-0.425543	0.00256721
Liver	INPP5B	brown	0.0525412	0.72284	0.0106549	0.942701	0.280215	0.0537243	0.196933	0.179723	0.266398	0.0672138	-0.0464553	0.753873	0.449114	0.00136479	0.310999	0.0314336	0.309401	0.0323626	0.508516	0.00022401	0.521153	0.000145912	-0.238483	0.102604
Liver	NDUFS7	brown	-0.0524311	0.723397	0.266599	0.0669998	0.547649	5.61065e-05	0.717495	9.55909e-09	0.438817	0.00180854	0.0889201	0.547833	0.476154	0.000624235	0.2842	0.0502687	0.329001	0.0224141	0.567954	2.54923e-05	0.772837	1.22848e-10	-0.482686	0.000511696
Liver	TALDO1	brown	-0.0523196	0.723963	0.422851	0.00275157	0.5252	0.000126734	0.609642	4.24007e-06	0.692758	4.87562e-08	0.00128647	0.993076	0.366559	0.0103912	0.0957155	0.517538	0.220557	0.131964	0.440355	0.00173505	0.908565	4.67511e-19	-0.159632	0.278464
Liver	TSPAN9	brown	0.0522296	0.724418	0.451785	0.00126689	-0.0734077	0.620002	0.08304	0.574714	0.476413	0.00061938	0.249515	0.0872117	-0.210933	0.150118	-0.0603827	0.683502	-0.0732104	0.620945	0.0532164	0.719423	0.444971	0.0015301	0.369628	0.00971984
Liver	RCN1	brown	0.0522116	0.72451	0.702922	2.54668e-08	0.271309	0.062141	0.681147	9.92088e-08	0.48526	0.000472629	0.0924861	0.53183	0.109005	0.460818	0.170622	0.246266	0.0280243	0.850033	0.32797	0.0228643	0.783667	4.53509e-11	-0.107559	0.466821
Liver	SART1	brown	0.052149	0.724827	0.153293	0.298239	0.726732	5e-09	0.575511	1.87519e-05	0.471825	0.000710599	-0.0572044	0.699354	0.459629	0.0010145	0.418463	0.00307722	0.209565	0.152842	0.838943	9.69065e-14	0.862359	3.40487e-15	-0.434991	0.0020036
Liver	TRIM26	brown	0.0520252	0.725455	0.255126	0.0801079	0.371038	0.00942416	0.123471	0.403105	0.70245	2.62611e-08	0.526893	0.000119417	-0.157744	0.284261	0.110514	0.454594	-0.137817	0.350241	0.348978	0.015056	0.563597	3.03267e-05	0.2159	0.140532
Liver	MRFAP1	brown	-0.0519265	0.725955	0.673029	1.6e-07	0.480818	0.00054185	0.809263	3.37287e-12	0.639689	9.84229e-07	0.174835	0.234618	0.209968	0.152036	0.0298861	0.840195	0.0646172	0.662592	0.421781	0.00282802	0.883269	9.72398e-17	-0.159059	0.280213
Liver	ZNF567	brown	-0.0519056	0.726061	-0.119011	0.420436	-0.219535	0.133809	-0.0235721	0.873646	-0.532836	9.6677e-05	-0.231279	0.113732	0.0257465	0.862098	-0.0180801	0.902922	0.175802	0.232	-0.125451	0.395546	-0.439752	0.00176355	-0.235523	0.107071
Liver	PPP6R3	brown	0.0518536	0.726325	0.508217	0.000226252	0.00512997	0.972395	0.0270328	0.855281	0.288253	0.0469412	-0.137271	0.35217	-0.31648	0.0284145	0.441875	0.00166501	-0.243754	0.0950085	0.104919	0.477891	0.36527	0.0106847	0.26692	0.0666599
Liver	PRKCSH	brown	0.0516994	0.727107	0.530738	0.000104209	0.275584	0.0579773	0.322974	0.0251541	0.691521	5.26729e-08	-0.0317618	0.830309	0.0895343	0.545061	0.181982	0.215737	0.0212438	0.886039	0.341968	0.0173602	0.848334	2.7075e-14	0.159698	0.278262
Liver	TSEN34	brown	0.0516874	0.727168	0.323841	0.0247436	0.369365	0.00977582	0.434234	0.00204428	0.602872	5.77283e-06	0.155505	0.291239	0.197248	0.179015	-0.0970799	0.511558	-0.0783556	0.596549	0.284611	0.0499229	0.679119	1.12e-07	-0.00980437	0.947268
Liver	GNAS	brown	0.051576	0.727734	0.39903	0.00496312	0.557693	3.82235e-05	0.64194	8.76621e-07	0.569428	2.40246e-05	-0.161915	0.271557	0.472686	0.000692593	0.346065	0.01598	0.224364	0.125255	0.61069	4.03971e-06	0.931763	7.19446e-22	-0.340162	0.0180004
Liver	NFXL1	brown	-0.051575	0.727739	-0.13775	0.350478	-0.0501414	0.735027	-0.222328	0.12881	-0.114388	0.438838	0.352031	0.014137	-0.320208	0.0265026	0.29176	0.0442092	-0.0479361	0.746284	-0.0868459	0.557246	-0.313572	0.0299848	0.0199316	0.893036
Liver	MAP2K2	brown	-0.051491	0.728165	0.489662	0.000412012	0.551798	4.79524e-05	0.791905	2.04429e-11	0.515359	0.000177974	0.0748326	0.613209	0.408179	0.00397666	0.261808	0.0722489	0.26498	0.0687385	0.643422	8.1184e-07	0.924619	6.57067e-21	-0.367804	0.0101142
Liver	DRAP1	brown	0.0514678	0.728283	0.354726	0.0133661	0.670204	1.88296e-07	0.826873	4.45005e-13	0.494255	0.000356324	-0.0152557	0.918031	0.524764	0.000128688	0.0583445	0.693652	0.146583	0.32014	0.563732	3.01653e-05	0.854358	1.14109e-14	-0.427051	0.0024688
Liver	RAB4B-EGLN2	brown	0.0512488	0.729395	0.38553	0.00680768	0.470675	0.000735268	0.739465	1.93437e-09	0.346729	0.0157651	-0.0945226	0.522795	0.542445	6.81221e-05	0.0255094	0.863356	0.354419	0.013452	0.541249	7.11984e-05	0.80031	8.73364e-12	-0.35248	0.0140059
Liver	NDUFA8	brown	0.0510084	0.730616	0.305286	0.0348589	0.728975	4.22867e-09	0.713012	1.3e-08	0.691737	5.2e-08	0.22005	0.132876	0.339007	0.0184199	-0.140491	0.340881	0.01051	0.943479	0.466409	0.000833654	0.818193	1.24089e-12	-0.219388	0.134077
Liver	DOK2	brown	-0.0509147	0.731093	-0.363566	0.0110838	-0.103254	0.484939	-0.183683	0.211405	-0.391826	0.00588419	-0.384883	0.00690927	0.387759	0.00646728	-0.198001	0.177327	0.342681	0.0171129	-0.0166791	0.910413	-0.273424	0.0600524	-0.182485	0.21445
Liver	SRFBP1	brown	-0.0509142	0.731095	-0.187187	0.20267	-0.325674	0.0238938	-0.397354	0.00516526	-0.146399	0.320754	0.268181	0.0653358	-0.498536	0.000310639	-0.225019	0.124128	-0.439698	0.00176612	-0.538053	8.00477e-05	-0.551467	4.85607e-05	0.303775	0.0358148
[truncated: 13,425 more rows]
